# Supplementary material for: Loss of the PPE71-esxX-esxY-PPE38 locus drives adaptive transcriptional responses and hypervirulence of Mycobacterium tuberculosis lineage 2
Source: Sci Adv. 2025 Jul 2;11(27):eadw5194. doi: 10.1126/sciadv.adw5194 (PMC12219505; doi:10.1126/sciadv.adw5194)
Supplement: Supplementary file 2 — Tables S1 to S3 [file sciadv.adw5194_tables_s1_to_s3.zip]

Archive with 3 entries (3 files):
- adw5194_table_s1.xlsx
- adw5194_table_s2.xlsx
- adw5194_table_s3.xlsx
