# Supplementary material for: Loss of the PPE71-esxX-esxY-PPE38 locus drives adaptive transcriptional responses and hypervirulence of Mycobacterium tuberculosis lineage 2
Source: Sci Adv. 2025 Jul 2;11(27):eadw5194. doi: 10.1126/sciadv.adw5194 (PMC12219505; doi:10.1126/sciadv.adw5194)
Supplement: Supplementary file 2 — Tables S1 to S3 [file sciadv.adw5194_tables_s1_to_s3.zip › adw5194_table_s1.xlsx]

## Sheet: raw_counts
GeneID	WT+vector-1	WT+vector-2	WT+vector-3	WT+71OE-1	WT+71OE-2	WT+71OE-3	∆7138+vector-1	∆7138+vector-2	∆7138+vector-3
MTS2823	5377082	5085770	4731007	4961325	5647396	4994763	4383205	3559515	4558752
ssr	2123198	2115556	1953151	1894777	2119055	1991751	1818277	1815455	2060978
rnpB	961599	1030258	827549	781760	769253	691592	790056	525387	624757
tgs1	294948	327425	359918	243143	240362	291492	223284	450816	421882
Rv2030c	113768	247716	347641	131606	151131	308852	208491	437202	409015
lldD2	257876	254867	238233	219403	272736	279214	247482	211890	270500
groEL2	212090	237039	204035	167619	201311	144583	156853	194233	224444
Rv3131	204218	210335	224036	173340	168266	190786	132339	255598	255928
hspX	107154	184758	235560	108737	122977	195234	151248	314288	278759
fas	226454	260229	220349	98080	113289	97516	189940	232274	225596
PPE60	213760	209273	181288	163546	197091	174327	200120	167349	198014
Rv3127	98389	122499	140657	74571	84837	128095	79315	182278	169835
pks13	132189	142369	128459	102442	120023	117216	126052	118039	138692
espA	156401	149126	122873	117433	144871	134667	119531	105511	120546
pks2	140020	130800	116979	111411	135179	130804	116868	104134	124440
rrl	96764	86379	74787	107149	139452	134009	120121	157765	138525
fadD9	97674	84046	84987	99587	127496	145507	88439	65823	99420
desA3	93227	96447	92343	87004	106742	113734	98316	81609	104667
metE	99268	106940	94932	86826	106192	92416	105700	92963	112142
rpoB	94544	94743	92403	89609	113409	117518	99192	85168	108343
rho	92682	93750	89982	92420	119965	120318	99162	76873	104273
bfrB	102836	109006	97898	77212	85353	84931	73235	102667	98810
ERCC-00130	103570	104202	89138	82633	107271	104575	81593	85117	97200
Rv2005c	38370	73516	92456	35583	51908	78651	57455	138676	125509
rpoC	78177	82185	79953	76259	91622	94643	87603	65653	88893
Rv3583c	81609	85991	81283	72219	83784	95210	73564	70357	82956
vapB10	84448	76268	80452	65200	82722	96133	77422	68533	89289
mcr7	98142	102038	83192	75218	76275	73732	78910	66428	78789
TB31.7	38332	55729	71682	37312	42871	76971	40742	122438	96080
Rv1738	61855	79923	94539	46791	52528	73566	48594	101514	99096
Rv1871c	74959	74863	68183	63482	74731	78621	69354	53141	69303
pks4	84179	83569	72752	59386	70936	65317	64195	64759	75223
espC	91572	88266	70929	66789	79287	70047	65858	62671	69662
mas	62529	67381	67204	54981	68145	70812	60035	55840	72317
narG	67870	65098	61053	59394	67680	69944	58347	53878	65948
mce1F	65120	65829	60599	50109	62634	62451	62457	57873	70186
ERCC-00096	69813	72652	60569	54573	67511	66882	53405	58530	65327
tuf	59672	62373	58505	52668	64658	58648	64880	55237	68786
fbpA	63529	62667	57712	54747	69204	68003	69234	52280	64816
desA1	58763	60169	59195	48166	52914	65236	55761	56146	60589
fdxA	30954	53477	69993	26413	30140	53826	47699	96828	92417
narK2	37596	58722	72148	31267	36338	57274	44355	89010	88696
espD	72613	63406	57172	54235	65738	59711	57353	53177	59703
devS	27218	44225	61684	26227	30082	68057	43185	92020	89159
mkl	57680	58426	52826	48618	59132	62318	54856	45732	57171
fusA1	58264	62031	55514	49398	59866	57225	54633	47006	59261
ERCC-00002	62370	64324	53374	50361	62618	61839	48480	52495	58845
Rv3134c	31280	46862	57661	26610	32882	54960	37678	84927	81548
clpC1	54518	58340	53626	48420	56189	56943	51337	47190	56231
nrdE	57621	59676	53645	49522	60161	59890	51593	44228	54235
fadD32	56619	61689	55236	44252	54224	50809	52732	50362	57405
Rv1996	55445	58257	61764	44319	43737	51459	31187	66377	62753
Rv2629	27731	42807	56687	24384	29659	61909	31349	73743	68345
infC	48333	50675	49275	42378	53896	51835	49921	43249	52910
Rv2627c	28038	40972	50779	23900	29471	51619	23081	72340	57764
Rv2161c	54987	52216	47380	46882	54228	51550	47288	41767	50064
accD6	56474	63725	57981	33759	39382	33263	60626	55297	60947
PE31	54693	53803	48628	43301	54165	49388	59148	45437	54626
kasA	57616	66240	58739	32619	41928	34415	61556	62777	63968
Rv1072	50381	49054	45808	44008	51683	51607	49459	43792	51711
mmpL10	48456	46579	44181	36724	48444	50297	46520	40981	53081
fadD29	46745	47880	46384	42182	53913	59221	45857	34334	45953
Rv1813c	25218	33556	42391	15574	21306	47936	38828	82453	84483
PPE18	32402	35607	43592	31468	42721	57093	56292	59696	65473
desA2	43299	43686	44498	37241	43770	55435	42741	40116	46812
rpsA	44206	45983	42136	39470	49073	48732	48924	40259	48228
mce1D	49045	50036	45260	35950	44781	42289	44030	41997	51168
accD4	44279	45632	43463	34220	42369	42950	45412	41455	50512
rne	41617	43020	42265	37892	44868	50770	41458	36508	45678
fadD5	50341	52787	46330	39440	48943	46677	46536	36789	46847
otsB1	18085	36861	50499	17241	21927	49860	32624	70189	67020
narX	16246	39328	55700	17120	20544	48353	32184	68099	67648
efpA	47123	53215	47735	29163	37512	39488	44837	48104	50130
devR	17059	31989	43061	16453	21089	43221	29586	69119	66123
mmpL8	43946	41560	39173	35319	44446	47094	41932	35464	44810
Rv2159c	52448	48951	42623	41648	47451	39709	39795	37220	44086
sirA	44605	41938	39473	36376	45059	47075	43703	35897	44134
Rv1639c	46109	45937	39437	38055	44284	43484	39916	33376	41848
acg	30579	43490	49110	23995	27203	36718	29561	58818	56776
hrp1	17403	31962	41533	17473	23156	37541	28099	74219	59999
rrs	27584	27775	24278	31181	37780	44379	42096	58701	53310
Rv3662c	37750	35733	33258	35707	45650	42336	39083	26524	39756
metH	40074	41561	37682	34786	43394	42490	36459	30973	39615
Rv2190c	38521	37940	35023	32896	41658	40543	42681	29526	39654
esxP	43332	43119	38733	35095	41810	34342	41356	38798	43838
kasB	42664	49858	44546	25731	32354	27137	46371	43228	47075
Rv2004c	12116	27010	38067	13064	18625	40708	24359	59117	57194
Rv1393c	36521	38337	31370	35870	51243	41665	28774	25681	35358
gltB	38334	37552	34401	34767	40409	40053	32398	30694	36884
clpX	41140	40004	36831	32300	38461	38782	40290	32458	38393
pknD	36559	38504	34807	30906	37259	36814	33236	30553	38703
Rv0079	35619	42845	44015	24400	24969	29779	24622	47235	44332
rplC	35707	34574	31916	33340	41592	38596	35729	28041	37387
eccC5	41105	42638	37366	30434	36379	34636	32769	33537	38342
rplB	34292	35707	32385	31876	39556	37288	34589	27158	36576
mmpL3	37891	37779	35060	31102	37335	38409	36042	30699	36990
fadD31	40488	42072	37277	29503	33593	33604	32837	33379	36499
ino1	38707	37464	34202	33049	39867	39638	34524	27421	34712
pks12	33444	32127	31227	29731	36787	35927	34276	28274	36510
papA3	39055	40053	34246	26612	33489	29557	32197	31644	37849
eccC3	35689	39032	35795	26472	31702	30418	33732	30187	37033
PPE20	32011	33967	32590	28845	34207	32919	32789	29027	35033
cyp132	30904	32229	26416	31658	45297	35391	25850	22695	31735
gyrA	32280	35061	31774	28910	34682	35857	31904	27633	34996
gyrB	29703	30590	30120	27802	33284	36591	30907	27442	33588
mce1C	37346	37915	32841	25758	31074	27421	31708	29544	34813
lipF	35402	35027	31981	29516	38062	39532	32847	26790	33508
esxB	33975	33876	31471	30466	35453	32386	35249	31054	35102
fadB	29909	30663	28982	29644	38210	33912	29811	24979	31374
eccA3	30752	34355	32743	23529	28348	26711	30386	28085	34288
gpsI	28172	29799	27805	26157	32263	32138	31731	27429	34037
rhlE	26170	28209	27781	24550	29438	30485	30383	28250	34240
Rv3479	34229	32572	30001	25394	33531	33082	31494	24729	32770
yrbE1A	34125	33616	30335	25667	31924	29065	30861	28185	32832
gdh	31840	32788	29584	24686	30119	28533	27554	26690	31465
ctpF	15516	26765	33787	14069	18001	30495	18790	44040	41594
Rv3680	30701	31793	29006	23573	31080	30729	29958	24906	31497
Rv0145	34367	34691	31151	28023	32514	32501	27436	22771	28519
Rv0108c	36276	39589	30328	27649	32157	28585	29019	23014	28153
Rv1739c	20267	27189	34536	14358	17420	32555	16644	38279	37479
lprK	30840	31177	28170	21734	27987	27382	26863	26490	32148
Rv0502	28741	28126	26921	23449	29894	29615	27854	23873	29918
Rv2625c	8783	19484	29771	10887	14714	36989	20514	53234	41509
nadB	28758	28364	26794	21770	25013	27210	27256	26812	29970
rplD	27864	26689	24960	24880	31228	29244	28244	21974	29597
nuoG	27154	27219	24402	22777	28043	27933	25763	22045	29114
eccCa1	25935	26816	26034	23091	28124	31252	24185	21813	27597
PE_PGRS38	28108	26225	24844	22842	28601	26376	28756	24140	29111
narH	28939	28879	26839	23411	27917	28192	24638	23098	28095
pitA	25960	26287	24243	22775	28433	28343	26571	21992	27904
mce1B	28339	28630	26312	20340	25000	23735	25600	24251	28876
fadD21	27411	29801	26922	22732	27708	28897	25966	21431	27467
rpsJ	26833	26321	22905	23731	29603	28018	27122	20716	25807
ctpI	28782	28061	24944	22576	28091	25911	25023	20366	26899
sigA	23901	25998	24340	20544	26026	26425	24108	22318	26148
esxK	20159	24571	28077	21020	27160	33687	34442	31643	34167
Rv0823c	22947	23615	24397	19455	22359	30713	24703	21153	25388
PPE38	1996	1567	1661	78542	106856	93445	45	42	39
infA	25214	27362	25094	21959	25738	25031	25008	23472	27238
glpQ1	20571	21173	21660	17719	21668	24693	20792	23732	27130
nrdZ	13432	18783	25272	11997	15170	27624	15010	36214	33292
vapC10	25208	24002	25210	19552	24499	31014	21882	20118	24644
Rv1322A	27467	28779	24664	22549	24265	25165	21560	21052	23497
Rv1184c	25361	23729	23034	20224	26137	29016	24509	19695	26229
espG3	24744	25700	23357	17296	20846	18591	25478	25118	28971
Rv3921c	22820	24411	23182	21062	26998	28167	22675	16965	24644
atpD	24182	23705	21766	19531	23987	23357	23236	21308	25942
groEL1	20961	22311	19368	25944	33112	27721	15581	18137	21826
Rv3679	24456	24637	22705	19511	25297	24961	24975	20054	24420
Rv1535	30788	32840	25802	22663	28353	24526	23376	20731	22123
ERCC-00074	27342	29523	23594	20126	28305	28044	18133	17320	22515
mce1A	27478	27888	24514	18800	22669	20167	23609	21230	25319
glnA1	29034	30680	25166	19653	24588	19423	25026	21680	24981
nadA	24864	23715	22066	17098	20401	21996	21654	21352	23569
Rv1248c	26196	27034	23392	21096	25180	22657	21186	19986	23259
qcrB	23938	23892	21830	19180	23794	24879	20305	19826	23107
infB	22600	22761	20570	20024	24505	24488	20169	19072	22967
dnaK	23441	24881	23247	16993	20390	22224	20972	27249	25426
eccB3	23629	25558	23519	17749	21066	20053	22604	19695	24968
rplT	19928	20860	20966	18785	23584	23935	22606	18219	24155
Rv1733c	15787	20067	24222	13637	15076	21326	15733	35822	32536
pstS2	23221	23491	21726	18394	23241	24430	19508	17531	21750
hemD	21408	21564	20741	19510	23370	24136	22003	18265	23919
Rv1410c	22989	23658	21308	18504	22138	22328	21486	20263	23617
ispD	18504	19307	19866	17608	21844	23830	21202	18010	23663
dnaA	22010	22806	21015	18528	26799	26501	21207	15500	21592
TB8.4	20125	20621	19808	17405	21551	22226	21322	17483	22482
lat	36982	24724	24242	21458	19999	19167	23563	17252	25278
Rv2628	10716	17087	20572	12096	14307	21915	8917	30440	23342
Rv1887	22566	22190	19898	19393	24326	23899	21771	16705	21785
murE	26031	24314	21121	21102	23421	21041	19377	17674	21704
eccD3	21231	21061	20101	15646	19156	17833	24142	22662	26622
Rv1006	21849	22946	21445	17729	22546	22373	20492	17100	22626
cspA	20459	20560	19672	19273	24489	24781	25862	18116	24118
hemA	20672	20839	19901	18590	22245	22892	20516	18232	22993
Rv1734c	25518	21256	24339	18105	16727	28616	12523	22458	23511
pfkB	4636	16566	27512	8347	9022	28745	17306	34829	33842
choD	21133	21312	19832	17760	21177	22867	21181	18794	22488
secA2	23812	23981	21356	18771	21931	21275	19481	17712	21408
fhaA	21969	22754	20724	17658	21644	21567	19818	17769	21242
ctpH	22787	22105	20014	18525	22467	21525	19129	16118	20727
atpA	23114	22964	20602	17658	21939	20048	20332	18642	21939
Rv3633	27948	28482	23128	21838	23537	17957	19306	18902	21114
atpH	22696	21851	19423	17155	21077	20179	21217	20140	22708
mmpL7	19095	19058	18286	17570	22217	24309	18810	15410	20817
Rv0859	19670	21240	18928	18802	23519	20455	18894	16953	20470
PE_PGRS41	22686	21033	20266	17001	20804	20695	20900	17011	21882
acpM	22663	27001	24783	12358	17433	13982	27348	27230	27391
ponA2	20400	20955	19286	16705	19757	20771	18900	17386	20613
rpsC	20172	21452	19018	17429	21153	19921	19636	14787	20253
alaS	20558	21095	19242	18086	21198	21786	17815	16263	19821
ppsE	19503	20090	19124	17504	22270	22662	17712	15286	19887
rpoA	18510	19679	18314	16375	21120	20808	20083	16413	21196
Rv0696	21010	21771	19590	15590	18786	16715	20106	16957	22444
fadD28	21243	21816	20158	17221	20865	20499	17930	17128	19744
Rv3822	21721	21767	18985	17782	23337	23082	21141	14719	20078
mpa	22540	21140	19821	19906	21321	21915	18374	15911	19079
mcr3	22230	19733	18630	19419	23327	25269	23351	18496	20993
groES	18980	19033	17462	18475	25863	21014	15240	17711	20717
Rv3197	22480	21915	19869	18766	21493	23095	18255	15868	19386
nrdH	20372	20562	18524	17661	21208	22399	18447	15073	17862
mycP5	19705	20348	18528	16813	20784	20852	18149	14534	19425
Rv3049c	19728	17165	16240	21760	27338	28960	15807	12216	16325
secA1	21584	23100	19911	16739	20085	19087	18353	16446	20078
hupB	23526	21598	19168	16721	20955	19360	26602	19424	21616
fadA2	16193	16488	15308	21053	23350	26650	15321	13440	16242
papA1	20904	19035	17629	15877	20688	20835	18745	16523	19814
nadC	19367	19365	18219	15062	17276	19333	18728	16891	19483
fbiC	19626	19876	18627	15886	19255	20134	17487	14830	18674
tkt	20504	21243	18802	16004	18934	17561	17845	16167	18959
Rv0144	20122	18345	18365	17195	21854	24126	18289	13880	18802
Rv1794	19081	18317	17185	16396	19972	19550	18258	15798	19111
rpsS	16264	17099	15979	15302	18926	18939	17731	13741	19080
ileS	21013	20945	18806	16490	20490	20321	16700	16643	18179
Rv0338c	19694	20401	18684	15003	18351	17912	17327	16872	19055
eccA1	17055	16470	16104	16233	20029	20135	17688	15374	19246
Rv3613c	19933	18963	16561	15307	20025	18815	16620	13105	17198
accA3	20362	21752	18267	14481	17938	16390	17175	16455	19114
garA	19793	19563	17183	16134	18754	17434	17360	15078	18419
eccD5	17991	17764	16653	15323	18854	19000	16815	14631	18569
nusG	17405	18036	17269	15039	18283	19512	16309	14621	17952
Rv3083	19537	15940	14197	14962	21139	19131	16295	13642	18893
esxH	19814	20258	18310	12799	14344	12386	19571	19705	21053
Rv2840c	18146	19095	17048	15660	18238	18049	15786	13705	16327
Rv1812c	6417	10847	14365	5390	7539	18525	14218	27730	31664
Rv0175	17000	16730	15438	14157	16772	17151	17483	14577	18026
nuoH	15897	15451	14537	13964	17896	18061	16406	13306	18435
Rv2624c	6494	12017	17556	6612	8136	20228	10177	26943	22391
mycP3	16552	16310	16078	12145	15028	14289	17692	16415	19825
esxA	17586	17030	15747	15802	18456	17840	18469	16770	18603
katG	21641	20029	17401	15682	18694	16004	16648	15827	17784
fbpB	21225	23133	17984	14367	17535	13468	19236	16538	17999
phoH2	16605	15463	15335	13503	16597	19144	17690	14204	17482
PPE4	18051	18435	16778	12124	14608	13037	17746	16848	19384
gcpE	15998	16533	15159	14511	16929	16686	15508	14053	16900
nuoM	15357	15135	14335	13638	17220	17662	15600	13100	17764
sahH	16386	16030	14836	14871	19703	19380	15119	13093	15896
Rv2137c	20050	17962	16084	15288	17660	17865	18449	14589	16959
rplA	14485	15845	14933	13852	16538	16852	16087	13131	16723
pckA	13890	16052	15165	11828	13443	14384	11924	15501	15373
fadD2	17941	17793	15868	14597	16070	16124	14974	14254	16094
PPE51	15216	20139	19454	9647	11873	11981	17343	20420	20720
pks3	17993	17676	15909	13983	17293	16292	15772	13630	16670
eccCb1	15235	15316	14748	13437	16033	17525	14929	12480	16393
gltA2	19284	18980	16021	14225	15958	14887	14019	14094	14927
secD	15363	15239	13980	13384	16687	16319	15390	12649	16497
fadA4	14896	15346	14090	13408	15951	16236	15176	13995	16518
sppA	16676	15904	14972	13577	15617	16789	14371	12855	15764
rpmE	14134	13438	13908	14060	17963	19414	15428	11032	16378
metK	14053	14549	13507	13542	16916	16992	13956	11720	15330
PE_PGRS15	17367	15733	14906	13545	15311	14435	15239	14980	16488
nuoL	14656	13691	13296	12983	16434	16867	15110	12836	16555
rplW	15183	15554	14437	14379	17362	16055	14386	11278	14638
ppsA	14118	15724	15806	13409	16884	18946	13698	12787	15926
ggtB	16376	15168	14519	12930	16102	16291	15807	11594	15666
Rv2204c	16114	16181	14832	13837	15851	17388	13744	11650	14054
Rv0080	9405	13456	16710	6564	7775	13189	9891	20520	20585
aceE	17578	17852	15391	13020	15453	14281	13521	12593	14936
glcB	14664	15481	14368	12422	15182	15545	14451	13128	15747
bglS	16034	13097	11601	12698	16071	17783	17345	14175	19418
Rv1870c	13860	12276	13149	12201	16621	18799	12690	9667	15046
cysH	16725	15496	14179	12889	15571	16582	15501	12442	15290
Rv3241c	17839	17250	15120	13432	15848	14088	14440	13426	15238
Rv1904	14921	14857	13253	12425	15889	15431	14053	10839	14160
aprB	17124	15913	15558	12090	14157	14931	14853	12333	15365
rpsD	13874	15611	14121	11629	14558	14089	14262	13336	15834
Rv0695	14036	14840	13420	11006	13810	11592	14497	12864	16032
gcvB	13083	13474	13398	11946	14134	15105	12446	11278	13975
guaB2	14489	14956	13558	11883	14013	14306	13984	12695	14894
qcrA	14784	15265	14023	11500	14315	14999	13030	12137	14457
rpsO	14082	14009	13457	11468	14409	15573	13349	10683	13736
lepB	13623	14091	13278	12134	15260	15944	13521	11093	14536
fadD22	13635	13192	13651	12445	15784	16855	14358	10646	14714
rpoZ	13274	13897	12816	11351	13985	14731	12474	11806	13662
cfp2	16453	16251	13962	12437	15205	13302	14965	13211	15120
rpfB	14752	16186	13624	13080	15050	13501	14060	11154	13810
Rv1461	14960	13342	12451	11562	14741	15611	13050	12180	14699
moxR1	13660	13415	13077	11527	13862	14348	14532	12369	14900
htrA	14590	15479	13396	12018	14042	14707	13949	11890	14318
ERCC-00113	15520	16320	13407	12138	15160	14500	12053	13351	14976
PE13	9309	10231	12815	8237	11475	15744	15319	16512	18490
Rv0805	13013	13063	12740	10444	13359	13345	11968	11706	13806
rpsM	12836	13189	12873	11035	14619	14179	14360	12013	14793
pks1	12814	12637	12664	10647	13437	13500	15073	12547	15603
Rv3365c	14248	14454	12973	11911	14889	13723	12059	10899	14388
Rv3273	14900	15524	13188	11653	13836	13297	13083	11629	13939
rplQ	13068	13704	12820	11783	14350	14512	13975	11324	14159
acn	11932	13601	12724	11067	12972	12640	11490	11836	14009
ppiA	14027	14691	12455	10917	14546	13063	14055	10446	13961
dxs1	13427	13929	12682	11870	13644	13993	12893	11744	14073
dlaT	14668	15193	13156	11303	13206	11812	12371	11966	13281
dnaE1	14418	14488	13175	12429	15764	15761	13657	10890	13087
whiB1	14219	13806	13024	11850	14827	16257	12208	10937	13167
atpF	15032	15201	13247	11260	13521	12340	13461	12478	14112
dfp	12433	12947	12318	10553	12687	13430	12739	11537	13959
eccB1	13207	13301	12977	11182	13793	14892	11610	10756	13645
Rv3230c	13850	14427	13371	10887	12529	12251	13246	12236	14067
purF	14701	14115	13081	11380	13406	13643	12347	11265	13736
Rv3910	13918	14368	13043	11103	13531	13367	12931	10793	13720
relA	15168	14615	12968	12059	14059	13655	13006	11506	13775
esxO	14696	13449	12805	11907	14542	13130	14520	13639	14831
rpsL	12500	12523	11571	10822	14370	14369	12924	11228	13262
rplV	12612	12904	11795	11195	13960	13087	12525	9463	12952
nuoD	13464	13366	12071	11321	14177	14032	11744	10242	13138
lgt	13602	12696	11793	11208	14066	14535	13100	9809	13278
ppsC	12545	13661	12529	11109	13402	13472	11543	10565	13461
yrbE1B	14633	14083	12644	10403	13119	12271	13284	11715	13931
MTS1338	14915	15779	14666	10925	8729	11943	11225	11759	13311
lipC	14720	14628	12552	11396	13599	12576	12351	11089	13182
eccE5	12527	11637	11626	11301	13655	14104	12972	10442	13940
Rv3193c	14037	14452	12668	11079	13544	12951	11791	11283	12972
Rv2721c	16346	15084	13094	10811	12771	12824	17120	12685	13981
ansP2	13528	13985	12567	10813	14026	14000	12624	9991	12746
Rv1132	11578	11687	11031	10445	13873	13815	12745	10058	13680
Rv1078	17509	17216	14284	11307	13506	10104	14628	12506	13981
topA	13474	13508	12184	11387	14065	13554	12499	10506	12981
Rv2348c	14550	12534	11738	11246	14233	13098	15078	13700	14553
lprF	15356	14807	13194	10723	12487	10749	12225	12563	13716
Rv0693	10248	10215	10960	8536	11455	12769	10689	10876	13903
rpsH	12829	13022	12020	10747	13866	13742	11918	9590	12515
mihF	15339	15322	12853	10937	13081	10861	13080	12265	13431
pirG	14526	14547	13229	9662	12144	12829	15518	12006	13593
PPE55	12496	12043	11365	10223	12984	13110	11345	10453	12675
phoY2	13436	13861	12761	11681	13053	14083	11836	10725	12539
mmpL11	13469	13372	12121	10260	12863	12497	12331	9331	12293
nuoF	13038	13187	11641	10707	12897	12277	11125	10014	12853
Rv1178	11365	11712	11503	9438	11258	13374	11219	10408	12537
Rv2990c	11869	12630	12533	8209	10659	10576	13210	10118	13553
rplF	11808	12360	11759	10789	13112	12817	11934	9651	12324
tgs2	15711	15864	13081	11690	13594	10742	12378	11533	12437
lpdC	13567	13958	12246	10091	12771	11696	12132	10223	12213
fabD	13605	15622	13456	7056	9297	7551	14711	15415	15553
pyrG	13032	12842	12203	10006	12043	12635	12382	10431	12129
secF	12441	12395	11362	10130	12327	12700	11360	9786	12376
rpsB	11279	12752	11392	9426	11835	10782	11319	10525	13016
Rv1883c	14978	15002	12790	10761	12518	12381	12011	10543	12055
Rv0922	12673	13183	11401	11560	13450	12165	10628	9408	11305
fadD26	9590	10704	10411	8872	11180	12641	8943	9372	11355
PE_PGRS5	13225	12216	11858	10198	13116	11698	11892	9916	12309
metB	15787	15278	12754	10480	12729	10011	12923	10536	12847
accD5	12194	13177	11578	9960	12568	11405	11555	9764	12176
Rv1747	12528	12936	11443	10026	12108	12173	11119	9641	11985
Rv3212	9518	10310	10238	9924	12053	13170	11867	10437	12994
vapB47	13178	15011	12464	10660	11146	11181	12654	11125	12063
Rv2091c	12990	12720	11457	10363	12038	11718	11443	9920	12083
mpt64	13533	11048	10550	10245	15714	14648	10088	7698	10571
glfT2	13051	13278	12040	10164	12584	12576	12149	9787	12100
atpG	12151	11613	10556	9637	12108	11909	11088	10240	12494
lppD	12307	11578	11057	9296	10543	11460	11088	10019	11624
rpfC	13413	13245	12312	10361	12151	12802	12290	11077	12463
fbpC	14942	15891	13571	9609	10945	9768	15095	12562	13223
rpsK	11243	12264	10936	9195	11523	10705	11266	10190	12324
lppW	13269	13079	11402	10160	12247	12998	12789	9254	11602
Rv0276	14525	13965	11829	9938	11980	10316	11330	10579	11729
fabG4	9675	9655	9021	12388	14263	16033	9057	8153	9704
PE12	11078	10873	10076	9245	12624	11839	12144	9852	12275
ansP1	11158	11094	10252	9401	12180	12008	11772	9200	11873
fadE35	10265	8905	8375	10794	17535	15935	9796	6560	9831
pcaA	11745	12987	10964	9453	11638	11692	11020	9088	11114
rpsE	11032	10765	10299	9657	12136	11940	12260	9615	12106
espK	11477	11697	11027	10705	12270	12061	10503	9001	10988
nrdB	12806	12730	11008	10392	13766	11634	10848	9645	10970
pepD	11398	11340	10712	9857	11739	12738	10883	9226	11355
ispF	9966	10453	10103	10109	11537	12627	10412	7960	11114
ctpV	11037	10849	10430	9158	10396	11282	11924	12180	13901
ppsD	11226	11754	10816	9838	11495	12007	10110	9470	11101
uvrA	11126	10721	10019	11355	14115	13363	9702	8545	10797
murD	11775	10158	10083	9818	11812	11982	11224	8933	11836
mtrB	11842	11740	10797	9674	10951	11266	12214	10758	12075
Rv3915	10806	11544	10595	8964	11360	11647	11769	9411	11493
Rv1179c	11010	10787	10323	9246	11573	12174	11157	9042	11719
Rv3412	11348	10969	10546	9279	12260	12278	10513	8757	11262
nuoN	11275	11145	10337	9103	11403	11798	10704	8698	11747
greA	9698	9779	10145	8981	10933	12115	9987	9280	11502
aftD	11136	10957	10484	9269	11761	11725	11171	8252	11545
wag31	12361	12302	11068	8160	9950	10691	14280	10855	12305
fadE6	12218	12078	10669	9640	11688	10915	10333	9094	10769
che1	11704	10646	10091	9054	11220	11839	11706	9649	11706
ERCC-00004	12742	13485	10809	9427	13589	13194	8420	8304	10369
eccA5	10527	10226	10339	9548	11701	12610	9925	7815	10798
lpqH	16136	17004	13228	10334	11872	9347	10617	10902	11090
fadA3	11092	11718	10177	9098	10367	10148	10614	9634	11311
PE_PGRS7	11543	10296	9609	9771	11667	10937	11160	8772	11144
Rv0954	11903	12193	10470	9305	11368	10205	11910	9654	11721
Rv3778c	12153	12106	10540	10088	12662	11581	11891	9445	11089
esxG	12699	12523	11147	7347	9301	7675	12279	12814	13116
ftsW	11391	10384	10191	9106	10654	11226	11416	8953	11451
nrdI	10646	10277	10022	9205	12017	12492	10862	8644	10667
Rv0232	10596	11174	9830	9143	11861	10870	9545	8014	9646
Rv2557	14590	13757	10989	12283	12600	9485	9242	9301	9876
galE2	10868	11024	10068	9023	10786	11288	10475	8628	10532
Rv2455c	10515	11393	10386	8785	10523	9867	9227	9431	10970
ilvA	11183	11612	10098	9273	11111	10407	10449	8687	10497
eccB5	11118	10431	10222	8712	10827	10409	10690	9894	11210
ctaD	11368	11999	10391	8066	10166	9819	10295	9857	11281
ponA1	11119	10995	9829	9543	11742	11408	10272	8688	10838
rpmI	9573	10005	9794	8824	10653	10655	10099	8557	11074
hemC	10228	10427	9897	9277	10394	11232	10007	7612	10065
Rv0177	10166	10088	9628	8880	11276	11004	10193	8296	11130
Rv0569	7560	7999	10158	7075	8129	10758	7180	15885	13704
Rv0147	11403	11335	9953	9227	10958	10406	9424	8969	10684
mmaA4	10887	11086	9993	8206	10962	10589	11242	9113	10986
Rv2172c	9061	8582	8235	8844	11201	12614	8749	7078	9346
Rv0178	10513	10564	9884	8371	10679	10977	10089	8141	10976
pmmA	11154	11564	10072	8749	10318	10417	10379	8544	10284
Rv0176	9267	8936	8814	8361	10524	10819	10124	8278	11223
trpC	10490	10303	9128	8395	10789	10558	10505	8115	10518
Rv1626	10946	11857	10384	8678	10734	10346	10469	9180	10836
coaE	9469	9466	9478	8767	11109	12002	9991	7518	10397
fixA	10303	10949	9438	9289	11275	11211	10403	8496	10018
espB	11598	11102	10183	10137	11757	11014	10635	9463	10612
ctaC	10026	10158	9365	8440	10491	11326	10168	8690	9922
Rv1156	10707	11133	10002	8742	9945	10142	9463	9227	10388
plsB2	10960	11010	9977	8727	10616	10044	9126	8432	10321
pstS1	12720	13908	11194	8660	10567	9161	10555	9017	10539
fbpD	11565	11874	10169	8942	10172	8816	10963	9384	11181
Rv0227c	11186	11594	9781	8427	11056	9416	10910	8455	10741
fadD25	10394	10687	9724	8627	10663	10845	9417	8308	10121
Rv0248c	11350	11467	10033	8970	10731	10512	10007	8318	10197
vapC47	10216	11158	10049	8491	9411	10027	10022	9309	10545
cdsA	9908	9949	8915	7770	10205	9891	9362	8330	10298
Rv3750c	10674	9938	9115	8657	11074	11125	9581	7449	9883
Rv0383c	10293	10155	9566	8233	9408	10127	10185	8611	10110
tcrY	13605	14689	11541	8910	9803	8203	8747	9057	9528
rplE	9804	10059	9400	8714	11013	10745	10210	7786	9866
pks16	12376	14078	11295	7332	9350	7303	11856	11387	11810
embB	10738	10632	9780	8029	9808	9556	9093	8031	9929
Rv2715	10207	10678	9830	8062	10386	9829	9080	8196	9881
Rv2326c	9237	8950	8701	7865	9800	10568	8940	7932	9888
rplK	10067	10762	9849	8587	10693	10632	8955	7896	9837
cmaA2	9946	10139	9226	7490	9971	9417	10707	8246	9991
pca	10894	10680	9470	8663	10247	9882	9476	8123	10017
lprQ	9298	10082	9567	8011	8804	9544	7787	8413	9462
ilvB1	10201	10501	9924	8007	10160	10014	9515	8471	10177
Rv2558	12437	11512	9739	9804	10224	8944	8191	9001	9534
gcvH	10283	9954	9186	8330	10585	9742	10003	8346	10256
Rv1810	9182	9207	8661	8587	10753	10203	7567	8047	9863
dnaJ1	9799	9998	9541	7877	9322	9848	8916	9907	10653
tsnR	8298	8428	8863	8100	10560	10885	8937	6793	10091
murX	9962	8588	8287	8478	10048	9889	8967	7861	10075
thiC	9938	10409	9164	8048	10387	9733	8706	7479	9580
ripA	10387	10151	9511	6760	8624	9153	12805	9996	11153
adhC	10048	10528	9133	8371	10537	9645	9042	7437	9566
Rv0822c	9478	9370	9549	8053	9285	10921	9480	7240	9780
helZ	10470	10414	9257	8480	10117	9820	10363	8350	9767
Rv2949c	9234	9349	9145	8705	10849	12131	9152	7094	9340
murF	10537	9199	8530	8533	9867	8954	8631	7632	9653
fixB	10071	10234	8910	9032	10881	10173	9483	7331	9245
Rv1836c	10000	10545	9406	8355	9910	9917	8794	7552	9470
Rv0250c	10204	10244	9710	8010	9253	9634	9198	7669	9959
Rv2459	9548	9484	9060	7917	9958	9076	9268	8003	9814
Rv0207c	10712	10098	9726	8407	9910	10675	9902	7928	9521
gltD	8909	8804	8272	8077	10591	10858	8121	7344	9269
esxN	10684	9836	9094	8690	10554	10023	9599	8252	9980
ephD	10232	10292	8600	8177	9989	9487	9115	8457	9645
aroF	8880	9311	8934	8059	8897	9301	8301	7801	9433
Rv3686c	9636	9335	8353	7355	8974	9276	10988	7883	9970
tatA	10176	9796	9147	8359	9467	9277	9236	8107	9701
secE1	9317	9554	8845	8003	9846	10705	8045	6853	8660
adhD	10359	8466	7698	7948	10593	10150	8666	7428	9727
rpsG	9611	10479	8842	7779	10348	9169	9108	7752	9390
mce4F	9886	10030	8684	7189	8969	8677	8479	7813	9755
ftsH	8848	8942	8733	7947	9787	10238	8664	7553	9023
espI	8868	9048	8611	7706	9630	9712	9026	7759	9513
ctaE	9607	9481	8509	7415	9131	9395	8489	7962	9216
glnA2	9516	9574	8935	7389	9155	9551	9075	8009	9770
amiC	8922	9491	8627	7675	9319	9084	9291	7716	9929
mmpL5	8806	8723	8297	7498	9278	9930	8209	8118	9399
glnE	10078	10299	9059	7924	9378	8858	8963	7718	9184
eccE3	9437	9468	8793	6496	8149	7840	9116	8490	10187
phoH1	9210	9145	8967	7818	9008	10378	8118	6733	8516
Rv0694	7312	7540	8078	6624	8865	10353	8513	7754	10623
Rv1828	9323	9253	8443	7456	9476	9409	8854	7485	9243
adoK	8581	8867	8247	7481	9157	8651	8715	7632	9454
Rv3207c	9532	9419	8865	7898	9165	10210	8826	7396	8712
prfA	8090	8090	8028	7697	9885	9897	8089	6575	8922
Rv0613c	10478	10474	8752	7498	9140	8155	8928	7708	9179
espE	9865	9804	8933	8625	9836	9423	8386	7141	8691
Rv2345	9701	9621	8925	7321	9482	8754	8626	7595	9290
ftsZ	9734	9141	8948	7562	8752	10035	10262	8124	9411
mymT	10919	8416	7000	6811	8188	10328	11706	9939	13731
Rv0885	9794	8944	7964	9252	11062	10960	7092	6896	7605
esxL	7370	8533	9575	7626	9594	12230	12473	10507	11503
rpmJ	8853	9256	8480	7157	9108	9408	8848	7496	9232
Rv1109c	10145	10307	9386	8063	9595	9195	8116	7698	9127
prcA	8518	8299	8315	6958	8633	9318	8158	7383	8866
narK1	10336	9520	8822	7750	9393	9316	10344	7699	9263
fdhF	8912	8675	7903	7529	9017	9233	8011	6947	8664
eccC2	9540	9547	8582	7265	8677	8220	8018	7490	9150
helY	8582	8067	7933	7559	9175	9748	8272	6348	8970
mce1R	8405	8364	7469	7207	9728	9735	8877	6529	8609
sodA	11024	11507	9057	7891	9583	7681	9078	7972	8777
Rv2477c	9112	9396	8537	6932	8376	8075	8191	7460	8718
ctpC	6758	7920	8487	8971	10140	15725	8171	7856	7554
ideR	9632	9414	8922	7574	8314	8931	7643	7773	8539
PPE3	7792	9429	9538	4194	5095	4668	8928	8752	10377
recA	6083	6131	6050	11806	13874	13411	7353	6175	6730
Rv2081c	9505	9729	8227	7338	9407	8648	8599	7126	8916
Rv3689	9637	9695	8585	7255	9218	8523	9221	7592	9223
Rv1815	9807	10011	8825	7349	8740	9005	9690	8416	9348
pepA	9557	9811	8661	7315	8659	7586	8773	7921	9135
PPE8	8832	8459	8064	8043	10432	10392	7381	6238	7915
pepR	6741	7273	7237	7016	8949	9358	8432	6648	8934
fdxC	8647	8797	8246	6888	8050	9222	7442	7070	7967
guaB1	9602	9938	8913	6779	7730	7535	8048	7456	9000
aftB	8548	8008	7670	6959	8777	9108	8490	6792	8718
ERCC-00046	10114	9879	8204	7177	10357	9703	6466	6374	8053
leuA	8284	8037	7936	6757	8323	8773	6864	7028	8596
espG1	8828	8628	7962	7680	9064	8907	7764	7034	8436
fadE5	8914	8726	8014	7749	9966	8639	6574	6009	7175
35kd_ag	9734	9873	8758	7883	8468	8381	7724	7088	8272
Rv3725	9310	9132	8036	7129	8674	8199	8411	7398	8482
ppm1	8887	8457	7890	7145	8847	9231	8295	6576	8223
Rv2954c	8658	8404	7941	6837	8739	8820	8786	6551	8319
lppZ	8831	9226	8286	6906	8503	8545	8035	6749	8470
Rv2182c	8993	9773	8335	7110	8436	7846	7777	6891	8233
Rv1830	8308	8303	7588	6617	8149	8450	9086	7097	8726
espH	7564	7413	7090	7242	8823	9127	7558	6856	8067
embC	8677	8876	8011	6633	7841	7554	7818	7053	8908
Rv2028c	1642	6342	11184	3370	3679	12241	7125	14364	13793
Rv1488	8918	8787	7807	7216	8416	8114	7400	7067	8317
pstC1	8632	8886	7727	6506	8155	7520	8502	7701	9113
secY	8487	8722	7519	6424	8418	7922	8859	7291	8831
Rv3228	7035	6958	6922	7028	9163	9792	7627	5057	7567
Rv2082	8488	8212	7873	6881	8955	7981	8265	6325	8583
ppsB	7858	8619	8037	7239	8385	8589	7229	6461	8289
ERCC-00171	8882	9444	7505	6951	8751	8506	7011	7571	8436
Rv1194c	7520	8327	7627	6092	7881	8523	7720	6868	8447
Rv1638A	9532	8933	8057	7879	9481	9328	7639	6778	8226
Rv0831c	8361	8205	7662	6885	8810	8840	7886	6360	8170
pks15	7714	7711	7622	6392	7878	8042	8841	6824	9009
embA	8683	8825	7677	6818	8555	7526	8612	6748	8408
Rv3480c	9295	9306	8162	6681	8346	7752	8115	6466	8201
dnaB	9719	8894	7545	8625	10486	9748	7952	6461	7106
PE19	9645	8606	7902	7786	9676	8917	8063	6350	7875
Rv2531c	7895	8252	7606	7026	8272	8725	7064	6123	8105
sigB	9014	8245	7837	7926	8774	9472	7952	7042	8178
atsB	9132	9648	7959	6922	8092	7263	7507	6545	8128
bisC	8433	8528	7859	7069	8395	8708	7310	6711	8181
leuC	9687	8002	7394	6835	9313	9419	8548	5779	8649
rplN	7342	7557	7029	6554	8695	9128	7706	5472	7256
pknB	7821	7954	7674	6160	8353	8492	7793	6091	8251
hadC	8348	8467	7580	6759	8958	8361	7737	6011	7960
Rv2375	8332	8182	7377	6510	8380	7773	8181	6770	8566
Rv1480	7667	8116	7397	6675	8020	8068	7493	6378	8097
Rv1869c	7337	6929	6763	6756	8536	8902	6776	5479	8055
Rv2631	6277	7441	8003	5065	6398	8948	6806	8399	9841
prcB	7670	7470	7328	6200	7824	8376	7024	6382	7609
rplS	7621	7738	7313	6915	8299	8604	7575	6190	7830
prsA	8358	8894	7472	6271	8349	7786	7688	6302	7933
Rv3722c	7122	7283	7002	6098	7727	8076	7024	6630	7879
PPE68	7673	8074	7326	6769	8029	8304	6844	6757	7676
Rv2633c	11340	10756	8271	6922	8121	6363	8827	7030	7999
qcrC	7646	7865	7262	6133	7302	8032	6985	6361	7867
zwf2	8507	8611	7817	6442	7797	7331	6889	6448	7897
Rv1073	8046	8352	7366	6812	8670	9109	7290	5762	7614
rpmA	8521	8594	7543	6371	8161	7272	8015	6981	8169
Rv3295	8616	8778	7821	6779	7826	7411	7384	6300	7709
ftsK	8715	8846	8141	6542	7145	7819	8511	7638	8038
clpP2	8589	8568	7275	7485	8668	8514	7096	6462	7270
pykA	7819	8155	7294	6514	8011	7263	7432	6533	7894
alkB	7426	6149	6823	9446	12994	14051	6422	3770	5160
Rv0315	8305	8743	7576	6424	8120	6916	8198	5995	7993
ligD	8359	8172	7443	6975	7984	8258	6792	6078	7221
Rv2147c	7927	8285	7418	6138	7049	8030	9829	7983	8626
adhB	9892	10909	8573	6610	7966	6351	7737	6956	7890
gap	8540	8510	7586	6817	8118	7461	7486	6520	7812
plsC	8510	8185	7235	6914	8083	7430	6779	6337	7597
ilvC	8373	8431	7499	6414	7929	7392	8017	7188	8348
tal	8705	8886	7384	6667	7830	7099	7112	6760	7918
Rv2553c	7040	7076	6823	6502	7785	8194	6872	5698	7722
cyp140	9355	9359	8047	6842	8225	7473	7402	6576	7748
Rv1324	6984	7139	6623	6174	7529	8317	6598	5715	7477
Rv0479c	7930	8667	7683	6505	8292	7725	7607	6322	7706
Rv0190	7705	7079	6423	5783	7215	8386	7954	7160	8927
otsA	7117	7058	6703	6487	8177	8875	7158	5699	7582
mshA	7656	7551	7203	6402	7222	7846	6728	6068	7511
smc	8826	9090	7648	6347	7718	6959	7403	6278	7530
trpA	7484	6330	6189	6294	8129	8525	7580	5838	8097
Rv3050c	7368	7069	6799	6289	7969	8533	7152	5729	7428
Rv2003c	2021	5507	8016	2497	3648	8776	5321	11618	11265
pknG	8007	8819	7864	5736	6997	6914	6964	7087	8173
mprB	7645	7165	6829	6564	7846	8450	6915	5897	7204
fba	8634	9379	8044	6376	7485	7097	6588	6356	7095
Rv2484c	8336	8047	7151	6916	8029	7236	7325	6459	7568
rnpA	6202	6202	6422	5851	8243	8449	7195	5503	7534
Rv2867c	7496	7167	6742	6623	7725	7757	6600	6089	7510
lexA	7170	7220	7006	7457	8567	9354	6573	5783	6417
mtrA	9173	9071	8213	6724	7539	7331	8556	7472	7962
Rv3213c	7874	7993	7084	6077	7329	6792	7470	6711	7898
gnd1	7761	8657	7233	6261	7530	7196	6866	6068	7094
Rv2134c	7708	7488	6969	6480	7160	7525	6597	6486	7434
pbpB	7738	8327	7331	5844	7098	7545	8073	6678	7585
lprG	7689	8324	7424	5911	6720	6598	7053	6746	7638
PPE19	5675	5750	6646	4900	6339	7991	7740	7568	8936
dnaG	7686	7786	6917	6073	7465	7244	7028	5839	7460
Rv0314c	7772	8057	7221	6117	7537	7276	7131	6083	7669
lppJ	7945	8292	7431	6198	7788	7019	6984	5663	7374
rip	7373	7492	6763	5994	7126	7138	6639	6037	7348
mmpL4	7914	8159	7201	6134	7702	8161	6900	6048	7282
ilvD	8155	7937	7566	6760	7588	7225	6938	5961	7523
pafA	8059	8256	7114	6074	7123	7274	7038	6555	7163
Rv1683	8326	8295	7056	6213	7150	6926	7190	6378	7336
Rv1829	7299	7351	6923	6423	7584	7670	6789	5489	6697
uvrB	6755	6754	6226	6631	8079	7980	6436	5545	6990
pgk	8066	7914	7039	6115	7403	7273	6842	6098	7209
Rv2454c	7113	7347	6896	5739	7000	7256	6214	6492	7370
Rv3726	7837	7738	6831	6081	7522	6698	7092	6238	7380
pheT	7596	7598	6934	6158	7676	7024	7193	5760	7393
Rv0692	6165	6051	5954	5068	6326	7000	5760	6232	7435
Rv2951c	7800	8093	6932	6265	7601	7104	7693	5988	7344
lpqB	7345	7263	6681	5994	7160	7548	7371	6029	7614
moaA2	7209	7114	6598	6203	7041	7389	6606	5650	6971
trpB	7091	6604	6536	5900	7575	8323	6898	5307	7055
PE_PGRS25	6378	6368	6629	5965	7164	8331	6379	4855	6766
PE_PGRS54	7837	6552	6440	7681	8585	6825	6995	5790	6889
dnaJ2	6778	7062	6459	5966	7179	7210	6606	5962	7399
rpsQ	6833	6905	6767	5855	7519	7473	7688	5290	7272
Rv3224	8247	8007	6790	6116	7461	6815	7003	5953	7207
PE_PGRS14	8345	7476	6850	6740	7588	6171	6950	5921	6912
sseA	7336	7259	6936	6212	6964	7290	6641	6043	7109
mapA	7530	7437	6549	5905	7193	6729	6956	5939	7279
ask	6721	6918	6440	5635	6927	6840	6449	6156	7079
rpsT	7444	8021	6704	5604	7549	6940	7329	5787	7004
Rv2752c	6793	6844	6408	5918	7104	7431	6370	5484	7108
ald	7981	7247	6792	5901	6908	6586	6990	5830	7078
Rv0281	7108	7582	7214	4917	6007	5940	7574	6159	7623
Rv3413c	7808	7348	6813	5571	6848	7805	7534	6084	7063
lprN	7568	7452	6518	5231	6630	6509	6091	5832	7052
Rv3645	7021	7209	6662	6002	7127	7845	5879	5481	6435
Rv0064	7686	7236	6967	6479	7268	7346	6451	5350	6738
glyA1	7017	7456	6736	5595	6824	6915	6808	5973	7176
Rv2969c	7105	7586	6567	5722	7225	6518	6599	5648	7124
narI	7262	7110	6646	5726	7079	6921	6155	5541	7384
accE5	7214	6942	6870	5539	7658	7246	6731	5425	7240
cyp135B1	6799	7279	6594	5581	6498	6805	6463	5629	6725
inhA	7454	7679	6942	5640	6933	6671	7104	6029	7067
Rv1891	7668	7681	6616	5349	6870	6042	7289	6016	7169
Rv1627c	6816	7142	6437	5811	6820	6898	6398	5565	6856
mrp	6933	6926	6385	5541	6878	6641	6300	5809	6933
rplO	6606	6283	5948	5626	7276	7541	7659	5893	7450
Rv3486	6953	6464	6768	6212	8556	9826	6539	4277	6689
Rv2239c	7234	7118	6258	5887	7063	6690	6820	5634	6686
pepN	7609	7909	6588	5927	7344	6578	6794	5734	6966
pstP	6662	6842	6286	5581	6845	7034	6574	5226	6824
Rv1565c	7020	7219	6813	5607	6716	7038	6354	5601	6970
fum	6664	7067	6467	5327	6714	6338	6694	5984	7133
fadH	7009	7527	6717	5555	6631	6548	6418	5391	6703
mmpL9	7336	7177	6622	5889	7634	7725	6461	5152	6574
TB18.5	6571	6924	6101	5383	6983	6707	6782	5185	6656
Rv0007	6230	6147	5987	5348	6661	7126	6860	5457	7288
nuoE	6791	6932	6131	5698	6834	6770	6205	4986	6779
Rv0188	9158	8762	7706	7847	7617	6078	7139	5420	7218
purM	7028	6827	6392	5399	6633	7090	6246	5256	6648
uvrD2	6688	6978	6137	5808	7014	6659	6114	5190	6615
PPE52	7701	7235	6125	5958	7562	6792	6908	5469	6877
Rv0061c	6270	6129	5700	5110	7022	6865	6614	5681	6598
mtc28	8597	8488	7339	4410	5505	5213	9373	7049	7642
hemB	5717	5736	5726	5590	6886	7775	6070	4993	6690
carB	7591	6968	6159	5139	6164	5782	5753	5925	6649
Rv3312A	6861	6861	6470	5308	7110	7201	7153	5220	6866
rpsI	7108	7801	6502	5692	6898	6553	6577	5415	6348
PPE26	6500	6483	5897	5549	6986	6492	6186	5632	6625
Rv0083	2427	5692	6597	3801	4594	6415	6572	7475	8823
cysK1	6000	6049	5867	5451	6696	7457	6092	5311	6589
rplP	6338	7082	6234	5443	6949	6520	6258	4686	6320
Rv1856c	6615	6299	5813	6051	7490	7137	6342	4754	6084
typA	6031	6029	5701	5270	6471	6687	6150	4938	6751
Rv3491	7068	7218	6278	5536	7049	6848	6268	5234	6527
Rv0435c	6287	6570	5935	5486	6688	6543	6289	5421	6813
valS	6548	7333	6381	5332	6360	6004	5987	5928	6810
PE_PGRS44	6229	5102	5098	6258	8485	9140	6680	3902	6069
Rv1697	7639	7137	6322	5378	6446	6538	8348	6285	7307
moeB1	6713	6198	6025	5618	6802	7414	6299	5292	6361
mrsA	7438	7735	6513	5614	6565	6575	6343	5446	6420
Rv1481	6165	6407	5999	5584	6669	6947	6460	4974	6633
galE1	7098	6901	6203	5440	6911	6123	6432	5451	6860
mmaA3	6964	7533	6563	5385	6915	6440	6790	5434	6620
Rv0877	6860	6663	5978	5717	6506	6532	6195	5974	6973
gmk	8047	8018	6566	5127	6223	5538	6404	5869	6753
pks7	6779	6246	5818	5329	6419	6042	6474	5979	7048
Rv3720	7432	7521	6401	5915	6890	6582	5995	5205	6230
lppL	6877	7237	6214	5527	7083	6691	6084	5028	6295
Rv2816c	7798	7768	6505	5398	7221	5916	8476	5395	6791
fadE10	7600	7412	6599	5712	6641	6238	6333	5827	6612
parB	6145	6145	6102	5491	6916	6850	6684	4910	6790
phoP	6400	6210	5832	5518	6653	6681	6088	5360	6511
nuoI	5951	5558	5340	5047	6532	6713	6452	5339	6873
crp	6655	6522	6003	5497	7291	7001	6922	5042	6354
lytB2	6453	6198	6022	5338	6274	6773	6292	5720	6548
Rv0572c	3643	7689	8847	3164	3883	6083	4977	9904	9045
Rv3811	6778	6662	6531	5169	6194	7330	7420	5352	6830
fadD13	7789	6354	5630	5699	7108	6732	5672	5540	6396
moeA1	6574	6351	5752	5242	6439	6557	6867	5721	6755
lpqW	6082	6080	5702	5028	6649	6693	6281	4993	6801
Rv0842	6353	5416	6355	4845	6723	8999	5334	4666	6485
espR	6853	6782	6205	5503	7060	6904	7195	5148	6540
Rv3371	6242	5898	5992	5094	5348	6022	4286	4901	5834
lpqM	6868	6861	6188	5126	6125	6373	6266	5420	6249
glgE	6402	6383	5750	5368	6319	6268	5786	5259	6284
Rv2536	6504	6710	6353	4939	6181	6033	6617	5410	6574
Rv3920c	5398	4737	5185	5248	7306	7905	6502	4664	6696
hemK	5933	5967	5620	5359	6828	6827	5915	4804	6290
Rv0146	5533	5592	5494	5107	6355	6754	5101	4464	5945
Rv3520c	6062	6067	5780	5189	6388	6652	5699	4911	6186
Rv3220c	6166	5814	5660	5105	6249	6795	6239	5064	6494
Rv3058c	6594	6692	5811	5193	6885	6600	6025	4899	6251
lysX	6699	6405	5941	5251	6757	6831	6202	4849	6444
Rv1751	6293	6330	5819	4873	6208	6233	6246	5370	6495
Rv0485	6070	5943	5698	5150	6453	6905	5192	4992	5913
Rv0537c	6747	6565	5934	5024	6673	6172	6236	5202	6523
glmU	6453	6844	6057	5274	6663	6134	6263	5107	6192
fadE25	7623	7458	6265	5502	6440	5767	6242	5472	6638
ksgA	6138	6201	5632	5321	6856	6768	6291	4413	6403
Rv2256c	6621	5971	6026	5661	6227	7542	7183	5154	6309
Rv1543	6653	6689	5472	5424	6641	6206	6243	5130	6350
PPE50	4592	6365	6828	3432	4501	5485	5757	6448	7800
Rv1192	5975	6237	5774	4846	6035	5867	6147	5674	6532
phoR	6626	6251	5706	4940	6251	6074	5772	5151	6337
tsf	5951	6071	5793	5007	6139	6217	6040	5648	6706
Rv1332	6476	6787	6020	5052	5934	6278	5315	4698	5659
mce4D	6603	6128	5614	4725	5853	5695	5581	5730	6501
hbhA	7084	7186	6422	5663	6381	6117	5971	4993	5668
Rv0060	6148	6162	5704	5856	6853	6931	5511	4835	5635
pyrH	5712	5801	5468	4666	5825	5831	5849	4870	6165
lpqF	6378	6399	5848	4742	6142	6219	5903	4812	6387
rseA	6441	6392	6040	4849	6008	6352	6024	5179	6303
PPE54	5329	5377	5150	5419	7448	6884	5380	4316	5907
rplU	6400	6542	6002	5100	6426	6315	6005	4725	5990
Rv3612c	5925	5546	5214	4634	6938	7112	4938	3676	5422
Rv3267	6378	6495	6096	5067	5620	6416	7053	5635	6321
Rv1435c	6827	6921	6187	4730	5340	6389	7862	5611	6369
Rv0455c	7817	7591	6722	5292	6582	6539	5184	4260	5269
narU	5842	6150	5683	5027	6338	5980	5861	4723	6203
Rv2258c	6725	6675	5991	5564	6690	6172	5696	4350	5826
mfd	6161	6337	5692	5072	5917	6261	5339	4954	5925
sthA	6564	7274	6164	5112	5590	5331	5773	4613	5541
adk	6635	6216	5928	4893	6068	5446	6351	5468	6423
rmlB	6670	7269	6127	5112	6200	5854	5351	4789	5960
Rv1703c	6990	6995	6077	5003	6339	5970	5841	4882	5777
Rv3249c	6803	6146	5704	6620	9561	8925	5312	3644	4661
cinA	6454	6378	5665	5091	6317	6080	5875	4751	5878
ubiA	5889	5855	5250	5162	6151	6305	5825	4813	5924
umaA	6447	6382	5588	5437	7108	7998	5567	4224	5373
Rv1771	7071	7006	5924	4777	5975	5456	5664	5303	6116
mazF2	6242	6740	6164	4792	5544	6274	5458	4602	5544
Rv1979c	6220	5442	5293	5076	7035	7237	4998	3731	5348
fecB	6056	6398	5476	4810	6137	5828	5892	4395	5738
Rv0458	7139	7046	6027	5388	5947	5141	5125	5161	5723
thrA	6085	6444	5792	5046	5837	5887	5165	4862	5594
Rv0072	5806	5633	5270	4771	6488	6357	5855	4808	5740
PE26	5929	6001	5631	4895	6094	6204	5799	4402	5870
dnaN	6529	6334	5663	5028	6684	6465	6385	5086	6061
fadE20	5595	5745	5625	5205	6652	5872	5255	4627	5658
Rv0530	6806	7081	6113	4638	5664	5079	5743	5021	6163
rplR	5767	6300	5506	4856	6209	6041	5501	4527	5824
ribG	5969	6353	5637	4733	5649	5553	5338	4705	5890
gshA	6149	5961	5311	5102	6017	6040	5492	4592	5760
manB	6249	6389	5530	4971	5947	5873	5737	4811	5526
dop	6368	6539	5676	4882	5814	5755	5329	4825	5842
atpB	6282	6217	5319	4806	6104	5934	5926	5263	5912
Rv3767c	5782	5899	5345	4461	5840	5502	5990	4865	6164
purL	5942	6339	5451	4780	5801	5388	5788	5347	5916
parA	5022	5276	5174	4930	6216	6454	5542	4114	5969
Rv0148	6336	6255	5568	5178	6187	6106	5236	5006	5749
Rv2781c	5524	5553	5309	4965	5893	6276	5659	4318	5886
Rv3671c	6172	6081	5341	4959	5885	5770	5632	4610	5858
lhr	4921	4786	4379	7241	8328	7981	4308	3624	4775
Rv0939	6319	6106	5615	4850	5830	6117	5443	4794	5649
nuoJ	5684	5171	4998	4762	6143	6017	5386	4528	5940
zmp1	5887	6379	5533	4719	6086	5491	5659	4733	5907
echA21	7208	7364	5915	5103	5657	4978	5727	5434	5929
hflX	6069	6067	5604	4940	5855	5648	5784	4698	5725
Rv3085	5974	4918	4604	4539	6746	6066	5471	4424	6124
Rv3587c	6811	6652	5982	4602	5503	5180	7335	5694	6385
lsr2	6921	6785	5790	5852	6605	6159	5871	4764	5241
Rv0309	6923	7096	6281	4228	5585	5739	6756	5003	6056
hrcA	5496	5336	5230	4574	5902	5788	5554	5081	5831
glmS	6122	6528	5759	4688	6000	5500	5849	4829	5800
Rv0697	6042	5820	5433	4511	5575	5043	5198	4575	6020
pknA	5657	5548	5077	4722	5811	5476	5718	4568	6037
Rv1320c	5958	6215	5498	4756	6144	6241	5527	4528	5714
Rv2077c	6770	5870	5864	4641	5810	6509	5189	4254	5355
Rv3087	6511	5393	4803	4779	6412	5578	5362	4485	6141
rplM	6278	6854	5732	4729	6121	5053	5441	4534	5601
glpD2	6386	6258	5483	4644	5529	5570	5402	4795	5519
nuoC	5743	5739	5146	4935	5827	5649	5624	4585	5601
lipR	5987	5022	4476	4595	6860	6091	5279	4230	5794
Rv2395	5700	5394	5014	4748	6178	6027	5860	4377	5996
dapA	5751	5679	5289	4262	5750	5704	5854	4788	5746
Rv2791c	4974	5146	4642	6316	7188	6811	4539	4095	4630
senX3	5751	5558	5126	4751	5451	5990	4933	4615	5394
glgP	6338	6840	5676	4834	5800	4982	5676	4929	5847
thrC	5468	5501	5190	4768	5539	5668	4898	4772	5502
nuoA	5634	5427	4635	4824	6113	5799	5187	4106	5328
hisD	5411	5559	5224	4732	4896	5170	4898	5081	5627
lpqE	5402	5714	5142	4323	5485	5022	5878	4708	5940
fadE8	6376	6607	5636	4839	5632	4846	5668	5138	5998
Rv2136c	6281	5448	5447	4781	5936	6678	5387	4173	5357
eccA2	5389	5486	5036	4734	5831	5994	5209	4328	5640
ethA	6786	5695	6053	4830	5801	5809	5202	3932	4768
frr	5535	5537	5218	4337	5599	5484	5284	4700	5717
pbpA	5378	5340	5148	4422	5663	5813	5531	4472	5894
atsA	6325	6387	5729	5053	6041	5783	5395	4224	5314
grpE	5610	5367	5345	4311	5407	5543	5047	5863	6221
Rv0476	5817	6071	5615	4378	5332	5576	4728	4512	5519
Rv2817c	6242	5690	5184	4497	6221	5173	6901	4242	5860
zwf1	5162	5019	4794	4983	6203	6240	5195	3980	5045
mpt63	7293	6904	5764	5251	6217	5416	5025	4609	5087
menD	5637	5564	5078	4654	5806	5461	5379	4422	5440
PE35	5810	5646	5252	4759	5707	6244	4833	4090	4862
Rv3723	5567	5570	5187	4042	5341	5420	5596	4726	5703
Rv3519	6011	6071	5433	4783	5758	5707	5046	4421	5392
Rv3749c	5824	5647	5012	4701	6253	6445	4654	3968	4955
tig	4648	5156	4090	7671	9432	9086	4010	3670	4111
ERCC-00136	6199	6264	5141	4759	6205	6195	4352	4641	5546
rshA	5593	5162	5028	4489	5773	5707	5401	4493	5662
cysA2	5352	5505	4922	4523	5919	5747	5193	4492	5606
ppk1	6260	6491	5460	4781	5858	5329	5504	4704	5669
oppA	5626	5492	5026	4562	5692	5574	4920	4365	5642
icd2	6206	6239	5434	4639	5506	5279	5184	4988	5621
Rv1707	6492	5672	5155	4632	6016	5683	5440	3960	5503
apt	6615	5721	5169	5546	6218	5982	5754	4603	5493
ctpB	5770	5800	5109	4541	5461	5553	5475	4423	5411
clpB	6192	6483	5506	4845	5356	5610	5282	4644	5298
pks5	5894	6052	5421	4716	5757	5529	5745	4729	5695
cyp137	5688	5526	5150	4610	5768	6385	5426	3907	5403
sucC	6180	6370	5373	4762	5558	5127	5352	4824	5367
serA1	5968	6046	5234	4766	5230	5011	5337	4985	5632
vapC25	5368	4791	4707	4521	5869	6726	4997	4003	5151
aroG	5580	5974	5235	4716	5578	5884	5112	4626	5515
Rv3843c	5063	4960	4942	4256	5323	5531	5030	4294	5491
Rv2507	6218	6087	5544	4622	5667	4973	5176	4607	5488
Rv3733c	5994	5630	5012	4984	5635	5290	4763	4475	5229
Rv3684	5431	5442	5254	4286	5615	5774	4969	4464	5389
htpG	6587	6876	5669	4595	5724	4808	5132	4725	5392
atpE	6288	6283	5378	4395	5189	4852	5527	5102	5853
fadD23	5552	5676	5228	4721	6298	6074	5059	4062	5092
tesB1	5481	5613	4927	4378	5586	5604	5065	3970	5478
Rv1508c	6140	6172	5383	4504	5479	5192	5211	4583	5183
Rv2696c	5176	5373	4799	4606	5344	5334	4926	4318	5235
proA	5565	5945	5188	4329	5144	5222	4949	4448	5171
kshA	5995	6280	5442	4811	5832	5728	4536	4256	5101
fadB4	5136	4928	4653	4449	5403	5866	5273	4448	5560
Rv0441c	5045	5267	4804	4137	5214	5098	4839	4330	5504
Rv0955	5676	5489	4906	4424	5507	5499	5471	4295	5498
mmpL12	5680	5824	5115	4489	5608	5636	5154	4180	5066
Rv0268c	5863	5613	5354	4171	5585	5555	5166	3902	5181
Rv0412c	5266	5826	5249	4006	4914	5161	4706	4988	5281
Rv0888	6684	6142	5817	4216	5321	5621	6838	4951	5738
Rv2114	5594	5549	5158	4237	5276	5490	5062	4160	5322
Rv3376	5079	5298	4849	4364	5426	5849	5023	3837	4767
xseA	5058	4907	4729	4378	5391	5729	5120	4171	5424
nadE	5252	5530	5023	4069	4620	5094	4901	4782	5373
sodC	5793	6118	5132	4574	5506	4861	5211	4442	5550
pks8	5234	4551	4722	4021	5167	5081	5526	4600	6128
tpi	5502	5530	4832	4223	5355	5351	4942	4243	5258
nrdF2	5275	4585	4626	5597	7098	8121	4413	3240	4300
Rv0312	6441	6736	5898	3724	4412	4540	7550	5563	6205
Rv1171	5646	5659	5225	4368	5559	5768	5014	3745	5185
bioB	5935	5965	5047	4407	5476	4896	5146	4530	5260
cobN	5991	5659	5068	4232	5360	5046	4978	4014	5085
Rv2327	5368	5041	5056	4645	5886	6187	4294	3638	4999
nuoB	5230	4799	4398	4423	5555	5616	5345	4139	5044
Rv1230c	5790	5696	4890	4073	5319	5063	5674	4544	5463
fadD15	6365	6634	5363	4692	5726	4751	5234	4787	5392
pstB	4740	5373	4751	4129	5157	4990	5325	3999	5338
leuS	5906	5964	5148	4327	5487	5234	5215	4524	5427
Rv2567	5802	5672	5207	4607	5259	5471	5311	4175	5245
Rv1097c	5241	5318	4891	4047	5064	5193	4956	4263	5360
Rv3661	4778	5048	4506	4378	5620	5434	4719	3879	4996
Rv1842c	5416	5579	5027	3816	4858	4769	4793	4276	5559
espL	5627	5530	4982	5016	5648	5470	5246	4629	5333
rplX	4929	4912	4696	4345	5676	5846	5312	4128	5290
rnhB	4843	4683	4706	4517	5468	6051	4844	3763	5126
Rv1425	5813	5894	5232	4634	5257	5186	4663	4192	4903
Rv0073	5367	5446	5090	4331	5394	5561	4891	4417	5138
murC	4970	4961	4694	4204	4865	5330	5522	4361	5485
Rv2203	4936	5090	4729	4177	5389	5663	5047	4070	5269
Rv2468c	5891	5919	5084	4506	5337	4628	5421	4661	5577
Rv0559c	6018	5825	5163	4235	5248	5488	4440	3947	4717
cysA1	5200	5032	4798	4334	5266	5158	4613	3934	5479
Rv2280	5900	6234	5167	4279	5170	4474	4730	4752	5140
atpC	5119	4770	4364	4010	5048	5169	5126	4232	5323
Rv3484	4979	5109	4977	4117	5133	5382	4727	4316	5178
Rv2219	5167	4867	4594	4147	5190	5058	5006	4680	5544
Rv3802c	5231	5155	4989	4078	5226	5205	4786	3959	5099
Rv3401	5631	5874	5232	4408	5164	5005	4644	4144	5212
pntB	5640	6035	5145	4309	5175	4897	5168	4487	5241
tgs4	6395	5414	4695	4360	5839	5217	4541	4200	5136
Rv3627c	5197	5696	4863	4235	4755	4806	4340	4594	5110
echA3	5999	6118	5133	4180	5089	4587	4893	4708	5175
Rv0149	5512	5218	4832	4393	5335	5316	4793	4522	5170
Rv1462	5960	4947	4534	4578	5483	5729	5071	4441	5451
papA5	4892	4966	4941	4236	5300	5533	4793	3716	5184
Rv1360	5243	5234	4736	4169	5084	5536	5071	3836	4898
phoT	5290	5114	4756	4530	5710	6213	4750	3699	5116
Rv1769	5407	5247	4676	4069	5027	5017	5210	4429	5299
rpmC	5136	5298	4934	4453	5500	5122	5129	3842	5140
Rv2296	5538	5835	4800	4379	5434	4920	4584	4020	4934
caeA	5548	5282	4821	4338	4817	5124	4589	4561	5095
Rv0543c	4898	4839	4578	4215	5406	5574	4691	3721	5097
Rv2799	5755	5914	5174	3808	4517	4212	5156	4502	5266
Rv3719	5216	4964	4695	4261	5425	5619	4656	3938	4837
Rv2630	1752	3357	5136	1903	2366	6394	3536	7410	7550
Rv0611c	5185	5222	4770	4356	4683	4896	4757	3435	4226
Rv2953	5288	5539	4862	4106	5390	5382	5457	4068	5281
rplL	5487	5728	5113	4112	5159	4471	5667	4994	5251
Rv1473	5575	5591	4736	4306	5513	5035	4560	3882	4767
Rv2603c	5079	5188	4677	3964	4845	4620	5179	4364	5036
nrp	4942	4750	4504	3891	5099	5579	5255	3800	5100
efp	4528	4558	4468	3913	4827	5154	4802	4383	5099
cspB	4745	4765	4508	4095	4863	4900	4597	3923	4774
PPE12	5435	4966	4782	4111	5461	5609	4767	4088	4986
mshC	5236	5353	4685	4184	5053	5092	4434	4090	4927
htdX	4158	4213	4035	5290	6623	7324	3698	3306	4140
Rv0247c	5781	6029	5339	4381	5272	5496	4620	3957	4610
csd	6340	5273	5016	4606	5692	5714	4718	4162	5066
Rv3683	5471	5752	4987	4437	5058	4867	4616	4315	5060
rodA	5258	5380	4725	4055	5222	5205	4816	3884	5151
Rv2184c	5366	5238	4679	4227	5164	4805	4972	4237	5188
Rv1422	4962	5028	4601	3998	4522	4509	4750	4112	5130
cdh	6695	6684	5426	4439	5724	4897	4909	4177	4693
eccD1	5108	5005	4787	4253	5037	5440	4757	4351	5214
grcC1	4989	5110	4658	4003	5044	5116	4547	3898	4846
Rv3909	5118	5288	4816	3964	5273	5136	4862	3968	5025
Rv2475c	4502	4657	4204	3815	4780	4895	4364	4155	5236
Rv0298	4837	5477	5007	4157	4726	4972	4524	4058	5100
Rv2406c	5476	5190	4721	4329	5391	5335	4781	3877	5103
Rv1117	4971	5673	5094	3856	4508	4916	4567	3618	4969
Rv1096	4557	4944	4612	3828	5025	4808	4844	3826	4683
PPE56	5128	4872	4644	4124	5080	5087	4974	4139	4923
aceAa	5685	5921	5068	4466	4890	4392	4574	4304	4822
Rv2411c	5799	5827	5002	4171	4920	4535	5223	4454	5031
Rv0143c	5018	4969	4417	3956	5054	4953	4947	4130	5016
tatC	4628	4799	4492	4073	4830	5106	4437	3677	4915
Rv1264	4901	4656	4517	3892	4996	5254	4398	3783	4812
Rv2837c	4651	4308	4337	3862	4831	5018	4752	4123	5322
sugI	5215	5076	4518	4132	5403	5003	5087	3486	5009
opcA	5289	5535	4732	3957	4696	4506	4143	3931	4820
Rv2181	4860	4831	4434	3814	4875	5037	4512	4105	5042
polA	5282	5271	4430	4331	5219	5061	4268	3705	4671
thrS	5053	5370	4773	3691	4732	4441	4564	4319	5081
serB1	5380	5025	4517	4168	4972	4648	4641	4380	5020
Rv0950c	4441	4985	4753	3708	4714	4340	5100	4320	5214
hadB	5574	5485	4923	4085	4974	4222	4963	3895	5009
folC	4396	4740	4425	3944	4529	4413	4253	4099	4841
Rv1199c	4096	4469	5253	4663	5554	7403	6586	5251	5883
Rv1303	5020	4489	4372	3735	4877	5162	5008	4265	4849
PE17	5673	5369	4649	4534	5538	5262	4612	3610	4435
Rv2576c	5930	5623	5415	4187	4950	4819	4040	4225	4844
Rv0078A	4768	4988	4948	3564	4233	4942	3953	4231	4691
Rv1544	5432	5289	4811	4125	5101	4670	4720	4158	5007
pepQ	5062	4768	4435	4089	5012	4867	4769	3953	4700
Rv0011c	4523	4249	4115	3758	5188	5737	4037	3480	4202
asd	4732	4900	4350	4000	4664	4567	4546	4175	5011
icl1	3933	3460	3513	5339	7270	8641	3572	2930	3753
Rv1998c	1831	3930	5905	2393	3071	7103	3533	7911	6302
PPE35	6259	5954	5094	4110	5263	4525	4988	3836	4795
ribA2	4724	4687	4320	3847	4406	4707	4347	4065	4592
Rv0647c	4754	5181	4509	3650	4596	4376	4516	4005	4935
hpx	6271	5564	5216	4005	4641	4856	5147	4350	5192
Rv2926c	5677	5609	4933	4264	4238	4603	4237	4086	4523
thyA	4934	4782	4270	4026	5168	5015	4622	3564	4494
iscS	4427	4554	4358	3834	4682	4567	4353	4219	4788
Rv2074	5496	5229	4797	3997	4722	4818	4906	3963	4770
dapD	4889	4963	4323	3816	4745	4184	4653	3929	4892
rfe	4963	4417	4284	4170	5441	5583	4988	3513	4866
Rv0991c	3621	4253	3833	4639	6086	5288	3425	3657	3985
mce4C	5592	5562	4754	3744	4780	4260	4179	4180	4655
Rv1486c	4848	5156	4527	3876	4567	4722	4111	3854	4644
Rv1211	5196	5440	4416	3963	4230	4300	4765	3983	4614
engA	4609	4345	4130	4222	4895	4948	4597	3404	4845
mycP1	4335	4541	4306	3898	4855	4829	4410	3919	4798
serB2	4383	4449	4217	3551	4481	4714	4580	4158	5022
narJ	4950	4770	4399	3914	4939	4788	4148	3972	5042
fadE16	4915	4933	4383	3839	4496	4354	4536	3896	5021
Rv2199c	4934	4741	4506	3719	4764	5207	4547	4014	4728
sseB	5077	4834	4333	3940	4595	4470	4018	3623	4454
pyrD	4788	5118	4478	4016	5098	4731	4497	3631	4895
lipN	4734	4802	4277	3855	4681	4765	4417	3552	4594
Rv1770	5191	5070	4298	3858	4604	4478	4813	4023	4892
glgA	4973	5192	4685	3821	4674	4446	4160	3629	4596
pknE	5179	5306	4563	3921	4891	4606	4429	3799	4609
Rv1200	4843	4796	4509	3847	4947	5336	4522	3632	4593
Rv2197c	5006	4746	4383	3979	4829	4775	5076	4127	5039
blaI	5362	5185	4811	4370	4422	5089	4050	4255	4409
bkdC	4919	4997	4575	3773	4371	4550	4467	4026	4949
Rv3647c	4396	4482	4224	4154	5154	5158	4903	3558	4798
cobS	4803	4802	4419	3912	4990	4755	4422	3773	4782
ltp1	3741	3964	3728	5002	5962	5648	3714	3169	4063
esxD	5953	6401	5421	4740	4998	3847	4836	4646	4749
hycD	1804	4545	4853	3069	3292	4882	4792	4999	5584
aspC	4707	4954	4225	3688	4596	4788	4262	3551	4451
hycQ	2007	4755	5119	3306	3807	4404	4606	4189	5015
Rv1375	5288	5254	4508	3757	4589	4057	4376	3697	4619
pks6	4717	4590	4348	3947	5102	5011	4354	3338	4349
tpx	5277	5415	4791	3853	4986	4173	4162	3951	4685
Rv0466	4977	5221	4407	3763	4658	4444	4923	3980	4787
mutT1	5011	4484	4280	3822	4743	4787	6048	4320	5279
Rv3732	4830	4574	4005	3617	4611	4495	4318	3721	4711
clpP1	5387	5033	4394	4449	5388	5227	4052	3733	4371
fusA2	5502	5520	4374	4780	5377	4685	4278	3853	4317
Rv0574c	2730	4830	5537	2277	2526	4235	3255	5943	5715
hsaA	4651	4748	4296	3739	4559	4620	4257	3886	4547
Rv2325c	4299	4247	3915	3815	4597	4918	4117	3642	4577
pepB	5476	5623	4849	3721	4713	4079	4627	3744	4513
Rv1831	4347	4406	4298	3526	4266	4831	4133	3582	4610
pstA2	4447	4525	4200	3666	4608	4408	4717	3703	4966
Rv3524	5462	5977	4889	3440	4101	3761	4413	3684	4519
lpqD	4917	5303	4543	3619	4420	3988	4633	3718	4623
Rv0686	4436	4472	4451	3720	4624	4943	4116	3783	4580
truA	3986	4249	4073	3649	4919	5255	4567	3013	4475
gabD2	5199	5334	4454	3811	4519	4316	4312	3920	4570
fadE22	3893	3481	3642	4307	5318	5795	3453	2955	3921
Rv0579	4896	4985	4333	4051	4454	4591	3938	3324	4323
cysS1	4170	4330	4154	3973	4960	5027	4356	3613	4511
Rv0515	4133	3391	3432	5297	6268	6275	3785	2457	3910
lipJ	4562	4700	4009	3902	4694	4381	4189	3328	4179
Rv0249c	5161	5025	4489	3872	5080	4720	4490	3389	4404
Rv0516c	5015	4027	3652	5388	6185	5965	4179	2547	3508
Rv2209	4412	4221	3912	3635	4662	4944	4138	3146	4358
Rv2989	4957	4479	4527	3335	4807	4774	4692	3063	4792
pup	5167	5219	4538	3934	4297	4530	4020	3464	3998
PPE41	4020	4462	4596	2830	3600	4045	4647	3848	4906
Rv3005c	4820	4460	4218	3804	4571	5057	5429	3985	4647
manA	4512	4564	4366	3665	4465	4690	4109	3500	4563
cyp136	5511	5420	4505	3994	4755	4374	4151	4002	4442
Rv1855c	5154	5222	4572	3698	4536	4672	3883	3565	4151
Rv0221	4473	4707	4138	3904	4647	4603	3779	3218	4239
fprB	4966	4399	4145	4384	5611	5784	3502	3073	3814
Rv0876c	4740	4591	4388	3649	4147	4482	4229	4228	4565
mmaA2	4786	5391	4477	3302	4286	3755	5077	3940	4730
Rv1144	4575	4066	3989	4293	5050	5583	3816	2369	3867
galU	4540	4651	4204	3861	4405	4399	4505	4023	4664
Rv3075c	5343	5268	4595	3888	4457	4320	3801	3700	3983
Rv2800	5104	5529	4526	3553	4384	4177	4203	3631	4585
alkA	3629	3497	3531	4788	6020	5623	3538	2807	3875
Rv2295	4293	3875	3833	3933	4927	5252	3902	3160	4226
guaA	4172	4497	4180	3592	4513	4331	4139	3872	4501
lipD	5049	5222	4362	3724	4370	4334	4078	3920	4368
mbtM	4508	4342	4010	3682	4607	4418	4158	3575	4498
Rv1863c	4264	4108	3947	3427	4369	4345	4942	4078	4993
trpS	4630	4872	4177	3646	4157	4089	3902	3595	4264
ftsY	4610	4626	4258	3636	4112	3957	3989	3761	4398
espF	5072	4934	4499	4140	4816	4390	4022	3496	4162
rpsP	4735	4928	4322	3570	4578	4319	4538	3922	4744
mce4A	5030	4944	4283	3475	4426	4033	4121	3772	4453
Rv0433	4760	4891	4206	3638	4701	4581	4247	3445	4312
leuB	4799	4815	4269	3709	4426	4291	3916	3923	4485
Rv3916c	4432	4068	4098	3616	4576	4790	3969	3365	4295
Rv0996	5060	4842	4443	3611	4179	4103	5387	4225	4732
qor	4900	4942	4260	3735	4553	4379	4314	3580	4229
eccE1	4099	4489	4474	3808	4571	4657	4215	3623	4484
Rv1301	3824	3805	3640	3753	4618	4673	3925	3394	4357
Rv1459c	4660	4571	4093	3516	4445	4543	4026	3446	4354
Rv0500A	5233	5317	4410	3779	4563	4522	4512	3684	4067
Rv2585c	4353	4240	3947	3479	4543	4513	4095	3233	4192
Rv1877	4505	4421	3952	3563	4466	4719	4161	3403	4190
Rv0576	4286	4470	4071	3708	4511	4342	4238	3590	4327
trpT	4220	4463	4042	3520	4381	4889	3885	2898	3741
Rv2971	4235	4296	3811	3529	4673	4183	4100	3409	4223
Rv0477	4357	4263	4053	3511	4248	4523	3674	3214	4211
Rv1157c	4985	4852	4298	3409	4069	3992	5402	4227	4751
moaC2	4158	4288	4042	3587	4137	4122	3989	3535	4204
panB	4866	4529	4201	3421	4174	4205	3941	3152	3990
Rv0987	4713	4772	4298	3673	4761	4626	4081	3601	4177
Rv3672c	4470	4107	3908	3520	4575	4351	4154	3302	4265
Rv2632c	5469	5356	4236	3825	4465	3770	4281	3597	3912
rfbD	4450	4414	4074	3529	4671	4648	3958	3364	4250
lppA	3942	3567	3641	3477	4378	4961	3953	2841	4020
Rv1404	4349	4193	4103	3644	4395	4441	3698	3236	3912
Rv1533	4090	3979	3620	3783	4511	4624	3882	3029	3843
citA	4944	5103	4388	3657	4030	3703	3917	3822	4316
ffh	4675	4905	4299	3636	4352	3998	4268	3752	4357
sigD	4966	4925	4310	3131	3691	3932	5816	4320	4831
nusB	3907	4093	3658	3418	4152	4295	4006	3348	4389
Rv2084	4158	4268	3828	3340	4171	3893	3653	3316	4604
Rv0299	3965	4511	4189	3437	4185	4490	3791	3325	4137
Rv0192	4394	4823	4211	3285	3907	4140	4179	3490	4421
Rv1841c	4271	4055	3928	3388	3967	4212	4000	3637	4361
cysA3	4129	4441	3955	3549	4553	4241	4075	3540	4334
Rv0810c	4415	4403	4085	3335	4084	4049	3937	3751	4212
Rv0141c	4464	4715	4130	3691	4344	3847	3958	3694	4202
mdh	5029	5144	4411	3552	4390	3696	4202	3813	4304
Rv0571c	2329	3864	4603	2148	2815	4310	2796	5789	5157
lprB	4552	4603	3887	3625	4405	4130	4209	3522	4127
Rv2302	5107	4871	4373	3976	4306	3787	4231	3819	4389
cysQ	4183	4317	4038	3595	4041	4228	3580	3583	4119
Rv1257c	4250	4312	3925	3347	4129	4002	4072	3388	4265
Rv3753c	4289	4795	3867	3409	3863	3884	4479	3469	4234
Rv3239c	4450	4195	3858	3393	4363	4020	3915	3541	4336
Rv0818	4042	3810	3946	3260	4097	4548	3907	3441	4205
lipB	4587	4219	3932	3361	3975	4089	3660	3424	4070
csoR	4373	4089	4091	3307	3824	4467	4504	4127	4901
mqo	4198	4079	3864	3398	4139	4234	3849	3464	4204
Rv1885c	4844	5007	4374	3208	4404	3748	4470	3460	4266
Rv0208c	4769	4492	4171	3894	4481	4877	4613	3436	4186
uvrD1	4323	4499	3984	3659	4497	4287	3680	3294	3838
Rv0313	4628	4497	4179	3500	4052	4236	4289	3241	3946
Rv3284	3997	3931	3887	3307	4187	4519	3646	3128	4056
PE_PGRS39	4426	4319	3859	3656	4306	3957	3911	3558	4275
Rv3099c	4703	4865	4036	3606	3909	3601	4114	3830	4205
Rv2731	4725	4868	4139	3724	4232	3909	4043	3614	4123
apa	4648	4921	4109	3261	4230	3350	4703	3545	4404
fadE4	5129	5366	4343	3503	4578	3759	4592	3745	4396
modA	4263	4172	3657	3866	4770	4563	3877	2695	3771
purB	4298	3973	3926	3445	4109	4294	4074	3391	4169
Rv2075c	4946	4747	4073	3135	3913	4071	4694	3467	4194
mce4B	4998	4939	4137	3153	4093	3790	3946	3727	4357
Rv1158c	4962	4675	4153	2971	3997	3440	5887	4315	4869
Rv1906c	4356	4349	3943	3428	3972	4240	3833	3055	3769
Rv3092c	3951	3799	3736	3165	3958	4290	3563	2947	4021
obg	3997	4107	3628	3407	4294	4250	3931	3358	4076
dapB	4804	4870	4143	3405	3950	3884	3968	3440	4084
glf	4330	4548	3938	3289	4187	4113	4277	3283	3862
PPE2	4691	4794	4211	3459	4270	3913	4069	3491	3970
Rv2387	4288	4109	3779	3598	4583	4362	3953	3105	3873
drrA	4049	4195	3945	3486	4328	4522	3795	3060	3787
Rv3705c	3921	4024	3653	3350	4120	3985	4001	3489	4196
glgB	4388	4601	4069	3407	3957	3942	3531	3403	3998
Rv1286	6231	4174	3667	5261	5729	6281	3293	2649	3301
Rv1337	4120	4016	3612	3331	4219	4185	4009	3244	4009
Rv3190A	4506	4179	3760	3915	4968	4675	3769	3215	3873
Rv0051	4105	3890	3700	3465	4233	4356	3583	3019	4015
Rv3847	4521	4477	4008	3233	4113	4190	4092	3356	4148
rphA	4086	4143	3517	3470	4335	4309	3900	3149	4031
Rv0597c	4117	4535	3947	3533	4054	4551	4089	3407	4075
Rv2129c	4520	4275	3934	3323	4199	4072	3908	3270	3979
lprO	4427	4674	4242	3124	3665	3914	5214	3675	4505
lysA	4225	4504	3826	3208	4158	4199	3674	3153	3908
Rv0890c	4747	4671	4408	3233	4136	3598	4278	3280	4267
Rv0038	4153	4240	3953	3438	3907	4223	3847	3354	3903
Rv2556c	4188	4067	3884	3430	4274	4340	3739	3138	3984
Rv2559c	4482	4699	3973	4050	4611	3886	3387	3421	3828
Rv2927c	4776	4663	4182	3198	3568	3911	4770	4037	4322
lipA	4331	4342	3662	3150	4183	4019	3718	3166	3899
gatB	3950	3974	3522	3343	4260	4269	3669	3289	3950
Rv0047c	4288	4138	3856	3910	4833	5379	4028	2825	3749
Rv2743c	4490	4426	4033	3320	4051	4095	4033	3420	4123
Rv1566c	4842	4915	4183	2967	3767	3627	4750	4207	4369
espJ	4008	4235	3925	3119	3877	4258	3706	3397	4100
Rv2054	4458	4575	3719	3396	4270	3662	3858	3288	4069
pafB	3815	3670	3510	3305	3955	4203	3695	3349	4024
mutB	4153	4085	3683	3218	3988	3931	3591	3093	4081
dnaQ	4318	4291	4034	3389	3983	4179	4318	3692	3811
Rv0959	4160	4154	3604	3362	4151	3989	3725	3212	3867
aao	3861	3660	3579	3298	4330	4585	3723	2642	3654
Rv2778c	4169	4072	3693	3104	4185	3671	3993	3253	3981
Rv3694c	3868	3904	3628	3312	4143	4227	4063	3192	3976
ggtA	4298	4409	3824	3197	4129	3875	4062	3195	4002
moaB2	4215	3866	3590	3502	4024	4151	4230	3485	4367
Rv1502	4108	3941	3649	3435	4588	4707	3556	2797	3851
eccE2	3834	3899	3576	3326	4089	4040	3548	3181	3840
Rv1634	3703	3572	3265	3595	4296	4490	3457	2953	3891
murG	4186	3847	3766	3336	3917	3867	4219	3300	4269
Rv0513	3651	3606	3518	3532	4271	4535	3751	2808	3928
fadE24	3114	3186	3444	3728	3957	4706	2379	3004	3124
hns	4431	4484	4102	3371	4124	3678	3925	3493	3985
lppX	4055	4045	3765	2876	3666	3736	4052	3492	4253
Rv3205c	3942	3796	3411	3062	4068	4103	3920	3455	4136
Rv3678c	4171	4232	3657	3375	4094	3932	3469	3187	3650
cysM	4035	4006	3820	3250	3685	3830	3596	2975	3858
dnaZX	4043	3899	3643	3350	4245	4097	3825	3220	3894
Rv0074	4258	4274	3617	3371	4213	3929	3595	2989	3706
menE	3668	3481	3388	3232	4178	4580	3414	2414	3698
murA	3718	3939	3540	3270	4049	3973	3862	3199	3944
Rv3493c	4155	3825	3721	3031	3605	3728	3761	3131	4156
Rv2100	3785	3594	3141	3970	4896	4416	3433	2577	3491
eno	4193	4648	3808	3432	3955	3651	3774	3274	3920
Rv2164c	4215	4583	4019	3229	3763	3832	4228	3543	4208
rnc	4129	3958	3673	3254	3703	3878	3441	3476	3746
Rv0257	4385	4365	3915	3232	3633	3337	3948	3560	4044
Rv0336	3538	3024	2952	4521	5348	5219	3159	2278	3285
Rv0756c	4296	4388	3826	3212	3805	3597	3538	3056	3766
Rv1374c	4613	4758	3974	3125	3965	3298	4230	3216	3972
treS	4281	4364	3851	3097	3938	3780	3479	3092	3868
rpmH	3685	3837	3400	3148	4367	4262	4002	2993	3683
Rv2314c	4184	4112	3704	3236	3899	3919	3372	3221	3887
asnB	4094	4194	3814	3134	3953	4174	3766	2882	3797
mapB	3526	3762	3320	3248	3893	4118	3577	3180	3804
Rv0580c	4317	4297	3780	3540	4229	3850	3501	3470	3854
prrB	3775	3854	3573	3105	3666	3905	3637	3259	3964
Rv0628c	4113	4219	3596	3501	3755	3490	3683	3149	3701
Rv0539	3593	3439	3584	3017	3870	4169	3476	2921	3864
fadD36	4143	4061	3458	3288	4048	4070	3496	3024	3898
trmU	3901	4063	3776	3206	4004	3937	3481	3165	3878
mutA	3978	3798	3406	3127	3803	3790	3313	2981	3742
Rv0870c	3965	3673	3643	3238	3852	4101	3599	3035	3811
TB27.3	4240	4360	3838	3516	3925	3632	3762	3222	3849
cydA	3981	4174	3847	3119	3573	3920	3335	3279	3747
icd1	3734	3735	3606	3204	3772	4212	3328	2830	3628
nirB	3391	2934	3200	2926	3116	3657	2685	2945	3608
Rv3922c	3248	3178	3275	2953	4049	4456	3813	2754	3969
Rv2047c	3917	3666	3426	3009	3758	3642	3450	3036	3802
glfT1	3794	3509	3416	3191	4036	4205	3602	2844	3917
Rv1868	4004	3858	3548	3275	3906	3915	3349	2619	3730
Rv3173c	3872	3926	3848	3169	3739	4472	3050	2737	3585
Rv0010c	3716	3481	3349	2929	4249	4191	3691	2591	3690
Rv0863	4021	3806	3745	3355	3798	3861	3634	3351	3831
Rv3272	4103	4259	3739	3321	3881	3698	3599	2958	3587
Rv0102	3976	3804	3618	2977	3680	3741	3447	3263	3793
rpfA	2444	2730	3077	2471	3082	3403	3344	3186	4212
Rv0814c	4028	4509	3693	3286	3941	3637	3546	3172	3850
Rv0293c	3850	3770	3700	2961	3664	3896	3563	3130	3770
gmdA	3679	3819	3319	3105	3914	3838	3632	2940	3709
Rv1451	3675	3648	3395	2824	3554	3800	3170	3190	3578
mscR	4101	4127	3521	3285	3769	3776	3297	2981	3608
ctpE	3789	3873	3757	2944	3629	3784	3364	3009	4019
Rv3225c	3734	3592	3318	3432	4180	4085	3479	2987	3684
Rv2554c	3293	3261	3093	3282	3805	3897	3319	2776	3584
Rv3693	3865	3806	3447	3019	3887	3811	3542	2901	3820
tgs3	3701	3845	3336	3029	3992	3802	3508	2785	3632
Rv0730	4191	4080	3615	3369	3824	3456	3768	3378	3849
Rv3729	3975	3979	3450	3273	4056	3988	3537	2975	3700
mmpL2	4008	3844	3490	3305	4048	4219	3580	2914	3568
bkdA	3843	3759	3595	3022	3413	3523	3595	3350	3752
Rv0012	3879	3824	3510	3052	3660	3717	3427	3338	3725
lpqS	4582	3574	2892	2579	3411	4236	4620	3952	5826
fadD6	4244	4313	3823	3198	3813	3421	3713	3043	3760
aspS	4212	4098	3619	3032	3736	3173	3847	3239	3805
Rv1593c	4740	4321	3915	3177	3521	3546	3132	3994	3833
Rv2509	3885	3943	3671	3125	3626	3541	3483	3066	3724
Rv0474	3453	3444	3390	3242	4069	4389	3555	2725	3480
lipQ	4276	4432	3710	3074	4001	3441	4748	3394	3977
ribH	3410	3534	3282	3091	3659	3658	3385	3047	3565
hemY	3663	3728	3359	3114	3764	3640	3339	2874	3549
moxR2	4256	4076	3563	3175	3798	3449	3980	3216	3862
Rv0787	4170	4107	3559	2975	3307	3356	3021	2830	3165
Rv2456c	3871	3434	3380	2974	3773	4173	3821	2853	3683
ilvX	4239	4012	3558	3102	3757	3462	3789	3435	3801
PE_PGRS57	4463	4327	3743	3684	3753	2706	3416	2969	3566
Rv2707	4057	3969	3715	2959	3634	4115	3331	3072	3514
Rv3377c	3897	4075	3758	3109	4063	4504	3349	2698	3456
Rv3740c	3546	3262	3149	3163	4575	4994	3316	2215	3326
recN	3716	3610	3239	3156	3770	3499	3323	2905	3683
mak	4065	4112	3498	2989	3767	3455	3336	2926	3562
Rv1278	3238	3324	2910	5174	5895	5149	3052	2510	2814
Rv1339	3617	3563	3280	2919	3809	3803	3442	2733	3548
ERCC-00003	4036	4193	3545	3181	4505	4194	2992	2735	3491
metA	3427	3981	3743	3401	4029	3973	3005	3020	3611
dctA	3601	3508	3403	3157	3799	4321	3587	2782	3603
Rv1835c	3778	3643	3419	2904	3649	3740	3311	2846	3558
nagA	3772	3772	3391	3328	3993	3689	3563	2671	3719
Rv2449c	4227	4074	3670	3252	3486	3435	3377	3328	3654
purH	4256	4389	3634	2966	3749	3444	3558	3106	3630
Rv3208	3570	3634	3438	2794	3769	3773	3621	2879	3611
Rv2402	3970	4019	3690	3079	3779	3622	3487	3174	3781
Rv2565	3819	3513	3394	2861	3821	3814	3469	2808	3653
Rv2850c	3637	3650	3315	3073	3509	3653	3356	2905	3634
mmpS3	3689	3707	3436	2790	3654	3547	3853	3040	3727
Rv0075	3673	3497	3374	3041	3823	3831	3466	2904	3692
cut2	4390	4431	3785	2935	3717	3090	3469	3020	3629
Rv2680	3522	3470	3284	3002	3955	4161	4050	2783	3461
end	4259	4340	3675	3129	3478	3342	3057	3345	3644
mazE2	4305	4952	3917	3033	2973	3112	3592	3009	3427
Rv3031	3729	3709	3360	3183	3892	3638	3550	2850	3613
PPE17	3538	3494	3481	2756	3446	4303	3432	2808	3366
mmpL1	3776	3975	3700	3030	4076	4069	3588	2715	3475
Rv0142	4003	4018	3590	3322	3808	3365	3136	3017	3608
Rv1065	3539	3213	3231	3289	3922	4597	3148	2319	3436
Rv0923c	3537	3386	3362	3137	3867	3905	3323	2697	3436
Rv0713	4121	4201	3543	2944	3742	3358	3791	2838	3715
Rv2216	3890	3786	3473	2824	3359	3090	3183	3151	3596
ERCC-00116	3720	4100	3357	3100	3834	3696	3124	3263	3743
iniC	3880	4055	3657	3099	3594	3614	3749	3031	3628
yajC	3600	3428	3213	3158	3772	3761	3579	2787	3410
ddlA	3388	3419	3150	3215	4132	3746	3349	2610	3435
Rv2083	3786	3607	3410	2834	3532	3139	3412	3062	3854
Rv3888c	3587	3661	3212	3008	3909	3457	3304	3149	3625
ssb	3622	3598	3004	3417	4251	3886	3348	2790	3381
Rv2366c	3003	3197	2967	3020	3405	3985	3116	2622	3411
Rv3618	3414	3531	3101	3095	3895	3946	3275	2796	3528
ctpA	3894	3867	3258	2989	3545	3458	3217	2988	3490
mmsA	3420	3656	3162	3215	3729	3330	2972	2896	3395
lipT	4105	3900	3596	2927	3745	3430	3315	2976	3435
Rv2206	3741	3843	3410	2992	3424	3371	3224	2919	3438
Rv3435c	3778	3874	3495	2793	3755	3590	3584	2836	3736
aftA	3830	4160	3510	2826	3636	3286	3479	2998	3589
nusA	3722	3456	3260	3097	3626	3677	3212	2964	3561
Rv0913c	3979	4034	3761	2852	3633	3510	3295	3014	3570
trpE	3515	3360	3232	2725	3605	3605	3392	2940	3747
Rv3200c	3270	3183	3017	3248	3993	3745	3479	2834	3530
uvrC	3436	3806	3339	2884	3492	3478	3170	2784	3502
Rv3816c	3293	3265	3193	2868	3498	3431	3438	3012	3717
Rv1628c	3447	3107	3100	2907	3697	4064	3002	2761	3407
htdY	3958	3784	3482	2646	3387	3140	3639	3246	3745
hemN	3356	3055	3177	2838	3390	3739	3373	2835	3385
menH	4272	4058	3485	3251	3606	3508	2990	2801	3186
Rv0909	4102	4644	3644	2917	3287	3341	3163	2243	2998
Rv2795c	3322	3534	3219	2884	3655	3590	3287	2767	3488
Rv3236c	3505	3183	3160	2952	3662	3867	3336	2760	3547
thrB	3231	3007	3014	2716	3670	3638	3112	2759	3507
Rv1701	3517	3343	3085	2848	3404	3336	3386	3013	3568
Rv1249c	3899	4176	3444	3192	3793	3456	3331	2691	3284
aroB	3099	3240	3036	2739	3377	3554	3052	2767	3500
Rv1321	3603	3744	3293	2863	3508	3760	3186	2429	3211
Rv0941c	3554	3421	3137	2522	3026	2986	3040	3017	3324
ctpD	4743	4434	3834	2485	3192	2745	4439	3414	3716
cbs	3824	3765	3517	2750	3156	3177	3379	3177	3558
Rv3191c	3187	3056	2834	3864	4768	4238	3003	2571	3099
ilvG	3854	3590	3282	3073	3459	3360	3271	3307	3518
aldC	3902	3927	3412	2862	3491	3337	3152	2923	3492
lppO	3764	3489	3083	2860	3295	3471	3227	2537	3151
Rv2313c	3549	3263	3091	2894	3453	3622	3339	2606	3359
radA	1951	1996	1972	5615	6615	6182	1986	1456	2033
Rv1322	3820	3502	3574	2856	3652	4302	2704	2299	2938
Rv3835	3056	3276	3095	2742	3354	3542	3346	2722	3550
Rv3807c	3524	3494	3037	2928	3536	3563	3394	2753	3437
blaR	3868	3959	3409	2961	3318	3549	3056	2832	3411
Rv3818	3894	4102	3464	2877	3732	3454	3606	2660	3209
truB	3190	3266	3058	3083	3639	3784	3129	2357	3219
Rv3038c	3488	3458	3228	2695	3384	3508	3365	2774	3569
mycP2	3261	3492	3148	3032	3616	3360	3175	2787	3583
Rv3798	3360	3232	2927	2938	3670	3868	3372	2300	3304
leuD	4516	3656	3310	2948	4150	4038	4013	2593	3629
Rv3592	3633	3297	3151	2950	3395	3302	3527	3152	3692
devB	3606	3599	3069	2734	3384	3367	3041	2698	3506
hpt	3761	3636	3196	2731	3409	3250	3249	2940	3533
lpdA	3734	4104	3314	2859	3483	3163	3245	2745	3277
Rv1111c	3489	3694	3123	2688	3502	3319	3479	2789	3481
gltS	3703	3630	3300	2787	3688	3528	3171	2758	3453
mctB	3865	3708	3379	2685	3289	3593	4067	3239	3813
viuB	3509	3781	3234	2790	3376	3242	3227	2671	3300
Rv1279	3652	3715	3193	3531	4340	3997	3098	2697	3108
Rv2952	3378	3438	3099	2663	3472	3597	3775	2608	3555
Rv2575	3644	3590	3373	2815	3363	3310	3072	2740	3420
Rv1233c	3483	3617	3096	2815	3672	3658	3119	2476	3285
Rv1540	3166	3253	3135	2622	2978	3483	2776	2767	3346
Rv1732c	3206	3349	3339	2519	2891	3428	2978	3372	3615
gabT	3383	3382	3112	2696	3388	3616	3277	2602	3277
glpX	3116	3297	3067	2570	3317	3195	3211	2900	3608
Rv1825	3957	4006	3501	2905	3470	3067	3256	2673	3381
atsD	3682	3544	3222	2855	3646	3743	3505	2767	3168
Rv1735c	3501	2729	4014	2306	1879	4869	1880	3566	3952
treX	3654	3652	3250	2814	3380	3448	3229	2609	3389
Rv1155	3852	3799	3362	3155	3604	3613	2868	2771	3225
Rv3277	3221	3533	3089	2660	3736	3587	3347	2504	3180
hisS	3298	3232	3043	2651	3360	3413	2976	2877	3348
Rv2600	3672	3565	3027	2869	3387	3030	3355	2911	3580
Rv3271c	3250	3531	3089	3055	3514	3739	3203	2883	3251
Rv0538	3078	3067	2810	2870	3283	3420	2969	2636	3426
accD1	3663	3424	3064	2950	3679	3515	3076	2566	3369
Rv1491c	3605	3243	3087	2661	3395	3356	3473	2950	3537
arsB1	3405	3157	2943	2931	3780	3468	3144	2497	3335
Rv1592c	2861	3495	3265	1968	2720	2615	2965	3453	3562
pheS	3290	3201	3041	2788	3566	3416	3357	2621	3400
oppD	3669	3855	3315	2621	3460	3207	3166	2668	3406
ppk2	3396	3511	3178	2806	3566	3553	3322	2642	3246
ERCC-00108	3522	3896	3120	2642	3574	3445	2807	2983	3440
dapF	3562	3662	3291	2868	3415	3290	3129	2697	3445
whiB4	2852	2818	2816	2816	3731	3853	3029	2478	3253
Rv1272c	3532	3421	3123	2864	3525	3826	3160	2542	3203
accA1	3529	3110	2922	2821	3628	3431	2946	2801	3263
Rv1313c	3273	3124	2931	2764	3505	3683	3179	2348	3236
Rv3046c	3586	3420	2960	2747	3398	3430	3192	2625	3374
glnH	3331	3915	3303	2405	2936	2881	2993	3251	3387
hemL	3298	3458	3120	2735	3275	3373	2883	2812	3105
Rv3256c	3272	3259	3080	2683	3212	3394	3134	2740	3395
Rv0883c	3707	3511	3081	2571	3119	2950	4206	3162	3674
Rv0464c	3396	3101	2984	2806	3608	3719	3075	2374	3118
lprA	4181	4576	3619	2800	3413	2710	3402	2817	3351
rskA	3667	3402	3215	2671	3402	3302	3208	2626	3375
Rv0914c	3817	3801	3486	2730	3139	3190	3080	2982	3297
fadE19	3664	3361	3084	2762	3433	3315	2947	2674	3180
Rv2672	3636	3750	3340	2704	3199	2931	3264	3001	3434
sucD	3763	3877	3225	2814	3313	3146	3144	3119	3227
ndh	3326	3137	3045	2653	3413	3803	2574	2499	2983
Rv0461	3817	3685	3136	2567	3419	3162	3444	2770	3391
lipE	3742	3598	3106	2713	3306	3221	3074	2829	3216
Rv0364	3343	3583	3086	2665	3482	3514	3159	2437	3239
rplI	3549	3868	3072	3131	3863	3412	3102	2606	3173
amiA1	3034	3165	3021	2604	3231	3410	3008	2769	3261
glpQ2	3385	3325	2981	2849	3299	3450	2941	2570	2977
Rv2694c	3703	3606	3187	3030	3375	3555	3263	2445	2932
cysK2	3788	2526	2155	2354	3235	3758	4321	3727	5720
Rv2298	3580	3561	3223	2787	3292	3023	3040	2784	3352
Rv3209	3488	3203	3206	2458	2881	3331	3932	2738	3510
rmlC	3349	3474	3031	2763	3471	3616	2867	2549	3246
Rv0139	3454	3454	3026	2742	3209	3216	3223	2446	3194
prrA	3330	3468	3122	2710	2858	3219	3190	3110	3273
pknH	3772	3823	3243	2971	3434	3015	3074	2636	3174
sdaA	3705	3657	3097	2623	3340	3302	3045	2521	3163
metZ	3436	3444	2977	2696	3421	3318	3127	2623	3461
Rv2777c	3151	3305	2982	2859	3620	3436	2886	2496	3062
deaD	3215	3344	3002	2493	3111	3180	3328	2816	3426
nrdF1	3650	3452	3146	2730	3616	3559	3391	2433	3181
hisC1	3005	3240	3053	2429	3037	3114	2709	2832	3169
mmaA1	3636	3646	3168	2627	3337	3268	3043	2575	3237
lpqL	3666	3547	3153	2649	3233	3005	3308	2949	3199
rplY	3129	3152	2849	2616	3519	3351	3207	2346	3096
Rv3060c	3178	2873	2773	2819	3566	4064	2711	2183	2920
Rv0236A	3392	3906	3306	2416	3110	3184	3123	2530	3128
hemE	3192	3209	2966	2629	3217	3237	3001	2711	3177
Rv3762c	3840	3874	3195	2818	3374	3056	3159	2746	3360
Rv3727	3282	3290	2973	3012	3759	3897	3292	2202	3061
Rv2732c	3512	3569	3221	2561	3261	2893	3108	2789	3351
nth	3193	3268	2880	2583	3261	3226	3120	2489	3141
Rv2336	3885	3871	3243	2949	3859	3603	3107	2408	3020
rmlD	3375	3448	2910	2718	3160	3235	2907	2652	3196
narL	3336	3223	2858	2726	3108	3132	3065	2403	3044
Rv3821	3346	3347	2946	2748	3516	3393	3224	2457	2978
Rv2733c	3272	3415	2943	2449	3130	2829	3126	2800	3291
Rv1760	3800	3852	3348	2448	2981	2751	2954	2507	3256
Rv1069c	3547	3662	3105	2620	3203	3047	2840	2611	3259
Rv1987	3914	3670	3435	2571	3018	3231	3881	2911	3487
scpB	2996	3121	2828	2681	3224	3316	2947	2340	3040
Rv0081	1213	2501	2918	1593	1856	3168	2388	3621	3903
eccD2	3069	2962	2788	2790	3403	3322	3197	2670	3323
mprA	3425	3318	3074	2964	3309	3758	2738	2266	3038
accA2	2889	2714	2500	3012	4295	4036	2644	1898	2808
Rv0813c	3366	3466	3094	2740	3282	3214	2743	2402	3048
Rv0229c	3127	3202	3104	2434	2952	3493	2755	2301	2996
Rv1954c	3451	3158	3022	2872	3287	3356	3138	2667	3333
Rv2681	3255	3197	2907	2868	3412	3626	3340	2266	3104
Rv0426c	3570	3470	3174	2872	3422	3166	2974	2530	2996
sigE	2995	3064	2846	2979	3332	4382	2620	2534	2521
Rv1894c	3537	3339	3185	2537	3105	3048	2706	2559	3129
Rv3057c	3523	3242	3061	2549	3259	3364	3120	2532	3229
prfB	3124	3283	2925	2520	3130	3046	3022	2773	3153
Rv2303c	3296	3322	2995	2706	3291	3196	2817	2565	3115
moeB2	3607	3713	3150	2561	3160	3173	3000	2524	2995
Rv1215c	3302	3090	2935	2436	3162	3353	3154	2682	3008
Rv0669c	3275	3262	2867	2621	3322	3198	3110	2348	3154
lipP	797	735	719	7514	8953	8781	737	579	726
Rv3896c	3282	3200	2989	2525	3044	2869	3114	2357	3014
Rv1352	3542	3679	3126	2626	3174	2977	3147	2799	3228
Rv0760c	3853	4257	3396	2574	3099	2669	2908	2934	3242
Rv3222c	3335	3142	2928	2617	3276	3076	2878	2795	3165
fabG1	3228	3594	2956	2468	3128	2774	2963	2428	2992
Rv0910	3455	3241	2946	2702	3208	3145	2833	2378	2842
Rv3600c	3906	3630	3247	2516	3184	3056	3218	2537	3122
mshD	2719	2786	2802	2436	3066	3315	2795	2448	3108
snzP	3532	3560	3095	2544	3055	2974	3081	2763	2969
Rv2714	3279	3363	2945	2648	3291	3284	2982	2582	2949
nudC	3212	3100	2747	2695	3587	3297	3008	2357	2913
mptA	3147	2883	2857	2595	3196	3288	3105	2456	3203
sigH	2956	3021	2786	2666	3290	3338	2909	2344	2895
pcd	3344	3358	2893	2864	3017	3174	2830	2569	3019
Rv0036c	3431	3420	3032	2383	3144	3015	3014	2632	3178
proS	3497	3544	3339	2382	3171	3160	3134	2628	3160
cobT	3229	3304	2965	2769	3235	3154	2931	2397	3131
pks11	3608	3698	3383	2356	2761	2767	3272	2947	3392
pta	3171	3072	2837	2630	3368	3239	2668	2352	2940
Rv3755c	3489	3482	2941	2530	2975	3120	2935	2242	3003
Rv3142c	3942	4176	3396	2977	3412	2863	2729	2638	3047
pssA	2992	3252	2976	2551	3065	3128	2830	2386	3015
Rv2978c	2323	2268	2118	4308	4913	4736	2199	2080	2228
pfkA	3648	3519	3365	2737	2976	2917	2688	2815	2903
Rv2474c	2876	2788	2612	2394	3027	3142	2823	2393	3272
Rv1225c	2936	2939	2720	2593	3113	3322	2695	2199	3006
acrA1	3292	3239	2731	2867	3688	3656	2664	2075	2817
gcvT	3032	3391	2892	2342	3041	2676	3375	2606	3089
ephF	3006	2873	2810	2495	2935	3283	2984	2562	3077
Rv0272c	3129	3121	2931	2550	3336	3039	2791	2651	3105
Rv0497	3426	3342	2978	2511	3113	2923	3069	2715	3073
PPE5	3081	2935	2799	2597	3424	3521	2703	2259	3071
Rv3780	3090	3094	2721	2482	3065	3119	3148	2595	3048
Rv2842c	3245	3030	2855	2753	3065	2988	2959	2485	2939
fhaB	2874	2886	2779	2628	2987	3282	2825	2322	2902
oplA	3322	3322	3023	2369	2825	2853	2886	2578	3155
Rv0225	3275	3191	2966	2484	3085	3201	2988	2498	3013
cfp29	3490	3603	3011	2591	3004	2924	2926	2554	3000
epiA	3215	3448	2870	2534	3047	3108	2913	2460	2985
PE_PGRS53	3318	2903	2784	2694	3206	2826	2926	2585	3097
Rv2257c	2993	2917	2697	2610	3353	3278	2880	2194	2968
glyA2	3469	3193	2813	2492	3323	3187	3011	2352	2998
oxcA	3186	3129	2835	2946	3362	3334	2618	2340	2913
PPE33	3896	4173	3340	2816	3146	2556	2171	3023	2963
murI	2851	2764	2632	2428	3194	3262	2696	2114	3065
Rv1941	2496	2891	2714	2452	3027	3120	3040	2447	3176
ltp3	3036	3051	2715	2654	3191	3284	2624	2048	2754
Rv1816	3395	3276	3040	2371	3171	3498	3030	2384	2999
Rv2609c	2956	3069	2898	2501	3092	2830	2703	2435	3105
Rv0653c	2969	3227	2888	2480	2962	3080	3340	2621	2963
Rv3742c	2996	2316	2330	2770	4056	4435	2563	1713	2467
aceAb	3565	3647	2995	2516	3125	2900	2711	2485	2877
Rv3856c	2826	2942	2765	2384	3022	3204	2875	2354	2919
pknF	3133	3338	2748	2433	3013	2753	3030	2523	3079
yfiH	3022	2957	2786	2499	2818	3182	3279	2588	3190
Rv3572	3353	3389	2915	2514	3176	2727	2772	2367	2977
Rv1101c	2886	3160	2860	2391	2833	3145	2948	2491	3033
Rv1312	2912	2774	2605	2343	2947	2984	2911	2239	3034
ctpG	2947	3057	2933	2527	2871	3289	2837	2739	3014
glnD	2981	2686	2592	2584	3133	3403	2672	2063	2798
Rv2994	3282	3291	2883	2568	3119	2937	2820	2417	3108
Rv2050	2874	2843	2699	2423	2962	3075	2919	2496	2934
Rv1186c	3141	3320	2918	2560	3190	2875	2743	2568	3029
vapB24	2824	2933	2580	2597	3016	3046	2835	2026	2877
fadE21	2639	2563	2438	3023	3699	3706	2453	2156	2781
ercc3	2901	3061	2668	2584	3114	3241	2596	2228	3016
egtD	3017	2930	2806	2453	3040	3032	2832	2295	2982
PE_PGRS13	3171	2777	2880	2513	3015	2676	3048	2410	3097
ERCC-00009	3114	3232	2610	2511	3215	3111	2482	2689	3186
Rv0774c	2876	2809	2666	2284	2794	2807	2869	2487	3109
hadA	3033	2965	2698	2462	3270	3107	3032	2386	3032
Rv3848	2611	2990	2996	2140	2476	3335	2298	2470	2612
Rv2135c	3172	2889	2850	2635	3272	3202	2789	2366	2995
Rv0496	3032	3056	2735	2416	2857	2926	3008	2439	2933
Rv2425c	3050	3006	2920	2431	3029	2978	2743	2517	2928
Rv3737	3318	3464	2870	2366	3012	2882	2734	2449	2857
iniA	3188	3151	2900	2588	3089	2997	2633	2384	2729
agpS	3315	3195	3007	2504	3032	2962	2864	2498	3119
Rv2542	2943	2959	2727	2427	3072	3374	2754	2064	2786
Rv3030	2977	3125	2718	2783	3202	2867	2990	2588	3121
Rv1232c	3323	3427	2888	2485	2898	2747	2611	2403	2710
lipL	3591	3236	2990	2467	2859	3006	3627	2612	3084
fadB2	2998	2812	2522	2825	3693	4053	2683	2153	2618
Rv3489	2842	3053	2911	2514	2835	3232	2817	2199	2923
Rv1319c	3171	3048	2889	2548	3101	3060	2879	2277	3072
Rv3706c	3026	3314	2838	3026	3522	3148	2746	2346	2852
Rv3677c	2843	2877	2752	2341	2929	3038	2685	2015	2807
gnd2	3048	3025	2855	2663	3213	3136	2785	2112	2840
Rv3850	3556	3497	3023	2573	3368	3039	3019	2107	2817
blaC	3029	3258	2907	2417	2916	2861	2654	2478	2898
Rv2975a	2805	2910	2396	2440	3197	3028	3007	2125	2916
PE_PGRS30	3126	2881	2629	2661	3193	2987	2875	2307	2859
Rv0361	2836	2807	2788	2336	2923	2871	2531	2241	2892
cya	3284	3122	2822	2435	2962	2869	2473	2566	2721
Rv0679c	2903	2831	2718	2401	2965	3204	2685	2296	2871
bkdB	3088	3176	2835	2474	2765	2755	2807	2708	2921
Rv0088	2329	3238	3189	2315	2563	2595	3091	2715	2953
Rv2716	3050	2888	2903	2337	3066	2923	2688	2180	2932
Rv0104	3440	3391	2848	2593	3055	2780	2904	2031	2766
bfrA	2960	2911	2585	2541	3166	3211	3006	2509	2806
Rv3120	3152	3175	2836	2426	3022	2835	2900	2559	2972
sugC	3048	3287	2970	2263	2756	2597	2646	2408	2897
menB	3301	3164	2603	2615	2895	2680	2777	2307	2695
argG	2956	3176	2744	2354	2706	2675	2630	2766	2892
nanT	3344	3234	2752	2460	3305	3011	2618	2052	2624
Rv0726c	2932	2860	2637	2423	3139	2987	2587	2211	2705
Rv1711	2776	2616	2526	2366	3036	3079	2845	2075	2759
cyp142	2904	3094	2797	2431	3071	2675	2689	2247	2797
mmpS5	2509	2701	2650	2178	2820	3430	2645	2615	2666
cobB	2636	2603	2393	2386	2720	2999	2571	1991	2922
amiB1	2872	3015	2703	2336	2663	2732	2731	2609	2913
fadE2	3088	3225	2784	2383	2972	2712	2643	2453	2950
pimA	2704	2696	2695	2270	2868	2911	2410	2285	2952
trpG	2826	2714	2639	2207	2845	3174	2694	2095	2933
Rv2024c	2883	2696	2424	2970	3599	3292	2660	2077	2510
Rv0238	2962	2956	2786	2390	2959	3227	2461	2126	2657
trxC	3593	3925	3193	2660	2973	2349	2827	2874	2841
Rv2033c	2076	3039	3448	1405	1782	3116	2141	3479	3470
Rv2146c	2776	2689	2665	2237	3133	3512	2616	1972	2722
lpqI	3193	3247	2718	2375	3027	2747	2942	2310	2877
PPE42	3391	3307	2938	2465	3106	2575	2757	2252	2799
ilvN	2903	2862	2694	2400	2953	2885	2700	2379	2898
Rv1501	3166	3029	2846	2495	3133	3415	2535	1977	2591
mazF3	2686	2840	2814	2164	2758	3182	2476	2305	2795
dxr	2941	3121	2721	2448	2756	2720	2618	2273	2704
Rv3329	2971	2939	2770	2225	3047	2970	2791	2211	2846
tesA	3405	3497	2984	2290	3241	2993	2576	2171	2573
adhA	3146	3004	2723	2332	2785	2972	2604	2133	2796
metC	2351	2784	2731	2315	3031	3115	2536	2274	2575
whiB2	3257	3152	2795	2322	3018	3311	3631	2482	2790
hspR	2932	2840	2820	2195	2748	2786	2449	2571	3066
Rv0681	2701	2765	2555	2282	2955	2838	2849	2279	2928
Rv0680c	2873	2804	2618	2291	2896	2786	2874	2382	2925
pimE	2980	2769	2545	2380	3003	2957	2634	2187	2710
ribF	2927	2979	2713	2241	3022	2750	2762	2318	2901
Rv0465c	2815	2906	2408	2457	3272	3140	2407	1810	2520
rplJ	2739	3112	2628	2306	2738	2658	3173	2273	2742
Rv0275c	3154	3356	3013	2411	2966	2685	2511	2249	2659
Rv0976c	2362	2516	2254	2289	3357	2882	2761	1869	2820
Rv3673c	2932	2811	2656	2507	3019	2862	2693	2290	2876
Rv0970	2573	2434	2413	2072	2882	2946	2864	2358	3023
Rv3268	2824	2954	2858	2243	2990	3011	2737	2179	2791
tlyA	3024	3028	2492	2502	2884	2854	2651	2177	2791
Rv1364c	2940	2995	2594	2229	2979	2896	2650	2175	2923
Rv2237	2951	2726	2593	2329	3274	3344	2581	1940	2656
ldtA	3061	3054	2797	2152	2592	2419	2531	2607	2814
Rv2128	2711	2575	2461	2264	2856	2987	2813	2032	2755
canB	3211	3046	2708	2265	2816	2831	2849	2369	2839
Rv2750	2860	2684	2534	2179	2689	2778	2686	2045	2679
PE_PGRS59	2732	2495	2401	2377	2964	2958	2661	2297	2910
tyrS	3037	3185	2661	2290	2760	2649	2738	2385	2778
Rv1478	3035	2739	2601	2066	2401	2801	4030	2957	3376
Rv3254	3030	3196	2599	2303	2851	2808	2671	2279	2858
Rv1637c	2775	2729	2671	2248	2894	2700	2672	2312	2731
lprC	3048	3125	2741	2452	2890	2694	2824	2453	2845
Rv0191	2684	2575	2467	2205	2775	3094	2746	2142	3004
Rv2510c	2969	2877	2573	2227	2900	2999	2774	2056	2706
Rv3362c	2654	2668	2578	2283	2925	2812	2412	1889	2732
Rv2469c	3172	2972	2656	2336	2857	2730	2848	2308	2816
ldtB	2778	3071	2676	2121	2589	2275	2498	2549	2736
Rv1615	2987	2898	2604	2262	2923	2805	2655	2197	2709
moeW	3374	3196	2679	2433	3284	2894	2849	2329	2832
Rv1463	3559	3055	2751	2604	3162	2845	2742	2577	3064
Rv1534	2748	2663	2391	2333	2950	2995	2558	1949	2491
mgtA	2756	2550	2520	2219	2969	2993	2347	1799	2504
Rv1378c	1904	2049	1881	4158	4754	4233	1796	1530	1734
ftsX	3053	2898	2631	2383	3052	2958	2759	2199	2753
mpt53	2532	2471	2380	2322	2910	3029	2234	1894	2581
Rv2067c	2741	2817	2569	2204	3015	3105	2742	2062	2641
Rv2563	3071	3270	2767	2337	2818	2489	3034	2331	2767
echA4	3144	3192	2639	2305	2722	2246	2609	2502	2870
regX3	2558	2522	2318	2214	2709	2946	2359	2163	2609
Rv0759c	3034	2931	2581	2174	2553	2326	2572	2270	2614
deoC	2655	2365	2402	2232	2980	2898	2433	2048	2693
ureC	2649	2744	2388	2149	2856	2606	2606	2143	2641
Rv2410c	3175	3070	2733	2274	2594	2446	2956	2527	2910
Rv2665	2667	2513	2593	2264	2690	3171	2266	1898	2531
PPE53	2593	2443	2502	2315	3224	3130	2667	1972	2652
Rv2189c	2690	2422	2482	2469	3314	3337	2498	1653	2535
Rv1879	2861	2615	2511	2266	2851	2902	2593	2165	2699
proV	2616	2413	2516	2198	2620	3012	2570	2162	2576
Rv0472c	2672	2808	2595	2368	2643	2759	2659	2276	2636
proB	2935	2865	2625	2343	2733	2407	2414	2070	2682
fabH	2820	3041	2764	2184	2685	2450	2775	2069	2724
Rv2337c	3319	3350	2672	2521	3123	2814	2571	2120	2526
Rv0431	2805	2787	2691	2146	2773	2937	2808	2063	2666
lipO	2967	2793	2542	2218	2729	2620	2659	2191	2679
ftsQ	2683	2567	2499	2177	2639	2815	2838	2210	2768
metS	2782	2959	2535	2139	2616	2697	2524	2308	2689
ogt	2433	2302	2329	2421	3270	3214	2376	1807	2527
gabP	2725	2509	2402	2182	2778	3031	2630	2024	2728
rpe	2706	2784	2536	2015	2488	2627	2526	2339	2808
Rv3586	2285	2170	1925	3160	3731	3812	2317	1746	2281
hycP	948	2606	3026	1876	2187	2721	2649	2873	3001
mku	2969	2705	2579	2177	2676	2692	2604	2043	2601
ackA	2561	2556	2358	2326	2680	2846	2300	2080	2522
wbbL1	2892	2972	2641	2198	2688	2586	2559	2133	2566
Rv3035	2804	2911	2537	2348	2772	2649	2455	2049	2656
aroK	2416	2340	2349	2030	2501	2804	2332	2083	2646
PE_PGRS31	2922	2663	2522	2144	2623	2595	3305	2567	2997
Rv1148c	2439	2259	2143	3160	3779	3564	2047	1945	2189
PE25	2624	2767	2899	1532	2286	2590	2505	2232	2638
Rv1100	2656	2712	2502	2054	2465	2464	2488	2349	2810
pks10	2844	2999	2569	2394	2754	2676	2614	2100	2685
cyp141	2579	2695	2327	2145	2704	2700	2561	2168	2703
Rv2165c	2642	2757	2530	2073	2640	2804	3183	2444	2885
Rv1265	2776	2653	2409	2548	3100	2821	2242	1980	2411
Rv2955c	2527	2663	2566	2019	2690	2385	2724	2071	2643
Rv2166c	2645	2657	2462	2011	2357	2802	3148	2346	2870
ndkA	2585	2809	2558	2070	2561	2471	2777	1973	2605
dsbF	2665	2738	2451	2208	2772	2813	2484	2010	2538
Rv1507c	2988	2964	2728	2118	2987	2926	2538	1991	2438
Rv2125	2522	2414	2352	2242	2601	2814	2546	2188	2628
gid	2140	1973	2050	2230	3033	3200	2692	1940	2720
sigF	2671	2691	2550	2019	2646	2527	2393	2120	2641
Rv3404c	2736	2707	2471	1970	2592	2572	2625	2113	2732
Rv1260	2826	2842	2528	2105	2756	2854	2599	2038	2523
dppD	2522	2347	2267	2324	2838	2864	2547	1935	2701
Rv2426c	2770	2671	2515	2210	2734	2641	2540	2178	2706
serC	3000	3249	2753	2229	2468	2434	2300	2393	2589
Rv0528	2357	2455	2291	2001	2596	2880	2375	2061	2607
Rv3604c	3050	2820	2429	2163	2712	2656	2795	2182	2573
Rv0688	2918	2907	2578	2166	2619	2267	2816	2304	3025
Rv0920c	2825	2669	2606	2219	2772	2916	2474	1840	2583
Rv1251c	3073	2888	2705	2114	2626	2667	2984	2347	2809
pyrE	2477	2429	2351	2100	2461	2780	2581	2061	2669
etgB	2660	2572	2311	2166	2643	2838	2438	1993	2567
Rv3777	2696	2533	2382	2467	3098	3068	2519	1899	2452
pstA1	2509	2381	2294	2103	2723	3110	2307	1770	2466
cmk	2435	2516	2326	2234	2685	2839	2527	1941	2635
dacB1	3044	2974	2595	2058	2617	2449	3235	2324	2712
ephA	2777	2696	2371	2443	2826	2482	2507	2117	2643
Rv0037c	2837	2608	2316	2257	2753	2664	2572	2248	2665
ceoC	2801	2919	2469	2172	2634	2547	2437	2242	2665
modC	2548	2477	2411	2065	2546	2584	2399	1798	2469
rpmF	2721	2730	2425	2074	2720	2696	2632	2143	2485
aglA	2377	2488	2375	2079	2446	2731	2246	2090	2441
Rv0180c	2901	2727	2518	2368	3059	3061	2443	1970	2454
impA	2254	2417	2269	2113	2672	2736	2192	2065	2614
Rv3143	2829	2480	2173	2353	2947	2671	2601	2206	2677
Rv0634A	2967	3050	2470	2234	2644	2601	2569	2038	2441
PE_PGRS51	2757	2517	2427	2076	2646	2442	2510	2215	2624
PPE59	2719	2730	2660	2142	2725	2975	2468	1977	2518
lpqX	2629	2478	2368	2143	2820	2889	2344	1922	2424
Rv1676	2609	2727	2552	2053	2502	2447	2390	2043	2594
Rv3258c	2851	2902	2566	1917	2323	2310	3388	2454	2767
Rv1245c	2656	2714	2324	2100	2667	2697	2447	1950	2419
pptT	2372	2497	2378	2185	2590	2787	2231	2001	2684
argS	2489	2853	2405	2047	2736	2697	2415	2022	2438
trxB2	2806	2926	2506	2008	2723	2464	2410	2252	2673
espG2	2999	2743	2650	2218	2588	2399	2559	2245	2459
Rv0690c	2238	2130	2094	1927	2689	2987	2261	1843	2508
Rv3769	2862	2766	2496	2173	2486	2587	2350	1952	2268
Rv0495c	2855	2886	2475	2388	2606	2527	2266	2221	2504
TB18.6	3098	3133	2727	2208	2620	2194	2331	2222	2601
drrC	2520	2570	2492	2258	2848	3225	2247	1889	2336
cpsY	2475	2424	2333	1995	2806	3036	2231	1838	2375
Rv3136A	2466	3219	3191	1648	1781	2076	2848	2945	3160
gca	2728	2680	2277	2309	3264	3160	2580	1780	2297
recR	2768	2744	2368	2067	2498	2449	2844	2410	2637
Rv0184	2368	2202	2018	2835	3537	3478	2224	1779	2213
mbtF	2753	2554	2576	2124	2620	2888	2396	1881	2471
Rv0958	2593	2595	2274	2176	2596	2475	2355	2077	2596
aroE	2132	1994	2102	2154	2560	3031	2399	1900	2668
cobIJ	2885	2780	2553	2240	2711	2485	2351	1966	2363
echA12	2715	2852	2407	2130	2611	2516	2630	1908	2451
trpD	2690	2588	2307	2196	2677	2540	2427	2049	2336
yrbE2A	2573	2693	2485	2244	2628	2613	2434	2034	2559
Rv0204c	2844	2748	2474	2079	2498	2361	3015	2317	2697
Rv0424c	2639	2606	2349	2118	2672	2776	2373	1920	2448
cysO	2724	2854	2639	2119	2527	2443	2299	2123	2554
era	2260	2399	2195	2118	2762	2871	2232	1766	2472
ilvE	2591	2543	2362	2118	2658	2536	2302	2078	2592
Rv0308	3105	3155	2641	2452	2846	2640	2434	2211	2511
folD	2614	2770	2422	2109	2342	2294	2532	2217	2604
Rv0048c	2680	2537	2293	2144	2857	2869	2256	1971	2340
Rv2223c	2983	3019	2718	1791	2341	2439	2811	2295	2775
Rv2968c	2435	2204	2177	2134	2712	2723	2596	2164	2649
Rv0862c	2729	2828	2536	2027	2605	2493	2320	1913	2545
fadE23	1691	1753	1751	2290	2600	3012	1569	2056	2092
ppgK	2938	3030	2560	2230	2541	2336	2348	2061	2413
Rv1489	2660	2471	2385	2164	2639	2747	2218	2001	2521
lpqN	2750	2910	2606	2014	2661	2398	2816	2180	2734
Rv3202c	670	616	560	6292	6961	5485	651	527	610
cadI	2323	2685	2555	2194	2499	2929	2295	2054	2551
Rv0245	2545	2473	2407	2138	2719	2737	2219	1971	2459
arsA	2809	2788	2416	2168	2751	2456	2449	1886	2536
sapM	2863	2971	2593	1908	2407	2472	2959	2425	2627
Rv3814c	2619	2672	2408	2060	2452	2334	2371	2297	2508
mgtC	2106	2162	2145	1883	2332	2779	2198	2190	2733
Rv1002c	2765	2771	2340	1968	2607	2406	2558	2280	2643
hsdS	2554	2538	2236	2295	2681	2652	2570	1755	2464
arcA	2774	2878	2481	2078	2534	2305	2408	2025	2324
gcp	2180	2322	2243	2060	2491	2558	2301	1992	2689
PE_PGRS16	2639	2650	2332	2117	2763	2458	2533	1966	2482
Rv2566	2904	2849	2498	1958	2646	2424	2349	1987	2503
Rv0226c	2700	2544	2349	2064	2624	2428	2548	2011	2611
Rv2133c	2368	2438	2237	2053	2473	2469	2343	2051	2447
ligA	2700	2691	2378	2014	2505	2265	2564	2152	2558
aroA	2552	2561	2429	2248	2520	2488	2474	2040	2554
Rv0049	2652	2745	2287	2115	2539	2265	2464	2065	2424
rfbE	2306	2351	2201	2006	2494	2497	2326	1922	2448
idsA2	2600	2657	2350	1911	2431	2486	2407	2033	2383
emrB	2640	2671	2335	1887	2536	2389	2364	2030	2434
Rv3626c	2362	2341	2196	2049	2452	2441	2185	2100	2428
fadD12	2905	2741	2392	2007	2614	2342	2519	2112	2533
hycE	1046	2733	3044	1804	2086	2302	2552	2091	2560
Rv3837c	2416	2433	2209	2157	2683	2714	2272	1982	2488
Rv2959c	2474	2707	2512	2144	2967	2736	2263	1734	2352
Rv3688c	3059	2741	2584	2340	2863	2713	2328	2062	2436
msrA	2958	2835	2432	2071	2608	2474	2307	2014	2498
cyp125	2975	2750	2358	2225	2434	2309	2131	2117	2158
fadD30	2741	2643	2319	2274	2958	3168	2462	1665	2283
Rv2751	2543	2396	2315	2006	2582	2610	2265	2006	2365
Rv3691	2621	2812	2379	2067	2422	2334	2510	1998	2488
Rv0567	2449	2664	2364	1919	2522	2404	2425	2053	2410
panC	3088	3065	2709	2018	2333	2168	2484	1895	2441
rpmD	2289	2136	2107	2046	2620	2770	2532	2086	2746
Rv1318c	2302	2343	2220	2141	2786	2797	2296	1707	2311
sdhA	2637	2790	2538	2036	2510	2335	2504	2150	2502
Rv1458c	2543	2427	2182	2036	2432	2282	2380	1963	2418
acs	2733	2926	2397	2097	2562	2352	2378	2206	2450
mutT4	2469	2432	2190	1923	2538	2572	2411	1883	2457
htpX	2591	2590	2406	2189	2555	2595	2363	1878	2391
Rv2285	2766	3026	2575	2053	2454	2403	2280	1907	2407
Rv1597	2485	2541	2489	2039	2522	2516	2165	1732	2324
Rv2242	2493	2440	2266	1997	2500	2592	2144	1763	2236
sigG	2079	2089	1888	2820	3341	3346	1928	1631	2055
Rv2315c	2996	2914	2631	2127	2456	2458	2206	2090	2436
thiD	2361	2354	2296	2032	2600	2781	2121	1670	2394
ephG	2734	2728	2406	2191	2492	2389	2153	2310	2516
Rv2581c	2518	2593	2294	1992	2426	2178	2252	2178	2549
Rv2052c	2396	2297	2257	2247	2652	3150	2357	1724	2342
frdA	3312	2922	2350	2437	2755	2184	2389	1880	2311
pgi	2847	3054	2592	2200	2583	2118	2189	2102	2393
ppiB	2851	3214	2392	2085	2618	1978	2589	2077	2540
Rv3630	2713	2590	2280	2043	2657	2420	2474	1920	2364
Rv3603c	2665	2732	2407	1747	2424	2316	2572	1822	2354
mbtE	2479	2594	2379	2000	2519	2784	2210	2027	2473
Rv0430	2723	2738	2347	1784	2396	2520	3102	2096	2340
Rv2021c	3170	3371	2740	2290	2550	2254	2194	1852	2302
Rv1460	2552	2063	1991	1859	2257	2478	2009	1917	2299
Rv0302	1976	2199	2143	1977	2580	2476	2341	1600	2325
Rv0295c	2494	2655	2309	2004	2468	2444	2446	1786	2384
Rv1708	2547	2489	2184	2024	2586	2549	2549	1916	2401
Rv2061c	2580	2903	2412	2078	2451	2113	2208	1925	2298
glyS	2865	2995	2494	2063	2511	2139	2563	2175	2406
Rv1084	2620	2730	2417	2068	2368	2211	2194	1928	2445
Rv3483c	2523	2583	2319	1916	2418	2203	2417	2082	2515
ppdK	2643	2712	2437	2120	2451	2412	2132	2043	2304
ung	2304	2230	2069	2435	3017	2918	2113	1618	2148
Rv1919c	2676	2455	2223	2003	2498	2554	2527	2065	2378
guaB3	2251	2180	2154	1815	2279	2487	2391	1918	2340
lspA	2359	2202	2151	1880	2218	2342	2220	2159	2461
drrB	2349	2207	2312	2079	2665	3050	2338	1862	2335
ccsA	2303	2283	2123	1998	2433	2511	2291	1986	2533
PE_PGRS18	2272	2278	2217	2043	2457	2563	2175	1796	2369
Rv1106c	2442	2407	2265	1980	2562	2589	2574	1744	2352
Rv3137	2464	2896	2989	1663	1976	2017	2460	2688	2762
rsfA	2694	2663	2329	1912	2479	2397	2402	1943	2407
Rv1209	2438	2392	2215	2309	2415	2289	2090	1985	2273
Rv2251	2467	2619	2350	1966	2406	2150	2229	2127	2588
argH	2346	2371	2091	1925	2281	2315	2134	2012	2484
Rv2901c	2241	1953	1979	2073	2507	2760	2241	1705	2297
Rv0907	2709	2887	2455	1963	2421	2232	2118	1892	2270
Rv3485c	2163	2254	2129	2272	2843	3154	2177	1561	2286
Rv2532c	2184	2228	2132	1853	2380	2450	2313	1902	2451
Rv0205	2374	2205	2236	1882	2392	2679	2363	1822	2375
Rv2102	2455	2485	2328	1906	2411	2356	2383	2010	2440
Rv3032	2521	2410	2193	2181	2634	2472	2097	1776	2257
dapE	2287	2455	2013	2034	2655	2592	2407	1924	2424
Rv0443	2597	2435	2275	1966	2383	2363	2325	2048	2454
Rv1977	2804	2621	2303	2062	2585	2467	2131	1709	2234
aroD	2238	2210	2187	1910	2491	2631	2165	1714	2412
PE_PGRS33	2423	2355	2204	2155	2396	2159	2233	1995	2490
mce2A	2186	2096	2049	2031	2412	2550	2608	2010	2517
whiA	2468	2220	2205	1997	2406	2452	2409	2114	2450
egtE	2492	2482	2283	1955	2461	2373	2309	1759	2303
vapC2	2049	2217	2168	1824	2406	2602	2274	1796	2412
lepA	2492	2535	2203	1977	2508	2332	2321	1884	2393
cysE	2133	2106	2088	1903	2465	2736	2302	1738	2290
Rv3104c	2345	2384	2170	2059	2463	2661	2182	1869	2466
cysG	2327	2322	2184	1938	2336	2497	2266	1841	2286
rraA	2724	2658	2346	1852	2297	2220	2427	2009	2358
Rv1333	2316	2437	2216	1850	2410	2402	2047	1878	2342
fgd1	2754	2951	2288	2239	2409	2134	2158	1929	2275
ptbB	2747	2636	2381	2004	2354	2210	2120	1997	2370
Rv1254	2560	2673	2249	1963	2400	2452	2145	1816	2271
dosT	1625	2159	2967	1569	1824	3070	2054	2718	3002
aftC	2626	2872	2367	1972	2693	2256	2375	1869	2238
rbfA	2160	2046	2077	1907	2392	2570	2085	2195	2481
pks9	2267	2058	2186	1787	2458	2611	2215	1761	2390
ahpE	2506	2302	2121	1905	2323	2214	2318	2010	2394
Rv2708c	3047	3049	2636	2097	2270	1939	2220	1973	2398
lppE	2553	2736	2317	2111	2693	2257	2217	1812	2366
lpqZ	2518	2440	2186	1867	2440	2295	2301	1784	2271
Rv2508c	2508	2259	2207	1908	2431	2598	2248	1753	2359
PPE36	2912	2883	2384	2046	2453	2249	2270	2129	2258
idi	2764	2626	2263	1934	2285	2098	2203	1913	2454
PPE10	2267	2301	2104	1874	2453	2290	2101	1761	2310
Rv0948c	2374	2140	2006	1942	2731	2657	2291	1643	2120
moeX	2545	2686	2287	1888	2488	2245	2050	1873	2341
Rv0223c	2762	2756	2188	2065	2637	2314	2179	1908	2270
Rv0906	2591	2646	2264	1825	2189	2231	2182	2154	2385
Rv2240c	2669	2695	2282	2012	2360	1974	2458	1843	2260
Rv2248	2442	2736	2494	1611	1868	1615	2571	1971	2591
hisA	2030	2241	2093	1879	2177	2431	2010	1780	2303
lysS	2480	2538	2162	1846	2460	2198	2450	1893	2268
Rv2700	2272	2557	2323	1901	2214	2163	2211	2131	2322
pgsA2	2420	2546	2227	1865	2383	2366	2203	1886	2260
PE15	2079	2212	2086	1747	2568	2656	2272	1782	2049
Rv1805c	3051	2832	2305	2388	2613	2178	2250	1888	2152
fadD7	2424	2504	2176	2098	2659	2372	2274	1939	2281
Rv1140	2677	2562	2216	1885	2459	2354	2114	1713	2283
Rv3629c	2512	2462	2184	1836	2408	2366	2337	1779	2211
Rv1882c	2524	2233	2195	1796	2395	2648	2221	1837	2279
Rv3669	2434	2528	2120	1824	2343	2186	2321	1735	2301
recB	2484	2400	2176	1863	2080	2114	2108	1945	2374
kgtP	2876	2988	2344	1880	2519	2429	2251	1754	2192
ppnK	2510	2356	2159	1966	2389	2303	2271	1757	2373
Rv1780	2342	2279	2142	1901	2376	2655	2241	1870	2118
tagA	2199	2137	2001	2088	2467	2524	2053	1612	2077
accD2	2015	1955	1858	1988	2787	2741	2118	1420	2260
Rv0610c	2170	2267	2069	1872	2368	2389	2048	1594	2204
purK	2311	2265	2031	1909	2372	2237	2369	1905	2335
Rv3342	2161	2564	2382	2070	2555	2474	1956	1947	2285
Rv0042c	2468	2442	2247	1813	2327	2340	2235	1691	2251
Rv0504c	2439	2549	2079	1857	2367	2172	2226	1860	2265
Rv3237c	2363	2068	2033	2093	2470	2230	2136	2032	2321
Rv3492c	2343	2139	2086	1788	2350	2584	2271	1895	2290
Rv0039c	2718	2786	2361	1867	2065	1964	2453	1984	2250
Rv1250	2411	2352	2244	1953	2339	2268	2098	1890	2397
fadE7	2664	2607	2208	2050	2126	1959	1937	1936	2149
Rv1376	2199	2066	2033	2045	2589	2422	2135	1644	2124
Rv0111	2728	2637	2368	1835	2213	2151	2740	1910	2262
Rv3579c	2293	2242	2124	1935	2307	2236	2287	1897	2335
Rv0541c	2141	2021	1972	1889	2411	2596	2090	1528	2245
Rv2413c	2309	2371	2111	1902	2551	2423	2186	1600	2146
Rv0925c	2935	2882	2475	1812	2201	2062	2558	2041	2236
dprE1	2400	2664	2233	1807	2425	2063	2328	1886	2315
Rv1700	2204	2193	2008	1746	2208	2229	2201	1859	2333
Rv2660c	2417	2048	1923	2028	2649	2957	1912	1469	1759
Rv1893	2982	2969	2359	1901	2354	1827	2165	2014	2367
pknL	2377	2335	2107	1849	2470	2500	2146	1633	2236
Rv2015c	1756	1595	1444	3071	3665	3640	1592	1424	1739
Rv3779	2313	2465	2204	1858	2265	2311	2078	1841	2128
Rv0634c	2488	2482	2244	1870	2358	2555	1897	1719	2154
priA	2234	2194	2025	1982	2417	2358	2239	1673	2310
dprE2	2555	2579	2232	1786	2227	2091	2509	2016	2410
Rv2361c	2496	2331	2171	1952	2433	2676	2088	1758	2131
PPE49	2170	2075	2038	1744	2569	2897	2087	1642	2096
mazE3	2209	2454	2341	1733	2131	2222	2207	2096	2392
Rv3521	2105	2275	1995	1801	2263	2513	2151	1718	2135
folK	2145	2051	2028	1835	2251	2329	2332	1733	2357
phoY1	2411	2303	2022	1747	2353	2249	2108	1867	2197
Rv0026	2350	2205	2226	1799	2249	2363	2172	1750	2180
recF	2390	2249	2101	1868	2428	2424	2286	1651	2072
proX	2658	2453	2273	1949	2183	2376	2133	1842	2055
deoD	2296	2275	2068	1871	2242	2148	2147	1788	2254
Rv0434	2177	2099	2087	2000	2430	2270	2130	1634	2237
Rv1558	2308	2169	2162	1777	2067	2432	2164	1770	2277
Rv1507A	2502	2488	2144	1633	2227	2196	2180	1539	2012
clgR	2588	2419	2156	2282	2301	2698	2263	1781	2130
pcnA	2306	2302	2075	1859	2283	2158	2396	1937	2264
Rv2342	2371	2347	2142	1831	2169	2108	2136	1844	2282
hisF	2019	2031	1992	1918	2191	2462	2044	1916	2311
fadD34	2538	2609	2211	1820	2195	1973	2225	1825	2293
Rv2963	2702	2141	2030	1773	2306	2834	2330	1899	2510
Rv0811c	2192	2255	2180	1793	2104	2196	1971	1962	2238
eccB2	2572	2621	2184	1800	2298	1945	2176	1834	2237
Rv0381c	2271	2184	1990	1941	2352	2368	2248	1753	2264
panD	2850	2864	2352	1853	2145	2013	2275	1895	2137
Rv3034c	2126	2051	1954	1802	2347	2440	2198	1712	2212
Rv0339c	2192	2252	2135	1636	2205	2181	2193	1711	2271
usfY	3108	2534	2223	2182	2065	1983	1936	1642	2099
fadA6	2084	2168	2049	2083	2295	2396	1912	1605	2103
Rv0004	2294	2293	2105	1883	2281	2220	2087	1728	2085
rsfB	2407	2299	2190	1904	2265	2377	2036	1587	2068
Rv3644c	2211	2041	1832	2323	2953	2690	1811	1511	1920
Rv3705A	2606	2716	2150	2175	2575	1979	2037	1853	2186
Rv3438	2201	2381	2068	1856	2333	2124	2233	1788	2210
Rv1167c	2175	2197	2149	1807	2191	2330	2044	1712	2132
pdc	2631	2601	2277	1943	2436	2072	2232	1849	2296
Rv0988	2388	2165	2014	1760	2353	2490	2054	1850	2309
Rv1086	2312	2299	2190	1813	2063	2210	2023	1824	2155
PPE13	1974	1886	1933	1745	2499	2571	2223	1539	2317
Rv2372c	2253	2150	2084	1871	2250	2174	2137	1860	2196
ligB	2136	2215	1944	2039	2496	2445	1988	1556	1971
malQ	2391	2342	2169	1881	2302	2421	2148	1739	2084
Rv0849	2577	1819	1460	1475	2039	2388	2923	2641	3879
PE_PGRS35	2430	2266	2052	1625	2244	2113	2228	1855	2283
PPE44	2182	2098	1963	1703	2166	2264	2186	1669	2171
Rv3091	2296	2345	2160	1839	2077	2194	2005	1656	2191
Rv1765c	1747	1627	1450	2925	3461	3341	1601	1396	1729
xerC	2662	2661	2245	1813	2016	2193	2440	1915	2297
Rv0021c	2174	2033	1931	1810	2341	2480	2076	1571	2125
add	2744	2739	2319	1805	2220	1958	2562	1843	2270
ERCC-00111	2410	2431	2040	1821	2267	2361	1874	1886	2172
Rv0517	2501	2246	2036	1942	2274	2221	2136	1775	2118
gadB	2234	2073	1982	1897	2148	2243	2048	1705	2120
moaE1	2377	2520	2316	1912	2198	1951	2155	2046	2255
fadE18	2233	2116	2012	1752	2227	2088	1931	1566	2132
Rv2079	2244	2347	2073	1822	2333	2103	2027	1678	2286
echA17	2412	2435	2249	1623	2112	2065	2027	1560	2061
Rv2638	2465	2272	1975	1766	2237	2149	2320	1863	2291
entC	2334	2293	2064	1685	2232	2309	2078	1643	2224
oppB	2170	2124	2048	1706	2114	1965	2230	1812	2347
prpD	1421	863	740	4863	6058	9814	526	381	533
Rv2525c	2417	2525	2140	1503	1856	2070	2850	2147	2249
Rv1277	1697	1704	1445	2974	3674	3215	1725	1456	1579
Rv3827c	1907	1754	1582	2817	3420	3231	1623	1254	1567
Rv3699	2560	2626	2166	1955	2297	2000	1980	1806	2015
Rv0556	2192	2177	1939	1842	2350	2345	1887	1584	1995
gpgS	2243	2089	1966	1708	2263	2243	2062	1760	2151
hsaC	2235	2215	2085	1783	2303	2199	1982	1753	2148
Rv1428c	2096	2151	1921	1760	2145	2113	2322	1647	2136
gpdA2	2147	2306	1999	1821	2209	2194	1925	1727	2040
Rv0874c	2271	2110	1986	1813	2133	2188	1943	1657	2045
Rv1624c	2358	2348	2086	1710	2119	1897	2171	2006	2325
Rv1433	2405	2363	2088	1633	1976	2321	2600	2077	2269
Rv0029	2150	2254	1942	1767	2270	2189	1999	1588	1977
lipG	2046	2161	1971	1680	2208	2130	2104	1642	2155
lpqY	2156	2208	2010	1723	2086	1942	2092	1843	2052
scpA	2208	2105	1985	1825	2342	2404	2021	1592	2081
fadE9	2055	2114	1918	1965	2268	1870	1711	1657	1983
Rv3898c	2014	2354	1997	1793	2159	2045	2044	1635	1927
otsB2	2200	2116	1941	1686	2070	2166	1990	1624	2093
TB16.3	2477	2362	1970	1864	2299	2173	2172	2011	2211
Rv1779c	1989	2017	1981	1597	1883	1983	1441	1807	1827
chaA	2087	2105	1885	1761	2195	2048	1914	1577	2069
glgC	2265	2390	2144	1731	1987	1896	1890	1958	2200
fadE12	2066	2062	1821	2107	2802	2792	1756	1260	1839
Rv3169	2699	2867	2273	1751	2087	1755	2013	2085	2160
Rv0246	2043	1979	2032	1790	2354	2545	1930	1398	2023
msrB	2334	2225	1907	1749	2234	2154	1988	1670	2237
php	2334	2590	2128	1742	2099	1815	2186	1769	1999
Rv2414c	2175	2057	1999	1573	2098	2103	2054	1672	2142
celA1	1962	2164	1784	2068	2472	2085	2049	1800	2008
PPE24	2415	2215	1894	1900	2306	2368	2092	1538	2015
Rv0940c	2184	2034	1869	1585	2098	2154	1860	1624	1937
dgt	2331	2334	2064	1722	1959	2062	2098	1718	2095
Rv2409c	2370	2285	2073	1691	2067	1891	2179	1893	2211
Rv2141c	2515	2542	1996	1741	2155	1972	2149	1782	2005
cycA	2352	2153	1950	1825	2443	2211	2275	1666	2205
Rv2260	2286	2170	1947	1776	2096	2144	1814	1587	2022
Rv0316	2270	2244	2017	1549	2303	2075	2076	1477	2087
Rv0740	2234	1990	1961	1802	2160	2155	1929	1765	2005
prpC	1459	962	807	4175	5307	9205	714	457	726
Rv0588	1993	1794	1896	1710	2116	2295	2247	1660	2146
Rv3482c	2030	2091	2012	1593	2105	1954	2052	1819	2200
Rv0799c	2284	2389	2008	1616	2155	2045	1935	1628	2009
Rv0263c	2301	2239	1900	2201	2513	2369	1870	1447	1833
Rv1632c	2090	1984	1990	1678	2183	2524	2087	1421	1981
Rv3190c	2045	2114	1881	1874	2273	2310	2014	1570	1997
citE	2087	2053	1903	1608	1989	1950	1833	1700	2039
gabD1	2254	2173	1994	1819	2144	2150	1930	1677	1927
PPE6	2509	2269	1978	1804	2461	2242	1965	1726	2030
Rv0839	2339	2062	1809	1638	2476	2326	2063	1545	2072
Rv2712c	1976	1918	1929	1739	2124	2316	1827	1478	2005
Rv0460	2169	2243	1897	1692	2079	1931	2212	1737	2117
Rv2271	2384	2606	2045	1699	2322	1808	2062	1600	1957
Rv2297	2158	2074	1926	1784	2248	2104	1929	1697	2093
nuoK	1973	2085	1923	1684	2148	2120	1794	1508	2069
Rv3201c	649	583	527	4644	5482	4297	655	497	591
ERCC-00042	2286	2505	1966	1657	2261	2281	1588	1519	1883
Rv3528c	2449	2614	2229	1732	2295	2136	1980	1632	1895
dut	2099	2250	1950	1811	1991	1967	1939	1552	1877
lprJ	3147	2825	2311	1823	2071	1798	2528	1853	2182
Rv0919	2058	1962	1751	1873	2300	2219	1849	1390	1982
Rv2516c	1888	1688	1721	1821	2032	2397	1764	1569	1878
Rv3747	2378	2384	1949	1589	2149	1782	2126	1597	1912
folE	1987	2021	1935	1678	2065	2211	1852	1567	2064
echA15	2129	2109	1846	1698	2207	2121	1837	1491	1915
Rv3433c	2284	2100	1899	1591	2108	1875	1927	1562	2035
[truncated: 2,071 more rows]

## Sheet: normalized_counts
GeneID	WT+vector-1	WT+vector-2	WT+vector-3	WT+71OE-1	WT+71OE-2	WT+71OE-3	∆7138+vector-1	∆7138+vector-2	∆7138+vector-3
dnaA	20121.3	21090.2	21315.5	21825.3	25555	25302.4	21254.3	18534.4	20936.8
dnaN	5968.73	5857.46	5743.98	5922.8	6373.74	6172.59	6399.23	6081.66	5877.07
recF	2184.91	2079.8	2131.04	2200.44	2315.3	2314.36	2291.1	1974.21	2009.12
Rv0004	2097.15	2120.49	2135.1	2218.11	2175.12	2119.59	2091.65	2066.28	2021.73
gyrB	27154.1	28288.5	30550.7	32749.7	31739	34936	30975.9	32814.2	32568.7
gyrA	29510	32423.2	32228.4	34054.9	33072.1	34235.2	31975.1	33042.6	33934
Rv0007	5695.39	5684.53	6072.61	6299.75	6351.81	6803.69	6875.29	6525.29	7066.84
ileT	104.217	95.2507	101.43	111.907	118.244	135.577	143.319	108.815	116.358
alaT	401.329	351.411	391.52	327.474	352.825	453.516	343.765	313.291	351.015
Rv0008c	826.426	895.172	879.398	799.837	801.009	735.173	917.04	801.163	739.846
ppiA	12823.3	13585.7	12633.1	12859.8	13870.8	12472.2	14086.3	12491	13537.3
Rv0010c	3397.12	3219.11	3396.89	3450.26	4051.77	4001.44	3699.23	3098.23	3578.02
Rv0011c	4134.87	3929.32	4173.84	4426.79	4947.18	5477.52	4046	4161.26	4074.49
Rv0012	3546.14	3536.3	3560.19	3595.14	3490.11	3548.88	3434.64	3991.47	3611.96
trpG	2583.5	2509.81	2676.74	2599.77	2712.94	3030.44	2700	2505.13	2843.99
pknB	7149.87	7355.58	7783.73	7256.26	7965.27	8107.91	7810.37	7283.41	8000.61
pknA	5171.56	5130.59	5149.6	5562.34	5541.26	5228.32	5730.75	5462.26	5853.8
pbpA	4916.5	4938.24	5221.61	5208.95	5400.13	5550.08	5543.33	5347.46	5715.14
rodA	4806.8	4975.23	4792.56	4776.64	4979.6	4969.58	4826.73	4644.35	4994.69
pstP	6090.32	6327.24	6375.89	6574.21	6527.27	6715.85	6588.65	6249.07	6616.92
fhaB	2627.38	2668.87	2818.74	3095.69	2848.35	3133.56	2831.3	2776.57	2813.94
fhaA	20083.8	21042.1	21020.3	20800.5	20639.3	20591.5	19862.2	21247.6	20597.4
leuT	217.577	196.05	199.817	221.457	246.024	249.195	267.595	161.428	191.022
Rv0021c	1987.45	1880.05	1958.61	2132.11	2232.33	2367.83	2080.63	1878.55	2060.51
whiB5	62.1648	57.3354	68.9724	63.61	77.2401	60.1505	50.1115	53.8094	39.7558
Rv0023	711.238	692.649	678.566	666.727	660.832	708.44	703.565	674.412	712.696
Rv0024	870.307	911.818	893.598	915.278	835.338	858.339	912.028	892.041	888.203
Rv0025	980.01	910.893	882.441	905.854	894.46	803.917	831.85	796.38	835.842
Rv0026	2148.34	2039.11	2257.83	2119.16	2144.61	2256.12	2176.84	2092.59	2113.85
Rv0027	665.529	635.313	656.252	803.371	662.739	635.877	571.271	619.407	609.912
Rv0028	909.617	888.699	839.84	908.21	863.945	843.062	728.62	828.666	781.541
Rv0029	1965.5	2084.42	1969.77	2081.46	2164.63	2089.99	2003.46	1898.88	1917.01
Rv0030	527.487	479.953	484.835	527.728	622.689	548.993	553.23	501.026	487.736
bioF2	1370.37	1291.9	1221.22	1093.15	1095.67	1044.52	1210.69	1231.64	1133.53
acpA	69.4783	83.2288	92.3012	69.4998	54.3542	59.1958	66.1471	81.3121	63.9972
Rv0034	273.342	310.721	249.518	210.855	205.02	169.949	251.559	302.529	252.11
fadD34	2320.21	2412.71	2242.62	2143.89	2093.11	1883.76	2229.96	2182.27	2223.42
Rv0036c	3136.58	3162.69	3075.36	2807.09	2998.06	2878.63	3020.72	3147.25	3081.56
Rv0037c	2593.55	2411.79	2349.12	2658.66	2625.21	2543.51	2577.73	2688.08	2584.13
Rv0038	3796.62	3921	4009.53	4049.84	3725.64	4032	3855.57	4010.6	3784.56
Rv0039c	2484.76	2576.39	2394.76	2199.26	1969.15	1875.17	2458.47	2372.4	2181.72
mtc28	7859.28	7849.4	7443.94	5194.82	5249.47	4977.22	9393.89	8428.95	7410.09
leuS	5399.2	5515.3	5221.61	5097.05	5232.3	4997.27	5226.62	5409.64	5262.31
Rv0042c	2256.22	2258.28	2279.13	2135.65	2218.98	2234.16	2239.98	2022.04	2182.69
Rv0043c	1214.96	1190.17	1171.52	1240.4	1199.61	1349.09	1248.78	1204.14	1185.89
Rv0044c	1267.06	1184.62	1131.96	1120.24	1128.09	995.826	1066.37	1180.22	1051.1
Rv0045c	1992.93	1925.36	1794.3	2105.02	2166.54	2064.21	1862.14	1785.28	1794.83
ino1	35385.5	34645.4	34691.1	38930.5	38016.4	37845.2	34601	32789.1	33658.6
Rv0047c	3920.04	3826.68	3911.14	4605.84	4608.66	5135.71	4036.98	3378.04	3635.23
Rv0048c	2450.02	2346.13	2325.79	2525.55	2724.38	2739.24	2261.03	2356.85	2268.99
Rv0049	2424.43	2538.48	2319.7	2491.39	2421.14	2162.55	2469.49	2469.26	2350.44
ponA1	10164.9	10167.8	9969.55	11241.3	11197	10892	10294.9	10388.8	10509.1
Rv0051	3752.74	3597.33	3752.91	4081.64	4036.51	4158.98	3590.99	3610.02	3893.16
Rv0052	752.377	742.586	746.524	922.345	949.767	1030.2	803.788	700.719	863.962
rpsF	1694.9	1876.35	1845.01	1732.78	1918.61	1649.84	1809.02	1793.65	1761.86
ssb	3311.19	3327.3	3046.96	4025.1	4053.68	3710.24	3355.46	3336.19	3278.4
rpsR1	2037.73	2174.12	1836.9	2089.71	2210.4	1866.58	1719.82	1609.5	1596.05
rplI	3244.45	3576.99	3115.93	3688.2	3683.69	3257.68	3108.91	3116.16	3076.71
Rv0057	918.759	952.507	954.456	1160.29	1232.03	1239.29	883.966	858.56	882.385
dnaB	8885	8224.86	7652.89	10159.9	9999.26	9307.1	7969.73	7725.84	6890.36
Rv0059	1225.93	1118.97	1164.42	1394.71	1462.79	1579.19	1369.04	1208.92	1265.4
Rv0060	5620.43	5698.4	5785.56	6898.15	6534.9	6617.51	5523.28	5781.53	5464
Rv0061c	5731.96	5667.88	5781.51	6019.39	6696.05	6554.5	6628.74	6793.14	6397.78
celA1	1793.64	2001.19	1809.51	2436.03	2357.25	1990.7	2053.57	2152.38	1947.06
Rv0063	1560.52	1454.65	1490.01	1435.94	1376.97	1371.05	1753.9	1607.11	1498.12
Rv0063a	522.916	420.768	485.849	466.474	445.323	569.998	467.039	486.677	459.616
Rv0064	7026.45	6691.6	7066.62	7632.03	6930.63	7013.74	6465.38	6397.35	6533.53
vapB1	195.636	151.661	190.688	174.339	190.716	191.909	218.486	161.428	167.75
vapC1	474.464	542.837	500.05	508.88	569.288	660.701	505.123	460.37	498.402
icd2	5673.45	5769.61	5511.7	5464.57	5250.42	5040.23	5195.56	5964.48	5450.42
Rv0067c	359.276	351.411	376.305	347.499	321.357	399.094	333.742	374.275	318.046
Rv0068	840.139	874.827	809.411	759.786	839.152	799.143	772.719	829.861	792.207
sdaA	3387.07	3381.86	3141.29	3089.8	3184.96	3152.65	3051.79	3014.52	3067.02
glyA2	3171.32	2952.77	2853.22	2935.49	3168.75	3042.85	3017.71	2812.44	2907.02
Rv0071	593.308	531.74	550.765	541.863	513.027	575.727	509.132	478.306	523.613
Rv0072	5307.78	5209.2	5345.36	5620.06	6186.84	6069.48	5868.05	5749.24	5565.81
Rv0073	4906.45	5036.27	5162.78	5101.76	5143.62	5309.48	4901.9	5281.7	4982.08
Rv0074	3892.61	3952.44	3668.72	3970.92	4017.44	3751.29	3603.01	3574.14	3593.54
Rv0075	3357.81	3233.9	3422.25	3582.19	3645.54	3657.73	3473.73	3472.5	3579.96
Rv0076c	1079.66	1179.07	1070.09	1082.55	1142.39	1103.71	1049.33	1041.51	1004.56
Rv0077c	707.582	816.567	714.067	670.261	789.566	645.425	627.395	747.353	719.483
Rv0078	367.504	409.671	418.906	366.347	349.011	409.596	432.963	414.931	374.286
Rv0078A	4358.85	4612.73	5018.75	4198.26	4036.51	4718.48	3961.81	5059.28	4548.65
Rv0078B	195.636	216.395	237.346	153.135	135.409	156.582	187.417	192.518	187.143
Rv0079	32562.5	39621.5	44644.4	28742.3	23810	28432.1	24676.9	56482	42986.7
Rv0080	8597.94	12443.6	16948.9	7732.15	7414.1	12592.5	9913.05	24537.1	19960.3
Rv0081	1108.91	2312.84	2959.73	1876.5	1769.85	3024.71	2393.32	4329.87	3784.56
Rv0082	316.309	824.89	1052.84	674.973	619.828	1003.46	1080.4	1528.19	1373.03
Rv0083	2218.73	5263.76	6691.33	4477.44	4380.75	6124.85	6586.65	8938.35	8555.26
hycD	1649.2	4203.05	4922.4	3615.17	3139.19	4661.19	4802.68	5977.63	5414.55
hycP	866.65	2409.94	3069.27	2209.86	2085.48	2597.93	2654.9	3435.43	2909.93
hycQ	1834.78	4397.26	5192.2	3894.35	3630.29	4204.81	4616.27	5009.06	4862.81
hycE	956.241	2527.38	3087.53	2125.05	1989.17	2197.88	2557.69	2500.35	2482.31
Rv0088	2129.14	2994.39	3234.6	2726.99	2444.03	2477.63	3097.89	3246.5	2863.39
Rv0089	582.338	773.103	719.138	659.66	654.157	630.148	703.565	670.824	625.427
Rv0090	140.785	165.533	114.616	139	130.641	133.668	166.37	145.883	170.659
mtn	381.216	352.335	323.562	312.16	299.425	301.707	347.773	248.719	286.048
ctpA	3559.85	3576.06	3304.59	3520.93	3380.45	3301.6	3224.17	3572.95	3384.09
Rv0093c	813.628	821.191	741.453	804.549	705.651	756.178	681.516	680.391	682.636
Rv0094c	639.018	533.589	742.467	724.448	864.899	940.449	813.81	768.877	764.087
Rv0095c	75.8776	36.0658	65.9295	83.6354	69.6115	65.8792	56.1248	44.2433	34.9075
PPE1	159.983	145.188	133.888	144.89	143.037	129.849	118.263	119.577	133.812
Rv0097	440.639	404.122	374.276	408.753	414.808	463.064	345.769	355.142	370.408
fcoT	242.26	264.483	273.861	261.508	289.889	255.878	253.564	205.672	229.808
fadD10	700.268	711.144	715.081	693.821	745.701	854.519	732.629	750.941	649.668
Rv0100	79.5344	89.7022	101.43	91.8812	106.801	74.4721	78.1739	69.3544	58.1792
nrp	4517.92	4392.63	4568.4	4583.46	4862.31	5326.66	5266.71	4543.91	4945.23
Rv0102	3634.81	3517.8	3669.74	3506.8	3509.18	3571.8	3454.68	3901.78	3677.9
ctpB	5274.87	5363.63	5182.06	5349.13	5207.51	5301.84	5487.2	5288.87	5246.8
Rv0104	3144.81	3135.88	2888.72	3054.46	2913.19	2654.26	2910.47	2428.6	2682.06
rpmB1	77.706	75.8307	77.0868	70.6778	61.9828	67.7887	54.1204	58.5925	49.4523
Rv0106	1342.94	1422.29	1532.61	1044.85	1080.41	995.826	1519.38	1656.14	1531.08
ctpI	26312.2	25949.8	25300.7	26593.7	26787.1	24739.1	25078.8	24353	26082.7
Rv0108c	33163.1	36610.5	30761.7	32569.5	30664.3	27292.1	29083.7	27519.3	27298.7
PE_PGRS1	805.4	671.379	705.952	832.82	866.806	783.866	877.953	844.21	825.175
Rv0110	1188.44	1209.59	1180.64	1193.28	1242.52	1217.33	1196.66	1242.4	1189.77
Rv0111	2493.91	2438.6	2401.86	2161.56	2110.28	2053.71	2746.11	2283.91	2193.36
gca	2493.91	2478.37	2309.56	2719.92	3112.49	3017.07	2585.75	2128.46	2227.29
gmhA	1916.14	1912.41	1867.33	2161.56	2373.47	2353.51	1952.34	1739.84	1697.86
gmhB	1121.71	1046.83	1016.33	1215.66	1293.06	1229.74	1118.49	909.978	992.926
hddA	1263.41	1120.81	1057.91	1292.23	1377.93	1436.93	1263.81	1157.5	1093.77
Rv0115a	692.04	676.928	677.552	654.948	656.064	536.581	516.148	544.073	496.463
ldtA	2798.33	2824.23	2837	2534.98	2471.68	2309.59	2536.64	3117.36	2728.61
oxyS	830.997	776.802	757.682	758.609	883.97	911.806	752.674	799.967	767.966
oxcA	2912.6	2893.59	2875.54	3470.28	3205.94	3183.2	2623.84	2798.09	2824.6
fadD7	2215.99	2315.61	2207.12	2471.37	2535.57	2264.72	2279.07	2318.59	2211.78
fusA2	5029.86	5104.7	4436.55	5630.67	5127.41	4473.1	4287.54	4607.28	4186
Rv0121c	209.349	249.686	262.704	196.72	243.163	223.416	251.559	257.09	214.294
Rv0122	339.164	332.915	307.333	331.008	266.049	235.828	308.687	314.486	246.292
Rv0123	590.566	626.99	578.151	637.278	575.963	520.35	470.045	529.724	484.827
PE_PGRS2	351.048	334.765	308.347	328.652	325.171	312.21	340.758	312.095	350.045
pepA	8736.9	9072.86	8784.85	8616.8	8257.06	7242.89	8792.56	9471.66	8857.79
treS	3913.64	4035.67	3906.07	3648.15	3755.2	3609.03	3486.75	3697.31	3750.62
mak	3716.18	3802.63	3548.02	3520.93	3592.14	3298.73	3343.44	3498.81	3453.91
Rv0128	1653.77	1671.05	1587.38	1536.06	1653.51	1525.72	1581.52	1528.19	1546.6
fbpC	13659.8	14695.4	13765.1	11319.1	10437	9326.2	15128.6	15021.2	12821.7
htdZ	475.378	479.953	501.064	440.558	408.133	364.722	513.141	473.523	473.191
fadE1	996.465	1052.38	974.742	1014.23	950.721	871.705	1018.26	1015.2	961.897
fgd2	780.717	748.135	760.725	737.405	736.165	749.495	753.676	729.417	689.424
Rv0133	1137.25	1177.23	1172.53	1596.14	1571.5	1473.21	1254.79	1204.14	1185.89
ephF	2748.05	2656.85	2850.18	2939.02	2798.76	3134.51	2990.65	3063.55	2983.62
Rv0135c	1747.01	1754.28	1750.68	1746.92	1853.76	1934.36	2094.66	1988.56	1932.52
cyp138	1163.76	1219.76	1167.46	1107.29	1110.92	1062.66	1071.38	1157.5	1015.23
msrA	2704.17	2621.71	2466.78	2439.56	2486.94	2362.1	2312.14	2408.27	2422.2
Rv0138	699.354	757.382	835.783	775.1	753.33	880.298	768.71	724.634	719.483
Rv0139	3157.61	3194.14	3069.27	3229.98	3060.04	3070.54	3230.18	2924.84	3097.07
Rv0140	1850.32	1808.84	1802.41	1940.11	1908.12	1918.13	1709.8	1678.85	1708.53
Rv0141c	4080.94	4360.26	4189.06	4347.86	4142.36	3673	3966.82	4417.16	4074.49
Rv0142	3659.5	3715.7	3641.33	3913.19	3631.24	3212.8	3142.99	3607.62	3498.51
Rv0143c	4587.4	4595.15	4480.16	4660.02	4819.4	4728.98	4958.03	4938.51	4863.78
Rv0144	18395.3	16964.8	18627.6	20255.1	20839.6	23034.8	18329.8	16597.2	18231.4
Rv0145	31417.9	32081	31596.4	33010.1	31004.8	31031	27497.2	27228.8	27653.6
Rv0146	5058.2	5171.28	5572.56	6015.86	6060.01	6448.52	5112.37	5337.9	5764.59
Rv0147	10424.5	10482.2	10095.3	10869.1	10449.3	9935.34	9445.01	10724.8	10359.8
Rv0148	5792.3	5784.4	5647.62	6099.5	5899.81	5829.83	5247.67	5986	5574.54
Rv0149	5039.01	4825.42	4901.09	5174.79	5087.36	5075.56	4803.68	5407.25	5013.11
Rv0150c	213.92	221.019	219.089	254.44	285.121	335.124	230.513	233.174	261.807
PE1	1176.56	1157.81	1094.43	1186.21	1130.95	1095.12	1093.43	1004.44	1110.25
PE2	720.38	672.304	664.366	660.838	719.954	700.801	657.462	649.301	641.911
ptbB	2511.28	2437.68	2415.05	2360.64	2244.73	2110.04	2124.73	2387.94	2298.08
fadE2	2823.01	2982.37	2823.81	2807.09	2834.04	2589.34	2648.89	2933.21	2860.48
pntAa	1064.12	1095.85	1030.53	918.812	1026.05	918.489	1187.64	1204.14	1019.11
pntAb	1459.04	1634.98	1510.29	1345.23	1349.32	1274.62	1397.11	1364.37	1392.42
pntB	5156.02	5580.95	5218.57	5075.84	4934.79	4675.51	5179.52	5365.4	5081.96
Rv0157A	1528.52	1827.33	1569.12	1418.27	1339.78	1160.05	1660.69	1466.01	1314.85
Rv0158	1106.17	1186.47	1115.73	1256.89	1352.18	1386.33	1145.55	1036.73	1000.68
PE3	1638.23	1554.53	1603.61	1836.45	1783.2	1796.88	1709.8	1467.2	1560.17
PE4	202.95	173.856	183.588	207.322	205.02	204.321	173.386	185.344	166.78
Rv0161	467.15	473.479	429.049	433.491	366.175	328.441	401.894	432.867	403.376
adhE1	908.703	880.376	790.139	746.829	729.49	722.761	749.667	798.771	754.391
Rv0163	765.176	786.05	794.196	649.058	714.233	788.64	673.498	577.555	671
TB18.5	6007.13	6403.07	6188.24	6340.98	6658.86	6403.64	6797.12	6200.04	6454.02
mce1R	7683.75	7734.73	7575.8	8489.58	9276.44	9294.69	8896.79	7807.15	8347.75
fadD5	46021.1	48815.5	46992.5	46458.9	46671.2	44565.8	46639.7	43991	45425.4
yrbE1A	31196.7	31086.9	30768.8	30234.8	30442.1	27750.4	30929.8	33702.7	31835.7
yrbE1B	13377.3	13023.5	12824.8	12254.4	12510	11716	13313.6	14008.4	13508.2
mce1A	25120.1	25789.8	24864.5	22145.7	21616.7	19254.9	23661.6	25386.1	24550.7
mce1B	25907.2	26476	26688.2	23959.8	23839.5	22661.5	25657.1	28998.5	27999.7
mce1C	34141.3	35062.4	33310.6	30342	29631.6	26180.8	31778.7	35327.7	33756.6
mce1D	44836.4	46271.5	45907.2	42347.8	42702.3	40376.3	44128.1	50218.6	49615.2
lprK	28193.6	28831.4	28572.8	25601.9	26687.9	26143.5	26922.9	31675.8	31172.4
mce1F	59531.9	60876.3	61465.5	59026.6	59726.6	59626.4	62596.2	69202.5	68056.1
Rv0175	15541.2	15471.3	15658.8	16676.4	15993.5	16375.3	17522	17430.7	17479
Rv0176	8471.78	8263.7	8940.04	9848.95	10035.5	10329.7	10146.6	9898.55	10882.4
Rv0177	9293.64	9329.02	9765.67	10460.3	10752.6	10506.3	10215.7	9920.07	10792.2
Rv0178	9610.86	9769.21	10025.3	9860.73	10183.3	10480.5	10111.5	9734.73	10642.9
lprO	4047.11	4322.35	4302.66	3679.96	3494.88	3736.97	5225.62	4394.44	4368.29
Rv0180c	2652.06	2521.83	2554.01	2789.42	2917.01	2922.55	2448.45	2355.66	2379.53
Rv0181c	1002.86	1019.09	998.071	1490.12	1441.82	1549.59	947.106	886.062	941.534
sigG	1900.6	1931.83	1915	3321.86	3185.92	3194.66	1932.3	1950.29	1992.64
Rv0183	1970.08	2103.84	1931.23	1922.44	1825.16	1854.16	1857.13	1834.3	1885.01
Rv0184	2164.8	2036.33	2046.86	3339.53	3372.82	3320.69	2228.96	2127.27	2145.84
Rv0185	544.856	531.74	658.28	962.396	877.295	928.037	624.389	569.184	576.944
bglS	14658.1	12111.6	11766.9	14957.8	15325	16978.7	17383.7	16950	18828.7
mymT	9982.02	7782.82	7100.1	8023.11	7807.93	9860.87	11732.1	11884.7	13314.3
Rv0187	1755.24	1592.44	1587.38	1680.95	1673.54	1782.56	1613.59	1604.72	1670.71
Rv0188	8372.14	8102.79	7816.19	9243.48	7263.43	5803.09	7154.91	6481.05	6998.96
ilvD	7455.2	7339.86	7674.19	7963.03	7235.78	6898.22	6953.46	7127.96	7294.71
Rv0190	7043.82	6546.41	6514.85	6812.16	6880.09	8006.7	7971.73	8561.68	8656.1
Rv0191	2453.68	2381.27	2502.28	2597.41	2646.19	2954.06	2752.12	2561.33	2912.84
Rv0192	4016.94	4460.14	4271.21	3869.61	3725.64	3952.75	4188.32	4173.22	4286.84
Rv0193c	1023.89	985.799	975.756	1046.03	1079.45	1090.35	996.216	1004.44	902.748
Rv0194	837.396	820.266	827.668	882.295	944.046	841.153	764.701	844.21	792.207
Rv0195	102.389	90.6269	120.702	126.042	144.944	124.12	115.256	92.0739	84.3599
Rv0196	101.475	91.5517	89.2584	101.305	85.8224	105.025	86.1917	102.836	82.4206
Rv0197	594.222	614.968	624.808	571.312	566.428	560.45	545.213	551.248	610.882
zmp1	5381.83	5899.07	5612.12	5558.81	5803.5	5242.64	5671.61	5659.56	5727.75
Rv0199	1363.05	1338.13	1400.75	1232.15	1212.96	1119.95	1247.78	1240.01	1232.43
Rv0200	1793.64	1794.04	1776.04	1571.4	1581.99	1494.22	1753.9	1757.78	1744.41
Rv0201c	1609.89	1560.08	1664.47	1788.15	1782.24	1681.35	1786.97	1751.8	1760.89
mmpL11	12313.2	12366	12294.3	12085.9	12265.9	11931.8	12358.5	11157.7	11920
Rv0203	1283.52	1248.43	1296.27	1219.19	1194.84	1035.93	1386.08	1257.95	1281.88
Rv0204c	2599.95	2541.25	2509.38	2448.99	2382.05	2254.21	3021.72	2770.59	2615.16
Rv0205	2170.28	2039.11	2267.97	2216.93	2280.97	2557.83	2368.27	2178.68	2302.93
mmpL3	34639.5	34936.7	35561.3	36637	35602	36671.8	36122.3	36708.8	35867.5
Rv0207c	9792.78	9338.27	9865.08	9903.14	9450	10192.2	9924.07	9480.03	9232.07
Rv0208c	4359.76	4154.04	4230.64	4586.99	4273	4656.42	4623.28	4108.65	4058.97
Rv0209	876.706	882.225	855.054	925.879	883.017	836.379	841.872	943.459	876.567
Rv0210	1019.32	1027.41	1044.73	1009.51	928.789	855.474	1054.34	1040.32	987.108
pckA	12698.1	14844.3	15381.9	13933	12819	13733.4	11950.6	18535.6	14906.5
nadR	862.079	943.26	1083.27	967.108	919.253	1091.3	865.926	1023.58	922.141
Rv0213c	679.242	703.746	765.796	716.202	783.844	787.686	739.645	675.608	724.331
fadD4	759.69	717.617	754.639	707.956	752.376	698.892	747.663	754.528	696.211
Rv0216	824.598	764.78	772.896	696.176	750.469	615.827	774.723	907.586	812.57
lipW	702.097	636.238	640.023	631.388	684.672	650.199	668.487	606.253	622.518
Rv0218	782.545	700.047	706.967	769.21	711.372	826.831	669.489	852.581	679.727
Rv0219	123.415	91.5517	101.43	98.9489	96.3118	99.2961	118.263	106.423	98.9047
lipC	13456.9	13527.5	12731.5	13424.1	12967.8	12007.2	12378.5	13259.8	12782
Rv0221	4089.16	4352.87	4197.17	4598.77	4431.29	4394.81	3787.42	3847.97	4110.36
echA1	1896.03	1830.11	1808.5	1864.72	1844.23	1770.14	1763.92	1876.16	1760.89
Rv0223c	2524.99	2548.65	2219.29	2432.49	2514.6	2209.34	2183.86	2281.52	2201.11
Rv0224c	842.882	835.062	813.468	869.337	858.224	925.173	874.946	834.644	871.719
Rv0225	2993.97	2950.92	3008.41	2926.06	2941.8	3056.22	2994.66	2987.02	2921.57
Rv0226c	2468.31	2352.6	2382.59	2431.32	2502.2	2318.18	2553.68	2404.68	2531.77
Rv0227c	10226.1	10721.7	9920.86	9926.7	10542.8	8990.12	10934.3	10110.2	10415.1
Rv0228	1582.46	1546.21	1629.98	1566.69	1656.37	1784.47	1592.54	1605.91	1572.78
Rv0229c	2858.67	2961.1	3148.39	2867.16	2814.97	3335.01	2761.14	2751.46	2905.08
php	2133.72	2395.14	2158.43	2052.01	2001.57	1732.91	2190.87	2115.31	1938.34
fadE4	4688.87	4962.29	4405.1	4126.41	4365.5	3588.98	4602.24	4478.14	4262.6
Rv0232	9686.74	10333.3	9970.56	10770.1	11310.4	10378.4	9566.28	9582.87	9353.28
nrdB	11707.1	11772.3	11165.4	12241.4	13127	11107.8	10872.2	11533.2	10637.1
gabD1	2060.58	2009.51	2022.51	2142.72	2044.48	2052.76	1934.3	2005.3	1868.52
Rv0235c	1377.68	1356.63	1374.38	1426.51	1368.39	1344.32	1370.05	1179.02	1342
aftD	10180.4	10132.6	10633.9	10918.5	11215.1	11194.7	11195.9	9867.46	11194.7
Rv0236A	3100.93	3612.13	3353.27	2845.96	2965.64	3039.99	3129.96	3025.29	3033.08
lpqI	2919	3002.71	2756.87	2797.66	2886.49	2622.75	2948.56	2762.22	2789.69
Rv0238	2707.83	2733.6	2825.84	2815.33	2821.65	3081.04	2466.49	2542.2	2576.37
vapB24	2581.67	2712.33	2616.89	3059.17	2876	2908.23	2841.32	2422.62	2789.69
vapC24	562.226	528.041	626.837	769.21	799.102	918.489	558.242	550.052	596.337
htdX	3801.19	3896.03	4092.7	6231.43	6315.57	6992.74	3706.24	3953.2	4014.37
fabG4	8844.77	8928.6	9150	14592.6	13600.9	15307.8	9077.19	9749.08	9409.52
fadA2	14803.4	15247.5	15526.9	24799.7	22266.1	25444.6	15355.2	16071.1	15749.1
F6	372.989	273.73	358.048	452.338	567.381	675.023	339.756	313.291	327.743
fadE5	8149.07	8069.5	8128.6	9128.04	9503.4	8248.26	6588.65	7185.36	6957.27
Rv0245	2326.61	2286.94	2441.42	2518.49	2592.79	2613.21	2223.95	2356.85	2384.38
Rv0246	1867.69	1830.11	2061.06	2108.55	2244.73	2429.89	1934.3	1671.68	1961.61
Rv0247c	5284.92	5575.41	5415.34	5160.66	5027.28	5247.42	4630.3	4731.64	4470.1
Rv0248c	10376	10604.3	10176.5	10566.3	10232.9	10036.5	10029.3	9946.38	9887.56
Rv0249c	4718.13	4646.94	4553.19	4561.07	4844.2	4506.52	4500.01	4052.45	4270.36
Rv0250c	9328.38	9473.29	9848.85	9435.49	8823.49	9198.26	9218.5	9170.33	9656.78
hsp	1639.14	1270.63	1298.3	1299.29	1074.69	1129.49	1767.93	1328.5	1456.42
nirB	3100.01	2713.26	3245.76	3446.72	2971.36	3491.6	2690.98	3521.53	3498.51
nirD	373.903	351.411	392.534	441.736	468.209	521.305	406.905	491.46	546.885
cobU	393.101	423.542	385.434	356.923	387.154	417.235	366.816	344.38	404.346
cobQ1	1927.11	1885.59	1852.11	1962.49	1766.99	1706.17	1909.25	1876.16	1872.4
PPE2	4288.46	4433.32	4271.21	4074.58	4071.79	3736.02	4078.07	4174.42	3849.53
Rv0257	4008.72	4036.6	3970.98	3807.18	3464.36	3186.07	3956.8	4256.93	3921.28
Rv0258c	583.252	595.548	554.822	570.134	473.93	465.928	521.159	556.031	472.221
Rv0259c	129.815	119.295	137.945	121.33	135.409	125.075	128.285	125.555	111.51
Rv0260c	95.0756	91.5517	110.559	96.593	93.451	114.572	61.136	110.01	104.723
narK3	124.33	114.671	107.516	173.161	141.13	169.949	87.1939	92.0739	111.51
aac	947.099	900.721	878.383	1042.5	1022.24	997.735	897.997	1010.42	891.112
Rv0263c	2103.55	2070.55	1927.17	2592.7	2396.35	2261.85	1874.17	1730.27	1777.38
Rv0264c	1174.73	1046.83	1140.07	1417.09	1247.28	1323.31	1049.33	923.131	944.443
Rv0265c	1811.01	1929.06	1826.75	1797.57	1734.57	1734.82	1680.74	1831.91	1765.74
oplA	3036.93	3072.07	3066.23	2790.6	2693.87	2723.96	2892.43	3082.68	3059.26
narU	5340.69	5687.3	5764.26	5921.62	6043.8	5709.53	5874.06	5647.6	6014.76
Rv0268c	5359.89	5190.7	5430.56	4913.29	5325.75	5303.75	5177.52	4665.88	5023.78
Rv0269c	1307.29	1351.08	1328.73	1327.56	1370.3	1371.05	1317.93	1360.78	1325.52
fadD2	16401.5	16454.3	16094.9	17194.7	15324.1	15394.7	15007.4	17044.4	15605.6
fadE6	11169.6	11169.3	10821.6	11355.6	11145.5	10421.3	10356	10874.3	10442.2
Rv0272c	2860.49	2886.19	2972.91	3003.81	3181.15	2901.55	2797.22	3169.97	3010.78
Rv0273c	1400.54	1526.79	1337.86	1333.45	1269.22	1220.2	1147.55	1218.49	1206.25
Rv0274	1441.67	1332.59	1345.98	1382.93	1321.66	1318.54	1281.85	1385.89	1213.04
Rv0275c	2883.35	3103.51	3056.08	2840.07	2828.32	2563.56	2516.6	2689.28	2578.31
Rv0276	13278.6	12914.3	11998.1	11706.6	11423.9	9849.41	11355.3	12650	11373.1
vapC25	4907.36	4430.55	4774.31	5325.57	5596.57	6421.79	5008.14	4786.65	4994.69
Rv0278c	1099.77	1023.71	977.785	991.845	1004.12	880.298	981.182	973.353	1026.86
PE_PGRS4	1089.71	975.627	1022.41	1061.35	1099.48	865.977	1109.47	1052.27	1021.05
PPE3	7123.35	8719.6	9674.39	4940.38	4858.5	4456.87	8947.9	10465.3	10062.1
Rv0281	6498.05	7011.56	7317.16	5792.05	5728.17	5671.34	7590.88	7364.72	7391.67
eccA3	28113.1	31770.3	33211.2	27716.3	27032.1	25502.9	30453.7	33583.1	33247.5
eccB3	21601.4	23635.1	23855.3	20907.7	20088.2	19146	22654.4	23550.6	24210.3
eccC3	32626.5	36095.4	36306.8	31183.1	30230.4	29042.2	33807.2	36096.6	35909.2
PE5	951.67	940.486	1010.24	817.507	804.823	885.072	1107.46	1309.36	1198.49
PPE4	16502	17048	17017.9	14281.6	13929.9	12447.3	17785.6	20146.3	18795.8
esxG	11609.3	11580.8	11306.4	8654.5	8869.26	7327.86	12306.4	15322.5	12718
esxH	18113.7	18733.9	18571.8	15076.8	13678.2	11825.8	19614.6	23562.6	20414.1
espG3	22620.7	23766.4	23691	20374.1	19878.4	17750.1	25534.8	30035.2	28091.8
eccD3	19409.1	19476.5	20388.4	18430.4	18266.8	17026.4	24195.8	27098.4	25814.1
mycP3	15131.6	15082.9	16307.9	14306.4	14330.4	13642.7	17731.4	19628.5	19223.4
eccE3	8627.19	8755.67	8918.73	7652.05	7770.74	7485.4	9136.32	10152	9877.86
Rv0293c	3519.62	3486.36	3752.91	3487.95	3493.92	3719.79	3570.94	3742.75	3655.6
tam	436.982	415.219	460.492	457.05	428.158	507.938	483.074	441.237	491.615
Rv0295c	2279.99	2455.25	2342.02	2360.64	2353.44	2333.46	2451.45	2135.64	2311.65
Rv0296c	1667.48	1789.42	1644.18	1630.3	1822.29	1544.82	1770.94	1639.39	1683.32
PE_PGRS5	12090.1	11296.9	12027.6	12012.9	12507.2	11168.9	11918.5	11857.2	11935.5
Rv0298	4421.93	5064.94	5078.6	4896.79	4506.63	4747.12	4534.08	4852.42	4945.23
Rv0299	3624.76	4171.61	4248.9	4048.66	3990.74	4286.92	3799.45	3975.92	4011.46
vapB2	1646.45	1980.85	1867.33	1871.78	1806.08	2040.34	1932.3	1809.19	1842.34
vapC2	1873.17	2050.2	2199	2148.61	2294.32	2484.31	2279.07	2147.59	2338.81
Rv0302	1806.44	2033.56	2173.64	2328.83	2460.24	2364.01	2346.22	1913.22	2254.45
Rv0303	1106.17	1208.67	1328.73	1395.89	1529.55	1411.15	1355.01	1228.05	1454.48
PPE5	2816.61	2714.18	2839.02	3059.17	3265.06	3361.75	2709.03	2701.23	2977.81
PPE6	2293.7	2098.29	2006.28	2125.05	2346.76	2140.6	1969.38	2063.89	1968.4
Rv0306	347.392	351.411	332.69	303.915	298.471	310.3	269.6	364.708	289.927
Rv0307c	368.418	351.411	337.762	363.991	346.15	296.934	371.827	430.476	319.016
Rv0308	2838.55	2917.63	2678.76	2888.37	2713.89	2520.59	2439.43	2643.84	2434.8
Rv0309	6328.93	6562.13	6370.81	4980.43	5325.75	5479.43	6771.06	5982.41	5872.22
Rv0310c	591.48	591.849	664.366	565.423	596.942	615.827	728.62	634.951	605.064
Rv0311	528.401	491.975	431.077	455.872	422.437	362.813	413.921	432.867	395.619
Rv0312	5888.29	6229.21	5982.34	4386.74	4207.2	4334.66	7566.83	6652.04	6016.7
Rv0313	4230.86	4158.67	4238.76	4122.87	3863.91	4044.41	4298.56	3875.48	3826.25
Rv0314c	7105.07	7450.83	7324.26	7205.6	7187.15	6946.91	7146.9	7273.84	7436.28
Rv0315	7592.33	8085.22	7684.33	7567.24	7743.08	6603.19	8216.27	7168.61	7750.44
Rv0316	2075.21	2075.17	2045.84	1824.67	2196.1	1981.15	2080.63	1766.15	2023.67
glpQ2	3094.53	3074.84	3023.63	3356.02	3145.87	3293.96	2947.56	3073.12	2886.66
glyU	129.815	121.144	87.2298	120.152	109.662	137.487	137.305	112.402	97.935
Rv0318c	642.674	621.442	598.437	645.524	658.925	671.204	711.583	672.02	649.668
pcp	752.377	782.351	768.839	797.481	784.798	778.138	707.574	742.57	725.301
Rv0320	594.222	694.498	608.58	660.838	674.182	548.038	728.62	736.592	711.726
dcd	1299.98	1411.19	1297.29	1331.1	1463.75	1307.08	1417.15	1339.26	1301.28
udgA	341.906	341.238	334.719	385.194	357.593	402.913	390.869	297.746	348.106
Rv0323c	472.635	443.887	451.363	479.431	531.145	576.681	478.063	446.021	494.523
Rv0324	283.398	303.323	331.676	349.855	280.353	387.637	355.791	361.121	344.227
Rv0325	155.412	115.596	121.716	151.957	114.43	147.989	127.283	99.2485	110.541
Rv0326	78.6202	74.9059	85.2012	84.8134	99.1725	100.251	82.1828	89.6824	69.8151
cyp135A1	189.237	198.824	190.688	200.254	188.809	182.361	173.386	166.211	172.598
Rv0328	781.631	892.398	979.813	1004.8	904.949	998.69	917.04	1085.76	1039.47
Rv0329c	208.435	210.846	199.817	204.966	207.881	234.874	231.515	248.719	240.474
Rv0330c	285.227	306.097	277.918	288.601	283.214	293.115	270.602	279.809	256.958
Rv0331	722.209	987.649	973.727	765.676	622.689	864.067	836.861	936.284	702.029
Rv0332	1379.51	1398.24	1372.35	1307.54	1320.71	1348.14	1430.18	1424.16	1393.39
Rv0333	886.763	1007.07	861.14	916.456	842.013	711.304	860.915	853.777	715.605
rmlA	991.894	988.573	1002.13	850.49	874.434	907.032	944.1	938.676	890.142
PE6	766.09	747.21	718.124	666.727	646.528	554.722	665.48	676.803	673.909
Rv0336	3234.4	2796.49	2994.21	5325.57	5099.76	4982.95	3166.04	2723.95	3185.31
aspC	4303.08	4581.28	4285.42	4344.33	4382.66	4571.44	4271.5	4246.16	4315.93
Rv0338c	18004	18866.1	18951.2	17673	17499.2	17101.8	17365.6	20175	18476.8
Rv0339c	2003.9	2082.57	2165.53	1927.15	2102.65	2082.35	2197.89	2045.95	2202.08
Rv0340	1279.86	1217.91	1215.13	1315.79	1250.15	1414.97	1091.43	1095.32	1069.53
iniB	1673.88	1636.83	1743.58	1640.9	1542.9	1357.68	1072.39	1084.56	1074.38
iniA	2914.43	2913.93	2941.47	3048.57	2945.61	2861.45	2638.87	2850.71	2646.19
iniC	3547.05	3749.92	3709.29	3650.51	3427.17	3450.54	3757.36	3624.37	3517.9
lpqJ	342.821	358.809	362.105	338.076	361.407	359.948	427.952	332.423	351.015
Rv0345	1071.43	1010.77	1124.86	1040.14	1138.58	1197.28	1004.23	1054.67	1050.14
ansP2	12367.1	12932.8	12746.7	12737.3	13374.9	13366.8	12652.1	11946.9	12359.2
Rv0347	912.36	861.881	805.354	832.82	907.81	948.087	886.973	839.427	812.57
Rv0348	851.109	824.89	777.968	869.337	934.51	887.936	793.765	802.359	774.753
Rv0349	655.473	702.821	673.495	684.397	723.769	734.218	669.489	655.28	710.756
dnaK	21429.5	23009.1	23579.4	20017.1	19443.5	21218.8	21018.7	32583.4	24654.4
grpE	5128.6	4963.21	5421.43	5078.2	5156.02	5292.29	5058.25	7010.77	6032.22
dnaJ1	8958.13	9245.8	9677.43	9278.82	8889.29	9402.58	8935.87	11846.4	10329.7
hspR	2680.4	2626.33	2860.32	2585.63	2620.44	2659.99	2454.46	3074.31	2972.96
PPE7	1076.91	988.573	1127.9	1372.33	1518.1	1688.99	1279.85	1214.9	1337.15
PPE8	8074.11	7822.58	8179.31	9474.36	9947.76	9921.97	7397.45	7459.19	7674.81
Rv0356c	1353.91	1371.43	1449.43	1232.15	1270.17	1286.08	1368.04	1339.26	1343.94
purA	1804.61	1963.28	1766.91	1762.23	1755.54	1811.2	1919.27	1996.93	1906.34
Rv0358	308.996	337.539	301.247	306.271	255.56	214.823	295.658	295.354	256.958
Rv0359	782.545	780.501	784.053	812.795	771.448	718.942	782.741	749.745	781.541
Rv0360c	1051.32	1017.24	940.256	882.295	878.249	759.997	735.636	859.755	861.053
Rv0361	2592.64	2595.81	2827.87	2751.72	2787.32	2741.15	2536.64	2679.71	2804.24
mgtE	1564.18	1529.56	1638.09	1499.55	1613.46	1663.21	1550.45	1566.45	1569.87
fba	7893.1	8673.37	8159.02	7510.7	7137.56	6776.01	6602.68	7600.29	6879.69
Rv0364	3056.13	3313.43	3130.13	3139.27	3320.37	3355.06	3166.04	2914.08	3140.71
Rv0365c	917.845	932.163	928.084	924.701	881.11	957.635	842.875	981.724	941.534
Rv0366c	293.454	251.536	277.918	282.711	291.796	368.541	272.606	303.724	312.229
Rv0367c	1256.09	1374.2	1340.9	1100.22	1097.57	1169.59	1162.59	1515.03	1242.13
Rv0368c	139.871	165.533	182.574	134.288	149.712	134.623	175.39	148.275	178.416
Rv0369c	121.587	100.799	117.659	104.839	120.151	113.618	125.279	118.381	106.662
Rv0370c	200.207	180.329	225.174	192.008	182.134	186.18	168.374	200.889	190.052
Rv0371c	73.1351	71.2069	75.0582	70.6778	62.9364	57.2862	68.1516	106.423	63.0275
Rv0372c	204.778	178.48	187.645	193.186	158.295	123.165	148.33	193.714	182.295
Rv0373c	748.72	736.113	710.01	724.448	633.178	582.41	517.15	712.676	553.672
Rv0374c	66.7357	73.0564	65.9295	67.1439	70.5651	65.8792	69.1538	95.6612	63.9972
Rv0375c	145.356	155.36	121.716	142.534	141.13	124.12	123.274	119.577	130.903
Rv0376c	383.045	402.273	403.691	411.109	393.829	364.722	351.782	385.037	346.166
Rv0377	921.502	881.301	913.884	863.447	760.958	790.55	849.89	803.554	811.6
Rv0378	50.2804	48.0878	53.7579	53.0084	64.8436	79.2459	55.1226	55.0052	64.9668
secE2	713.067	745.36	699.867	644.346	727.583	697.937	767.707	624.19	741.785
Rv0380c	1157.36	1106.94	1056.9	1070.77	1098.53	1040.7	1024.28	974.549	1002.62
Rv0381c	2076.12	2019.69	2018.46	2286.43	2242.82	2260.9	2253.01	2096.18	2195.3
pyrE	2264.44	2246.25	2384.62	2473.72	2346.76	2654.26	2586.75	2464.47	2588.01
Rv0383c	9409.74	9390.98	9702.79	9698.17	8971.3	9668.96	10207.7	10296.7	9803.2
clpB	5660.65	5995.25	5584.73	5707.23	5107.38	5356.26	5293.77	5553.14	5137.23
Rv0385	880.363	907.194	917.941	962.396	915.438	892.71	932.073	919.544	923.11
Rv0386	1426.13	1550.83	1500.15	1448.9	1349.32	1292.76	1275.84	1413.39	1319.7
purT	820.941	850.783	833.754	743.295	633.178	633.968	829.846	920.739	775.723
Rv0390	811.799	917.366	838.826	909.388	854.409	916.58	929.066	832.253	884.324
metZ	3141.15	3184.89	3019.57	3175.79	3262.2	3167.93	3133.97	3136.49	3355.97
ndhA	1790.89	1833.81	1752.71	1743.39	1693.56	1511.4	1605.57	1745.82	1607.69
Rv0393	1123.54	1074.58	1025.46	1200.34	1214.86	1163.87	1126.51	1046.29	1166.49
Rv0394c	1152.79	1131.91	1102.54	1117.89	1189.12	1115.17	1158.58	1069.01	1134.5
Rv0395	36.5675	39.7649	72.0153	34.1609	46.7255	42.9647	52.1159	33.4814	34.9075
Rv0396	112.445	112.821	120.702	133.11	135.409	135.577	123.274	111.206	108.601
Rv0397	248.659	217.32	232.275	259.152	313.728	269.245	294.655	234.37	261.807
Rv0397A	1525.78	1527.71	1386.55	1414.73	1342.64	1161.96	1178.62	1147.93	1163.58
Rv0398c	1272.55	1265.08	1329.75	1235.68	1301.64	1103.71	1077.4	1210.11	1126.74
lpqK	1205.81	1170.75	1124.86	1133.2	1232.98	1115.17	1069.38	1165.87	1122.86
fadE7	2435.4	2410.86	2239.57	2414.83	2027.31	1870.4	1941.32	2315	2083.79
Rv0401	317.223	272.806	275.889	287.423	249.838	260.652	318.709	298.941	287.018
mmpL1	3451.97	3675.94	3752.91	3569.23	3886.8	3884.96	3596	3246.5	3369.55
mmpS1	730.436	707.445	724.21	766.854	818.173	802.962	813.81	770.073	722.392
fadD30	2505.79	2444.15	2352.16	2678.69	2820.69	3024.71	2467.49	1990.95	2213.72
pks6	4312.23	4244.67	4410.17	4649.42	4865.17	4784.35	4363.71	3991.47	4217.02
Rv0406c	887.677	922.915	870.269	956.506	890.645	847.836	751.672	803.554	893.051
fgd1	2517.67	2728.98	2320.72	2637.46	2297.18	2037.48	2162.81	2306.63	2205.96
pta	2898.89	2840.88	2877.57	3098.04	3211.66	3092.5	2673.95	2812.44	2850.78
ackA	2341.24	2363.7	2391.72	2739.94	2555.6	2717.28	2305.13	2487.19	2445.47
pknG	7319.91	8155.5	7976.45	6756.8	6672.21	6601.28	6979.52	8474.39	7924.98
glnH	3045.16	3620.45	3350.23	2833	2799.72	2750.69	2999.67	3887.43	3284.22
Rv0412c	4814.12	5387.68	5324.06	4718.92	4685.9	4927.57	4716.49	5964.48	5120.74
mutT3	1297.23	1229.94	1244.55	1254.53	1225.35	1293.71	1372.05	1416.98	1353.64
thiE	673.757	675.078	630.894	657.304	595.989	640.651	570.268	597.883	580.823
thiO	1101.6	968.228	1017.34	1113.18	1004.12	1019.69	991.204	1027.16	967.715
thiS	87.7621	86.9279	99.4013	109.551	119.198	101.206	92.2051	138.709	113.45
thiG	682.899	595.548	613.651	674.973	665.6	615.827	623.386	664.846	667.122
lpqL	3351.41	3280.14	3198.09	3120.43	3082.93	2869.08	3315.37	3526.31	3101.92
lpqM	6278.64	6344.81	6276.48	6038.24	5840.69	6084.75	6279.97	6481.05	6059.37
Rv0420c	712.153	601.097	700.881	671.439	739.026	696.982	675.502	585.925	628.336
Rv0421c	1161.02	1141.16	1291.2	1327.56	1395.09	1519.99	1261.81	1196.96	1302.25
thiD	2158.4	2176.9	2328.83	2393.62	2479.31	2655.22	2125.73	1996.93	2321.35
thiC	9085.2	9625.87	9295.04	9480.25	9904.85	9292.78	8725.41	8943.13	9289.28
Rv0424c	2412.54	2409.94	2382.59	2494.93	2547.97	2650.44	2378.29	2295.87	2373.71
ctpH	20831.6	20441.9	20300.2	21821.8	21424.1	20551.4	19171.6	19273.3	20098
Rv0426c	3263.65	3208.93	3219.39	3383.11	3263.16	3022.8	2980.63	3025.29	2905.08
xthA	1036.69	1086.6	985.899	1141.45	1091.85	1118.99	958.131	939.872	923.11
Rv0428c	807.228	840.611	842.883	735.049	741.887	654.018	822.83	791.597	763.118
def	883.106	947.884	849.983	899.964	937.371	811.555	926.06	907.586	840.69
Rv0430	2489.33	2532.01	2380.56	2101.49	2284.78	2406.02	3108.91	2506.32	2268.99
Rv0431	2564.3	2577.32	2729.48	2527.91	2644.28	2804.16	2814.26	2466.86	2585.1
sodC	5295.89	5657.71	5205.38	5388.01	5250.42	4641.14	5222.62	5311.59	5381.58
Rv0433	4351.54	4523.02	4266.14	4285.43	4482.79	4373.8	4256.47	4119.41	4181.15
Rv0434	1990.19	1941.08	2116.84	2355.93	2317.2	2167.33	2134.75	1953.88	2169.12
Rv0435c	5747.5	6075.7	6019.87	6462.31	6377.55	6247.06	6303.02	6482.24	6606.25
pssA	2735.25	3007.33	3018.56	3004.99	2922.73	2986.52	2836.31	2853.1	2923.51
psd	1547.72	1567.48	1548.84	1739.85	1638.25	1473.21	1654.68	1699.18	1548.54
moeA2	1363.05	1379.75	1413.93	1559.62	1581.99	1539.09	1401.12	1506.66	1517.51
Rv0439c	1260.67	1410.27	1331.78	1327.56	1425.6	1119.95	1175.61	1330.89	1178.13
groEL2	193890	219205	206953	197449	191966	138044	157203	232257	217633
Rv0441c	4612.08	4870.73	4872.69	4873.24	4971.98	4867.42	4849.79	5177.66	5336.97
PPE10	2072.46	2127.88	2134.09	2207.5	2339.14	2186.42	2105.68	2105.74	2239.9
Rv0443	2374.15	2251.8	2307.53	2315.88	2272.39	2256.12	2330.18	2448.93	2379.53
rskA	3352.33	3146.05	3260.97	3146.34	3244.09	3152.65	3215.15	3140.08	3272.58
sigK	1299.98	1310.39	1173.54	1186.21	1196.75	1224.02	1379.07	1194.57	1310.97
Rv0446c	1637.31	1499.04	1498.12	1579.65	1530.5	1538.14	1572.5	1519.82	1461.27
ufaA1	984.581	835.062	868.24	937.659	938.324	1091.3	1108.47	843.015	1009.41
Rv0448c	649.988	690.799	644.08	700.888	737.119	686.48	677.507	605.057	637.063
Rv0449c	935.215	823.965	853.026	930.591	961.21	910.851	890.982	759.311	902.748
mmpL4	7234.89	7545.15	7303.97	7225.63	7344.49	7791.88	6915.38	7231.99	7061.02
mmpS4	830.083	779.577	819.554	829.286	817.22	858.339	871.939	802.359	819.358
Rv0452	190.151	180.329	211.989	201.432	172.598	170.904	245.546	224.804	215.263
PPE11	713.981	608.495	672.481	686.753	826.755	696.982	638.42	642.126	659.365
Rv0455c	7146.21	7019.89	6818.12	6233.78	6276.48	6243.24	5195.56	5093.96	5109.11
echA2	979.096	1049.61	846.94	855.202	922.114	730.399	945.102	988.898	846.508
mazF1	85.9337	90.6269	100.416	118.974	136.362	129.849	97.2162	104.032	108.601
mazE1	63.9932	72.1316	76.0725	74.2117	82.9616	74.4721	80.1783	55.0052	63.9972
Rv0457c	794.43	864.655	763.767	716.202	707.558	677.887	688.531	765.29	700.09
Rv0458	6526.39	6515.89	6113.18	6346.87	5670.95	4908.47	5136.42	6171.35	5549.33
Rv0459	1626.34	1478.7	1598.54	1718.65	1690.7	1608.79	1628.62	1614.28	1673.62
Rv0460	1982.87	2074.25	1924.13	1993.11	1982.5	1843.66	2216.93	2077.04	2052.76
Rv0461	3489.46	3407.76	3180.84	3023.83	3260.3	3018.98	3451.68	3312.27	3288.1
lpdC	12402.8	12907.9	12421.1	11886.8	12178.2	11167	12159	12224.3	11842.4
Rv0463	1581.55	1562.85	1527.53	1538.42	1805.13	1812.15	1693.77	1309.36	1573.75
Rv0464c	3104.58	2867.69	3026.67	3305.37	3440.52	3550.79	3081.85	2838.75	3023.38
Rv0465c	2573.44	2687.37	2442.43	2894.26	3120.12	2997.98	2412.37	2164.34	2443.53
Rv0466	4549.91	4828.2	4470.02	4432.68	4441.78	4243	4933.97	4759.15	4641.73
icl1	3595.5	3199.69	3563.23	6289.15	6932.54	8250.17	3579.96	3503.59	3639.11
fadB2	2740.74	2600.44	2558.06	3327.75	3521.58	3869.68	2688.98	2574.48	2538.55
umaA	5893.77	5901.85	5667.91	6404.59	6778.06	7636.25	5579.41	5050.91	5209.95
pcaA	10737.1	12009.9	11120.8	11135.3	11097.8	11163.2	11044.6	10867.1	10776.7
Rv0470A	289.798	244.138	257.632	326.296	342.336	371.406	254.566	218.825	266.655
Rv0471c	796.258	680.627	801.297	876.405	862.038	902.258	749.667	637.343	754.391
Rv0472c	2442.71	2596.74	2632.11	2789.42	2520.32	2634.21	2664.93	2721.56	2556.01
Rv0473	1466.36	1402.87	1610.71	1704.51	1483.77	1681.35	1640.65	1712.34	1706.59
Rv0474	3156.69	3184.89	3438.48	3818.96	3880.12	4190.49	3562.92	3258.46	3374.4
hbhA	6476.11	6645.36	6513.83	6670.81	6084.81	5840.33	5984.31	5970.46	5496
Rv0476	5317.83	5614.25	5695.29	5157.12	5084.5	5323.8	4738.54	5395.29	5351.52
Rv0477	3983.12	3942.27	4110.96	4135.83	4050.82	4318.43	3682.19	3843.19	4083.21
deoC	2427.17	2187.07	2436.35	2629.21	2841.67	2766.92	2438.42	2448.93	2611.28
Rv0479c	7249.51	8014.93	7792.86	7662.65	7907.1	7375.6	7623.96	7559.63	7472.15
Rv0480c	1151.88	1174.45	1127.9	1115.53	1149.07	1171.5	1136.53	1079.78	1140.31
Rv0481c	945.271	894.247	898.669	883.473	903.042	919.444	869.935	827.47	753.421
murB	1444.42	1470.38	1478.85	1440.65	1400.81	1404.47	1467.26	1383.5	1403.09
lprQ	8500.12	9323.48	9703.8	9436.67	8395.33	9112.33	7804.36	10060	9174.86
Rv0484c	1362.14	1538.81	1545.79	1458.32	1429.42	1568.69	1345.99	1409.81	1495.21
Rv0485	5549.12	5495.88	5779.48	6066.51	6153.46	6592.69	5203.57	5969.26	5733.56
mshA	6999.02	6982.9	7306	7541.32	6886.77	7491.13	6743	7255.91	7283.07
Rv0487	1542.24	1487.02	1611.72	1578.47	1614.41	1761.55	1579.51	1616.68	1677.5
Rv0488	133.471	166.458	133.888	212.033	200.252	207.185	194.432	153.058	145.448
gpm1	1616.28	1714.51	1790.24	1719.83	1542.9	1585.87	1572.5	1640.59	1631.93
senX3	5257.5	5139.84	5199.3	5596.5	5197.97	5719.07	4944	5518.46	5230.31
regX3	2338.49	2332.26	2351.15	2608.01	2583.25	2812.75	2364.26	2586.44	2529.83
Rv0492c	2096.23	2123.26	2042.8	2067.33	2019.69	1892.35	1885.19	2092.59	1817.13
Rv0492A	263.286	212.696	203.874	256.796	215.509	193.818	201.448	222.412	208.476
Rv0493c	644.503	646.41	622.78	678.507	676.089	552.812	627.395	676.803	626.396
Rv0494	346.477	330.141	289.075	379.304	320.403	350.401	275.613	300.137	274.412
Rv0495c	2610.01	2668.87	2510.39	2812.98	2485.03	2412.7	2271.05	2655.8	2428.01
Rv0496	2771.82	2826.08	2774.11	2845.96	2724.38	2793.66	3014.7	2916.47	2843.99
Rv0497	3132.01	3090.56	3020.58	2957.87	2968.5	2790.79	3075.84	3246.5	2979.75
Rv0498	1436.19	1345.53	1370.32	1545.49	1604.88	1623.11	1531.41	1548.52	1600.9
Rv0499	962.64	835.062	905.769	1014.23	966.932	1003.46	912.028	841.819	926.989
proC	1690.33	1811.61	1705.04	1679.78	1742.19	1706.17	1733.86	1633.42	1624.17
Rv0500A	4783.95	4916.97	4473.06	4451.52	4351.19	4317.47	4522.06	4405.2	3943.58
galE2	9935.4	10194.6	10212	10628.8	10285.3	10777.4	10498.3	10317.1	10212.4
Rv0502	26274.7	26009.9	27306	27622.1	28506.4	28275.5	27916.1	28546.5	29010.1
cmaA2	9092.52	9376.19	9357.93	8822.95	9508.16	8991.07	10730.9	9860.28	9687.81
Rv0504c	2229.71	2357.22	2108.73	2187.48	2257.13	2073.76	2230.96	2224.12	2196.27
serB1	4918.33	4646.94	4581.59	4909.75	4741.21	4437.77	4651.34	5237.45	4867.66
mmpS2	1549.55	1559.15	1571.15	1590.25	1595.34	1496.13	1682.74	1595.15	1629.99
mmpL2	3664.07	3554.79	3539.91	3893.17	3860.1	4028.18	3587.98	3484.46	3459.73
Rv0508	503.718	424.467	431.077	565.423	499.677	546.129	512.139	437.65	456.707
hemA	18898.1	19271.2	20185.6	21898.3	21212.4	21856.6	20561.7	21801.2	22295.3
hemC	9350.32	9642.52	10038.5	10928	9911.53	10724	10029.3	9102.17	9759.57
hemD	19570.9	19941.6	21037.6	22982.1	22285.2	23044.3	22052	21840.7	23193.2
hemB	5226.41	5304.45	5807.88	6584.82	6566.36	7423.34	6083.53	5970.46	6486.98
Rv0513	3337.7	3334.7	3568.31	4160.57	4072.75	4329.88	3759.36	3357.71	3808.8
Rv0514	1176.56	1205.89	1264.83	1706.87	1604.88	1688.03	1481.29	1152.72	1553.39
Rv0515	3778.34	3135.88	3481.08	6239.67	5977.05	5991.18	3793.44	2938	3791.35
Rv0516c	4584.65	3724.03	3704.22	6346.87	5897.9	5695.21	4188.32	3045.61	3401.55
Rv0517	2286.38	2077.02	2065.11	2287.61	2168.44	2120.55	2140.76	2122.48	2053.73
Rv0518	1562.35	1578.57	1424.08	1505.44	1472.33	1488.49	1563.48	1487.53	1436.06
Rv0519c	1176.56	1133.76	1177.6	1007.16	1070.87	1201.1	1322.94	1195.77	1160.68
gabP	2491.16	2320.23	2436.35	2570.32	2649.05	2893.91	2635.86	2420.23	2645.22
Rv0523c	509.203	458.683	471.649	462.94	439.601	368.541	426.95	394.603	399.497
hemL	3014.99	3197.84	3164.61	3221.73	3122.98	3220.44	2889.43	3362.49	3010.78
Rv0525	991.894	1086.6	1102.54	1103.75	999.354	1152.41	949.111	1041.51	1019.11
Rv0526	1120.79	1058.86	1206	1266.31	1233.93	1522.86	1269.82	1466.01	1427.33
ccdA	1104.34	1140.23	1275.99	1448.9	1351.23	1583.01	1441.21	1436.11	1540.78
Rv0528	2154.74	2270.3	2323.76	2357.11	2475.5	2749.74	2380.29	2464.47	2527.89
ccsA	2105.38	2111.24	2153.36	2353.57	2320.06	2397.43	2296.11	2374.79	2456.13
Rv0530	6221.96	6548.26	6200.41	5463.39	5401.09	4849.28	5755.8	6003.94	5975.98
Rv0530A	882.192	833.213	861.14	838.71	797.194	874.57	881.962	887.258	832.933
Rv0531	1045.83	1113.42	1043.71	1058.99	1026.05	953.816	1106.46	1039.12	1101.53
PE_PGRS6	1773.53	1610.02	1632.01	1670.35	1645.88	1447.43	1945.33	1608.3	1790.95
fabH	2578.01	2812.21	2803.52	2572.67	2560.37	2339.19	2781.19	2474.04	2641.34
menA	837.396	858.181	859.112	769.21	876.342	721.806	937.084	813.121	947.352
Rv0535	432.411	413.37	448.32	438.202	473.93	506.028	469.043	447.216	428.587
galE3	787.116	783.276	778.982	698.532	897.32	804.871	813.81	790.401	841.66
Rv0537c	6168.03	6071.08	6018.85	5918.09	6363.25	5892.84	6249.9	6220.37	6325.05
Rv0538	2813.87	2836.25	2850.18	3380.76	3130.61	3265.31	2975.62	3152.04	3322.03
Rv0539	3284.68	3180.27	3635.25	3553.92	3690.36	3980.44	3483.75	3492.83	3746.74
Rv0540	331.85	387.476	331.676	369.881	364.268	353.265	335.747	340.793	350.045
Rv0541c	1957.28	1868.95	2000.2	2225.17	2299.09	2478.58	2094.66	1827.13	2176.87
menE	3353.24	3219.11	3436.45	3807.18	3984.06	4372.85	3421.61	2886.58	3585.78
Rv0543c	4477.69	4474.94	4643.46	4965.12	5155.06	5321.89	4701.46	4449.44	4942.33
Rv0544c	1621.77	1513.84	1555.94	1660.93	1813.71	1744.37	1727.84	1510.25	1622.23
pitA	23732.3	24309.3	24589.7	26828.1	27113.2	27061.1	26630.2	26297.3	27057.2
Rv0546c	921.502	991.348	924.027	990.667	917.346	910.851	876.95	878.888	844.569
Rv0547c	871.221	949.733	824.625	874.049	856.316	832.56	853.899	868.126	842.629
menB	3017.74	2925.96	2640.22	3080.37	2760.62	2558.78	2783.19	2758.63	2613.22
vapC3	677.413	674.153	633.937	613.719	609.339	653.063	575.279	667.237	626.396
vapB3	247.745	201.599	239.375	192.008	162.109	186.18	176.392	228.391	192.961
fadD8	1322.83	1229.01	1174.56	1156.76	1121.41	1104.67	1047.33	1090.54	1059.83
Rv0552	1402.36	1487.02	1429.15	1566.69	1412.25	1453.16	1375.06	1443.29	1284.79
menC	574.11	563.182	521.35	560.711	559.752	559.495	493.097	618.211	548.824
bpoC	1164.68	1236.41	1131.96	1119.07	1128.09	1000.6	1235.75	1230.44	1128.68
menD	5153.28	5145.39	5150.61	5482.24	5536.5	5214	5390.99	5287.68	5274.92
Rv0556	2003.9	2013.21	1966.73	2169.81	2240.92	2238.94	1891.21	1894.09	1934.46
mgtA	2519.5	2358.15	2556.03	2613.9	2831.18	2857.63	2352.23	2151.18	2428.01
menH	3905.41	3752.69	3534.83	3829.56	3438.62	3349.33	2996.66	3349.34	3089.32
Rv0559c	5501.58	5386.75	5236.83	4988.68	5004.4	5239.78	4449.9	4719.69	4573.86
Rv0560c	1160.1	1180.92	1169.49	1276.91	1268.26	1238.34	1145.55	1165.87	1300.31
Rv0561c	848.367	852.633	855.054	759.786	885.877	760.952	816.817	905.195	892.082
grcC1	4560.89	4725.55	4724.61	4715.39	4809.87	4884.61	4557.14	4661.09	4698.94
htpX	2368.66	2395.14	2440.4	2578.56	2436.4	2477.63	2368.27	2245.65	2318.44
gpdA1	1504.75	1521.24	1557.96	1625.59	1595.34	1546.73	1427.17	1481.55	1374
Rv0565c	1735.13	1924.44	1752.71	1514.86	1529.55	1285.12	1548.44	1659.72	1553.39
Rv0566c	1097.94	1160.58	991.985	874.049	873.481	751.404	898.999	1043.9	870.749
Rv0567	2238.85	2463.57	2397.8	2260.51	2404.93	2295.27	2430.41	2454.91	2336.87
cyp135B1	6215.57	6731.36	6688.29	6574.21	6196.37	6497.21	6477.41	6730.96	6520.92
Rv0569	6911.26	7397.19	10303.3	8334.09	7751.67	10271.4	7196	18994.7	13288.1
nrdZ	12279.4	17369.9	25633.4	14132	14465.8	26374.6	15043.5	43303.5	32281.7
Rv0571c	2129.14	3573.29	4668.82	2530.27	2684.33	4115.06	2802.23	6922.29	5000.51
Rv0572c	3330.39	7110.51	8973.51	3727.08	3702.76	5807.87	4988.09	11842.9	8770.52
pncB2	703.925	1089.37	1371.33	690.287	710.418	1151.45	914.033	1585.59	1377.88
Rv0574c	2495.73	4466.61	5616.18	2682.22	2408.75	4043.45	3262.26	7106.43	5541.57
Rv0575c	368.418	320.893	328.633	349.855	338.522	362.813	319.711	286.984	275.382
Rv0576	3918.21	4133.7	4129.21	4367.89	4301.61	4145.61	4247.45	4292.8	4195.69
TB27.3	3876.16	4031.97	3892.88	4141.72	3742.81	3467.73	3770.39	3852.76	3732.2
PE_PGRS7	10552.5	9521.38	9746.4	11509.9	11125.4	10442.3	11184.9	10489.3	10805.8
Rv0579	4475.87	4609.95	4394.96	4771.93	4247.25	4383.35	3946.78	3974.72	4191.81
Rv0580c	3946.55	3973.71	3834.05	4169.99	4032.7	3675.87	3508.8	4149.31	3737.05
vapB26	295.283	300.548	262.704	245.016	219.324	223.416	243.542	217.629	227.869
vapC26	831.911	820.266	920.984	897.608	824.848	914.67	920.046	915.956	910.505
lpqN	2514.02	2691.06	2643.26	2372.42	2537.48	2289.54	2822.28	2606.77	2651.03
Rv0584	1137.25	1082.9	1181.66	1212.12	1188.16	1193.46	1119.49	1091.73	1141.28
Rv0585c	1479.16	1568.4	1509.28	1508.97	1628.72	1529.54	1539.42	1456.44	1476.78
mce2R	1755.24	1758.9	1747.64	1819.95	1868.07	1723.36	1631.63	1541.34	1494.24
yrbE2A	2352.21	2490.39	2520.53	2643.35	2506.01	2494.82	2439.43	2432.19	2481.34
Rv0588	1821.98	1659.03	1923.11	2014.32	2017.78	2191.2	2252.01	1984.97	2080.88
mce2A	1998.42	1938.31	2078.3	2392.44	2300.04	2434.66	2613.81	2403.49	2440.62
mce2C	378.474	344.012	351.962	392.262	457.719	497.435	415.925	365.904	397.558
mce2D	297.111	288.527	324.576	322.762	337.568	398.139	317.707	282.201	275.382
lprL	671.928	577.053	570.036	599.583	615.06	701.756	623.386	504.613	549.794
mce2F	1064.12	985.799	1045.74	1021.29	995.539	1026.38	948.109	872.909	978.381
vapC4	271.514	295.925	262.704	331.008	306.1	320.803	253.564	306.116	289.927
vapB4	143.528	133.166	131.859	160.203	175.459	164.221	144.321	165.016	150.296
Rv0597c	3763.71	4193.81	4003.44	4161.75	3865.82	4345.16	4098.11	4073.97	3951.34
vapC27	1351.17	1422.29	1400.75	1434.76	1384.6	1440.75	1470.27	1536.56	1557.26
vapB27	412.299	448.511	424.991	447.626	420.53	465.928	432.963	516.571	487.736
Rv0600c	119.759	140.564	128.816	143.712	144.944	151.808	150.334	137.513	129.934
Rv0601c	89.5904	90.6269	92.3012	69.4998	61.0292	48.6933	94.2095	92.0739	72.724
tcrA	75.8776	73.0564	86.2155	75.3897	78.1937	79.2459	63.1404	90.8782	85.3295
Rv0603	17.3696	18.4953	17.2431	15.3135	23.8395	15.2763	21.0468	14.3492	20.3627
lpqO	1263.41	1246.58	1188.76	1267.49	1264.45	1146.68	1211.69	1163.48	1166.49
Rv0605	1248.78	1241.03	1233.39	3028.54	2807.34	2707.73	1158.58	1170.65	1051.1
Rv0607	350.134	320.893	355.005	833.998	796.241	850.7	319.711	316.878	319.016
vapB28	2139.2	2210.19	2038.74	2136.83	1946.26	2091.9	1834.08	1986.17	1800.65
vapC28	912.36	954.357	896.641	1035.43	877.295	984.368	860.915	927.914	833.902
Rv0609A	303.51	270.956	315.447	320.406	336.614	394.32	314.7	309.703	360.711
B55	154.498	126.693	139.973	118.974	143.037	155.628	113.252	76.529	109.571
Rv0610c	1983.79	2096.44	2098.59	2205.15	2258.08	2280.95	2052.57	1906.05	2137.12
Rv0611c	4740.07	4829.12	4838.21	5131.21	4465.62	4674.56	4767.6	4107.45	4097.76
Rv0612	557.655	445.737	438.177	493.567	496.816	594.822	465.034	438.846	483.857
Rv0613c	9578.86	9685.98	8877.15	8832.37	8715.74	7786.15	8947.9	9216.96	8900.45
Rv0614	190.151	196.05	230.246	176.695	228.86	197.637	207.461	194.91	163.872
Rv0615	739.578	759.232	779.996	715.024	696.115	693.163	711.583	801.163	832.933
vapB29	945.271	935.862	1051.83	951.795	893.506	1088.44	912.028	1071.41	1041.41
vapC29	796.258	941.41	1019.37	947.083	900.181	1049.29	906.015	941.067	991.956
galK	15.5412	13.8715	14.2002	20.0254	14.3037	22.9145	13.029	17.9365	15.5145
Rv0621	1174.73	1135.61	1044.73	1646.79	1570.55	1434.07	939.089	939.872	947.352
Rv0622	539.371	494.749	434.12	519.482	580.731	495.526	432.963	484.285	456.707
vapB30	870.307	910.893	920.984	978.888	814.359	908.941	798.777	894.433	807.722
vapC30	595.137	597.398	683.638	671.439	668.461	775.274	567.262	639.735	699.12
Rv0625c	1060.46	1006.14	955.47	907.032	913.531	936.63	917.04	933.893	959.957
vapB5	724.037	680.627	741.453	690.287	657.018	820.148	701.56	804.75	698.151
vapC5	987.323	1012.62	973.727	1154.4	1114.74	1161	993.209	1010.42	1019.11
Rv0628c	3760.06	3901.58	3647.42	4124.05	3580.7	3332.15	3691.21	3765.47	3588.69
recD	1679.36	1557.3	1653.31	1673.89	1665.91	1700.45	1743.88	1880.94	1891.79
recB	2270.84	2219.43	2207.12	2194.55	1983.45	2018.38	2112.7	2325.76	2301.96
recC	1510.24	1463.9	1425.09	1258.07	1203.42	1170.55	1381.07	1455.25	1383.7
echA3	5484.22	5657.71	5206.4	4923.89	4852.78	4379.53	4903.91	5629.66	5017.96
Rv0633c	1211.3	1453.73	1364.23	1325.21	1329.29	1319.49	1384.08	1327.3	1403.09
Rv0634c	2274.5	2295.27	2276.09	2202.79	2248.55	2439.44	1901.23	2055.52	2088.63
Rv0634A	2712.4	2820.53	2505.32	2631.57	2521.27	2483.36	2574.73	2436.97	2366.93
thrT	382.131	400.423	390.505	426.423	425.297	425.828	514.143	363.513	421.799
metT	563.14	575.204	538.593	588.982	595.989	548.038	572.273	480.698	551.733
rpmG2	1200.33	1234.56	1223.25	1212.12	1277.8	1253.61	1330.96	1152.72	1102.5
hadA	2772.73	2741.93	2736.58	2900.15	3118.21	2966.47	3038.76	2853.1	2939.99
hadB	5095.69	5072.33	4993.4	4811.98	4743.12	4031.04	4974.06	4657.51	4857
hadC	7631.64	7829.98	7688.39	7961.86	8542.19	7982.84	7754.25	7187.75	7718.44
trpT	3857.87	4127.22	4099.8	4146.43	4177.64	4667.87	3893.66	3465.33	3627.48
secE1	8517.49	8835.2	8971.48	9427.24	9388.97	10220.8	8062.93	8194.58	8397.2
nusG	15911.4	16679.1	17515.9	17715.4	17434.3	18629.5	16345.4	17483.3	17407.2
rplK	9203.13	9952.32	9989.84	10115.2	10196.6	10151.1	8974.96	9441.76	9538.49
rplA	13242	14652.9	15146.5	16317.2	15770.3	16089.8	16122.9	15701.6	16215.5
mmaA4	9952.77	10251.9	10135.9	9666.37	10453.2	10110.1	11267.1	10897	10652.6
mmaA3	6366.41	6966.25	6656.85	6343.33	6594.02	6148.72	6805.13	6497.79	6419.11
mmaA2	4375.3	4985.41	4541.02	3889.64	4087.05	3585.16	5088.32	4711.32	4586.46
mmaA1	3323.99	3371.69	3213.3	3094.51	3182.1	3120.19	3049.78	3079.1	3138.77
lipG	1870.43	1998.42	1999.18	1978.98	2105.51	2033.66	2108.69	1963.45	2089.6
Rv0647c	4346.05	4791.21	4573.48	4299.57	4382.66	4178.08	4526.07	4789.04	4785.24
Rv0648	559.483	534.514	546.707	517.126	534.959	499.345	550.224	514.179	521.674
fabD2	103.303	76.7555	83.1726	74.2117	82.9616	68.7435	87.1939	92.0739	84.3599
Rv0650	85.9337	79.5298	75.0582	84.8134	77.2401	64.9244	79.1761	84.8994	80.4813
rplJ	2503.96	2877.87	2665.58	2716.38	2610.91	2537.78	3180.07	2717.98	2658.79
rplL	5016.15	5297.05	5186.11	4843.79	4919.53	4268.78	5679.63	5971.65	5091.65
Rv0653c	2714.22	2984.22	2929.3	2921.35	2824.51	2940.69	3347.44	3134.1	2873.08
Rv0654	2013.04	2166.72	1960.64	1872.96	1609.65	1602.1	1569.49	2037.58	1725.01
mkl	52730.4	54030.3	53581.4	57270.2	56387.2	59499.4	54978.3	54684.7	55436.1
vapC6	383.045	311.646	415.863	424.067	459.626	533.717	380.847	332.423	405.315
vapB6	294.369	282.053	290.09	329.83	318.496	364.722	311.693	257.09	289.927
Rv0658c	1139.08	1133.76	1278.02	1360.55	1391.28	1710.95	1369.04	1266.32	1388.54
mazF2	5706.36	6232.91	6252.14	5644.8	5286.66	5990.23	5470.17	5502.91	5375.76
mazE2	3935.58	4579.43	3973.01	3572.76	2835	2971.25	3600.01	3598.06	3323
vapC7	40.2243	38.8401	47.6721	36.5169	43.8648	32.4622	49.1092	41.8518	36.8468
vapB7	118.844	127.618	97.3727	83.6354	92.4974	81.1555	84.1872	131.534	105.692
atsD	3366.04	3277.37	3268.07	3363.09	3476.76	3573.71	3512.81	3308.68	3071.86
vapB8	367.504	407.821	409.777	345.143	330.893	354.22	349.778	380.253	361.681
vapC8	186.494	188.652	161.274	129.576	152.573	161.356	161.359	184.148	147.387
Rv0666	21.9405	27.7429	28.4004	22.3813	27.6539	24.824	39.0869	29.8941	27.1503
rpoB	86431	87615	93724.3	105556	108145	112203	99413.1	101841	105055
rpoC	71468.5	76001.8	81096.3	89830.3	87369.1	90362.3	87798.3	78505.6	86195.4
Rv0669c	2993.97	3016.58	2908	3087.44	3167.8	3053.36	3116.93	2807.66	3058.29
end	3893.53	4013.48	3727.55	3685.85	3316.56	3190.84	3063.81	3999.84	3533.42
lpqP	1701.3	1728.38	1814.58	1842.34	1695.47	1855.12	1684.75	1957.47	1807.43
fadE8	5828.86	6109.92	5716.59	5700.17	5370.57	4626.82	5680.63	6143.84	5815.98
echA4	2874.21	2951.85	2676.74	2715.21	2595.65	2144.41	2614.82	2991.81	2782.91
Rv0674	1250.61	1299.29	1297.29	1324.03	1401.77	1186.78	1432.19	1607.11	1487.45
echA5	980.924	1060.7	1006.19	1054.28	963.118	950.951	994.211	1119.24	1003.59
mmpL5	8050.34	8066.72	8415.64	8832.37	8847.33	9480.87	8227.3	9707.22	9113.78
mmpS5	2293.7	2497.79	2687.89	2565.6	2689.1	3274.86	2650.9	3126.93	2585.1
Rv0678	1086.06	992.272	1175.57	1068.41	1263.5	1459.84	1213.7	1256.75	1152.92
Rv0679c	2653.89	2618.01	2756.87	2828.29	2827.37	3059.08	2690.98	2745.48	2783.88
Rv0680c	2626.46	2593.04	2655.44	2698.71	2761.57	2659.99	2880.41	2848.31	2836.24
Rv0681	2469.22	2556.97	2591.54	2688.11	2817.83	2709.64	2855.35	2725.15	2839.15
rpsL	11427.4	11580.8	11736.5	12747.9	13703	13719.1	12952.8	13426.1	12859.5
rpsG	8786.26	9690.61	8968.44	9163.38	9867.66	8754.29	9128.3	9269.57	9105.05
fusA1	53264.3	57364.1	56307.8	58189	57087.1	54636.7	54754.8	56208.2	57462.7
tuf	54551.4	57680.3	59341.6	62041	61656.7	55995.4	65024.6	66050.5	66698.6
Rv0686	4055.34	4135.55	4514.65	4382.02	4409.36	4719.43	4125.17	4523.58	4441.01
Rv0687	1109.82	1130.06	1225.27	1038.96	1046.08	1093.21	1302.9	1217.29	1247.94
Rv0688	2667.6	2688.29	2614.86	2551.47	2497.43	2164.46	2822.28	2755.04	2933.2
Rv0689c	132.557	122.994	110.559	102.483	116.337	133.668	112.25	102.836	114.419
Rv0690c	2045.95	1969.75	2123.94	2269.94	2564.18	2851.9	2266.04	2203.8	2431.89
Rv0691c	1662.91	1585.05	1776.04	1903.59	1888.09	2195.97	1772.94	1804.41	1899.55
Rv0691A	799	823.04	816.511	849.312	835.338	823.967	868.933	979.332	963.836
Rv0692	5635.97	5595.75	6039.14	5969.92	6032.36	6683.39	5772.84	7452.01	7209.38
Rv0693	9368.6	9446.47	11116.7	10055.1	10923.3	12191.5	10712.8	13005.1	13481.1
Rv0694	6684.54	6972.72	8193.51	7802.83	8453.5	9884.74	8531.98	9271.97	10300.6
Rv0695	12831.5	13723.5	13611.9	12964.7	13169	11067.7	14529.3	15382.3	15545.5
Rv0696	19207.1	20133	19870.1	18364.5	17914	15959	20150.8	20276.6	21762.9
Rv0697	5523.53	5382.13	5510.69	5313.79	5316.22	4814.91	5209.59	5470.63	5837.32
Rv0698	459.837	498.448	485.849	523.016	494.909	565.224	505.123	461.565	536.219
Rv0699	26.5115	20.3448	14.2002	12.9576	31.4682	28.6431	16.0357	27.5026	31.0289
rpsJ	24530.4	24340.7	23232.5	27954.3	28228.9	26750.8	27182.5	24771.5	25023.9
rplC	32642.9	31972.8	32372.4	39273.3	39661.4	36850.3	35808.6	33530.5	36252.4
rplD	25472.9	24681	25316.9	29307.7	29778.5	27921.3	28307	26275.8	28698.8
rplW	13880.1	14383.8	14643.4	16937.9	16556.1	15328.8	14418.1	13485.8	14193.8
rplB	31349.3	33020.6	32848.1	37548.8	37719.9	35601.5	34666.1	32474.6	35466.1
rpsS	14868.4	15812.5	16207.5	18025.2	18047.5	18082.4	17770.5	16431	18501
rplV	11529.7	11933.2	11963.7	13187.3	13312	12495.1	12552.9	11315.5	12559
rpsC	18441	19838	19289.9	20530.7	20171.1	19020	19679.8	17681.8	19638.4
rplP	5794.12	6549.18	6323.14	6411.66	6626.44	6225.1	6271.95	5603.36	6128.21
rpmC	4695.27	4899.4	5004.55	5245.47	5244.7	4890.33	5140.43	4594.13	4984.02
rpsQ	6246.65	6385.5	6863.76	6896.98	7169.98	7135	7705.14	6325.6	7051.32
atsA	5782.24	5906.47	5810.92	5952.25	5760.59	5521.44	5407.03	5050.91	5152.74
Rv0712	1707.7	1621.11	1694.89	1691.56	1642.07	1559.14	1595.55	1717.12	1631.93
Rv0713	3767.37	3884.94	3593.66	3467.92	3568.3	3206.12	3799.45	3393.58	3602.26
rplN	6711.97	6988.45	7129.51	7720.37	8291.39	8715.14	7723.18	6543.23	7035.81
rplX	4506.03	4542.44	4763.15	5118.25	5412.53	5581.59	5323.84	4936.12	5129.47
rplE	8962.7	9302.21	9534.41	10264.8	10501.8	10259	10232.8	9310.23	9566.61
rpsN1	1830.2	1922.59	1735.47	2000.18	1952.94	1808.34	1871.16	1641.79	1759.92
rpsH	11728.1	12042.3	12191.9	12659.6	13222.4	13120.5	11944.6	11467.4	12135.2
rplF	10794.7	11430.1	11927.1	12709	12503.4	12237.3	11960.6	11540.3	11950
rplR	5272.12	5826.02	5584.73	5720.19	5920.79	5767.77	5513.26	5413.23	5647.26
rpsE	10085.3	9955.09	10446.3	11375.6	11572.7	11400	12287.3	11497.3	11738.6
rpmD	2092.58	1975.3	2137.13	2410.11	2498.38	2644.71	2537.64	2494.37	2662.67
rplO	6039.13	5810.3	6033.05	6627.22	6938.26	7199.92	7676.07	7046.65	7223.92
sppA	15245	14707.5	15186.1	15993.2	14892.1	16029.6	14403	15371.6	15285.6
Rv0725c	945.271	866.504	893.598	1042.5	1107.11	1168.64	964.144	914.761	1018.14
Rv0726c	2680.4	2644.83	2674.71	2854.21	2993.29	2851.9	2592.77	2643.84	2622.91
fucA	786.202	844.31	801.297	730.337	752.376	798.188	779.734	700.719	731.119
serA2	404.071	491.05	441.22	449.982	379.526	432.511	426.95	436.454	418.89
xylB	450.695	469.78	428.034	441.736	450.091	426.782	455.012	417.322	402.406
Rv0730	3831.36	3773.04	3666.69	3968.56	3646.5	3299.69	3776.4	4039.3	3732.2
Rv0731c	1331.97	1435.23	1431.18	1312.25	1367.44	1203.97	1288.87	1235.23	1199.46
secY	7758.72	8065.8	7626.52	7567.24	8027.25	7563.69	8878.75	8718.33	8563.01
adk	6065.64	5748.34	6012.77	5763.78	5786.33	5199.68	6365.16	6538.45	6228.09
mapA	6883.84	6877.47	6642.65	6955.87	6859.11	6424.65	6971.5	7101.65	7058.11
sigL	896.819	817.492	877.369	990.667	999.354	1047.38	888.977	782.031	914.384
rslA	567.711	501.222	550.765	651.414	640.807	639.696	556.237	567.989	588.58
Rv0737	208.435	210.846	257.632	260.33	245.071	195.728	249.555	261.873	255.019
Rv0738	1531.27	1697.87	1517.39	1496.01	1394.14	1341.45	1555.46	1470.79	1447.69
Rv0739	646.331	583.526	637.994	652.592	635.085	641.606	611.36	601.47	562.399
Rv0740	2042.3	1840.28	1989.04	2122.69	2059.74	2057.53	1933.3	2110.53	1944.16
Rv0742	687.47	639.012	643.066	698.532	672.275	693.163	686.527	582.338	595.367
Rv0743c	551.255	561.332	578.151	604.295	629.364	628.239	625.391	663.65	637.063
Rv0744c	292.54	293.15	314.433	268.576	275.585	317.939	317.707	404.169	362.651
Rv0745	43.881	68.4326	56.8008	57.7202	56.2613	44.8742	50.1115	38.2645	52.3613
PE_PGRS9	512.86	501.222	436.149	448.804	434.833	435.375	519.155	577.555	529.431
PE_PGRS10	1750.67	1476.85	1559.99	1717.47	1643.97	1752.96	1613.59	1554.5	1581.51
vapB31	558.569	557.633	564.965	551.287	587.406	563.315	584.3	581.142	538.158
vapC31	510.117	509.545	494.978	547.753	621.735	612.008	570.268	496.243	564.339
Rv0749A	396.758	428.166	434.12	408.753	460.58	560.45	428.954	400.581	427.617
Rv0750	727.694	644.561	726.238	746.829	610.292	658.792	685.525	715.068	718.514
mmsB	1837.52	1918.89	1842.98	2099.13	1998.71	1835.07	1663.7	1868.98	1787.07
fadE9	1878.66	1954.95	1945.43	2314.7	2162.72	1785.42	1714.81	1981.38	1922.82
mmsA	3126.52	3380.94	3207.21	3787.15	3555.91	3179.39	2978.62	3462.94	3291.97
PE_PGRS11	580.51	577.978	599.451	568.956	575.963	581.455	583.297	570.38	582.762
PPE12	4968.61	4592.38	4850.38	4842.61	5207.51	5355.31	4777.63	4888.29	4834.69
thrV	54.8513	52.7116	58.8294	77.7456	63.89	61.1053	66.1471	55.0052	52.3613
Rv0756c	3927.35	4057.87	3880.71	3783.62	3628.38	3434.31	3545.89	3654.26	3651.72
phoP	5850.8	5742.79	5915.39	6500	6344.18	6378.82	6101.57	6409.3	6313.42
phoR	6057.41	5780.7	5787.59	5819.14	5960.84	5799.28	5784.87	6159.39	6144.7
Rv0759c	2773.65	2710.48	2617.91	2560.89	2434.49	2220.8	2577.73	2714.39	2534.68
Rv0760c	3522.37	3936.72	3444.56	3032.08	2955.15	2548.28	2914.48	3508.38	3143.62
adhB	9043.15	10088.3	8695.59	7786.34	7596.23	6063.75	7754.25	8317.75	7650.57
Rv0762c	479.035	560.407	540.622	470.007	472.977	513.666	525.168	556.031	474.161
Rv0763c	167.296	181.254	149.102	133.11	144.944	157.537	119.265	153.058	149.327
cyp51	1139.99	1160.58	1180.64	1233.33	1192.93	1123.76	1050.34	1201.74	1163.58
Rv0765c	663.701	706.52	727.253	671.439	629.364	759.997	601.337	691.152	641.911
cyp123	907.789	916.442	1004.16	924.701	868.713	1043.56	842.875	966.179	893.051
Rv0767c	363.847	456.834	419.92	396.974	366.175	451.606	388.865	491.46	389.801
aldA	980.01	1042.21	1012.27	1007.16	1003.17	983.413	860.915	874.105	870.749
Rv0769	804.486	776.802	769.853	764.498	739.026	769.545	702.563	799.967	651.607
Rv0770	447.038	494.749	439.192	406.397	447.23	448.742	445.992	453.195	453.798
Rv0771	330.022	378.229	408.763	318.05	381.433	317.939	300.669	364.708	329.682
purD	1203.99	1253.06	1193.83	1239.22	1221.54	1048.34	1193.65	1033.14	1163.58
ggtA	3929.18	4077.29	3878.68	3765.95	3937.34	3699.74	4071.05	3820.47	3880.55
Rv0774c	2629.21	2597.66	2704.12	2690.47	2664.31	2680.04	2875.4	2973.87	3014.65
Rv0775	771.575	685.251	734.353	803.371	852.502	826.831	800.781	833.449	828.084
Rv0776c	357.448	312.57	305.304	340.431	367.129	349.446	311.693	279.809	309.32
purB	3929.18	3674.09	3982.14	4058.08	3918.27	4099.78	4083.08	4054.84	4042.49
cyp126	1811.92	1748.73	1743.58	1782.26	1852.81	1811.2	1753.9	1682.44	1761.86
Rv0779c	293.454	281.128	254.589	269.754	292.75	306.481	284.633	214.042	244.353
purC	957.155	949.733	860.126	864.625	903.996	878.389	906.015	777.248	876.567
emrB	2413.46	2470.05	2368.39	2222.82	2418.28	2280.95	2369.27	2427.4	2360.14
Rv0784	464.408	436.489	461.506	439.38	407.179	420.099	467.039	443.629	454.768
Rv0785	1242.38	1227.16	1170.5	1182.68	1146.21	1046.43	1173.61	1167.07	1157.77
Rv0786c	679.242	623.291	622.78	641.99	667.507	685.525	645.435	650.496	618.639
Rv0787	3812.16	3798.01	3609.89	3504.44	3153.49	3204.21	3027.73	3384.02	3068.95
Rv0787A	1075.09	1059.78	1124.86	1027.18	1094.71	1059.8	1059.36	1096.52	1171.34
purQ	1640.97	1578.57	1626.94	1663.28	1803.22	1878.99	1734.86	1796.04	1785.13
Rv0789c	809.971	835.062	867.226	1035.43	1045.13	1161	911.026	817.904	850.386
Rv0790c	684.727	775.877	843.897	854.024	864.899	950.951	738.643	776.052	812.57
Rv0791c	1003.78	1085.67	1129.93	1057.81	1086.13	1134.27	1120.49	1076.19	981.29
Rv0792c	921.502	1044.06	1158.33	1002.45	1028.91	1224.97	1027.28	1058.25	969.654
Rv0793	110.617	91.5517	102.444	103.661	102.033	130.804	86.1917	71.7459	77.5723
Rv0794c	823.684	836.912	818.54	822.219	810.544	823.012	863.921	819.099	782.511
Rv0797	548.513	512.32	494.978	528.906	553.077	574.772	491.092	477.11	472.221
cfp29	3190.52	3331.93	3054.06	3052.1	2864.56	2791.75	2932.52	3053.99	2908.96
Rv0799c	2088.01	2209.26	2036.71	1903.59	2054.97	1952.51	1939.31	1946.71	1948.03
pepC	1086.06	1074.58	1090.37	998.913	945	1002.51	1004.23	1082.17	978.381
Rv0801	884.02	897.022	798.254	748.007	713.279	633.968	733.632	780.835	674.879
Rv0802c	614.334	651.959	598.437	557.177	572.149	512.712	536.193	530.92	542.037
purL	5432.11	5862.08	5528.95	5630.67	5531.73	5144.3	5800.9	6393.76	5736.47
Rv0804	823.684	832.288	845.926	892.896	924.021	860.248	870.937	1023.58	938.625
Rv0805	11896.3	12080.2	12922.2	12302.7	12738.9	12741.4	11994.7	13997.6	13387
cpsY	2262.62	2241.63	2366.36	2350.04	2675.75	2898.68	2235.97	2197.82	2302.93
Rv0807	753.291	833.213	813.468	815.151	694.208	698.892	656.46	840.623	776.693
purF	13439.5	13053.1	13268.1	13405.2	12783.7	13025.9	12374.5	13470.3	13319.2
purM	6424.91	6313.37	6483.4	6359.83	6325.11	6769.32	6259.92	6284.94	6446.26
Rv0810c	4036.14	4071.74	4143.41	3928.51	3894.43	3865.87	3945.78	4485.32	4084.18
Rv0811c	2003.9	2085.34	2211.17	2112.09	2006.34	2096.68	1975.39	2346.09	2170.09
Rv0812	1134.51	1167.98	1150.22	1282.8	1234.89	1270.8	1278.84	1220.88	1309.03
Rv0813c	3077.16	3205.23	3138.24	3227.62	3129.66	3068.63	2749.11	2872.23	2955.51
Rv0814c	3682.35	4169.76	3745.81	3870.79	3758.07	3472.5	3553.9	3792.97	3733.17
cysA2	4892.74	5090.83	4992.38	5327.93	5644.25	5487.07	5204.58	5371.38	5435.88
thiX	496.404	490.125	528.45	492.389	488.234	519.395	524.166	484.285	552.703
Rv0817c	358.362	444.812	390.505	404.041	411.947	406.732	402.896	377.862	418.89
Rv0818	3695.15	3523.35	4002.43	3840.16	3906.82	4342.3	3915.71	4114.63	4077.39
mshD	2485.68	2576.39	2842.07	2869.52	2923.68	3165.06	2801.23	2927.23	3013.68
phoT	4836.06	4729.25	4824.01	5336.17	5444.95	5931.99	4760.59	4423.14	4960.75
phoY2	12283	12818.2	12943.5	13759.8	12447.1	13446	11862.4	12824.6	12158.5
Rv0822c	8664.68	8665.04	9685.55	9486.14	8854.01	10427	9501.13	8657.34	9483.21
Rv0823c	20977.9	21838.3	24745.9	22917.3	21321.1	29323.9	24758.1	25294	24617.6
desA1	53720.4	55642.2	60041.5	56737.8	50457.8	62285.4	55885.3	67137.5	58750.4
Rv0825c	1237.81	1280.8	1301.35	1186.21	1348.36	1292.76	1401.12	1169.46	1305.15
Rv0826	720.38	791.598	760.725	680.863	732.351	777.183	676.505	880.083	692.333
kmtR	932.472	1005.22	981.842	732.693	507.305	639.696	821.828	1595.15	833.902
Rv0828c	85.0195	76.7555	92.3012	103.661	111.569	106.934	88.1962	71.7459	76.6027
Rv0830	1856.72	1851.38	1897.75	1870.61	1963.42	2303.86	1879.18	1770.93	1951.91
Rv0831c	7643.53	7587.69	7771.56	8110.28	8401.06	8440.17	7903.58	7605.07	7922.07
lysT	10.9703	12.9467	22.3146	35.3389	24.7931	27.6883	29.0646	16.7407	20.3627
gluT	195.636	208.997	225.174	230.881	253.653	279.748	283.631	180.561	185.204
aspT	53.9371	38.8401	34.4862	56.5423	50.5398	57.2862	52.1159	44.2433	59.1489
pheU	191.065	172.006	194.745	200.254	181.181	201.457	202.45	155.45	194.9
PE_PGRS12	830.997	711.144	824.625	838.71	909.717	886.027	802.785	802.359	806.752
PE_PGRS13	2898.89	2568.07	2921.18	2960.22	2875.05	2554.97	3054.79	2881.79	3003.02
PE_PGRS14	7628.9	6913.54	6947.95	7939.47	7235.78	5891.89	6965.49	7080.13	6702.25
lpqQ	738.664	724.091	705.952	690.287	680.857	714.168	648.442	698.327	660.334
Rv0836c	567.711	512.32	475.706	508.88	504.445	569.998	454.01	491.46	482.888
Rv0837c	278.827	233.041	312.404	322.762	272.724	321.758	283.631	352.751	249.201
lpqR	868.479	909.044	885.483	903.498	963.118	933.765	970.158	854.972	974.502
Rv0839	2138.29	1906.86	1834.87	1929.5	2361.07	2220.8	2067.6	1847.46	2009.12
pip	820.027	716.693	698.852	802.193	901.135	887.936	694.545	632.56	703.969
Rv0841	483.606	430.016	560.908	600.761	605.524	845.927	356.794	446.021	470.282
Rv0842	5807.84	5008.52	6445.87	5707.23	6410.93	8591.98	5345.89	5579.44	6288.21
Rv0843	484.52	440.188	436.149	480.609	492.048	575.727	428.954	387.428	430.526
narL	3049.73	2980.52	2898.87	3211.13	2963.73	2990.34	3071.83	2873.42	2951.63
Rv0845	856.594	792.523	857.083	884.651	929.742	1034.97	985.191	860.951	869.78
Rv0846c	1781.75	1509.22	1494.06	1651.5	1615.37	1843.66	2075.62	1926.38	2139.06
lpqS	4188.81	3305.11	2933.35	3037.97	3252.67	4044.41	4630.3	4725.67	5649.2
cysK2	3462.94	2335.96	2185.82	2772.93	3084.84	3588.03	4330.63	4456.62	5546.42
Rv0849	2355.86	1682.15	1480.88	1737.5	1944.35	2279.99	2929.52	3158.02	3761.29
Rv0851c	947.099	757.382	759.71	866.981	872.527	955.725	1101.45	1008.03	1244.07
Rv0852	1623.6	1659.03	1671.57	1493.66	1631.58	1426.43	1557.46	1590.37	1592.17
pdc	2405.23	2405.31	2309.56	2288.78	2322.93	1978.28	2236.98	2210.97	2226.33
Rv0854	1359.4	1488.87	1413.93	1220.37	1162.42	929.946	1164.59	1342.84	1255.7
far	1393.22	1499.97	1377.42	1292.23	1272.08	1071.25	1471.27	1538.95	1367.21
Rv0856	1335.63	1291.9	1294.25	1493.66	1464.7	1579.19	1409.13	1427.74	1405.03
Rv0857	1416.99	1291.9	1361.19	1368.79	1438.95	1516.18	1305.9	1332.08	1278
dapC	1038.52	1144.86	1003.14	1103.75	1183.39	1135.22	1141.54	1006.83	1086.01
Rv0859	17982.1	19642	19198.7	22148.1	22427.3	19529.8	18936.1	20271.8	19848.8
fadB	27342.5	28356.1	29396.4	34919.6	36436.4	32378.2	29877.4	29869	30421.9
ercc3	2652.06	2830.7	2706.15	3043.86	2969.45	3094.41	2601.79	2664.17	2924.48
Rv0862c	2494.82	2615.23	2572.26	2387.73	2484.08	2380.24	2325.17	2287.5	2467.77
Rv0863	3675.95	3519.65	3798.55	3952.07	3621.7	3686.37	3642.1	4007.01	3714.74
moaC2	3801.19	3965.39	4099.8	4225.36	3944.97	3935.56	3997.89	4227.03	4076.42
mog	1512.07	1579.5	1504.21	1577.29	1627.76	1567.73	1591.54	1570.04	1618.35
moaE2	879.449	924.765	938.227	907.032	977.421	1075.07	955.124	969.766	1005.53
rpfA	2234.28	2524.61	3121	2910.75	2938.94	3249.08	3351.45	3809.71	4084.18
moaD2	1723.24	1628.51	1818.64	1731.61	1902.4	2112.91	1677.73	1419.37	1599.93
moaA2	6590.38	6578.77	6692.35	7306.91	6714.17	7054.8	6620.72	6756.08	6759.46
Rv0870c	3624.76	3396.66	3695.09	3814.25	3673.2	3915.51	3607.02	3629.15	3695.35
cspB	4337.82	4406.5	4572.46	4823.76	4637.27	4678.37	4607.25	4690.99	4629.13
PE_PGRS15	15876.7	14549.3	15119.1	15955.5	14600.3	13782.1	15273	17912.6	15987.7
fadE10	6947.83	6854.35	6693.36	6728.53	6332.74	5955.86	6347.12	6967.73	6411.35
Rv0874c	2076.12	1951.25	2014.4	2135.65	2033.99	2089.04	1947.33	1981.38	1982.94
Rv0875c	1104.34	1102.32	1169.49	1123.78	1086.13	1252.66	1250.78	1296.21	1260.55
Rv0876c	4333.25	4245.59	4450.75	4298.39	3954.5	4279.28	4238.43	5055.7	4426.47
Rv0877	6271.33	6161.71	6063.48	6734.42	6204	6236.56	6208.81	7143.5	6761.4
PPE13	1804.61	1744.11	1960.64	2055.55	2383	2454.71	2227.96	1840.28	2246.69
Rv0879c	1961.85	2178.75	2003.24	1896.52	1998.71	1718.59	1784.97	1775.71	1986.82
Rv0880	395.843	358.809	383.405	419.355	409.087	398.139	454.01	396.994	398.528
Rv0881	456.18	470.705	461.506	414.643	453.905	491.707	504.121	438.846	466.404
Rv0882	593.308	629.765	570.036	580.736	548.31	561.405	734.634	636.147	598.276
Rv0883c	3388.9	3246.85	3125.06	3028.54	2974.22	2816.57	4215.38	3781.01	3562.51
serC	2742.56	3004.56	2792.37	2625.68	2353.44	2323.91	2305.13	2861.47	2510.43
Rv0885	8953.56	8271.09	8077.88	10898.5	10548.5	10464.3	7107.81	8246	7374.22
fprB	4539.86	4068.04	4204.27	5164.19	5350.55	5522.39	3509.81	3674.59	3698.26
Rv0887c	362.933	318.119	363.119	470.007	509.213	457.335	341.76	334.814	314.168
Rv0888	6110.43	5679.9	5900.18	4966.29	5074.01	5366.76	6853.24	5920.24	5563.87
citA	4519.75	4719.07	4450.75	4307.81	3842.93	3535.51	3925.73	4570.22	4185.03
Rv0890c	4339.65	4319.58	4471.03	3808.36	3944.01	3435.26	4287.54	3922.11	4137.51
Rv0891c	1242.38	1180	1299.32	1114.35	1420.84	1452.21	1430.18	1162.28	1344.91
Rv0892	1882.31	2034.48	1835.88	1373.51	1460.89	1245.02	1719.82	1749.4	1744.41
Rv0893c	453.437	499.373	462.521	353.389	422.437	458.29	415.925	405.365	426.648
Rv0894	847.452	764.78	813.468	791.592	919.253	925.173	758.687	688.761	770.875
Rv0895	310.824	329.216	299.218	318.05	346.15	319.848	276.615	277.418	271.503
gltA2	17629.2	17552	16250.1	16756.5	15217.3	14213.7	14050.2	16853.1	14474
Rv0897c	1869.51	1858.78	1865.3	1947.17	1879.51	1967.78	1719.82	2006.49	1889.86
Rv0898c	1441.67	1458.35	1498.12	1547.84	1264.45	1328.09	1414.15	1567.65	1350.73
arfA	1365.8	1438.01	1361.19	1444.18	1356.95	1470.35	1441.21	1332.08	1347.82
arfB	255.059	233.041	221.117	247.372	222.185	245.376	226.504	210.455	243.383
arfC	1093.37	1015.39	1003.14	1076.66	1060.38	980.549	1041.32	1006.83	1027.83
prrB	3451.06	3564.04	3624.09	3657.58	3495.83	3728.38	3645.11	3897	3843.71
prrA	3044.25	3207.08	3166.64	3192.28	2725.34	3073.41	3197.11	3718.83	3173.68
accD3	1360.31	1278.02	1191.8	1332.28	1273.03	1236.43	1410.14	1424.16	1322.61
echA6	1807.35	1968.82	1943.4	1818.78	1678.3	1622.15	1558.47	1868.98	1648.41
Rv0906	2368.66	2446.93	2296.37	2149.78	2087.39	2130.09	2186.86	2575.68	2312.62
Rv0907	2476.54	2669.8	2490.11	2312.34	2308.62	2131.05	2122.72	2262.39	2201.11
ctpE	3463.86	3581.61	3810.72	3467.92	3460.55	3612.85	3371.5	3598.06	3897.04
Rv0909	3750	4294.61	3696.11	3436.12	3134.42	3189.89	3170.05	2682.1	2907.02
Rv0910	3158.52	2997.16	2988.13	3182.86	3059.09	3002.75	2839.31	2843.53	2755.76
Rv0911	1338.37	1341.83	1433.21	1453.61	1520.96	1566.78	1409.13	1358.39	1405.03
Rv0912	908.703	882.225	875.34	850.49	1066.1	1112.31	961.138	903.999	909.535
Rv0913c	3637.55	3730.5	3814.78	3359.55	3464.36	3351.24	3302.34	3604.04	3461.66
Rv0914c	3489.46	3515.03	3535.85	3215.84	2993.29	3045.72	3086.87	3565.77	3196.95
PPE14	375.731	412.445	382.391	398.152	372.85	350.401	395.88	382.645	350.045
PE7	191.98	166.458	176.488	206.144	187.856	180.452	184.41	162.624	164.841
betP	1608.97	1454.65	1661.42	1534.89	1601.06	1654.62	1453.23	1519.82	1480.66
Rv0918	508.289	583.526	521.35	448.804	456.766	466.883	395.88	440.042	416.951
Rv0919	1881.4	1814.39	1776.04	2206.33	2193.24	2118.64	1853.12	1662.11	1921.85
argT	238.603	226.567	265.746	243.838	251.746	257.788	241.537	159.037	210.415
Rv0920c	2582.58	2468.2	2643.26	2613.9	2643.33	2784.11	2479.51	2200.21	2504.62
Rv0921	726.78	666.755	773.91	934.125	946.907	995.826	839.868	764.094	799.964
Rv0922	11585.5	12191.2	11564	13617.3	12825.7	11614.8	10651.7	11249.8	10961.9
Rv0923c	3233.48	3131.25	3410.07	3695.27	3687.5	3728.38	3330.41	3224.98	3331.73
mntH	963.554	1035.74	950.399	1007.16	926.881	940.449	1066.37	992.485	1050.14
Rv0925c	2683.14	2665.17	2510.39	2134.47	2098.83	1968.74	2563.7	2440.56	2168.15
Rv0926c	1624.51	1552.68	1469.72	1308.72	1361.71	1207.78	1279.85	1318.93	1197.52
Rv0927c	719.466	829.514	694.795	657.304	599.803	582.41	633.409	651.692	650.638
pstS3	1286.26	1211.44	1241.5	1142.62	1218.68	1155.27	1266.82	1256.75	1242.13
pstC2	853.852	876.677	813.468	833.998	798.148	808.691	802.785	874.105	876.567
pstA1	2293.7	2201.86	2326.8	2477.26	2596.6	2969.34	2312.14	2116.5	2391.17
pknD	33421.8	35607.1	35304.7	36406.1	35529.5	35148.9	33310.1	36534.2	37528.5
pstS2	21228.4	21723.6	22036.7	21667.5	22162.2	23325	19551.5	20963	21090
pstB	4333.25	4968.76	4818.94	4863.81	4917.62	4764.3	5336.87	4781.87	5176.01
pstS1	11628.5	12861.6	11354.1	10201.2	10076.5	8746.65	10578.5	10782.2	10219.2
pstC1	7891.27	8217.46	7837.49	7663.83	7776.46	7179.87	8520.95	9208.59	8836.46
pstA2	4065.39	4184.56	4260.06	4318.41	4394.1	4208.63	4727.51	4427.92	4815.3
mku	2714.22	2501.49	2615.88	2564.43	2551.78	2570.24	2609.8	2442.95	2522.07
ligD	7641.7	7557.18	7549.43	8216.3	7613.4	7884.49	6807.14	7267.86	7001.87
Rv0939	5776.76	5646.61	5695.29	5713.12	5559.38	5840.33	5455.13	5732.5	5477.57
Rv0940c	1996.59	1880.97	1895.73	1867.07	2000.61	2056.58	1864.15	1941.92	1878.22
Rv0941c	3249.02	3163.62	3181.86	2970.82	2885.54	2850.94	3046.78	3607.62	3223.13
Rv0942	541.199	529.89	556.85	512.414	520.656	545.174	525.168	619.407	558.521
Rv0943c	137.128	138.715	143.016	139	161.155	181.406	163.363	159.037	169.689
Rv0944	125.244	108.197	113.602	121.33	126.826	158.492	120.267	105.227	94.0564
Rv0945	1295.4	1294.67	1207.02	1327.56	1291.15	1338.59	1229.73	1226.86	1272.19
pgi	2602.69	2824.23	2629.06	2591.52	2463.1	2022.2	2193.88	2513.5	2320.38
Rv0948c	2170.28	1979	2034.68	2287.61	2604.23	2536.82	2296.11	1964.64	2055.67
uvrD1	3952.04	4160.52	4040.97	4310.17	4288.26	4093.1	3688.2	3938.85	3721.53
Rv0950c	4059.91	4609.95	4820.97	4367.89	4495.18	4143.7	5111.37	5165.71	5055.78
sucC	5649.68	5890.75	5449.83	5609.46	5300.01	4895.11	5363.93	5768.37	5204.13
sucD	3440.09	3585.31	3271.12	3314.79	3159.22	3003.71	3151.01	3729.59	3129.07
Rv0953c	171.867	171.081	122.73	169.627	175.459	152.763	184.41	176.973	167.75
Rv0954	10881.6	11275.7	10619.7	10961	10840.3	9743.43	11936.5	11543.9	11365.3
Rv0955	5188.93	5076.03	4976.15	5211.31	5251.37	5250.28	5483.19	5135.81	5331.16
purN	759.69	835.062	804.339	776.278	916.392	851.655	868.933	854.972	846.508
purH	3890.79	4058.79	3685.96	3493.84	3574.98	3288.23	3565.93	3714.05	3519.84
Rv0958	2370.49	2399.76	2306.52	2563.25	2475.5	2363.06	2360.25	2483.61	2517.22
Rv0959	3803.02	3841.47	3655.54	3960.31	3958.32	3808.58	3733.3	3840.8	3749.65
vapB9	383.959	360.658	447.306	352.211	416.715	497.435	429.956	385.037	424.708
vapC9	822.769	834.138	838.826	931.769	881.11	972.911	801.783	828.666	855.235
Rv0961	871.221	859.106	819.554	869.337	927.835	1022.56	929.066	978.136	863.962
lprP	238.603	202.523	267.775	265.042	315.636	329.396	267.595	215.238	255.019
Rv0963c	104.217	80.4545	92.3012	120.152	112.523	101.206	125.279	101.64	98.9047
Rv0964c	298.94	314.42	294.147	305.093	278.446	290.25	266.593	257.09	295.744
Rv0965c	625.305	581.677	626.837	543.041	555.938	580.5	590.313	530.92	587.61
Rv0966c	1769.87	1897.62	1706.05	1715.11	1578.18	1476.08	1975.39	1790.06	1658.11
csoR	3997.75	3781.36	4149.5	3895.53	3646.5	4264.96	4514.04	4934.92	4752.27
Rv0968	948.013	800.846	1028.5	1068.41	974.561	1243.11	1174.61	1396.65	1257.64
ctpV	10089.9	10032.8	10579.1	10787.8	9913.44	10771.7	11950.6	14564.4	13479.2
Rv0970	2352.21	2250.88	2447.5	2440.74	2748.22	2812.75	2870.38	2819.62	2931.26
echA7	933.386	817.492	932.141	1116.71	1194.84	1284.17	1009.24	930.306	987.108
fadE12	1888.71	1906.86	1847.04	2481.97	2671.94	2665.72	1759.91	1506.66	1783.19
accA2	2641.09	2509.81	2535.75	3548.03	4095.63	3853.45	2649.89	2269.56	2722.79
accD2	1842.09	1807.91	1884.57	2341.79	2657.63	2617.03	2122.72	1697.99	2191.42
fadE13	1438.02	1460.2	1453.49	1904.77	2079.76	1830.29	1674.72	1462.42	1666.84
Rv0976c	2159.31	2326.71	2286.23	2696.36	3201.17	2751.65	2767.15	2234.89	2734.42
PE_PGRS16	2412.54	2450.63	2365.35	2493.75	2634.75	2346.83	2538.65	2350.88	2406.68
PE_PGRS17	126.158	98.025	116.644	147.245	131.594	104.07	124.276	118.381	119.267
Rv0979c	81.3628	73.0564	95.3441	80.1015	74.3794	84.9746	98.2184	70.5502	82.4206
rpmF	2487.51	2524.61	2459.68	2443.1	2593.74	2574.06	2637.87	2562.53	2409.59
PE_PGRS18	2077.04	2106.61	2248.7	2406.58	2342.95	2447.08	2179.85	2147.59	2297.11
mprA	3131.09	3068.37	3117.96	3491.48	3155.4	3588.03	2744.1	2709.6	2945.81
mprB	6988.97	6625.94	6926.65	7732.15	7481.8	8067.81	6930.41	7051.43	6985.39
pepD	10419.9	10486.8	10865.2	11611.2	11194.1	12161.9	10907.3	11032.1	11010.4
moaB2	3853.3	3575.14	3641.33	4125.23	3837.21	3963.25	4239.43	4167.24	4234.48
mscL	1902.43	1904.09	1893.7	1895.34	1858.53	2014.57	1680.74	1635.81	1636.78
Rv0986	1031.2	1190.17	1154.27	971.82	1003.17	876.479	971.16	1003.25	926.989
Rv0987	4308.57	4412.98	4359.46	4326.66	4540	4416.77	4090.1	4305.95	4050.24
Rv0988	2183.08	2002.12	2042.8	2073.22	2243.78	2377.38	2058.58	2212.17	2238.93
grcC2	989.152	1001.52	964.599	1042.5	1131.9	1115.17	1039.31	986.507	1037.53
Rv0990c	680.156	689.874	757.682	955.328	1081.36	1051.2	695.547	712.676	770.875
Rv0991c	3310.28	3933.02	3887.81	5464.57	5803.5	5048.83	3432.63	4372.91	3864.07
Rv0992c	779.803	661.207	760.725	768.032	756.19	793.414	682.518	686.369	717.544
galU	4150.41	4301.08	4264.11	4548.12	4200.53	4200.03	4515.04	4810.56	4522.47
moeA1	6009.87	5873.18	5834.25	6174.88	6140.11	6260.43	6882.31	6840.97	6550.01
rimJ	1278.95	1243.81	1359.16	1382.93	1386.51	1414.97	1558.47	1271.1	1387.57
Rv0996	4625.79	4477.71	4506.53	4253.63	3985.02	3917.42	5399.01	5052.11	4588.4
alaV	263.286	188.652	230.246	194.364	163.062	231.054	272.606	176.973	220.111
Rv0997a	1912.48	1875.42	1788.21	2105.02	2096.93	2178.79	1925.28	1878.55	1658.11
Rv0997	1953.62	1843.98	1807.48	2311.16	2059.74	2098.59	1945.33	1828.33	1687.2
Rv0998	1491.04	1290.97	1480.88	1594.96	1563.87	1565.82	1358.02	1466.01	1385.64
Rv0999	1590.69	1575.8	1562.02	1612.63	1641.11	1667.98	1691.76	1570.04	1654.23
Rv1000c	520.173	479.028	509.178	627.855	623.642	759.997	464.032	485.481	478.039
arcA	2535.96	2661.47	2516.48	2447.81	2416.38	2200.75	2413.37	2421.43	2253.48
Rv1002c	2527.73	2562.52	2373.46	2318.23	2485.99	2297.18	2563.7	2726.35	2562.8
Rv1003	557.655	518.793	563.95	571.312	522.563	519.395	607.351	532.116	557.551
Rv1004c	1583.37	1574.87	1530.58	1576.12	1470.42	1345.27	1433.19	1460.03	1471.93
Rv1005c	1584.29	1557.3	1528.55	1650.33	1614.41	1652.71	1499.33	1500.69	1492.3
Rv1006	19974.1	21219.6	21751.7	20884.1	21499.5	21361.1	20537.7	20447.6	21939.4
metS	2543.27	2736.38	2571.25	2519.66	2494.57	2575.02	2529.63	2759.83	2607.4
tatD	666.443	658.432	610.608	601.939	573.103	580.5	666.482	605.057	607.973
rpfB	13486.1	14968.2	13818.8	15407.8	14351.4	12890.4	14091.3	13337.6	13390.9
ksgA	5611.29	5734.46	5712.53	6267.94	6537.76	6461.89	6305.02	5276.91	6208.69
ispE	1314.6	1424.14	1336.85	1369.97	1342.64	1243.11	1506.35	1412.2	1376.91
Rv1012	288.883	298.699	251.546	293.313	270.817	253.014	308.687	278.613	247.262
pks16	11314	13018.8	11456.5	8636.83	8915.99	6972.69	11882.4	13616.2	11451.6
pth	952.584	956.207	982.856	922.345	887.785	984.368	970.158	914.761	921.171
rplY	2860.49	2914.86	2889.74	3081.55	3355.65	3199.44	3214.15	2805.27	3002.05
lpqT	1781.75	1685.85	1774.01	1821.13	1842.32	1965.87	1669.71	1401.44	1568.9
prsA	7640.79	8224.86	7578.85	7387.01	7961.45	7433.84	7705.14	7535.71	7692.26
glmU	5899.26	6329.09	6143.61	6212.58	6353.72	5856.56	6276.96	6106.77	6004.1
glnT	20.1121	20.3448	13.1859	21.2033	14.3037	15.2763	13.029	21.5238	11.6358
Rv1019	1877.74	1714.51	1803.42	1895.34	1797.5	1737.68	1677.73	1901.27	1811.31
mfd	5632.31	5860.23	5773.39	5974.63	5642.34	5977.82	5350.9	5923.82	5745.2
Rv1021	1877.74	1955.88	1969.77	1743.39	1807.99	1825.52	1767.93	1877.35	1794.83
lpqU	1271.64	1332.59	1292.22	1347.59	1395.09	1401.6	1210.69	1224.46	1278.97
eno	3833.19	4298.31	3862.45	4042.77	3771.42	3485.87	3782.41	3914.94	3801.04
Rv1024	1262.49	1294.67	1261.79	1197.99	1253.96	1189.64	1382.07	1211.31	1262.49
Rv1025	946.185	896.097	980.828	1017.76	984.096	999.645	987.196	942.263	1029.77
Rv1026	1367.63	1179.07	1289.17	1339.34	1415.12	1496.13	1316.93	1256.75	1399.21
kdpE	492.747	564.106	487.878	558.355	492.048	553.767	411.916	515.375	482.888
kdpD	1873.17	1811.61	1841.97	1839.98	1602.97	1711.9	1517.37	1847.46	1750.23
kdpF	65.8216	87.8526	71.001	111.907	109.662	83.065	85.1895	71.7459	66.9061
kdpA	930.644	1089.37	1133.99	1239.22	1270.17	1183.92	945.102	950.634	958.018
kdpB	1101.6	1155.03	1171.52	1451.25	1264.45	1146.68	1122.5	1214.9	1134.5
kdpC	339.164	340.313	343.848	343.965	364.268	382.863	322.718	391.015	361.681
trcS	1659.25	1754.28	1684.75	1466.56	1626.81	1525.72	1702.79	1648.96	1652.29
trcR	1385	1352.93	1337.86	1229.79	1101.39	1084.62	1415.15	1321.32	1222.73
esxI	259.629	315.345	300.233	275.643	339.475	307.436	323.72	301.333	304.471
esxJ	406.814	437.414	452.378	451.16	430.065	339.898	439.979	449.608	444.101
PPE15	447.952	447.586	433.106	482.965	448.183	449.697	472.05	405.365	437.314
PE8	106.96	101.724	106.501	94.2371	98.2189	116.482	82.1828	123.164	89.2082
Rv1041c	853.852	764.78	811.44	738.583	782.891	913.715	836.861	811.925	796.086
Rv1042c	1714.1	1618.34	1509.28	1630.3	1667.81	1793.06	1615.59	1590.37	1432.18
Rv1043c	1256.09	1193.87	1302.36	1325.21	1334.06	1590.65	1380.07	1273.49	1326.49
Rv1044	266.943	299.624	277.918	287.423	264.142	275.929	279.622	377.862	309.32
Rv1045	990.066	1018.17	1210.06	1084.9	1191.98	1497.08	1142.54	1079.78	1129.65
Rv1047	1043.09	1174.45	1529.56	1411.2	1474.24	1764.42	1897.22	1570.04	1510.72
Rv1048c	543.942	513.244	542.65	523.016	617.921	578.591	540.201	538.094	537.188
Rv1049	251.402	236.74	194.745	196.72	197.391	204.321	245.546	209.259	202.658
Rv1050	154.498	132.241	144.031	139	133.501	100.251	129.288	166.211	122.176
Rv1051c	53.0229	73.9812	58.8294	55.3643	57.2149	62.0601	75.1672	51.4179	43.6344
Rv1052	380.302	384.702	408.763	475.897	467.255	580.5	436.972	416.126	414.042
leuX	138.957	114.671	125.773	127.22	113.476	161.356	157.35	126.751	108.601
Rv1056	850.195	857.257	932.141	935.303	869.667	888.891	811.805	798.771	857.174
Rv1057	290.712	295.925	293.133	540.685	474.884	555.676	158.352	279.809	205.567
fadD14	1287.18	1430.61	1246.57	1161.47	1069.92	998.69	1148.55	1399.05	1199.46
Rv1059	1256.09	1235.49	1235.42	1227.44	1085.18	1012.06	1307.91	1395.46	1170.37
Rv1060	889.505	843.385	836.797	884.651	1025.1	973.866	1121.49	1014.01	882.385
Rv1061	853.852	893.323	849.983	889.362	830.57	839.243	844.879	810.729	877.537
Rv1062	859.337	768.479	764.782	805.727	839.152	817.283	709.578	724.634	776.693
Rv1063c	1734.22	1757.05	1694.89	1659.75	1556.25	1524.77	1518.38	1763.75	1578.6
lpqV	397.672	429.091	422.963	461.762	446.276	430.601	378.843	417.322	382.044
Rv1065	3235.31	2971.27	3277.2	3874.32	3739.95	4389.08	3155.02	2772.98	3331.73
Rv1066	653.645	627.915	615.68	961.218	739.979	868.841	712.585	573.967	654.516
PE_PGRS19	257.801	233.041	241.403	394.618	338.522	313.165	279.622	228.391	307.38
PE_PGRS20	185.58	191.426	171.417	224.991	249.838	220.552	220.49	223.608	232.717
Rv1069c	3242.63	3386.49	3149.4	3086.26	3054.32	2909.19	2846.33	3122.14	3160.1
echA8	2141.03	2310.06	2288.26	1954.24	1844.23	1601.15	1872.16	2094.98	1958.7
echA9	1981.96	2034.48	1819.65	1752.81	1705.96	1560.09	1867.15	1846.26	1864.64
Rv1072	46057.7	45363.4	46463	51839.8	49284	49272.8	49569.2	52365	50141.8
Rv1073	7355.56	7723.63	7471.33	8024.29	8267.55	8697	7306.25	6890	7382.94
fadA3	10140.2	10836.4	10322.5	10717.1	9885.78	9689.01	10637.7	11520	10967.8
Rv1075c	535.714	577.978	464.549	454.694	416.715	369.496	508.13	463.957	421.799
lipU	2325.69	2018.76	1969.77	1447.72	1269.22	1219.24	2125.73	2294.67	1977.12
cbs	3495.86	3481.74	3567.29	3239.4	3009.5	3033.31	3386.53	3798.95	3450.03
Rv1078	16006.5	15920.7	14488.3	13319.2	12879.1	9647	14660.6	14954.2	13556.7
metB	14432.3	14128.6	12936.4	12345.1	12138.1	9558.21	12951.8	12598.6	12457.1
greA	8865.8	9043.27	10290.1	10579.3	10425.5	11567	10009.3	11096.7	11153
Rv1081c	632.618	711.144	642.052	617.253	736.165	700.801	717.596	618.211	649.668
mca	1582.46	1642.38	1628.96	1585.54	1642.07	1621.2	1594.55	1651.35	1780.28
Rv1083	692.04	792.523	739.424	683.219	678.95	638.741	644.433	664.846	680.697
Rv1084	2395.17	2524.61	2451.56	2436.03	2258.08	2111	2198.89	2305.44	2370.8
Rv1085c	1648.28	1552.68	1479.86	1631.48	1564.83	1434.07	1832.07	1637	1597.99
Rv1086	2113.6	2126.03	2221.32	2135.65	1967.24	2110.04	2027.51	2181.08	2089.6
PE_PGRS21	1856.72	1613.71	1663.45	1957.78	1893.81	1663.21	1835.08	1933.55	1841.37
PE9	91.4188	127.618	100.416	221.457	231.72	245.376	120.267	75.3332	85.3295
Rv1088a	117.93	116.52	116.644	190.83	201.206	182.361	113.252	96.857	110.541
PE_PGRS22	1899.68	1796.82	1749.67	1954.24	1969.15	1746.28	2083.63	2110.53	2046.94
coaA	1481.9	1448.18	1448.42	1450.07	1493.31	1417.83	1420.16	1393.07	1464.18
MTS0858	87.7621	107.273	91.2869	107.195	85.8224	137.487	62.1382	65.7671	93.0868
glyA1	6414.86	6895.04	6832.32	6590.71	6507.24	6602.24	6823.18	7142.31	6958.24
desA2	39583.4	40399.3	45134.3	43868.5	41738.3	52927.7	42836.3	47969.3	45391.4
phoH2	15180.1	14299.6	15554.3	15906	15826.6	18278.1	17729.4	16984.7	16951.5
Rv1096	4165.96	4572.04	4677.95	4509.24	4791.75	4590.54	4854.8	4575	4540.89
Rv1097c	4791.26	4917.9	4960.94	4767.22	4828.94	4958.12	4967.05	5097.55	5197.34
fum	6092.15	6535.31	6559.47	6275.01	6402.35	6051.33	6708.92	7155.46	6916.54
glpX	2848.61	3048.95	3110.86	3027.37	3163.03	3050.49	3218.16	3467.72	3498.51
Rv1100	2428.08	2507.96	2537.78	2419.54	2350.58	2352.55	2493.55	2808.85	2724.73
Rv1101c	2638.35	2922.26	2900.9	2816.51	2701.5	3002.75	2954.57	2978.65	2940.96
mazF3	2455.51	2626.33	2854.24	2549.11	2629.98	3038.08	2481.52	2756.24	2710.18
mazE3	2019.44	2269.37	2374.47	2041.41	2032.08	2121.5	2211.92	2506.32	2319.41
Rv1106c	2232.45	2225.91	2297.39	2332.37	2443.08	2471.9	2579.74	2085.42	2280.63
xseB	495.49	430.94	545.693	631.388	555.938	592.912	627.395	581.142	634.154
xseA	4623.96	4537.82	4796.62	5157.12	5140.76	5469.88	5131.41	4987.54	5259.4
Rv1109c	9274.44	9531.55	9520.21	9497.92	9149.62	8779.11	8134.09	9205	8850.03
lytB2	5899.26	5731.69	6108.11	6287.97	5982.77	6466.66	6306.02	6839.78	6349.29
Rv1111c	3189.6	3416.08	3167.66	3166.37	3339.44	3168.88	3486.75	3334.99	3375.37
Rv1112	355.619	348.636	291.104	339.254	344.243	318.893	418.932	353.947	361.681
vapB32	171.867	184.953	190.688	149.601	191.67	150.854	180.401	192.518	170.659
vapC32	552.17	500.298	529.464	520.66	548.31	486.933	595.324	595.491	544.945
Rv1115	281.57	271.881	279.947	294.491	321.357	354.22	306.682	261.873	254.049
Rv1116	518.345	556.708	547.722	474.719	552.124	488.842	537.195	517.766	530.401
Rv1117	4544.43	5246.19	5166.84	4542.23	4298.75	4693.65	4577.18	4326.28	4818.21
Rv1118c	1565.09	1592.44	1562.02	1560.8	1548.62	1457.93	1631.63	1427.74	1661.99
Rv1119c	248.659	232.116	228.217	192.008	192.624	184.271	227.506	203.28	191.022
Rv1120c	77.706	98.025	85.2012	94.2371	105.848	90.7032	98.2184	64.5713	74.6633
zwf1	4719.04	4641.39	4862.55	5869.79	5915.07	5957.77	5206.58	4759.15	4891.9
gnd2	2786.45	2797.41	2895.82	3136.92	3063.86	2994.16	2791.21	2525.46	2753.82
bpoB	1624.51	1601.69	1638.09	1766.95	1755.54	1660.35	1637.64	1532.97	1565.99
ephC	907.789	832.288	812.454	904.676	784.798	720.852	748.665	771.269	753.421
Rv1125	638.103	604.796	657.266	667.905	643.668	696.982	614.366	622.994	663.243
Rv1126c	1061.37	1062.55	1005.17	1024.83	1009.84	1050.25	856.906	964.983	933.777
ppdK	2416.2	2507.96	2471.85	2497.28	2337.23	2302.91	2136.75	2442.95	2234.08
Rv1128c	291.626	259.859	287.047	528.906	624.596	776.228	295.658	200.889	241.444
Rv1129c	222.148	131.317	154.174	899.964	907.81	1901.9	103.23	107.619	105.692
prpD	1299.06	798.072	750.582	5728.44	5776.8	9370.12	527.172	455.587	516.826
prpC	1333.8	889.623	818.54	4918	5060.66	8788.66	715.592	546.465	703.969
Rv1132	10584.5	10807.7	11188.7	12303.8	13229	13190.2	12773.4	12027	13264.9
metE	90749.6	98894.3	96289.5	102278	101263	88236.1	105936	111162	108739
Rv1134	149.927	147.038	113.602	147.245	118.244	168.04	133.296	95.6612	144.478
PPE16	855.68	767.555	808.397	806.905	846.781	790.55	722.607	768.877	764.087
Rv1138a	137.128	124.843	126.787	155.491	143.037	151.808	113.252	89.6824	134.782
Rv1138c	840.139	860.956	826.654	955.328	942.139	876.479	849.89	860.951	830.993
Rv1139c	693.869	616.818	585.251	639.634	689.44	669.294	575.279	581.142	632.214
Rv1140	2447.28	2369.25	2247.69	2220.46	2344.86	2247.53	2118.71	2048.35	2213.72
echA11	855.68	877.602	839.84	763.32	949.767	934.72	775.725	737.787	742.755
echA10	1911.57	1756.13	1825.74	2112.09	2027.31	2294.31	1773.95	1853.44	1682.35
mcr	1199.41	1245.66	1248.6	1395.89	1432.28	1341.45	1262.81	1259.14	1369.15
Rv1144	4182.41	3760.09	4046.04	5057	4815.59	5330.48	3824.51	2832.77	3749.65
Rv1145	557.655	525.266	568.008	680.863	592.174	579.546	542.206	515.375	540.097
Rv1146	952.584	895.172	903.741	1124.96	1171	1164.82	964.144	808.338	955.109
Rv1147	1253.35	1169.83	1235.42	1698.62	1694.51	1693.76	1260.8	1074.99	1274.13
Rv1148c	2229.71	2089.04	2173.64	3722.36	3603.59	3402.8	2051.56	2325.76	2122.57
Rv1149	1186.62	1139.31	1108.63	1056.63	1078.5	1232.61	1357.02	1267.51	1090.86
Rv1151c	787.116	725.015	730.296	720.914	801.962	767.635	787.752	717.459	756.33
Rv1152	589.651	539.138	522.364	519.482	503.491	527.988	528.175	571.576	486.766
omt	1507.5	1614.64	1602.59	1518.4	1570.55	1508.54	1494.32	1549.71	1610.6
Rv1154c	965.383	1046.83	907.798	898.786	840.106	757.133	846.884	943.459	835.842
Rv1155	3521.45	3513.18	3410.07	3716.48	3436.71	3449.59	2874.39	3313.47	3127.13
Rv1155a	1214.96	1082.9	1005.17	1116.71	1031.78	904.168	981.182	966.179	903.717
Rv1156	9788.21	10295.4	10145	10297.8	9483.37	9683.28	9484.09	11033.3	10072.8
Rv1157c	4557.23	4486.96	4359.46	4015.68	3880.12	3811.44	5414.04	5054.5	4606.83
Rv1158c	4536.2	4323.27	4212.39	3499.73	3811.47	3284.41	5900.12	5159.73	4721.24
pimE	2724.28	2560.67	2581.39	2803.55	2863.61	2823.26	2639.87	2615.14	2627.76
Rv1159A	1996.59	1941.08	1840.95	2002.54	1797.5	1592.56	1760.92	1922.79	1768.65
mutT2	315.395	270.031	263.718	269.754	305.146	261.607	301.671	218.825	261.807
narG	62046	60200.3	61926	69964	64538.4	66780.5	58477.1	64425.5	63946.7
narH	26455.7	26706.3	27222.8	27577.3	26621.1	26916.9	24692.9	27619.8	27242.4
narJ	4525.23	4411.13	4461.9	4610.55	4709.74	4571.44	4157.25	4749.58	4888.99
narI	6638.83	6575.08	6741.03	6745.02	6750.41	6607.97	6168.72	6625.74	7159.92
typA	5513.47	5575.41	5782.52	6207.87	6170.63	6384.55	6163.71	5904.69	6546.13
lpqW	5560.09	5622.57	5783.54	5922.8	6340.37	6390.28	6295	5970.46	6594.62
Rv1167c	1988.36	2031.71	2179.73	2128.58	2089.3	2224.61	2048.56	2047.15	2067.3
PPE17	3234.4	3231.13	3530.78	3246.47	3286.04	4108.38	3439.65	3357.71	3263.85
lipX	822.769	1035.74	1298.3	1076.66	1030.82	1927.68	1104.46	1177.83	1005.53
mshB	1380.42	1499.97	1400.75	1455.96	1447.54	1557.23	1406.13	1422.96	1482.6
Rv1171	5161.51	5233.24	5299.71	5145.34	5300.96	5507.12	5025.18	4478.14	5027.66
PE12	10127.4	10055	10220.1	10890.3	12038	11303.5	12171.1	11780.7	11902.5
fbiC	17941.9	18380.6	18893.4	18713.1	18361.2	19223.3	17526	17733.2	18107.3
TB8.4	18398	19069.6	20091.2	20502.5	20550.6	21220.7	21369.5	20905.6	21799.8
fadH	6407.55	6960.7	6813.05	6543.59	6323.2	6251.84	6432.31	6446.37	6499.59
Rv1176c	534.8	569.655	593.365	577.202	636.039	598.641	647.44	507.005	558.521
fdxC	7904.99	8135.15	8363.91	8113.81	7676.33	8804.89	7458.59	8454.06	7725.23
Rv1178	10389.7	10830.8	11667.5	11117.6	10735.4	12769.1	11244	12445.5	12156.6
Rv1179c	10065.2	9975.44	10470.6	10891.5	11035.8	11623.4	11181.9	10812.1	11363.4
pks3	16449	16346.1	16136.5	16471.5	16490.3	15555.1	15807.2	16298.3	16164.1
pks4	76955.4	77281.6	73792.3	69954.5	67643.3	62362.7	64338.1	77436.6	72940.3
papA3	35703.6	37039.6	34735.7	31348	31934.5	28220.1	32268.8	37838.8	36700.4
mmpL10	44297.9	43074.6	44812.8	43259.5	46195.3	48022.1	46623.7	49003.7	51470.2
Rv1184c	23184.7	21943.7	23363.4	23823.1	24923.8	27703.6	24563.6	23550.6	25433.1
fadD21	25058.8	27558.9	27307	26777.5	26421.8	27590	26023.9	25626.5	26633.5
Rv1186c	2871.47	3070.22	2959.73	3015.59	3041.93	2744.96	2749.11	3070.73	2937.08
rocA	1679.36	1606.32	1621.86	1668	1655.42	1680.4	1374.06	1444.48	1467.09
Rv1188	778.888	717.617	753.624	850.49	785.751	804.871	724.612	750.941	784.45
sigI	434.239	402.273	362.105	393.44	425.297	358.039	383.854	315.682	338.409
Rv1190	400.414	381.928	374.276	368.703	381.433	359.948	324.722	321.661	371.377
Rv1191	1012.01	1076.43	971.699	938.837	1040.36	936.63	992.207	925.523	920.202
Rv1192	5462.27	5767.76	5856.56	5708.41	5754.87	5601.64	6160.7	6784.77	6333.78
fadD36	3787.48	3755.47	3507.45	3873.14	3860.1	3885.92	3503.79	3615.99	3779.71
Rv1194c	6874.7	7700.51	7736.06	7176.15	7515.18	8137.51	7737.21	8212.52	8190.67
PE13	8510.18	9461.27	12998.2	9702.89	10942.4	15031.9	15353.1	19744.5	17928.9
PPE18	29621.5	32928.1	44215.3	37068.2	40738	54510.7	56417.5	71382.4	63486.1
esxK	18429.1	22722.4	28478.5	24760.8	25899.3	32163.3	34518.8	37837.6	33130.2
esxL	6737.57	7891.02	9711.92	8983.15	9148.66	11676.8	12500.8	12563.9	11153.9
Rv1199c	3744.51	4132.77	5328.11	5492.84	5296.19	7068.17	6600.68	6278.96	5704.47
Rv1200	4427.41	4435.17	4573.48	4531.63	4717.37	5094.65	4532.08	4343.02	4453.62
dapD	4469.47	4589.61	4384.82	4495.11	4524.75	3994.76	4663.37	4698.16	4743.55
dapE	2090.75	2270.3	2041.78	2395.98	2531.76	2474.76	2412.37	2300.65	2350.44
Rv1203c	293.454	298.699	320.519	299.203	364.268	401.958	342.762	297.746	314.168
Rv1204c	1478.24	1419.51	1252.66	1438.29	1447.54	1356.73	1331.96	1260.34	1345.88
Rv1205	756.034	743.511	781.011	739.761	798.148	764.771	799.779	876.496	827.115
fadD6	3879.81	3988.51	3877.67	3767.13	3636.01	3266.27	3721.28	3638.71	3645.9
folP2	1436.19	1359.4	1425.09	1435.94	1445.63	1473.21	1395.1	1335.67	1416.66
gpgS	2050.52	1931.83	1994.11	2011.96	2157.96	2141.55	2066.6	2104.55	2085.73
Rv1209	2228.79	2212.04	2246.67	2719.92	2302.9	2185.47	2094.66	2373.59	2204.02
tagA	2010.3	1976.22	2029.61	2459.59	2352.49	2409.84	2057.58	1927.57	2013.97
Rv1211	4750.12	5030.72	4479.15	4668.27	4033.65	4105.51	4775.62	4762.73	4473.98
glgA	4546.26	4801.38	4751.99	4501	4457.04	4244.91	4169.27	4339.43	4456.53
glgC	2070.64	2210.19	2174.66	2039.05	1894.77	1810.24	1894.21	2341.31	2133.24
PE14	391.273	449.436	396.591	465.296	429.112	452.561	438.976	398.19	441.193
Rv1215c	3018.65	2857.52	2976.97	2869.52	3015.23	3201.35	3161.03	3207.04	2916.72
Rv1216c	1146.39	1149.48	1219.19	1272.2	1314.99	1435.02	1046.33	994.877	1111.22
Rv1217c	989.152	1076.43	1073.13	1209.77	1183.39	1300.4	1207.69	1204.14	1168.43
Rv1218c	664.615	758.307	706.967	745.651	698.022	693.163	735.636	810.729	721.422
Rv1219c	394.929	442.962	441.22	448.804	475.837	499.345	570.268	465.153	505.19
Rv1220c	1135.42	1117.12	1093.41	1136.73	1043.22	1159.09	1486.31	1247.18	1137.4
sigE	2737.99	2833.48	2886.7	3509.15	3177.33	4183.8	2625.84	3030.07	2444.5
rseA	5888.29	5911.09	6126.37	5711.95	5729.12	6064.7	6037.43	6192.87	6111.73
htrA	13338	14314.4	13587.6	14156.8	13390.2	14041.8	13980.1	14217.7	13883.5
tatB	1086.06	1080.12	1114.72	1309.9	1263.5	1508.54	1396.11	1299.8	1329.4
Rv1225c	2684.06	2717.88	2758.89	3054.46	2968.5	3171.75	2701.01	2629.49	2914.78
Rv1226c	1225.93	1144.86	1079.21	1100.22	1228.21	1168.64	1128.51	1303.38	1229.52
Rv1227c	694.783	693.573	671.466	720.914	617.921	562.36	582.295	776.052	636.093
lpqX	2403.4	2291.57	2401.86	2524.38	2689.1	2758.33	2349.22	2298.26	2350.44
Rv1228a	1362.14	1134.69	1255.7	1365.26	1364.58	1346.23	1172.61	1063.04	1120.92
mrp	6338.07	6404.92	6476.3	6527.1	6558.74	6340.63	6314.04	6946.2	6722.61
Rv1230c	5293.15	5267.46	4959.92	4797.85	5072.1	4834	5686.65	5433.56	5297.22
Rv1231c	1746.1	1835.66	1761.84	1673.89	1602.97	1436.93	1594.55	1747.01	1751.19
Rv1232c	3037.85	3169.17	2929.3	2927.24	2763.48	2622.75	2616.82	2873.42	2627.76
Rv1233c	3184.12	3344.87	3140.27	3315.97	3501.55	3492.55	3125.95	2960.72	3185.31
Rv1234	1939.91	1952.18	1798.35	1902.41	1883.32	1656.53	1964.37	1839.09	1746.35
lpqY	1970.99	2041.88	2038.74	2029.63	1989.17	1854.16	2096.66	2203.8	1989.73
sugA	1423.39	1597.07	1518.41	1534.89	1468.52	1433.11	1468.27	1634.61	1514.6
sugB	1372.2	1449.11	1464.65	1441.83	1285.43	1317.58	1235.75	1433.72	1332.3
sugC	2786.45	3039.7	3012.47	2665.73	2628.07	2479.54	2651.9	2879.4	2809.09
corA	1375.85	1412.12	1216.15	1222.73	1199.61	1055.98	1082.41	1151.52	1099.59
mdh	4597.45	4756.99	4474.07	4184.13	4186.22	3528.83	4211.37	4559.45	4173.39
vapB33	305.339	304.248	312.404	305.093	328.032	303.617	380.847	353.947	297.684
vapC33	807.228	793.448	831.726	846.956	903.042	865.022	911.026	811.925	902.748
PE_PGRS23	414.127	382.853	423.977	494.745	464.394	441.104	434.967	453.195	479.979
lpqZ	2301.93	2256.43	2217.26	2199.26	2326.74	2191.2	2306.13	2133.25	2202.08
Rv1245c	2428.08	2509.81	2357.23	2473.72	2543.2	2575.02	2452.45	2331.74	2345.59
relE	408.642	439.263	406.734	388.728	452.951	418.189	431.961	391.015	402.406
relB	916.931	971.928	967.642	862.269	928.789	856.429	825.837	912.369	819.358
Rv1248c	23948.1	25000.1	23726.5	24850.3	24011.2	21632.2	21233.2	23898.6	22553.2
Rv1249c	3564.42	3861.82	3493.25	3760.06	3616.94	3299.69	3338.42	3217.81	3184.34
Rv1250	2204.11	2175.05	2276.09	2300.56	2230.43	2165.42	2102.68	2260	2324.26
Rv1251c	2809.3	2670.72	2743.68	2490.21	2504.11	2546.37	2990.65	2806.46	2723.76
lprE	1260.67	1159.65	1119.79	1074.3	1134.76	974.821	1497.33	1286.64	1195.58
deaD	2939.12	3092.41	3044.93	2936.66	2966.59	3036.17	3335.42	3367.28	3322.03
Rv1254	2340.32	2471.9	2281.16	2312.34	2288.6	2341.1	2149.78	2171.51	2202.08
Rv1255c	1385.91	1307.62	1359.16	1472.45	1434.19	1413.06	1229.73	1199.35	1350.73
cyp130	1175.65	1191.1	1154.27	1308.72	1332.15	1160.05	1117.49	1106.08	1159.71
Rv1257c	3885.3	3987.58	3981.13	3942.64	3937.34	3820.99	4081.08	4051.25	4135.57
Rv1258c	699.354	691.724	711.024	621.965	656.064	578.591	721.605	717.459	636.093
udgB	319.052	356.034	355.005	379.304	308.007	272.11	310.691	376.666	316.107
Rv1260	2583.5	2628.18	2564.15	2479.61	2628.07	2724.91	2604.79	2436.97	2446.44
Rv1261c	2051.44	2256.43	2201.03	1967.2	2002.52	1849.39	1709.8	1983.78	1945.13
Rv1262c	694.783	725.94	698.852	669.083	739.026	729.445	714.589	699.523	782.511
amiB2	512.86	522.492	499.035	467.652	480.605	441.104	496.103	511.788	419.86
Rv1264	4480.44	4305.7	4581.59	4584.63	4764.09	5016.36	4407.8	4523.58	4665.97
mcr11	1938.99	2018.76	2216.24	1712.76	1735.52	1764.42	1736.86	1787.67	1804.53
Rv1265	2537.79	2453.4	2443.45	3001.45	2956.1	2693.41	2247	2367.62	2337.84
pknH	3448.32	3535.37	3289.37	3499.73	3274.6	2878.63	3080.85	3152.04	3077.68
embR	863.908	921.99	860.126	770.388	780.03	646.38	768.71	801.163	744.694
Rv1268c	436.982	389.326	390.505	477.075	456.766	485.978	327.729	338.402	386.892
Rv1269c	1509.32	1445.41	1350.03	1305.18	1425.6	1190.6	1361.03	1378.72	1311.94
lprA	3822.22	4231.72	3670.75	3298.3	3254.57	2587.43	3409.58	3368.47	3249.31
Rv1271c	1895.11	1796.82	1854.14	2023.74	2102.65	2134.87	1831.07	1665.7	1743.44
Rv1272c	3228.91	3163.62	3167.66	3373.69	3361.38	3652.95	3167.04	3039.64	3105.8
Rv1273c	1626.34	1793.12	1760.82	1832.91	1807.99	1764.42	1648.67	1634.61	1515.57
lprB	4161.38	4256.69	3942.58	4270.12	4200.53	3943.2	4218.38	4211.49	4001.76
lprC	2786.45	2889.89	2780.19	2888.37	2755.85	2572.15	2830.29	2933.21	2758.67
Rv1276c	478.12	435.564	420.934	532.44	490.141	511.757	419.934	418.518	429.557
Rv1277	1551.38	1575.8	1465.66	3503.26	3503.46	3069.59	1728.85	1741.03	1531.08
Rv1278	2960.14	3073.92	2951.61	6094.78	5621.36	4916.11	3058.8	3001.37	2728.61
Rv1279	3338.62	3435.5	3238.66	4159.39	4138.54	3816.22	3104.91	3224.98	3013.68
oppA	5143.22	5078.81	5097.87	5373.87	5427.79	5321.89	4930.97	5219.52	5470.79
oppD	3354.16	3564.97	3362.4	3087.44	3299.39	3061.95	3173.06	3190.3	3302.64
oppC	1920.71	1973.45	1934.27	1950.71	1910.02	1774.92	1919.27	1864.2	1981.97
oppB	1983.79	1964.2	2077.29	2009.61	2015.87	1876.12	2234.97	2166.73	2275.78
canA	1289.01	1231.79	1115.73	1214.48	1151.93	863.112	1125.5	1131.19	1089.89
cysD	1885.97	1192.95	1312.5	2175.7	1695.47	2078.54	1223.72	1146.74	1108.31
Rv1286	5696.31	3859.97	3719.44	6197.27	5463.07	5996.91	3300.34	3167.58	3200.83
Rv1287	961.726	746.285	738.41	816.329	872.527	929.946	740.647	733.004	700.09
Rv1288	694.783	646.41	654.223	733.871	783.844	757.133	586.304	669.629	605.064
Rv1289	1422.48	1398.24	1268.89	1358.19	1290.2	1293.71	1218.71	1348.82	1198.49
Rv1290c	974.525	962.68	893.598	1010.69	971.7	1026.38	873.944	882.475	877.537
Rv1290A	426.012	364.357	369.205	343.965	451.044	406.732	321.716	307.312	361.681
Rv1291c	181.009	149.812	149.102	142.534	151.62	112.663	88.1962	68.1586	79.5116
argV	65.8216	54.5611	46.6578	88.3473	60.0757	81.1555	95.2118	66.9629	68.8454
argS	2275.41	2638.35	2439.39	2411.29	2609	2575.02	2420.38	2417.84	2364.02
lysA	3862.45	4165.14	3880.71	3778.91	3964.99	4009.08	3682.19	3770.25	3789.41
thrA	5562.84	5959.18	5874.82	5944	5566.06	5620.73	5176.51	5813.81	5424.24
thrC	4998.78	5087.13	5264.21	5616.53	5281.89	5411.64	4908.92	5706.19	5335.04
thrB	2953.74	2780.77	3057.1	3199.35	3499.65	3473.45	3118.94	3299.12	3400.58
rho	84728.8	86696.7	91268.7	108867	114396	114876	99383	91922.1	101109
rpmE	12921.1	12427	14106.9	16562.2	17129.2	18535.9	15462.4	13191.7	15881
prfA	7395.78	7481.35	8142.8	9066.79	9426.16	9449.36	8107.03	7862.16	8651.25
hemK	5423.88	5518.07	5700.36	6312.71	6511.06	6518.22	5928.18	5744.46	6099.12
Rv1301	3495.86	3518.73	3692.05	4420.9	4403.64	4461.64	3933.75	4058.43	4224.78
rfe	4537.12	4084.68	4345.26	4912.11	5188.44	5330.48	4999.12	4200.72	4718.34
Rv1303	4589.22	4151.27	4434.52	4399.69	4650.62	4928.52	5019.16	5099.94	4701.85
atpB	5742.93	5749.26	5395.06	5661.29	5820.66	5665.61	5939.21	6293.31	5732.59
atpE	5748.42	5810.3	5454.9	5177.15	4948.14	4632.55	5539.32	6100.8	5675.38
atpF	13742.1	14057.3	13436.4	13263.9	12893.4	11781.9	13491	14920.8	13683.8
atpH	20748.4	20207	19700.7	20208	20098.6	19266.3	21264.3	24082.7	22018.9
atpA	21130.5	21236.3	20896.6	20800.5	20920.6	19141.2	20377.3	22291.5	21273.2
atpG	11108.3	10739.3	10706.9	11352	11546	11370.4	11112.7	12244.6	12114.9
atpD	22106.9	21921.5	22077.2	23006.8	22873.6	22300.6	23287.8	25479.4	25154.8
atpC	4679.73	4411.13	4426.4	4723.63	4813.68	4935.21	5137.43	5060.48	5161.47
Rv1312	2662.12	2565.3	2642.25	2759.97	2810.21	2849.03	2917.49	2677.32	2941.93
Rv1313c	2992.14	2888.96	2972.91	3255.89	3342.3	3516.42	3186.09	2807.66	3137.8
Rv1314c	773.403	759.232	826.654	855.202	871.574	825.876	811.805	858.56	800.934
murA	3398.95	3642.65	3590.62	3851.94	3861.05	3793.3	3870.61	3825.25	3824.31
mcr3	20322.4	18248.4	18896.4	22874.9	22244.2	24126.1	23403	22116.9	20355.9
rrs	25217	25685.3	24625.2	36730.1	36026.3	42371.8	42189.8	70192.6	51692.2
rrl	88460.5	79880.2	75856.4	126218	132979	127948	120389	188650	134321
rrf	635.361	685.251	744.496	748.007	745.701	657.837	709.578	698.327	773.784
ogt	2224.22	2128.81	2362.3	2851.85	3118.21	3068.63	2381.3	2160.75	2450.32
alkA	3317.59	3233.9	3581.49	5640.09	5740.56	5368.67	3545.89	3356.51	3757.41
Rv1318c	2104.46	2166.72	2251.74	2522.02	2656.68	2670.49	2301.12	2041.17	2240.87
Rv1319c	2898.89	2818.68	2930.31	3001.45	2957.06	2921.6	2885.42	2722.76	2978.78
Rv1320c	5446.73	5747.41	5576.62	5602.39	5858.81	5958.72	5539.32	5414.43	5540.6
Rv1321	3293.82	3462.32	3340.09	3372.51	3345.16	3589.94	3193.1	2904.51	3113.56
Rv1322	3492.2	3238.53	3625.11	3364.26	3482.48	4107.42	2710.03	2749.06	2848.84
Rv1322A	25110	26613.8	25016.7	26561.9	23138.7	24026.8	21608.1	25173.3	22784
fadA4	13617.7	14191.4	14291.5	15794.1	15210.6	15501.7	15209.8	16734.7	16016.7
Rv1324	6384.69	6601.89	6717.71	7272.75	7179.52	7940.83	6612.71	6833.8	7250.1
PE_PGRS24	812.713	713.918	842.883	845.778	904.949	824.922	1038.31	992.485	960.927
glgB	4011.46	4254.84	4127.18	4013.32	3773.32	3763.7	3538.87	4069.19	3876.68
glgE	5852.63	5902.77	5832.22	6323.31	6025.68	5984.5	5798.9	6288.53	6093.3
glgP	5794.12	6325.39	5757.16	5694.28	5530.77	4756.67	5688.65	5893.93	5669.57
dinG	1704.96	1806.99	1808.5	1818.78	1772.71	1737.68	1738.87	1788.87	1760.89
pncB1	874.878	1018.17	939.241	890.54	897.32	847.836	847.886	979.332	991.956
Rv1331	1758.9	1721.91	1595.49	1599.67	1284.47	1386.33	1371.05	1463.62	1428.3
Rv1332	5920.28	6276.38	6106.08	5951.07	5658.55	5994.05	5326.85	5617.71	5487.27
Rv1333	2117.26	2253.65	2247.69	2179.23	2298.13	2293.36	2051.56	2245.65	2270.93
mec	1552.29	1454.65	1561.01	1493.66	1569.6	1713.81	1511.36	1543.73	1589.26
cysO	2490.25	2639.28	2676.74	2496.1	2409.7	2332.5	2304.12	2538.61	2476.5
cysM	3688.75	3704.61	3874.62	3828.38	3513.95	3656.77	3604.02	3557.4	3740.92
Rv1337	3766.46	3713.85	3663.65	3923.8	4023.16	3995.71	4017.94	3879.06	3887.34
murI	2606.35	2556.05	2669.64	2860.1	3045.74	3114.46	2702.01	2527.85	2971.99
Rv1339	3306.62	3294.94	3326.9	3438.48	3632.19	3630.99	3449.67	3268.03	3440.33
rphA	3735.37	3831.3	3567.29	4087.53	4133.78	4114.11	3908.69	3765.47	3908.67
Rv1341	1808.26	1734.86	1794.3	1951.89	1869.97	1841.75	1707.8	1614.28	1722.11
Rv1342c	690.212	671.379	692.767	752.719	726.629	865.022	722.607	716.264	720.453
lprD	510.117	522.492	541.636	568.956	578.824	541.355	555.235	444.825	542.037
mbtL	527.487	524.341	495.992	470.007	463.441	400.049	509.132	432.867	474.161
mbtM	4121.16	4015.33	4067.34	4337.26	4393.15	4218.18	4167.27	4274.86	4361.5
mbtN	1898.77	1761.68	1871.38	1970.73	1814.67	1842.71	1763.92	1831.91	1906.34
mbtK	688.384	677.852	689.724	674.973	693.254	710.349	687.529	564.401	627.366
leuW	23.7689	23.1191	29.4147	27.0932	38.1433	29.5979	39.0869	25.1111	25.211
irtA	1739.7	1681.22	1678.67	1841.16	1858.53	1792.1	1645.66	1663.31	1701.74
irtB	1161.93	1146.71	1128.92	1239.22	1166.23	1231.65	1085.41	1043.9	1107.34
fabG2	312.652	361.583	340.805	300.381	306.1	305.527	287.64	368.296	298.653
Rv1351	453.437	419.843	489.907	375.77	392.876	358.994	409.912	451.999	414.042
Rv1352	3238.05	3402.21	3170.7	3093.33	3026.67	2842.35	3154.01	3346.95	3130.04
Rv1353c	680.156	653.809	633.937	671.439	739.979	709.394	645.435	620.602	583.732
Rv1354c	1277.12	1268.78	1226.29	1182.68	1317.85	1242.16	1087.42	917.152	1019.11
moeY	701.182	749.984	718.124	832.82	734.258	865.977	745.658	648.105	632.214
Rv1356c	712.153	845.235	801.297	835.176	881.11	867.886	643.431	548.856	599.246
Rv1357c	430.583	491.975	452.378	543.041	602.664	647.334	492.094	466.349	466.404
Rv1358	416.87	440.188	429.049	396.974	401.458	431.556	416.927	374.275	392.71
Rv1359	736.836	697.272	752.61	638.456	698.022	767.635	724.612	627.777	634.154
Rv1360	4793.09	4840.22	4803.72	4910.93	4848.01	5285.61	5082.3	4586.96	4749.36
PPE19	5188.02	5317.4	6741.03	5772.02	6044.75	7629.57	7757.25	9049.55	8664.83
Rv1362c	1908.82	2009.51	1884.57	1860	1843.27	1684.21	1943.32	1860.61	1788.04
Rv1363c	1715.93	1690.47	1649.25	1612.63	1628.72	1490.4	1692.76	1554.5	1535.93
mcr15	767.918	731.489	767.825	764.498	766.68	759.997	760.692	638.539	733.058
Rv1364c	2687.71	2769.67	2631.09	2625.68	2840.72	2765.02	2655.91	2600.79	2834.3
rsfA	2462.82	2462.65	2362.3	2252.27	2363.93	2288.58	2407.35	2323.37	2333.96
Rv1366	691.126	656.583	675.523	667.905	644.621	622.51	643.431	589.512	644.82
Rv1366A	510.117	496.599	476.721	459.406	397.644	422.009	418.932	457.978	483.857
Rv1367c	1685.76	1841.21	1809.51	1796.39	1859.48	1734.82	1747.89	1766.15	1789.98
lprF	14038.3	13693	13382.7	12631.3	11907.4	10262.8	12252.2	15022.4	13299.8
Rv1371	42.9668	45.3135	39.5577	50.6524	51.4934	38.1908	55.1226	27.5026	35.8772
Rv1372	495.49	456.834	471.649	454.694	377.618	422.009	448.999	374.275	383.983
Rv1373	854.766	782.351	804.339	659.66	841.059	791.505	686.527	681.586	735.967
Rv1374c	4217.15	4400.03	4030.83	3681.14	3780.95	3148.83	4239.43	3845.58	3851.47
Rv1375	4834.23	4858.71	4572.46	4425.61	4375.99	3873.5	4385.75	4420.75	4478.83
Rv1376	2010.3	1910.56	2062.07	2408.94	2468.82	2312.45	2139.76	1965.84	2059.54
Rv1377c	1572.4	1657.18	1569.12	2251.09	2229.47	1928.64	1505.35	1524.6	1598.96
Rv1378c	1740.61	1894.84	1907.9	4897.97	4533.33	4041.54	1800	1829.52	1681.38
pyrR	1626.34	1640.53	1540.72	1551.38	1508.57	1408.29	1593.54	1424.16	1401.15
pyrB	623.476	594.624	576.122	566.6	540.681	477.385	631.404	608.645	583.732
pyrC	1654.68	1615.56	1453.49	1460.67	1316.9	1187.73	1415.15	1541.34	1367.21
Rv1382	638.103	595.548	569.022	581.914	533.052	480.25	500.112	600.274	481.918
carA	1261.58	1262.3	1160.36	1050.74	1074.69	971.956	1104.46	1320.13	1156.8
carB	6939.6	6443.76	6247.07	6053.55	5877.88	5520.48	5765.82	7084.91	6447.23
pyrF	1876.83	1828.26	1825.74	1672.71	1887.14	1919.09	1785.97	1958.66	1924.76
PE15	1900.6	2045.58	2115.83	2057.9	2448.8	2535.87	2277.06	2130.85	1986.82
PPE20	29264.1	31411.5	33056	33978.4	32619.2	31430.1	32862.1	34709.5	33969.9
mihF	14022.7	14169.2	13036.8	12883.4	12473.8	10369.8	13109.2	14666.1	13023.4
gmk	7356.47	7414.76	6659.89	6039.42	5934.14	5287.52	6418.27	7017.95	6548.07
rpoZ	12134.9	12851.5	12999.3	13371.1	13335.8	14064.7	12501.8	14117.2	13247.4
dfp	11366.1	11972.9	12494.1	12431	12098.1	12822.6	12767.4	13795.5	13535.4
metK	12847.1	13454.4	13700.1	15952	16130.8	16223.5	13987.1	14014.4	14864.8
Rv1393c	33387.1	35452.7	31818.6	42253.6	48864.4	39780.5	28838.1	30708.5	34285
cyp132	28252.1	29804.2	26793.7	37292	43194.4	33790.3	25907.6	27137.9	30772
Rv1395	613.42	646.41	708.995	707.956	658.925	695.073	577.284	666.041	601.185
PE_PGRS25	5830.69	5888.9	6723.79	7026.55	6831.46	7954.19	6393.22	5805.44	6560.68
vapC10	23044.9	22196.2	25570.5	23031.5	23361.8	29611.2	21930.8	24056.4	23896.2
vapB10	77201.4	70529.9	81602.4	76803.2	78882.2	91784.9	77594.6	81949.4	86579.4
nlhH	991.894	1059.78	991.985	1091.97	1030.82	952.861	1065.37	1100.1	1031.71
lipI	1612.63	1686.77	1570.14	1620.88	1548.62	1377.73	1635.64	1657.33	1546.6
Rv1401	1555.95	1534.18	1522.46	1604.39	1755.54	1649.84	1663.7	1672.88	1645.5
priA	2042.3	2028.93	2053.96	2334.72	2304.81	2251.35	2243.99	2000.52	2239.9
Rv1403c	393.101	351.411	428.034	424.067	369.036	466.883	357.796	347.968	360.711
Rv1404	3975.8	3877.54	4161.67	4292.5	4190.99	4240.14	3706.24	3869.5	3793.29
Rv1405c	469.893	418.918	499.035	457.05	502.538	562.36	385.858	392.211	351.984
fmt	850.195	971.928	870.269	1419.45	1320.71	1264.12	900.002	964.983	936.686
fmu	1523.04	1677.52	1520.43	2070.86	1983.45	1771.1	1552.45	1457.64	1503.93
rpe	2473.79	2574.54	2572.26	2373.6	2372.51	2508.18	2531.63	2796.9	2722.79
ribG	5456.79	5875.03	5717.61	5575.3	5386.78	5301.84	5349.9	5626.08	5711.26
Rv1410c	21016.3	21878.1	21612.7	21797	21110.4	21318.1	21533.9	24229.8	22900.3
lprG	7029.19	7697.74	7530.16	6962.94	6408.07	6299.57	7068.72	8066.63	7406.22
ribC	664.615	611.269	581.194	616.075	593.128	580.5	623.386	666.041	620.578
Rv1413	1277.12	1335.36	1248.6	1063.7	1143.34	1045.47	1151.56	1283.06	1117.04
Rv1414	230.375	239.514	207.931	182.584	196.438	192.864	203.452	198.497	220.111
ribA2	4318.63	4334.37	4381.77	4531.63	4201.48	4494.1	4356.69	4860.79	4452.65
ribH	3117.38	3268.12	3328.93	3641.09	3489.16	3492.55	3392.55	3643.5	3456.82
Rv1417	555.826	508.62	581.194	682.041	706.604	755.223	761.694	673.216	642.881
lprH	1584.29	1700.64	1696.92	1668	1823.25	1806.43	1824.06	1671.68	1805.5
Rv1419	1400.54	1318.71	1394.66	1334.63	1273.03	1450.3	1282.85	1476.77	1360.42
uvrC	3141.15	3519.65	3386.75	3397.25	3329.91	3320.69	3177.07	3329.01	3395.73
Rv1421	1899.68	1799.59	1883.55	1778.72	1964.38	1857.03	1897.22	1927.57	2010.09
Rv1422	4536.2	4649.72	4666.79	4709.5	4312.1	4305.06	4760.59	4916.99	4974.32
whiA	2256.22	2052.98	2236.53	2352.39	2294.32	2341.1	2414.37	2527.85	2375.65
Rv1424c	1228.67	1228.09	1161.37	1142.62	1134.76	1043.56	1121.49	1120.43	1056.92
Rv1425	5314.18	5450.56	5306.81	5458.68	5012.98	4951.44	4673.39	5012.65	4754.21
lipO	2712.4	2582.87	2578.35	2612.72	2602.32	2501.5	2664.93	2619.92	2597.7
fadD12	2655.72	2534.78	2426.2	2364.17	2492.66	2236.07	2524.61	2525.46	2456.13
Rv1428c	1916.14	1989.17	1948.47	2073.22	2045.43	2017.43	2327.18	1969.43	2071.18
Rv1429	468.064	408.746	506.135	464.118	425.297	441.104	439.979	453.195	471.252
PE16	1520.3	1414.89	1340.9	1417.09	1327.39	1415.92	1408.13	1265.12	1338.12
Rv1431	1774.44	1690.47	1714.17	1533.71	1613.46	1476.08	1523.39	1758.97	1452.54
Rv1432	581.424	556.708	536.564	619.609	555.938	518.44	476.059	542.878	539.128
Rv1433	2198.62	2185.22	2117.86	1923.61	1884.28	2216.02	2605.8	2483.61	2200.14
Rv1434	761.519	761.081	763.767	572.49	575.963	598.641	860.915	694.74	735.967
Rv1435c	6241.16	6400.3	6275.47	5571.77	5092.13	6100.03	7879.52	6709.44	6175.73
gap	7807.17	7869.75	7694.48	8030.18	7741.18	7123.54	7502.69	7796.39	7574.94
pgk	7373.84	7318.59	7139.65	7203.25	7059.37	6944.04	6857.25	7291.78	6990.23
tpi	5029.86	5113.95	4901.09	4974.54	5106.43	5108.98	4953.02	5073.63	5098.44
Rv1439c	574.11	656.583	616.694	633.744	677.043	709.394	623.386	521.354	603.125
secG	782.545	787.899	738.41	790.414	793.38	884.117	938.086	799.967	839.72
PE_PGRS26	1113.48	1145.78	1119.79	1108.46	1186.26	1165.77	1271.83	1243.6	1273.16
bisC	7709.35	7886.39	7971.38	8327.02	8005.32	8314.14	7326.29	8024.78	7932.74
Rv1443c	886.763	841.536	818.54	887.007	906.856	888.891	831.85	856.168	826.145
Rv1444c	1701.3	1651.63	1594.48	1726.89	1679.26	1785.42	1725.84	1799.63	1835.55
devB	3296.56	3328.23	3112.88	3220.55	3226.92	3214.71	3047.78	3226.18	3399.61
opcA	4835.14	5118.57	4799.66	4661.2	4478.02	4302.2	4152.23	4700.55	4673.73
zwf2	7777	7963.15	7928.78	7588.44	7435.08	6999.42	6904.36	7710.3	7657.36
tal	7958.01	8217.46	7489.59	7853.48	7466.55	6777.91	7127.85	8083.38	7677.72
tkt	18744.5	19644.8	19070.9	18852.1	18055.1	16766.7	17884.8	19331.9	18383.7
PE_PGRS27	844.71	808.244	899.684	924.701	896.367	860.248	937.084	901.607	971.593
Rv1451	3359.64	3373.54	3443.55	3326.57	3389.03	3628.13	3177.07	3814.49	3469.42
PE_PGRS28	457.094	389.326	402.677	408.753	489.187	451.606	463.03	491.46	468.343
Rv1453	1756.16	1772.77	1766.91	1742.21	1920.51	1775.87	1926.28	1800.82	1906.34
qor	4479.52	4570.19	4320.92	4399.69	4341.66	4180.94	4323.62	4280.84	4100.67
Rv1455	342.821	393.025	338.776	366.347	381.433	322.712	378.843	389.82	355.863
Rv1456c	674.671	589.075	680.595	620.787	665.6	603.415	653.453	688.761	644.82
Rv1457c	1207.64	1184.62	1192.82	1252.18	1320.71	1267.94	1274.84	1224.46	1256.67
Rv1458c	2324.78	2244.4	2213.2	2398.33	2319.11	2178.79	2385.31	2347.29	2344.62
Rv1459c	4260.12	4227.1	4151.53	4141.72	4238.67	4337.52	4034.97	4120.61	4221.87
Rv1460	2333.01	1907.79	2019.47	2189.83	2152.23	2365.92	2013.48	2292.28	2229.23
Rv1461	13676.3	12338.2	12629	13619.6	14056.7	14904.9	13079.1	14564.4	14252.9
Rv1462	5448.56	4574.81	4598.83	5392.72	5228.49	5469.88	5082.3	5310.39	5285.58
Rv1463	3253.6	2825.16	2790.34	3067.42	3015.23	2716.32	2748.11	3081.49	2971.02
csd	5795.95	4876.28	5087.73	5425.7	5427.79	5455.56	4728.52	4976.78	4912.27
Rv1465	1699.48	1437.08	1469.72	1742.21	1563.87	1644.11	1424.17	1310.56	1389.51
Rv1466	2032.24	1787.57	1578.25	1827.02	1575.32	1523.81	1695.77	1479.16	1394.36
fadE15	2041.38	2113.09	1909.93	2003.72	1813.71	1657.48	1647.66	1896.48	1742.47
PE_PGRS29	1747.01	1701.57	1607.66	1529	1488.54	1272.71	1680.74	1562.87	1524.3
ctpD	4335.99	4100.41	3888.82	2927.24	3043.83	2620.84	4448.89	4082.34	3603.23
trxA	839.225	748.135	741.453	745.651	777.169	676.932	639.422	683.978	625.427
trxB1	369.332	337.539	350.948	355.745	368.083	419.144	365.814	319.269	351.984
echA12	2482.02	2637.43	2441.42	2509.06	2489.8	2402.2	2635.86	2281.52	2376.62
Rv1473	5096.6	5170.36	4803.72	5072.31	5257.1	4807.27	4570.16	4641.96	4622.34
Rv1473A	324.537	321.818	358.048	387.55	360.454	394.32	355.791	294.158	316.107
Rv1474c	1156.45	1222.54	1199.92	1136.73	1090.9	1079.85	1060.36	1133.59	1057.89
acn	10908.1	12577.7	12905.9	13036.5	12369.9	12068.3	11515.6	14153.1	13583.9
Rv1476	2141.03	2106.61	1942.38	2036.7	1861.39	1689.94	2055.57	1908.44	1848.16
ripA	9495.67	9387.28	9647	7963.03	8223.69	8739.01	12833.5	11952.9	10814.5
Rv1478	2774.56	2532.93	2638.19	2433.67	2289.55	2674.31	4038.98	3535.88	3273.55
moxR1	12487.8	12405.7	13264	13578.4	13218.6	13699	14564.4	14790.4	14447.8
Rv1480	7009.08	7505.39	7502.77	7862.91	7647.73	7703.09	7509.7	7626.59	7851.29
Rv1481	5635.97	5924.97	6084.78	6577.75	6359.44	6632.79	6474.4	5947.74	6431.71
Rv1482c	190.151	199.749	228.217	306.271	313.728	354.22	209.466	172.19	194.9
fabG1	2951	3323.6	2998.27	2907.21	2982.8	2648.53	2969.6	2903.32	2901.2
inhA	6814.36	7101.27	7041.27	6643.71	6611.18	6369.27	7119.83	7209.27	6852.54
hemZ	1182.05	1047.76	1215.13	1230.97	1325.48	1287.03	1117.49	1133.59	1219.82
Rv1486c	4431.98	4768.09	4591.73	4565.79	4355.01	4508.43	4120.16	4608.48	4503.07
Rv1487	748.72	616.818	738.41	798.659	725.676	738.038	757.685	786.814	759.239
Rv1488	8152.73	8125.91	7918.64	8500.19	8025.34	7747.01	7416.49	8450.48	8064.61
Rv1489	2431.74	2285.09	2419.1	2549.11	2516.5	2622.75	2222.94	2392.73	2444.5
Rv1489A	468.064	398.574	473.678	492.389	487.28	596.731	475.057	436.454	493.554
Rv1490	1528.52	1477.77	1434.22	1584.36	1706.91	1561.05	1406.13	1442.09	1436.06
Rv1491c	3295.65	2999.01	3131.14	3134.56	3237.41	3204.21	3480.74	3527.51	3429.67
mutA	3636.64	3512.26	3454.7	3683.49	3626.47	3618.58	3320.38	3564.58	3628.44
mutB	3796.62	3777.66	3735.66	3790.69	3802.88	3753.2	3599	3698.5	3957.16
mazE4	409.556	419.843	436.149	438.202	447.23	498.39	453.008	412.539	415.982
mazF4	270.6	311.646	300.233	250.906	295.61	310.3	283.631	327.64	285.078
Rv1496	745.063	721.316	786.082	810.439	792.426	795.324	815.814	777.248	790.268
lipL	3282.85	2992.54	3032.76	2906.04	2726.29	2870.04	3635.08	3123.34	2990.41
Rv1498c	1679.36	1710.81	1733.44	1500.73	1828.02	1691.85	1441.21	1516.23	1504.9
Rv1498A	722.209	762.931	694.795	629.033	641.761	565.224	536.193	607.449	527.492
Rv1499	409.556	414.295	408.763	434.669	463.441	492.662	465.034	368.296	408.224
Rv1500	2119.09	1988.24	2039.76	1911.83	2051.15	1949.64	1810.03	1703.97	1663.93
Rv1501	2894.32	2801.11	2886.7	2939.02	2987.57	3260.54	2540.65	2364.03	2512.37
Rv1502	3755.49	3644.5	3701.18	4046.3	4375.03	4494.1	3563.93	3344.56	3734.14
Rv1505c	1057.72	1106.02	1105.59	1254.53	1308.31	1288.94	1089.42	893.237	1009.41
Rv1506c	1015.66	909.968	1065.01	934.125	1078.5	1183.92	938.086	764.094	912.444
Rv1507c	2731.59	2741	2767.01	2494.93	2848.35	2793.66	2543.66	2380.77	2364.02
Rv1507A	2287.3	2300.81	2174.66	1923.61	2123.63	2096.68	2184.86	1840.28	1950.94
Rv1508c	5613.12	5707.65	5459.97	5305.55	5224.67	4957.17	5222.62	5480.19	5025.72
Rv1508A	522.916	609.42	491.935	499.457	592.174	576.681	460.023	485.481	440.223
Rv1509	579.595	574.279	586.265	590.16	686.579	741.857	670.491	617.015	608.943
Rv1510	1948.14	1854.15	1888.63	2066.15	2064.5	2054.67	1782.97	1798.43	1891.79
gmdA	3363.3	3531.68	3366.46	3657.58	3732.32	3664.41	3640.1	3515.55	3596.45
epiA	2939.12	3188.59	2911.04	2984.96	2905.56	2967.43	2919.49	2941.58	2894.42
Rv1513	1956.36	2187.07	2033.67	2037.88	2015.87	1921	1872.16	1822.35	1748.29
Rv1514c	898.647	827.664	867.226	810.439	748.562	706.53	767.707	797.576	822.266
Rv1515c	1071.43	1121.74	1075.16	864.625	929.742	738.038	887.975	905.195	864.931
Rv1516c	817.284	1019.09	880.412	879.939	862.038	713.213	882.964	876.496	800.934
Rv1517	331.85	373.605	331.676	334.542	358.547	336.079	385.858	355.142	356.833
Rv1518	218.491	204.373	169.388	199.076	216.463	219.597	177.395	187.735	162.902
Rv1519	219.405	194.201	219.089	208.5	207.881	241.557	248.553	193.714	201.688
Rv1520	813.628	762.006	751.596	723.27	757.144	775.274	731.627	644.518	675.849
fadD25	9502.07	9882.96	9863.05	10162.3	10168	10354.5	9437.99	9934.42	9813.87
mmpL12	5192.59	5385.83	5188.14	5287.88	5347.69	5381.09	5165.49	4998.3	4912.27
Rv1523	1192.1	1302.99	1175.57	1223.9	1250.15	1058.84	1301.9	1223.27	1239.22
Rv1524	1231.41	1211.44	1182.67	1258.07	1301.64	1197.28	1199.67	1217.29	1244.07
wbbL2	614.334	594.624	601.48	592.516	644.621	642.56	661.471	639.735	640.941
Rv1526c	612.506	657.508	646.109	656.126	636.039	671.204	631.404	599.079	609.912
pks5	5388.23	5596.67	5498.52	5555.28	5489.77	5278.93	5757.81	5654.78	5522.18
papA4	106.96	118.37	131.859	139	105.848	137.487	97.2162	106.423	131.873
fadD24	1224.1	1236.41	1099.5	1027.18	1079.45	1010.15	1086.42	1024.77	1046.26
adh	623.476	638.088	586.265	616.075	589.314	567.134	595.324	685.174	600.216
Rv1531	842.882	829.514	815.497	799.837	826.755	747.585	793.765	778.443	803.843
Rv1532c	694.783	726.865	644.08	669.083	698.975	649.244	661.471	687.565	603.125
Rv1533	3739.03	3679.64	3671.76	4456.24	4301.61	4414.86	3890.65	3621.97	3726.38
Rv1534	2512.19	2462.65	2425.19	2748.19	2813.07	2859.54	2563.7	2330.55	2415.41
Rv1535	28146	30369.3	26171	26696.2	27036.9	23416.7	23428.1	24789.4	21451.7
ileS	19209.8	19369.2	19074.9	19424.6	19538.9	19401.9	16737.2	19901.1	17627.3
dinX	575.024	533.589	616.694	613.719	573.103	601.505	473.052	541.682	543.976
ansA	1154.62	1154.11	1150.22	1180.32	1076.59	940.449	1108.47	1155.11	1035.59
lspA	2156.57	2036.33	2181.76	2214.57	2115.04	2236.07	2224.95	2581.66	2386.32
Rv1540	2894.32	3008.26	3179.83	3088.62	2839.77	3325.47	2782.19	3308.68	3244.46
lprI	811.799	810.094	896.641	960.04	1007.94	1110.4	1027.28	1009.23	1004.56
glbN	402.243	344.937	429.049	504.168	447.23	569.043	393.876	449.608	448.95
Rv1543	6082.09	6185.75	5550.25	6389.27	6332.74	5925.3	6256.92	6134.28	6157.3
Rv1544	4965.87	4891.08	4879.79	4859.1	4864.22	4458.78	4730.52	4971.99	4855.06
Rv1545	1166.5	1165.2	1105.59	1168.54	1078.5	1083.66	1052.34	1039.12	1076.32
Rv1546	1145.48	1151.33	1100.51	1189.74	1093.76	1179.14	1146.55	1135.98	1100.56
dnaE1	13180.8	13398	13363.4	14640.9	15032.3	15048.1	13687.4	13021.9	12689.9
PPE21	1465.44	1329.81	1460.59	1611.45	1744.1	1860.85	1434.19	1361.98	1450.6
fadD11	2101.72	1991.02	1994.11	2116.8	2032.08	1813.11	2048.56	2034	1946.1
plsB1	777.974	695.423	691.752	801.015	714.233	761.907	720.603	687.565	647.729
frdA	3027.79	2702.16	2383.6	2870.7	2627.12	2085.22	2394.33	2248.04	2240.87
frdB	1304.55	1192.02	1101.53	1206.23	1049.89	862.158	978.176	964.983	1048.2
frdC	341.906	270.956	271.832	296.847	303.239	238.693	263.586	240.349	241.444
frdD	756.948	688.025	643.066	785.702	642.714	619.646	546.215	620.602	630.275
Rv1556	938.871	930.313	912.869	949.439	941.185	858.339	880.959	869.322	902.748
mmpL6	1414.25	1416.74	1271.93	1388.82	1565.78	1538.14	1373.05	1147.93	1220.79
Rv1558	2109.95	2005.81	2192.92	2093.24	1971.05	2322	2168.82	2116.5	2207.9
ilvA	10223.4	10738.4	10242.4	10923.3	10595.2	9936.3	10472.3	10387.6	10178.5
vapB11	267.857	242.288	249.518	298.025	271.771	293.115	257.573	200.889	237.565
vapC11	673.757	656.583	668.423	662.016	701.836	759.997	579.288	547.661	602.155
treZ	1362.14	1463.9	1376.4	1393.53	1472.33	1496.13	1306.91	1371.54	1463.21
treY	1321.92	1376.05	1411.9	1431.23	1422.74	1406.38	1250.78	1322.52	1353.64
treX	3340.44	3377.24	3296.47	3314.79	3223.11	3292.05	3236.2	3119.75	3286.16
Rv1565c	6417.6	6675.88	6910.42	6604.84	6404.26	6719.67	6368.16	6697.48	6758.49
Rv1566c	4426.5	4545.22	4242.81	3495.02	3592.14	3462.95	4760.59	5030.59	4236.42
Rv1567c	633.532	639.012	621.766	699.71	700.883	669.294	724.612	622.994	631.245
bioA	1280.78	1277.1	1242.52	1154.4	1262.54	1161	1336.97	1291.43	1295.46
bioF1	1715.02	1629.44	1593.46	1437.12	1464.7	1394.92	1577.51	1738.64	1647.44
bioD	1089.71	1107.87	990.971	1056.63	997.447	1032.11	1052.34	1010.42	1026.86
Rv1571	514.688	562.257	562.936	555.999	620.782	584.319	584.3	527.333	495.493
Rv1573	245.917	200.674	195.76	217.923	203.113	210.049	170.379	156.645	193.931
Rv1574	83.1911	115.596	96.3584	102.483	82.008	102.16	64.1427	55.0052	75.633
Rv1575	53.9371	53.6363	43.6149	61.2541	72.4722	73.5173	42.0936	29.8941	52.3613
Rv1576c	951.67	898.871	1038.64	1128.49	1107.11	1253.61	1023.28	1042.71	1027.83
Rv1577c	974.525	1000.6	1082.26	989.489	984.096	1158.14	775.725	914.761	880.446
Rv1578c	384.873	423.542	477.735	428.779	334.707	412.461	341.76	351.555	348.106
Rv1579c	274.256	258.934	267.775	302.737	274.632	231.054	311.693	245.132	268.594
Rv1580c	536.628	530.815	532.507	539.507	540.681	475.476	535.19	539.29	517.795
Rv1581c	271.514	293.15	282.99	261.508	311.821	241.557	303.675	269.047	312.229
Rv1582c	494.576	508.62	602.494	581.914	613.153	654.018	576.282	486.677	597.307
Rv1583c	233.118	262.633	255.603	299.203	276.539	317.939	238.531	249.915	219.142
Rv1584c	666.443	598.323	708.995	626.677	653.204	786.731	591.315	658.867	657.425
Rv1585c	703.011	789.749	908.812	770.388	755.237	1066.48	725.614	749.745	740.816
Rv1586c	1019.32	1138.39	1504.21	1276.91	1336.92	1924.82	1257.8	1521.01	1325.52
Rv1587c	560.397	438.338	620.751	743.295	756.19	820.148	706.571	615.819	685.545
Rv1588c	232.204	181.254	221.117	437.024	456.766	416.28	217.484	198.497	210.415
bioB	5425.71	5516.22	5119.17	5191.29	5221.81	4674.56	5157.47	5416.82	5100.38
Rv1590	1812.84	1806.07	1607.66	1871.78	1672.58	1562	1708.8	1664.51	1650.35
Rv1591	1489.21	1557.3	1535.65	1589.07	1643.02	1629.79	1668.71	1628.63	1668.77
Rv1592c	2615.49	3232.05	3311.69	2318.23	2593.74	2496.72	2971.61	4128.98	3453.91
Rv1593c	4333.25	3995.91	3970.98	3742.39	3357.56	3385.62	3138.98	4775.89	3716.68
nadA	22730.4	21930.8	22381.5	20140.8	19454	21001.1	21702.3	25532	22853.8
nadB	26290.2	26230	27177.1	25644.3	23851.9	25979.3	27316.8	32060.9	29060.5
nadC	17705.1	17908.1	18479.5	17742.5	16474.1	18458.6	18769.7	20197.7	18891.8
Rv1597	2271.76	2349.83	2524.59	2401.87	2404.93	2402.2	2169.83	2071.07	2253.48
Rv1598c	1896.03	2005.81	1989.04	1920.08	1909.07	1739.59	1604.57	1726.69	1664.9
hisD	4946.67	5140.77	5298.7	5574.12	4668.74	4936.16	4908.92	6075.68	5456.24
hisC1	2747.14	2996.24	3096.66	2861.27	2896.03	2973.15	2715.04	3386.41	3072.83
hisB	1211.3	1412.12	1379.45	1352.3	1286.38	1530.5	1345.99	1579.61	1540.78
hisH	741.407	760.156	827.668	829.286	775.262	949.997	832.852	924.327	915.353
hisA	1855.8	2072.4	2122.93	2213.39	2075.95	2321.05	2014.48	2128.46	2233.11
impA	2060.58	2235.16	2301.45	2489.04	2547.97	2612.25	2196.89	2469.26	2534.68
hisF	1845.75	1878.2	2020.48	2259.33	2089.3	2350.64	2048.56	2291.09	2240.87
hisI	864.822	835.987	893.598	978.888	985.05	1007.28	846.884	841.819	1074.38
chaA	1907.91	1946.63	1911.95	2074.39	2093.11	1955.37	1918.27	1885.72	2006.21
bcpB	2016.7	2159.33	1831.82	1961.31	1778.43	1653.66	1739.87	1752.99	1694.95
trpE	3213.37	3107.21	3278.22	3209.95	3437.66	3441.95	3399.56	3515.55	3633.29
Rv1610	1318.26	1265.08	1339.89	1431.23	1458.03	1427.38	1409.13	1416.98	1477.75
trpC	9589.83	9527.85	9258.53	9889	10288.2	10080.5	10528.4	9703.64	10198.8
trpB	6482.51	6107.15	6629.46	6949.98	7223.38	7946.55	6913.38	6345.93	6840.91
trpA	6841.78	5853.76	6277.5	7414.1	7751.67	8139.42	7596.9	6980.88	7851.29
lgt	12434.8	11740.8	11961.6	13202.6	13413.1	13877.6	13129.2	11729.3	12875.1
Rv1615	2730.68	2679.97	2641.24	2664.55	2787.32	2678.13	2660.92	2627.1	2626.79
Rv1616	1694.9	1561	1663.45	1748.1	1774.62	1751.05	1637.64	1639.39	1708.53
pykA	7148.04	7541.45	7398.3	7673.25	7639.14	6934.5	7448.57	7811.94	7654.45
tesB1	5010.67	5190.7	4997.45	5157.12	5326.71	5350.53	5076.29	4747.19	5311.76
Rv1619	1525.78	1501.82	1505.22	1604.39	1817.53	1685.17	1409.13	1464.81	1504.9
cydC	1011.09	1028.34	1081.24	1003.62	939.278	1015.88	878.955	895.628	920.202
cydD	1322.83	1385.3	1358.15	1415.91	1335.97	1535.27	1273.83	1467.2	1319.7
cydB	1049.49	1056.08	1130.94	949.439	968.839	1182.01	964.144	1238.81	1054.01
cydA	3639.38	3859.97	3902.01	3674.07	3407.15	3742.7	3342.43	3920.92	3633.29
Rv1624c	2155.66	2171.35	2115.83	2014.32	2020.64	1811.2	2175.84	2398.71	2254.45
cya	3002.19	2887.11	2862.35	2868.34	2824.51	2739.24	2478.51	3068.33	2638.43
leuV	23.7689	12.0219	11.1573	12.9576	14.3037	12.412	13.029	5.97883	8.72688
Rv1626	10006.7	10964.9	10532.5	10222.4	10235.7	9878.05	10492.3	10977.1	10507.2
Rv1627c	6231.11	6604.67	6529.05	6845.15	6503.43	6586.01	6412.26	6654.44	6647.95
Rv1628c	3151.21	2873.24	3144.33	3424.34	3525.39	3880.19	3008.69	3301.51	3303.61
polA	4828.74	4874.43	4493.35	5101.76	4976.74	4832.09	4277.51	4430.31	4529.25
rpsA	40412.6	42523.4	42738.5	46494.2	46795.1	46527.9	49033.1	48140.3	46764.5
coaE	8656.45	8753.82	9613.53	10327.2	10593.3	11459.2	10013.3	8989.77	10081.5
Rv1632c	1910.65	1834.73	2018.46	1976.62	2081.67	2409.84	2091.65	1699.18	1920.88
uvrB	6175.34	6245.86	6315.03	7811.08	7703.99	7619.07	6450.35	6630.52	6777.88
Rv1634	3385.24	3303.26	3311.69	4234.78	4096.59	4286.92	3464.71	3531.1	3772.92
Rv1635c	1731.47	1837.51	1729.38	1895.34	1870.93	2005.02	1648.67	1897.68	1792.89
TB15.3	1594.34	1530.49	1541.74	1603.21	1521.92	1515.22	1776.95	1736.25	1626.11
Rv1637c	2536.87	2523.68	2709.19	2648.06	2759.67	2577.88	2677.96	2764.61	2648.12
uvrA	10171.3	9914.4	10162.3	13375.8	13459.8	12758.6	9723.63	10217.8	10469.4
Rv1638A	8714.04	8260.92	8172.21	9281.17	9040.91	8906.1	7656.03	8104.9	7976.37
Rv1639c	42152.3	42480.9	40000.9	44827.4	42228.4	41517.2	40005	39909.9	40578.1
lysX	6124.15	5923.12	6025.95	6185.49	6443.35	6522.04	6215.82	5798.27	6248.45
infC	44185.5	46862.4	49979.6	49919.7	51394.2	49490.5	50032.3	51715.7	51304.4
rpmI	8751.52	9252.27	9934.05	10394.4	10158.5	10173.1	10121.5	10232.2	10737.9
rplT	18217.9	19290.6	21265.8	22128	22489.3	22852.4	22656.4	21785.7	23422
tsnR	7585.93	7793.92	8989.74	9541.5	10069.8	10392.7	8956.92	8122.84	9784.78
Rv1645c	1389.57	1408.42	1434.22	1531.35	1578.18	1641.25	1376.06	1177.83	1422.48
PE17	5186.19	4965.06	4715.48	5340.89	5280.94	5024	4622.28	4316.71	4300.41
Rv1647	1040.35	1057.93	1065.01	1053.1	1145.25	1070.3	1083.41	1060.64	1125.77
Rv1648	1927.11	1898.54	1804.44	1791.68	1844.23	1856.07	1982.41	1970.62	1911.19
pheS	3007.68	2960.17	3084.48	3284.16	3400.47	3261.5	3364.48	3134.1	3296.82
pheT	6944.17	7026.36	7033.15	7253.9	7319.69	6706.31	7209.03	6887.61	7168.65
PE_PGRS30	2857.75	2664.25	2666.59	3134.56	3044.79	2851.9	2881.41	2758.63	2772.24
argC	695.697	898.871	796.225	780.99	711.372	714.168	905.013	944.655	833.902
argJ	1674.79	2219.43	1920.07	1759.88	1645.88	1667.98	1665.7	2195.43	1867.55
argB	1732.39	2177.82	1948.47	1650.33	1608.69	1463.66	1558.47	2384.36	1806.47
argD	1723.24	2048.35	1925.14	1744.56	1538.13	1453.16	1639.65	2194.23	1901.49
argF	1448.07	1838.43	1623.89	1488.95	1423.7	1324.27	1423.17	1828.33	1450.6
argR	754.205	815.642	770.868	713.846	679.904	663.565	673.498	877.692	778.632
argG	2702.34	2937.05	2783.24	2772.93	2580.39	2554.01	2635.86	3307.49	2804.24
argH	2144.69	2192.62	2120.9	2267.58	2175.12	2210.29	2138.76	2405.88	2408.62
pks10	2599.95	2773.37	2605.74	2820.04	2626.16	2554.97	2619.83	2511.11	2603.52
pks7	6197.28	5776.08	5901.19	6277.37	6121.04	5768.72	6488.43	7149.48	6834.12
pks8	4784.86	4208.6	4789.52	4736.59	4927.16	4851.19	5538.32	5500.52	5942.04
pks17	1018.41	972.852	1057.91	1047.21	1181.49	1122.81	1200.67	1106.08	1248.91
pks9	2072.46	1903.17	2217.26	2105.02	2343.9	2492.91	2219.94	2105.74	2317.47
pks11	3298.39	3419.78	3431.37	2775.28	2632.84	2641.85	3279.29	3523.92	3289.07
cyp139	1575.15	1521.24	1608.68	1537.24	1413.21	1467.48	1360.02	1469.6	1493.27
Rv1669	79.5344	62.884	62.8866	60.0761	45.7719	71.6078	73.1627	51.4179	46.5434
Rv1670	453.437	412.445	350.948	433.491	402.412	399.094	355.791	408.952	357.802
Rv1671	173.696	144.263	155.188	135.466	137.316	123.165	163.363	153.058	126.055
Rv1672c	1337.46	1308.54	1302.36	1280.45	1212.96	1217.33	1311.92	1230.44	1293.52
Rv1673c	194.722	196.975	206.917	228.525	214.556	168.04	219.488	209.259	177.447
Rv1674c	90.5046	95.2507	83.1726	82.4574	98.2189	90.7032	100.223	77.7248	77.5723
cmr	202.036	174.78	205.903	159.025	225.045	198.592	208.464	192.518	211.385
Rv1676	2385.12	2521.83	2588.49	2418.36	2385.86	2336.32	2395.33	2442.95	2515.28
dsbF	2436.31	2532.01	2486.05	2600.94	2643.33	2685.77	2489.54	2403.49	2460.98
Rv1678	1745.19	1562.85	1707.07	1865.89	1951.98	1957.28	2102.68	2182.27	1999.43
fadE16	4493.24	4561.86	4445.67	4522.2	4287.3	4157.07	4546.11	4658.7	4868.63
Rv1680	1663.82	1632.21	1637.08	1705.69	1612.51	1455.07	1562.48	1531.78	1608.66
moeX	2326.61	2483.92	2319.7	2224	2372.51	2143.46	2054.57	2239.67	2269.96
Rv1682	648.159	688.025	694.795	739.761	720.908	845.927	642.429	509.396	550.763
Rv1683	7611.53	7670.92	7156.9	7318.69	6818.11	6612.74	7206.03	7626.59	7113.38
Rv1684	462.579	373.605	393.548	406.397	426.251	456.38	419.934	418.518	421.799
Rv1685c	611.592	581.677	607.565	678.507	673.229	702.711	576.282	560.814	583.732
Rv1686c	442.467	465.157	437.163	449.982	440.555	460.199	400.892	474.719	397.558
Rv1687c	463.493	420.768	330.662	416.999	374.758	415.325	338.753	425.693	374.286
mpg	191.065	252.461	186.631	222.635	205.02	184.271	208.464	246.328	192.961
tyrS	2776.39	2945.38	2699.05	2697.54	2631.89	2529.19	2744.1	2851.9	2693.7
G2	1386.82	1420.44	1335.83	1497.19	1421.79	1498.03	1432.19	1206.53	1347.82
lprJ	2876.95	2612.46	2344.05	2147.43	1974.87	1716.68	2533.63	2215.75	2115.78
Rv1691	1054.06	954.357	923.012	949.439	936.417	847.836	1093.43	847.798	841.66
Rv1692	1760.73	1796.82	1612.74	1921.26	1749.82	1670.85	1512.36	1623.85	1546.6
Rv1693	1094.28	1168.9	1028.5	1108.46	997.447	1034.02	1116.48	1029.55	1135.46
tlyA	2764.51	2800.19	2527.63	2947.26	2750.13	2724.91	2656.91	2603.18	2706.3
ppnK	2294.61	2178.75	2189.87	2315.88	2278.11	2198.84	2276.06	2100.96	2300.99
recN	3397.12	3338.4	3285.32	3717.65	3595	3340.74	3330.41	3473.7	3571.24
Rv1697	6983.48	6600.04	6412.4	6335.09	6146.79	6242.29	8366.61	7515.39	7085.26
mctB	3533.34	3429.03	3427.32	3162.83	3136.33	3430.49	4076.07	3873.08	3697.29
pyrG	11913.7	11875.8	12377.5	11786.7	11484	12063.5	12409.6	12473	11760.9
Rv1700	2014.87	2028.01	2036.71	2056.72	2105.51	2128.18	2205.91	2222.93	2262.2
Rv1701	3215.2	3091.49	3129.11	3354.84	3245.99	3185.11	3393.55	3602.84	3459.73
Rv1702c	804.486	666.755	827.668	1311.07	1402.72	1313.76	893.988	798.771	906.626
Rv1703c	6390.18	6468.73	6163.9	5893.35	6044.75	5699.98	5854.02	5837.73	5601.69
cycA	2150.17	1991.02	1977.88	2149.78	2329.6	2111	2280.07	1992.15	2138.09
PPE22	447.952	411.52	375.291	442.914	429.112	454.471	383.854	353.947	413.073
PPE23	425.098	328.291	339.79	382.838	373.804	382.863	385.858	350.359	339.379
Rv1706A	150.841	144.263	185.617	232.059	193.577	282.612	140.312	149.471	147.387
Rv1707	5934.91	5245.26	5228.71	5456.33	5736.75	5425.96	5452.13	4735.23	5336.01
Rv1708	2328.44	2301.74	2215.23	2384.2	2465.96	2433.71	2554.68	2291.09	2328.14
scpA	2018.53	1946.63	2013.38	2149.78	2233.29	2295.27	2025.5	1903.66	2017.85
scpB	2738.91	2886.19	2868.44	3158.12	3074.35	3166.02	2953.57	2798.09	2947.75
Rv1711	2537.79	2419.18	2562.12	2787.06	2895.07	2939.74	2851.34	2481.21	2675.28
cmk	2226.05	2326.71	2359.26	2631.57	2560.37	2710.59	2532.63	2320.98	2555.04
engA	4213.49	4018.1	4189.06	4973.36	4667.78	4724.2	4607.25	4070.39	4697.97
Rv1714	436.982	360.658	422.963	511.236	493.002	566.179	421.938	375.47	453.798
fadB3	339.164	305.172	330.662	371.059	360.454	351.356	341.76	312.095	308.35
Rv1716	484.52	495.674	520.336	599.583	561.66	583.365	549.221	481.894	526.522
Rv1717	109.703	94.326	78.1011	94.2371	101.08	103.115	100.223	84.8994	119.267
Rv1718	422.355	432.79	418.906	458.228	428.158	438.24	430.958	381.449	385.922
Rv1719	406.814	374.53	364.133	407.575	374.758	340.853	377.84	432.867	392.71
proT	106.046	80.4545	106.501	127.22	103.94	118.392	100.223	93.2697	96.9654
vapC12	178.267	165.533	188.66	194.364	178.32	187.135	153.341	190.127	191.022
vapB12	170.953	188.652	191.703	167.271	143.991	147.989	146.325	190.127	164.841
Rv1722	1744.27	1806.99	1629.98	1722.18	1646.84	1454.12	1645.66	1742.23	1659.08
Rv1723	853.852	759.232	749.567	849.312	867.759	775.274	845.881	741.375	802.873
Rv1724c	616.163	616.818	586.265	596.05	699.929	660.701	564.255	496.243	589.55
Rv1725c	740.492	671.379	684.652	704.422	690.393	660.701	654.456	632.56	697.181
Rv1726	314.481	246.912	338.776	322.762	288.935	295.979	311.693	320.465	285.078
Rv1727	287.055	299.624	285.018	332.186	307.053	333.215	246.548	281.005	292.835
Rv1728c	1159.19	1203.12	1203.97	1157.94	1331.2	1262.21	1129.51	1095.32	1142.25
Rv1729c	1015.66	1092.15	1006.19	1017.76	1121.41	1067.43	1074.39	980.528	1039.47
Rv1730c	1176.56	1305.77	1337.86	1220.37	1361.71	1541.95	1171.61	1223.27	1211.1
gabD2	4752.86	4932.69	4517.69	4489.22	4309.24	4120.79	4321.61	4687.4	4431.32
Rv1732c	2930.89	3097.04	3386.75	2967.29	2756.8	3272.95	2984.64	4032.12	3505.3
Rv1733c	14432.3	18557.3	24568.4	16063.9	14376.2	20361.4	15768.1	42834.7	31548.7
MTS1338	13635.1	14591.9	14875.7	12869.3	8323.82	11402.8	11250	14061	12907.1
Rv1734c	23328.3	19656.8	24687	21327	15950.6	27321.7	12550.9	26854.5	22797.5
Rv1735c	3200.57	2523.68	4071.4	2716.38	1791.78	4648.78	1884.19	4264.1	3832.07
Rv1735a	406.814	1235.49	2298.4	664.371	626.503	2385.97	1258.8	2954.74	2319.41
narX	14851.9	36369.1	56496.5	20166.7	19590.4	46166	32255.7	81430.4	65595.1
narK2	34369.8	54304	73179.7	36831.4	34651.3	54683.5	44453.9	106435	86004.4
Rv1738	56547.1	73910	95890.9	55118.1	50089.7	70238.6	48702.3	121387	96088.8
Rv1739c	18527.9	25143.4	35029.8	16913.2	16611.4	31082.5	16681.1	45772.7	36341.7
vapB34	828.255	837.837	828.683	772.744	788.612	930.901	715.592	784.422	742.755
vapC34	163.64	166.458	199.817	156.669	181.181	196.683	163.363	155.45	160.963
Rv1742	634.447	701.896	707.981	660.838	689.44	745.676	691.538	713.872	737.907
pknE	4734.58	4906.8	4628.25	4618.8	4663.97	4397.67	4438.87	4542.71	4469.13
Rv1744c	1499.27	1501.82	1443.35	1552.56	1474.24	1362.46	1342.99	1189.79	1419.57
idi	2526.82	2428.43	2295.36	2278.18	2178.93	2003.11	2207.91	2287.5	2379.53
pknF	2864.15	3086.86	2787.29	2865.99	2873.14	2628.48	3036.75	3016.92	2985.56
Rv1747	11452.9	11962.8	11606.6	11810.3	11546	11622.4	11143.8	11528.4	11621.3
Rv1748	744.149	772.178	750.582	809.261	709.465	686.48	726.616	753.332	690.394
Rv1749c	1332.89	1376.05	1282.07	1232.15	1303.55	1160.05	1318.93	1311.75	1250.85
fadD1	973.61	1055.16	1049.8	1023.65	1023.19	1001.55	965.147	1036.73	960.927
Rv1751	5752.99	5853.76	5902.21	5740.22	5919.84	5951.08	6259.92	6421.26	6297.9
Rv1752	604.278	622.367	634.951	560.711	607.432	659.746	605.346	518.962	606.034
PPE24	2207.76	2048.35	1921.08	2238.13	2198.96	2260.9	2096.66	1839.09	1953.85
Rv1754c	2518.59	2484.84	2201.03	1693.91	1834.69	1667.98	2760.14	2396.31	2132.27
cut1	43.881	53.6363	51.7293	55.3643	58.1685	46.7837	63.1404	56.201	54.3006
wag22	520.173	481.802	478.749	486.499	530.191	502.209	538.197	495.047	491.615
Rv1760	3473.92	3562.19	3395.87	2883.65	2842.63	2626.57	2960.58	2997.78	3157.19
Rv1761c	506.46	531.74	518.307	490.033	469.162	455.425	454.01	495.047	543.976
Rv1762c	587.823	642.711	595.394	682.041	594.081	513.666	595.324	587.121	522.643
Rv1765c	1597.09	1504.59	1470.73	3445.54	3300.35	3189.89	1604.57	1669.29	1676.53
Rv1766	1024.8	1058.86	991.985	1160.29	1261.59	1285.12	910.024	889.65	964.806
Rv1767	509.203	558.558	529.464	607.829	595.989	652.108	531.181	478.306	476.1
PE_PGRS31	2671.26	2462.65	2558.06	2525.55	2501.24	2477.63	3312.37	3069.53	2906.05
Rv1769	4943.02	4852.24	4742.86	4793.13	4793.66	4790.08	5221.61	5296.05	5138.2
Rv1770	4745.55	4688.56	4359.46	4544.58	4390.29	4275.46	4823.73	4810.56	4743.55
Rv1771	6464.22	6478.9	6008.71	5627.13	5697.65	5209.23	5676.63	6341.14	5930.4
Rv1772	2028.58	1774.62	1884.57	1863.54	1789.87	1765.37	2058.58	2029.21	1799.68
Rv1773c	1007.44	917.366	916.927	842.244	903.042	922.308	1010.25	819.099	936.686
Rv1774	1447.16	1442.63	1287.15	1227.44	1220.58	1172.46	1476.28	1393.07	1293.52
Rv1775	1774.44	1552.68	1629.98	1686.84	1604.88	1549.59	1771.94	1788.87	1821.98
Rv1776c	1100.68	944.185	975.756	844.6	1027.96	1031.15	976.171	964.983	897.899
cyp144	341.906	320.893	328.633	320.406	362.361	355.175	308.687	264.264	242.413
Rv1778c	318.137	321.818	329.647	285.067	338.522	368.541	305.68	310.899	313.198
Rv1779c	1818.32	1865.25	2009.33	1881.21	1795.59	1893.31	1444.21	2160.75	1771.56
Rv1780	2141.03	2107.54	2172.63	2239.31	2265.71	2534.92	2246	2236.08	2053.73
malQ	2185.82	2165.8	2200.02	2215.75	2195.15	2311.5	2152.79	2079.44	2020.76
eccB5	10163.9	9646.22	10368.2	10262.4	10324.4	9938.2	10713.8	11830.9	10869.8
eccC5	37577.7	39430.1	37900.3	35850.1	34690.4	33069.4	32842	40102.4	37178.5
cyp143	1624.51	1537.88	1662.44	1578.47	1783.2	1779.69	1606.57	1540.15	1807.43
Rv1786	298.025	314.42	337.762	296.847	337.568	336.079	338.753	296.55	288.957
PPE25	942.528	899.796	878.383	1029.54	998.4	1055.02	971.16	854.972	1009.41
PE18	358.362	335.69	355.005	358.101	440.555	512.712	408.909	316.878	399.497
PPE26	5942.22	5995.25	5981.32	6536.52	6661.72	6198.37	6199.79	6734.55	6423.96
PPE27	240.432	195.125	265.746	322.762	317.543	288.341	198.441	239.153	235.626
PE19	8817.35	7958.52	8014.99	9171.62	9226.86	8513.69	8080.97	7593.11	7636.02
esxN	9767.19	9095.98	9224.04	10236.5	10064.1	9569.66	9620.4	9867.46	9677.15
Rv1794	17443.6	16938.9	17430.7	19313.9	19044.9	18665.8	18298.7	18890.7	18531.1
eccD5	16447.2	16427.5	16891.1	18049.9	17978.8	18140.6	16852.5	17495.2	18005.5
mycP5	18014.1	18817.1	18792.9	19805.1	19819.2	19908.9	18189.5	17379.3	18835.5
eccE5	11452	10761.5	11792.2	13312.2	13021.2	13466.1	13000.9	12486.2	13517
eccA5	9623.66	9456.64	10486.8	11247.2	11157.9	12039.7	9947.12	9344.91	10470.3
lppT	1034.86	928.464	901.712	1016.58	974.561	950.951	814.812	918.348	837.781
PPE28	1892.37	1804.22	1765.9	2100.31	2064.5	1875.17	1779.96	1696.79	1762.83
PPE29	155.412	128.542	127.802	168.449	148.759	166.13	145.323	105.227	149.327
PPE30	725.865	697.272	628.866	697.354	716.14	704.621	630.402	567.989	645.789
PE_PGRS32	1453.56	1382.52	1266.86	1421.8	1437.05	1404.47	1593.54	1431.33	1394.36
Rv1804c	139.871	164.608	162.288	206.144	180.227	218.642	117.261	124.36	116.358
Rv1805c	2789.19	2618.93	2337.96	2812.98	2491.71	2079.49	2255.02	2257.61	2086.7
PE20	542.114	483.652	398.62	480.609	523.516	384.772	218.486	346.772	285.078
PPE32	1777.18	1890.22	1561.01	1626.77	1400.81	1008.24	1068.38	1629.83	1113.16
PPE33	3561.68	3859.04	3387.76	3317.15	2999.97	2440.39	2175.84	3614.8	2873.08
Rv1810	8394.08	8514.31	8784.85	10115.2	10253.9	9741.52	7583.87	9622.33	9563.7
mgtC	1925.28	1999.34	2175.67	2218.11	2223.75	2653.31	2202.9	2618.73	2650.06
Rv1812c	5866.35	10030.9	14570.4	6349.22	7189.05	17687.1	14249.7	33158.6	30703.1
Rv1813c	23054	31031.4	42997.2	18345.6	20317	45767.9	38914.5	98594.5	81919.3
erg3	1254.27	1251.21	1278.02	1163.83	1171.95	1266.98	1263.81	1358.39	1289.64
Rv1815	8965.44	9257.82	8951.19	8656.85	8334.3	8597.71	9711.6	10063.6	9064.32
Rv1816	3103.67	3029.53	3083.47	2792.95	3023.81	3339.79	3036.75	2850.71	2907.99
Rv1817	895.904	925.689	921.998	1087.26	1116.64	979.594	973.164	933.893	916.323
PE_PGRS33	2215.08	2177.82	2235.52	2538.51	2284.78	2061.35	2237.98	2385.55	2414.44
bacA	1964.59	1907.79	1811.54	1786.97	1867.11	1682.31	2086.64	2053.13	1808.4
ilvG	3523.28	3319.9	3328.93	3619.88	3298.44	3208.03	3278.29	3954.4	3411.24
secA2	21768.6	22176.8	21661.4	22111.6	20913	20312.7	19524.4	21179.4	20758.4
pgsA2	2212.34	2354.45	2258.84	2196.9	2272.39	2258.99	2207.91	2255.21	2191.42
Rv1823	1752.5	1734.86	1713.15	1633.84	1806.08	1663.21	1697.78	1660.92	1543.69
Rv1824	1171.99	1166.13	1126.89	1117.89	1074.69	1056.93	1127.51	1031.95	1051.1
Rv1825	3617.44	3704.61	3551.06	3421.98	3308.93	2928.28	3263.26	3196.28	3278.4
gcvH	9400.6	9205.11	9317.35	9812.44	10093.7	9301.37	10025.3	9979.86	9944.77
garA	18094.5	18091.2	17428.7	19005.3	17883.5	16645.5	17398.7	18029.8	17860.1
Rv1828	8522.98	8556.85	8563.73	8782.9	9036.14	8983.43	8873.74	8950.31	8962.51
Rv1829	6672.66	6797.94	7022	7566.06	7231.96	7323.09	6804.13	6563.56	6493.77
Rv1830	7595.08	7678.32	7696.5	7794.58	7770.74	8067.81	9106.25	8486.35	8461.2
Rv1831	3973.98	4074.51	4359.46	4153.5	4067.98	4612.5	4142.21	4283.23	4470.1
gcvB	11960.3	12460.3	13589.6	14072	13477.9	14421.8	12473.7	13485.8	13550.9
Rv1833c	1817.41	1694.17	1737.49	2635.1	2552.74	2509.14	1603.57	1757.78	1722.11
lipZ	947.099	949.733	963.584	821.041	839.152	875.524	765.703	1144.35	1026.86
Rv1835c	3453.8	3368.92	3467.89	3420.81	3479.62	3570.84	3318.38	3403.15	3450.03
Rv1836c	9141.88	9751.64	9540.5	9841.89	9450	9468.46	8813.6	9030.42	9182.62
glcB	13405.7	14316.3	14573.5	14632.7	14477.3	14841.9	14483.2	15698	15269.1
vapC13	1106.17	999.67	1093.41	1046.03	1159.56	1265.07	1043.32	988.898	1051.1
vapB13	264.2	270.956	293.133	265.042	235.535	267.336	276.615	279.809	265.685
PE_PGRS34	660.044	566.881	644.08	722.092	759.051	723.716	751.672	681.586	715.605
Rv1841c	3904.5	3749.92	3984.17	3990.94	3782.86	4021.49	4008.92	4349	4228.66
Rv1842c	4951.24	5159.26	5098.88	4495.11	4632.5	4553.3	4803.68	5113.09	5390.31
guaB1	8778.04	9190.31	9040.45	7985.41	7371.19	7194.19	8065.94	8915.63	8726.88
gnd1	7095.01	8005.69	7336.43	7375.23	7180.47	6870.53	6881.3	7255.91	6878.72
blaR	3536.08	3661.14	3457.75	3487.95	3163.98	3388.48	3062.81	3386.41	3307.49
blaI	4901.88	4794.9	4879.79	5147.7	4216.74	4858.83	4059.03	5087.98	4275.2
Rv1847	1073.26	1047.76	1135	1159.12	1242.52	1181.05	1172.61	1151.52	1110.25
ureA	502.804	513.244	502.078	477.075	474.884	483.114	511.137	485.481	479.979
ureB	492.747	482.727	490.921	561.889	525.424	540.4	524.166	550.052	541.067
ureC	2421.68	2537.55	2422.15	2531.44	2723.43	2488.13	2611.81	2562.53	2560.86
ureF	567.711	555.783	584.236	649.058	622.689	623.465	589.311	572.772	624.457
ureG	767.918	733.338	736.381	836.354	834.384	741.857	786.75	784.422	731.119
ureD	744.149	741.661	658.28	825.752	837.245	841.153	741.649	822.687	787.359
ndh	3040.59	2900.99	3088.54	3125.14	3254.57	3630.99	2579.74	2988.22	2892.48
Rv1855c	4711.73	4829.12	4637.38	4356.11	4325.45	4460.69	3891.66	4262.9	4025.03
Rv1856c	6047.36	5825.09	5896.12	7127.86	7142.33	6814.2	6356.14	5684.67	5899.37
modA	3897.18	3858.12	3709.29	4554.01	4548.59	4356.62	3885.64	3222.59	3656.56
modB	997.379	857.257	886.498	1050.74	1076.59	1075.07	1015.26	927.914	971.593
modC	2329.35	2290.64	2445.48	2432.49	2427.82	2467.13	2404.35	2149.99	2394.08
apa	4249.15	4550.77	4167.76	3841.34	4033.65	3198.48	4713.48	4238.99	4270.36
Rv1861	894.99	792.523	762.753	816.329	779.076	629.194	795.77	731.809	794.147
adhA	2876.04	2777.99	2761.94	2747.01	2655.73	2837.58	2609.8	2550.57	2711.15
Rv1863c	3898.1	3798.93	4003.44	4036.88	4166.2	4148.48	4953.02	4876.33	4841.48
Rv1864c	595.137	534.514	515.264	532.44	593.128	545.174	608.353	632.56	556.581
Rv1865c	619.82	676.928	556.85	691.465	597.896	591.958	656.46	601.47	604.094
Rv1866	1442.59	1458.35	1387.56	1369.97	1329.29	1213.51	1451.23	1491.12	1351.7
Rv1867	929.729	1023.71	904.755	917.634	879.202	862.158	883.966	982.919	899.839
Rv1868	3660.41	3567.74	3598.73	3857.83	3724.69	3737.93	3356.46	3131.71	3616.81
Rv1869c	6707.4	6407.69	6859.71	7958.32	8139.77	8499.37	6791.1	6551.6	7810.56
Rv1870c	12670.6	11352.4	13337	14372.3	15849.5	17948.7	12718.3	11559.5	14589.4
Rv1871c	68526.6	69230.6	69158	74779.5	71262.1	75065	69508.6	63544.2	67199.9
lldD2	235747	235692	241640	258449	260076	266585	248034	253371	262291
Rv1873	120.673	118.37	120.702	139	143.991	136.532	124.276	107.619	106.662
Rv1874	1422.48	1511.99	1500.15	1439.47	1473.28	1463.66	1362.03	1426.55	1379.82
Rv1875	1236.9	1274.33	1133.99	1167.36	1184.35	1201.1	1164.59	1097.71	1143.22
bfrA	2706	2691.99	2621.96	2993.21	3019.04	3065.77	3012.7	3000.18	2720.85
Rv1877	4118.42	4088.38	4008.51	4197.08	4258.7	4505.56	4170.27	4069.19	4062.85
glnA3	1708.62	1765.38	1671.57	1792.86	1758.4	1839.84	1614.59	1577.21	1606.72
Rv1879	2615.49	2418.26	2546.91	2669.27	2718.66	2770.74	2598.78	2588.83	2617.1
cyp140	8552.23	8654.87	8162.07	8059.63	7843.21	7135	7418.5	7863.35	7512.88
lppE	2333.92	2530.16	2350.13	2486.68	2568	2154.92	2221.94	2166.73	2294.2
Rv1882c	2307.41	2065	2226.39	2115.62	2283.83	2528.23	2225.95	2196.62	2209.84
Rv1883c	13692.7	13873.3	12972.9	12676.1	11936.9	11821	12037.8	12607	11689.2
rpfC	12262	12248.5	12488.1	12204.9	11587	12223	12317.4	13245.5	12084.8
Rv1885c	4428.33	4630.3	4436.55	3778.91	4199.57	3578.48	4479.96	4137.35	4136.54
fbpB	19403.6	21392.6	18241.2	16923.8	16721.1	12858.8	19278.9	19775.6	17452.8
Rv1887	20629.6	20520.5	20182.5	22844.2	23196.8	22818.1	21819.5	19975.3	21123.9
Rv1890c	228.547	235.815	255.603	215.567	248.885	189.999	219.488	233.174	210.415
Rv1891	7010	7103.12	6710.61	6300.93	6551.11	5768.72	7305.25	7193.73	6951.45
Rv1892	2082.52	2124.18	2175.67	1838.8	1946.26	1736.73	1906.24	2039.98	1916.04
Rv1893	2726.11	2745.63	2392.73	2239.31	2244.73	1744.37	2169.83	2408.27	2295.17
Rv1894c	3233.48	3087.79	3230.54	2988.49	2960.87	2910.14	2712.03	3059.96	3034.05
Rv1895	1013.83	969.153	1021.4	957.684	1055.62	863.112	936.082	969.766	913.414
Rv1896c	1343.86	1335.36	1255.7	1265.13	1292.1	1183.92	1179.62	1253.16	1230.49
Rv1897c	414.127	421.693	460.492	416.999	432.926	405.777	458.019	479.502	460.586
Rv1898	1173.82	1157.81	1222.23	1235.68	1174.81	1187.73	1043.32	1231.64	1182.98
lppD	11250.9	10706.9	11215.1	10950.3	10053.6	10941.7	11112.7	11980.4	11271.3
lipJ	4170.53	4346.39	4066.33	4596.41	4476.11	4182.85	4198.34	3979.51	4052.18
cinA	5900.17	5898.15	5746.01	5997.01	6023.78	5805	5888.1	5681.08	5699.63
nanT	3057.05	2990.69	2791.35	2897.79	3151.59	2874.81	2623.84	2453.71	2544.37
Rv1903	1050.4	935.862	928.084	925.879	1061.34	1142.86	960.135	866.93	926.989
Rv1904	13640.6	13739.2	13442.5	14636.2	15151.5	14733.1	14084.3	12960.9	13730.3
aao	3529.68	3384.64	3630.18	3884.92	4129.01	4377.62	3731.3	3159.21	3543.12
Rv1906c	3982.2	4021.8	3999.38	4038.06	3787.63	4048.23	3841.54	3653.06	3654.63
Rv1907c	1134.51	970.078	1002.13	1406.49	1463.75	1346.23	1023.28	1102.5	1073.41
katG	19783.9	18522.1	17649.8	18472.8	17826.3	15280.1	16685.1	18925.4	17244.3
furA	732.265	696.348	704.938	797.481	734.258	763.816	602.34	669.629	698.151
Rv1910c	415.041	421.693	432.092	434.669	437.694	468.792	369.823	373.079	353.924
lppC	1782.67	1866.17	1848.05	1838.8	1868.07	1748.18	1806.02	1822.35	1810.34
fadB5	869.393	964.529	884.469	852.846	743.794	684.57	710.58	774.856	741.785
Rv1913	476.292	453.135	444.263	447.626	451.998	491.707	420.936	454.391	361.681
Rv1914c	575.939	582.602	569.022	570.134	589.314	513.666	637.418	565.597	590.519
aceAa	5197.16	5475.53	5140.47	5260.79	4663.01	4193.35	4584.2	5146.57	4675.67
aceAb	3259.08	3372.62	3037.83	2963.76	2979.94	2768.83	2717.04	2971.48	2789.69
PPE34	1266.15	1222.54	1240.49	1325.21	1445.63	1528.59	1266.82	1158.7	1272.19
PPE35	5721.9	5506.05	5166.84	4841.43	5018.7	4320.34	4999.12	4586.96	4649.49
Rv1919c	2446.37	2270.3	2254.79	2359.46	2382.05	2438.48	2532.63	2469.26	2305.84
Rv1920	1819.23	1855.08	1619.84	1736.32	1674.49	1610.7	1736.86	1684.83	1599.93
lppF	866.65	860.956	887.512	972.998	881.11	829.695	874.946	798.771	849.417
Rv1922	973.61	932.163	949.384	872.871	862.991	815.374	811.805	892.041	817.418
lipD	4615.74	4829.12	4424.37	4386.74	4167.15	4137.97	4087.09	4687.4	4235.45
Rv1924c	1395.97	1378.82	1416.98	1452.43	1456.12	1470.35	1473.28	1413.39	1449.63
fadD31	37013.7	38906.7	37810	34753.5	32033.7	32084.1	32910.2	39913.5	35391.4
mpt63	6667.17	6384.57	5846.42	6185.49	5928.42	5171.04	5036.2	5511.28	4932.63
Rv1927	1058.63	1059.78	1022.41	1029.54	965.978	1009.19	894.991	1010.42	973.532
Rv1928c	437.896	488.276	443.249	492.389	515.888	447.787	367.818	379.058	366.529
Rv1929c	969.04	906.269	980.828	899.964	1026.05	1276.53	868.933	870.517	902.748
Rv1930c	121.587	135.94	114.616	120.152	102.033	78.2912	113.252	114.793	104.723
Rv1931c	199.293	231.191	215.031	210.855	179.273	174.723	165.368	190.127	180.356
tpx	4824.17	5007.6	4859.51	4538.69	4754.56	3984.26	4171.28	4724.47	4542.83
fadE18	2041.38	1956.8	2040.77	2063.79	2123.63	1993.56	1935.3	1872.57	2067.3
fadE17	329.108	372.68	326.604	420.533	393.829	380.953	366.816	301.333	374.286
echA13	304.425	303.323	313.419	348.677	343.289	249.195	312.695	300.137	312.229
Rv1936	570.453	553.934	557.865	653.77	653.204	592.912	484.077	509.396	502.281
Rv1937	1193.93	1113.42	1091.39	1253.35	1367.44	1230.7	974.167	1091.73	1027.83
ephB	375.731	399.498	356.019	438.202	373.804	330.351	290.646	357.534	351.984
Rv1939	213.92	191.426	190.688	223.813	198.345	234.874	184.41	181.756	192.961
ribA1	724.951	773.103	771.882	882.295	818.173	703.666	746.661	721.047	717.544
Rv1941	2281.81	2673.49	2752.81	2888.37	2886.49	2978.88	3046.78	2926.04	3079.62
mazF5	1079.66	1278.95	1540.72	1293.4	1278.75	1454.12	1446.22	1427.74	1512.66
mazE5	674.671	804.545	815.497	729.159	689.44	755.223	813.81	876.496	812.57
Rv1944c	448.866	486.426	431.077	414.643	436.74	358.039	469.043	502.222	445.071
Rv1945	874.878	815.642	850.997	1571.4	1467.56	1392.06	700.558	788.009	702.029
lppG	616.163	596.473	589.308	764.498	742.84	776.228	618.375	540.486	639.002
Rv1947	558.569	534.514	565.979	566.6	641.761	600.551	622.384	563.206	639.972
Rv1948c	415.041	382.853	397.605	610.185	612.199	636.832	323.72	349.164	341.318
Rv1950c	223.976	204.373	202.86	216.745	191.67	189.045	200.446	197.301	188.113
Rv1951c	649.074	817.492	724.21	686.753	686.579	532.762	599.333	552.444	556.581
vapB14	625.305	694.498	726.238	618.431	654.157	625.375	737.641	843.015	748.573
vapC14	556.741	622.367	569.022	560.711	589.314	583.365	581.293	581.142	582.762
Rv1954c	3154.86	2920.41	3065.21	3383.11	3134.42	3204.21	3144.99	3189.11	3231.86
higB	570.453	543.762	599.451	704.422	781.937	735.173	511.137	514.179	521.674
higA	601.536	574.279	580.179	766.854	743.794	686.48	590.313	588.317	560.46
Rv1957	708.496	654.733	715.081	783.346	829.616	788.64	672.496	617.015	659.365
Rv1958c	384.873	278.354	355.005	433.491	486.327	434.421	390.869	389.82	372.347
parE1	430.583	456.834	492.95	448.804	456.766	525.124	469.043	414.931	436.344
parD1	694.783	760.156	735.367	637.278	720.908	727.535	647.44	768.877	714.635
Rv1961	463.493	465.157	447.306	552.465	616.967	540.4	470.045	454.391	486.766
vapC35	948.013	959.906	936.198	963.574	974.561	957.635	961.138	871.713	896.93
vapB35	479.035	407.821	419.92	452.338	465.348	429.647	428.954	444.825	465.434
mce3R	678.328	645.486	645.094	618.431	602.664	619.646	610.357	654.084	601.185
yrbE3A	306.253	283.903	300.233	296.847	340.429	321.758	302.673	330.031	308.35
yrbE3B	292.54	273.73	275.889	292.135	304.193	282.612	239.533	286.984	283.139
mce3A	390.358	395.799	379.348	379.304	390.015	365.677	302.673	341.989	322.895
mce3B	322.708	301.473	295.161	327.474	301.332	295.024	269.6	326.444	296.714
mce3C	397.672	401.348	356.019	351.033	371.897	292.16	228.508	306.116	316.107
mce3D	425.098	363.432	385.434	382.838	370.943	379.999	358.798	370.687	385.922
lprM	502.804	491.05	492.95	438.202	532.099	435.375	395.88	487.872	476.1
mce3F	578.681	610.345	649.152	603.117	724.722	638.741	519.155	606.253	652.577
Rv1972	295.283	264.483	297.19	273.288	305.146	318.893	258.575	304.92	293.805
Rv1973	199.293	186.802	172.431	180.228	184.041	198.592	198.441	163.82	184.234
Rv1974	239.517	229.342	229.232	213.211	199.299	190.954	242.539	194.91	205.567
Rv1975	743.235	666.755	653.209	653.77	739.026	626.329	651.449	748.549	682.636
Rv1976c	853.852	933.087	901.712	884.651	781.937	740.902	820.826	832.253	776.693
Rv1977	2563.38	2423.81	2335.93	2428.96	2465.01	2355.42	2135.75	2043.56	2166.21
Rv1978	1143.65	1149.48	1027.49	991.845	1018.43	933.765	964.144	1016.4	954.139
[truncated: 2,019 more rows]

## Sheet: WT+vector_vs_WT+hsp71
GeneID	log2FoldChange	pvalue	padj	WT+vector-1	WT+vector-2	WT+vector-3	WT+71OE-1	WT+71OE-2	WT+71OE-3
35kd_ag	-0.122825	0.0589104	0.16317	9143.62	9360.54	9104.33	9285.89	8074.93	8001.93
aac	0.129813	0.0702144	0.185597	973.165	923.444	900.245	1042.5	1022.24	997.735
aao	0.196694	0.00156423	0.0102386	3626.83	3470.03	3720.53	3884.92	4129.01	4377.62
accA1	0.112904	0.0715421	0.187991	3314.96	2948.57	3037.55	3323.04	3459.59	3275.82
accA2	0.544546	1.43249e-16	7.2948e-15	2713.78	2573.13	2598.86	3548.03	4095.63	3853.45
accA3	-0.237927	4.26676e-05	0.000513484	19127	20623	18989.4	17058.1	17105.3	15648.7
accD1	0.0663547	0.240392	0.432253	3440.83	3246.28	3185.16	3474.99	3508.23	3356.02
accD2	0.424975	1.70408e-10	5.52864e-09	1892.79	1853.53	1931.47	2341.79	2657.63	2617.03
accD3	-0.0340705	0.642911	0.785894	1397.75	1310.27	1221.46	1332.28	1273.03	1236.43
accD4	-0.0953409	0.0504391	0.145148	41593.4	43263.5	45181.7	40309.9	40402.3	41007.4
accD5	-0.0563461	0.332026	0.529216	11454.4	12493	12035.8	11732.5	11984.6	10889.2
accD6	-0.6716	3.86846e-16	1.92134e-14	53048.8	60417.3	60273.8	39766.9	37554	31758.5
accE5	0.0176374	0.770001	0.872976	6776.46	6581.67	7141.67	6524.74	7302.53	6918.27
aceAa	-0.201187	0.00965613	0.0419963	5340.2	5613.67	5268.41	5260.79	4663.01	4193.35
aceAb	-0.187775	0.00281008	0.0164795	3348.78	3457.7	3113.44	2963.76	2979.94	2768.83
aceE	-0.17789	0.00197046	0.0124077	16511.9	16925.4	15999.6	15337.1	14735.7	13635.1
acg	-0.438973	0.099395	0.235492	28724.3	41232.6	51052	28265.2	25940.3	35057.3
ackA	0.137963	0.0156348	0.0609485	2405.67	2423.33	2451.25	2739.94	2555.6	2717.28
acn	0.00552643	0.935929	0.964389	11208.3	12895	13227.2	13036.5	12369.9	12068.3
acpA	-0.461425	0.0335136	0.107602	71.3905	85.3285	94.5985	69.4998	54.3542	59.1958
acpM	-0.706134	1.90825e-15	9.13913e-14	21288.5	25599.5	25763	14557.3	16623.8	13349.6
acpS	-0.321716	2.72701e-06	4.70848e-05	1233.37	1254.33	1315.02	998.913	1045.13	996.78
acrA1	0.206076	0.000382922	0.00319308	3092.34	3070.88	2839	3377.22	3516.81	3490.64
acs	-0.13057	0.0508319	0.14598	2567.24	2774.13	2491.79	2470.19	2443.08	2245.62
acyP	-0.100341	0.378538	0.575624	380.436	357.432	360.722	388.728	300.378	338.943
add	-0.312263	6.98913e-06	0.000109406	2577.57	2596.83	2410.7	2126.22	2116.95	1869.44
adh	-0.0990325	0.242434	0.434437	640.636	654.185	600.857	616.075	589.314	567.134
adhA	-0.0674522	0.232508	0.423974	2955.19	2848.08	2830.68	2747.01	2655.73	2837.58
adhB	-0.412874	4.78889e-06	7.77432e-05	9292.04	10342.8	8912.01	7786.34	7596.23	6063.75
adhC	0.00999087	0.855058	0.921484	9438.58	9981.54	9494.16	9860.73	10047.9	9208.76
adhD	0.17861	0.0206474	0.0750356	9730.72	8026.57	8002.41	9362.45	10101.3	9690.92
adhE1	-0.268456	0.0009648	0.00685758	933.713	902.586	809.805	746.829	729.49	722.761
adk	-0.126995	0.0339534	0.108494	6232.58	5893.36	6162.42	5763.78	5786.33	5199.68
adoK	0.0432636	0.409369	0.597155	8060.55	8406.76	8573.12	8812.35	8731.95	8259.72
aftA	-0.17204	0.006501	0.0317397	3597.71	3944.07	3648.8	3328.93	3467.22	3137.38
aftB	0.0987494	0.0541894	0.15245	8029.55	7592.34	7973.3	8197.45	8369.59	8696.05
aftC	-0.118939	0.120213	0.268105	2466.73	2722.93	2460.6	2322.94	2568	2153.96
aftD	0.0702921	0.134836	0.292266	10460.6	10388.3	10898.6	10918.5	11215.1	11194.7
aglA	0.0659552	0.324343	0.522978	2232.83	2358.86	2468.92	2448.99	2332.46	2607.48
agpS	-0.0968565	0.0694034	0.184419	3113.94	3029.16	3125.91	2949.62	2891.26	2828.03
ahpC	-0.124634	0.250199	0.443219	502.552	532.829	641.399	466.474	543.542	524.169
ahpD	-0.191225	0.0459462	0.135514	1460.69	1739.75	1857.67	1331.1	1486.63	1607.83
ahpE	-0.0370831	0.54467	0.709817	2354.01	2182.51	2204.87	2244.02	2215.17	2113.86
alaS	0.071239	0.126401	0.278179	19311.1	20000.1	20002.9	21304.6	20214	20800.6
alaT	-0.0467353	0.710635	0.831797	412.374	360.276	401.264	327.474	352.825	453.516
alaU	0.502236	0.0451856	0.133565	40.392	45.5085	48.8586	73.0337	49.5863	68.7435
alaV	-0.250008	0.119203	0.266864	270.532	193.411	235.977	194.364	163.062	231.054
ald	-0.11245	0.0585544	0.162346	7496.94	6870.84	7060.58	6951.16	6587.34	6288.12
aldA	-0.0565771	0.414169	0.6013	1006.98	1068.5	1037.47	1007.16	1003.17	983.413
aldC	-0.146001	0.0072189	0.0340066	3665.34	3723.17	3546.92	3371.33	3328.95	3186.07
alkA	0.68843	6.38372e-31	6.58505e-29	3408.9	3315.49	3670.63	5640.09	5740.56	5368.67
alkB	0.892525	1.28487e-25	1.01354e-23	6975.6	5829.83	7092.81	11127	12390.8	13415.5
alr	0.0117479	0.870727	0.930301	1592.2	1646.84	1777.62	1698.62	1578.18	1779.69
amiA1	0.0653658	0.279208	0.477371	2849.98	3000.72	3140.46	3067.42	3081.02	3255.77
amiA2	-0.0692356	0.335275	0.532496	1135.67	1158.57	1057.22	1080.19	1090.9	1025.42
amiB1	-0.0834564	0.157401	0.324398	2697.81	2858.51	2809.89	2751.72	2539.39	2608.43
amiB2	-0.180847	0.0439657	0.130631	526.975	535.673	511.456	467.652	480.605	441.104
amiC	0.0137338	0.790745	0.883658	8380.87	8998.37	8968.15	9040.87	8886.43	8673.13
amiD	-0.00782984	0.919742	0.955857	896.139	894.053	802.528	881.117	858.224	842.107
amt	0.0847547	0.225589	0.414972	1887.15	1691.4	1765.15	1976.62	1775.57	1918.13
ansA	-0.152366	0.0729436	0.190677	1186.4	1183.22	1178.84	1180.32	1076.59	940.449
ansP1	0.109716	0.0172168	0.0658397	10481.3	10518.2	10657.4	11074	11614.6	11464.9
ansP2	0.0166532	0.728363	0.84517	12707.5	13259.1	13064	12737.3	13374.9	13366.8
aofH	-0.07054	0.240463	0.432253	1771.61	1716.05	1687.18	1665.64	1640.16	1624.06
apa	-0.26497	0.00129141	0.008717	4366.09	4665.57	4271.49	3841.34	4033.65	3198.48
aprB	-0.172978	0.000893263	0.0064517	16085.4	15087	16173.2	14241.6	13499.9	14255.7
apt	0.0948953	0.198308	0.37954	6213.79	5424.05	5373.4	6532.99	5929.37	5711.44
arcA	-0.16436	0.00969826	0.0420886	2605.75	2728.62	2579.11	2447.81	2416.38	2200.75
arfA	-0.000949097	0.988607	0.99449	1403.39	1474.29	1395.07	1444.18	1356.95	1470.35
arfB	-0.0281063	0.819701	0.901492	262.078	238.92	226.621	247.372	222.185	245.376
arfC	-0.035591	0.634133	0.781273	1123.46	1041.01	1028.11	1076.66	1060.38	980.549
argA	0.0606409	0.514399	0.685535	501.612	470.255	475.072	492.389	476.791	539.445
argB	-0.34827	5.99056e-05	0.000660274	1780.07	2232.76	1996.96	1650.33	1608.69	1463.66
argC	-0.153619	0.117839	0.264907	714.845	921.548	816.042	780.99	711.372	714.168
argD	-0.304504	0.000375097	0.00314378	1770.67	2100.03	1973.05	1744.56	1538.13	1453.16
argF	-0.250267	0.00480143	0.0250534	1487.93	1884.81	1664.31	1488.95	1423.7	1324.27
argG	-0.128696	0.0370386	0.115063	2776.72	3011.15	2852.51	2772.93	2580.39	2554.01
argH	0.00540782	0.923605	0.957892	2203.71	2247.93	2173.69	2267.58	2175.12	2210.29
argJ	-0.233681	0.0107149	0.045488	1720.89	2275.43	1967.86	1759.88	1645.88	1667.98
argR	-0.224486	0.00452707	0.0240269	774.963	836.22	790.054	713.846	679.904	663.565
argS	0.0105421	0.879142	0.933435	2338.04	2704.91	2500.1	2411.29	2609	2575.02
argT	0.0095176	0.936883	0.964453	245.17	232.283	272.361	243.838	251.746	257.788
argU	0.164731	0.238501	0.430825	160.629	147.903	161.129	171.983	174.505	179.497
argV	0.41281	0.0793605	0.202967	67.6331	55.9376	47.819	88.3473	60.0757	81.1555
argW	-0.0164684	0.939445	0.96591	94.8742	71.1071	74.8472	78.9236	64.8436	94.5223
aroA	0.0140607	0.82545	0.904107	2397.22	2428.07	2525.05	2648.06	2403.03	2375.47
aroB	0.107081	0.0648153	0.176303	2911.04	3071.83	3156.06	3226.44	3220.25	3393.25
aroD	0.142507	0.0315145	0.102825	2102.26	2095.29	2273.48	2249.91	2375.37	2512
aroE	0.373791	3.21288e-06	5.45376e-05	2002.69	1890.5	2185.12	2537.33	2441.17	2893.91
aroF	0.0215558	0.730364	0.845541	8341.42	8827.71	9287.29	9493.21	8484.02	8880.32
aroG	0.0126278	0.816344	0.899522	5241.57	5663.92	5442.01	5555.28	5319.08	5617.87
aroK	0.105836	0.12725	0.279436	2269.47	2218.54	2441.89	2391.27	2384.91	2677.18
arsA	-0.0516067	0.416198	0.6031	2638.63	2643.29	2511.54	2553.82	2623.3	2344.92
arsB1	0.164448	0.00519085	0.0267729	3198.48	2993.13	3059.38	3452.61	3604.54	3311.14
arsB2	0.175903	0.0197664	0.0728875	971.287	988.863	1015.63	1095.51	1058.48	1205.87
arsC	0.00215285	0.977323	0.988836	1004.16	995.499	1102.96	1074.3	984.096	1049.29
asd	-0.0103859	0.848976	0.918592	4445	4645.66	4522.02	4711.85	4447.51	4360.44
ask	0.0152289	0.755949	0.863831	6313.36	6558.92	6694.66	6637.82	6605.46	6530.63
asnB	-0.041802	0.445896	0.629058	3845.69	3976.31	3964.82	3691.74	3769.51	3985.21
asnT	0.287951	0.149194	0.312272	159.689	105.239	112.271	116.618	160.202	182.361
aspB	-0.138343	0.15949	0.327696	435.858	455.085	411.66	414.643	372.85	398.139
aspC	-0.0227028	0.678016	0.808914	4421.52	4696.86	4392.07	4344.33	4382.66	4571.44
aspS	-0.191747	0.00724443	0.0340471	3956.54	3885.29	3762.11	3571.59	3562.58	3029.49
aspT	0.326465	0.212094	0.397232	55.4216	39.82	35.3445	56.5423	50.5398	57.2862
atpA	-0.0927666	0.0736098	0.192044	21712.1	21772	21416.7	20800.5	20920.6	19141.2
atpB	-0.0149035	0.774053	0.873281	5900.99	5894.3	5529.34	5661.29	5820.66	5665.61
atpC	0.0617291	0.244702	0.435784	4808.53	4522.41	4536.57	4723.63	4813.68	4935.21
atpD	0.00768597	0.857112	0.922574	22715.3	22474.6	22626.7	23006.8	22873.6	22300.6
atpE	-0.242653	4.62355e-05	0.000537735	5906.63	5956.88	5590.67	5177.15	4948.14	4632.55
atpF	-0.157281	0.00629928	0.0310945	14120.3	14412	13770.8	13263.9	12893.4	11781.9
atpG	0.0371243	0.414529	0.601388	11414	11010.2	10973.4	11352	11546	11370.4
atpH	-0.0629868	0.18865	0.367558	21319.5	20716.8	20191.1	20208	20098.6	19266.3
atsA	-0.0592629	0.249215	0.44206	5941.38	6055.48	5955.55	5952.25	5760.59	5521.44
atsB	-0.189488	0.00615251	0.0305952	8578.13	9147.22	8273.73	8153.86	7716.38	6934.5
atsD	0.0347781	0.517022	0.687992	3458.68	3360.05	3349.41	3363.09	3476.76	3573.71
B11	0.854306	4.62524e-05	0.000537735	1286.91	996.448	1294.23	1713.94	2136.98	2615.12
B55	-0.0436924	0.787661	0.882102	158.75	129.889	143.457	118.974	143.037	155.628
bacA	-0.128353	0.054709	0.153376	2018.66	1955.92	1856.63	1786.97	1867.11	1682.31
bcp	-0.0222149	0.789523	0.882782	1707.74	1693.3	1673.67	1891.81	1610.6	1500.9
bcpB	-0.194017	0.0182676	0.0688759	2072.2	2213.8	1877.42	1961.31	1778.43	1653.66
betP	-0.0159298	0.823439	0.903168	1653.25	1491.35	1702.77	1534.89	1601.06	1654.62
bfrA	0.141925	0.00728586	0.0341687	2780.47	2759.9	2687.22	2993.21	3019.04	3065.77
bfrB	-0.25162	2.44102e-05	0.000323699	96598.9	103348	101769	90952.9	81391.1	81089.6
bglS	0.257411	0.0021364	0.013284	15061.5	12417.2	12059.8	14957.8	15325	16978.7
bioA	-0.12328	0.0725979	0.189897	1316.03	1309.32	1273.44	1154.4	1262.54	1161
bioB	-0.127459	0.040906	0.123177	5575.04	5655.38	5246.58	5191.29	5221.81	4674.56
bioD	-0.085401	0.249163	0.44206	1119.7	1135.82	1015.63	1056.63	997.447	1032.11
bioF1	-0.237983	0.000211482	0.00195584	1762.22	1670.54	1633.12	1437.12	1464.7	1394.92
bioF2	-0.302197	2.67107e-05	0.000346635	1408.08	1324.49	1251.61	1093.15	1095.67	1044.52
birA	-0.0446442	0.543338	0.70867	856.686	860.87	907.522	844.6	866.806	832.56
bisC	0.0277087	0.558103	0.720095	7921.53	8085.35	8169.78	8327.02	8005.32	8314.14
bkdA	-0.100824	0.0790632	0.202852	3609.92	3563.89	3737.16	3559.81	3254.57	3363.66
bkdB	-0.115781	0.0597544	0.164765	2900.71	3011.15	2947.11	2914.28	2636.65	2630.39
bkdC	-0.123747	0.0174181	0.066357	4620.66	4737.63	4755.91	4444.46	4168.11	4344.21
blaC	-0.0997184	0.0848229	0.211034	2845.29	3088.89	3021.96	2847.14	2780.64	2731.6
blaI	-0.0727778	0.315085	0.514026	5036.79	4915.87	5001.25	5147.7	4216.74	4858.83
blaR	-0.12323	0.0372637	0.115673	3633.4	3753.51	3543.81	3487.95	3163.98	3388.48
bpoA	0.0885493	0.512256	0.684068	193.506	175.398	205.83	189.652	220.277	199.547
bpoB	0.0542209	0.375107	0.573447	1669.22	1642.1	1678.86	1766.95	1755.54	1660.35
bpoC	-0.15944	0.0359015	0.112926	1196.73	1267.6	1160.13	1119.07	1128.09	1000.6
C8	0.175417	0.119318	0.266973	447.13	391.563	466.755	446.448	463.441	561.405
cadI	0.0727556	0.389528	0.582231	2182.11	2545.63	2656.04	2584.45	2383	2796.52
caeA	-0.0619893	0.281662	0.479529	5211.51	5007.84	5011.64	5110.01	4593.4	4892.24
canA	-0.209934	0.0591738	0.163725	1324.48	1262.86	1143.5	1214.48	1151.93	863.112
canB	-0.114205	0.0397742	0.121037	3016.25	2887.9	2815.09	2668.09	2685.29	2702.95
carA	-0.288187	9.892e-05	0.00100748	1296.3	1294.15	1189.24	1050.74	1074.69	971.956
carB	-0.207037	0.000776548	0.0057322	7130.6	6606.32	6402.55	6053.55	5877.88	5520.48
cbs	-0.2215	6.2608e-05	0.000688175	3592.07	3569.58	3656.08	3239.4	3009.5	3033.31
ccdA	0.280162	0.000688849	0.0052091	1134.73	1169	1307.75	1448.9	1351.23	1583.01
ccsA	0.113944	0.0393803	0.12002	2163.32	2164.5	2206.95	2353.57	2320.06	2397.43
cdd	0.0510355	0.642506	0.785894	345.68	369.757	331.615	380.482	383.34	322.712
cdh	-0.250029	0.00052602	0.00417392	6288.94	6337.06	5640.57	5228.98	5458.3	4675.51
cdsA	0.016607	0.728941	0.845353	9307.07	9432.59	9267.54	9152.78	9731.3	9443.63
celA1	0.237904	0.00430131	0.0231339	1843	2051.68	1854.55	2436.03	2357.25	1990.7
ceoB	-0.112261	0.0617912	0.169567	1898.42	1878.18	1793.21	1708.05	1746.96	1698.54
ceoC	-0.0870408	0.136872	0.294774	2631.12	2767.49	2566.63	2558.54	2511.73	2431.8
cfp2	-0.116895	0.0714926	0.187991	15455.1	15407.5	14514.1	14650.3	14499.2	12700.4
cfp21	-0.128674	0.0868189	0.214541	1615.68	1573.84	1394.03	1451.25	1408.44	1336.68
cfp29	-0.174859	0.00452546	0.0240269	3278.33	3415.99	3130.07	3052.1	2864.56	2791.75
cfp6	-0.0309909	0.611059	0.761552	1637.29	1565.3	1650.8	1579.65	1587.71	1582.05
chaA	0.0492804	0.40704	0.595463	1960.42	1995.74	1959.54	2074.39	2093.11	1955.37
che1	0.0490568	0.364441	0.563036	10994.1	10093.4	10490	10665.3	10699.2	11303.5
choD	0.0531181	0.284988	0.483146	19851.3	20205.8	20616.2	20920.6	20194	21832.7
cinA	-0.0140944	0.770676	0.872976	6062.56	6046.95	5889.02	5997.01	6023.78	5805
citA	-0.265929	0.000273509	0.00242363	4644.14	4838.13	4561.52	4307.81	3842.93	3535.51
citE	-0.0581875	0.305706	0.505697	1960.42	1946.44	1978.25	1894.17	1896.67	1861.8
clgR	0.0976279	0.218451	0.405738	2431.03	2293.44	2241.26	2688.11	2194.19	2575.97
clpB	-0.129795	0.0304373	0.10004	5816.45	6146.5	5723.73	5707.23	5107.38	5356.26
clpC1	0.0239212	0.655073	0.793066	51211.4	55311.8	55746.6	57037	53580.8	54367.5
clpC2	-0.117062	0.359342	0.557299	267.714	285.377	234.937	267.398	241.256	220.552
clpP1	0.0935893	0.102339	0.239644	5060.27	4771.76	4567.76	5240.76	5137.9	4990.58
clpP2	0.0855253	0.126972	0.279047	8068.07	8123.28	7562.68	8817.06	8265.65	8128.92
clpX	-0.0396235	0.354957	0.553437	38644.8	37927.6	38287.5	38048.2	36675.7	37027.9
cmaA1	0.0719193	0.345224	0.54315	918.683	1009.72	1046.82	1004.8	1058.48	1060.75
cmaA2	-0.0630097	0.213979	0.399645	9342.76	9612.73	9590.84	8822.95	9508.16	8991.07
cmk	0.156602	0.0065347	0.0318656	2287.31	2385.41	2417.98	2631.57	2560.37	2710.59
cmr	-0.030331	0.839727	0.914046	207.596	179.19	211.027	159.025	225.045	198.592
cmtR	0.0952705	0.446944	0.629058	860.444	1000.24	1036.43	954.15	860.131	1278.44
coaA	-0.0426245	0.494059	0.670354	1522.68	1484.72	1484.47	1450.07	1493.31	1417.83
coaE	0.224319	0.000339433	0.0029116	8894.69	8974.66	9852.8	10327.2	10593.3	11459.2
cobB	0.153536	0.0105165	0.0448653	2476.12	2467.89	2487.63	2810.62	2593.74	2863.36
cobC	-0.00178249	0.983412	0.99221	1429.69	1429.73	1343.09	1554.91	1417.02	1230.7
cobD	0.00535135	0.957418	0.976843	390.769	380.186	396.066	362.813	416.715	389.546
cobG	-0.0819912	0.186534	0.364461	1704.92	1661.06	1611.29	1587.89	1523.82	1592.56
cobH	0.0175727	0.806636	0.893474	1185.46	1156.68	1073.85	1200.34	1142.39	1118.99
cobIJ	-0.0753105	0.218906	0.40602	2710.02	2635.7	2653.96	2638.64	2585.16	2372.6
cobK	-0.0926283	0.274305	0.472016	750.54	685.472	656.992	669.083	662.739	633.013
cobL	-0.15767	0.024702	0.0859031	1055.83	1029.63	1019.79	936.481	949.767	898.439
cobM	-0.306173	0.00104909	0.00727668	591.79	673.147	576.947	481.787	517.795	489.797
cobN	-0.124917	0.0201051	0.0735969	5627.64	5365.27	5268.41	4985.14	5111.2	4817.77
cobO	0.158377	0.0160625	0.0622539	1393.05	1389.91	1403.38	1492.48	1531.45	1645.07
cobQ1	-0.0980274	0.154426	0.320731	1980.15	1933.17	1898.21	1962.49	1766.99	1706.17
cobQ2	-0.10124	0.152426	0.317561	1622.26	1663.91	1633.12	1642.08	1537.17	1411.15
cobS	0.0261234	0.600211	0.754577	4511.69	4552.75	4593.75	4608.19	4758.37	4539.93
cobT	0.0163981	0.771205	0.872976	3033.16	3132.5	3082.25	3261.78	3084.84	3011.35
cobU	-0.0844205	0.409533	0.597155	403.92	434.227	395.027	356.923	387.154	417.235
corA	-0.24157	0.00392714	0.0216127	1413.72	1447.74	1246.41	1222.73	1199.61	1055.98
cpsY	0.170213	0.0277588	0.0935291	2324.89	2298.18	2425.26	2350.04	2675.75	2898.68
crp	0.107251	0.0330578	0.106649	6251.37	6183.47	6240.38	6475.27	6952.56	6684.35
csd	0.0123393	0.857355	0.922574	5955.47	4999.3	5214.35	5425.7	5427.79	5455.56
csoR	-0.0514396	0.458819	0.639802	4107.77	3876.76	4252.78	3895.53	3646.5	4264.96
cspA	0.236948	8.72557e-07	1.72073e-05	19218.1	19492.8	20449.9	22702.9	23352.3	23660.2
cspB	0.0495204	0.334005	0.531317	4457.21	4517.67	4686.27	4823.76	4637.27	4678.37
cstA	0.0240456	0.699256	0.822944	2037.45	1917.05	2006.32	2030.81	2096.93	1933.41
ctaC	0.095971	0.0701074	0.185554	9417.91	9630.75	9735.33	9942.01	10004	10813.7
ctaD	-0.20167	4.31642e-05	0.00051528	10678.5	11376.2	10801.9	9501.45	9694.11	9374.89
ctaE	-0.0241839	0.594732	0.750149	9024.32	8988.89	8845.48	8734.6	8707.16	8970.07
ctpA	-0.0708071	0.226895	0.416963	3657.82	3666.28	3386.84	3520.93	3380.45	3301.6
ctpB	-0.0336429	0.485988	0.664333	5420.04	5498.95	5311.03	5349.13	5207.51	5301.84
ctpC	0.636296	0.00920021	0.0406951	6348.12	7508.91	8822.61	10567.5	9669.32	15013.8
ctpD	-0.557885	4.19338e-15	1.9847e-13	4455.33	4203.85	3985.61	2927.24	3043.83	2620.84
ctpE	-0.0788321	0.173016	0.348185	3559.19	3671.97	3905.57	3467.92	3460.55	3612.85
ctpF	-0.256291	0.541988	0.707239	14574.9	25375.8	35123.1	16572.8	17165.4	29115.7
ctpG	0.022993	0.737018	0.849577	2768.26	2898.33	3048.98	2976.71	2737.73	3140.24
ctpH	0.0142007	0.761515	0.866035	21404.9	20957.6	20805.4	21821.8	21424.1	20551.4
ctpI	-0.0266254	0.602212	0.755912	27036.3	26604.5	25930.4	26593.7	26787.1	24739.1
ctpJ	-0.0254255	0.854434	0.921484	959.075	641.86	615.41	669.083	743.794	764.771
ctpV	-0.00112169	0.983655	0.99221	10367.6	10285.9	10842.4	10787.8	9913.44	10771.7
cut1	0.0658926	0.787861	0.882102	45.0887	54.9895	53.0168	55.3643	58.1685	46.7837
cut2	-0.301273	4.47955e-05	0.000528482	4123.74	4201.01	3934.67	3457.32	3544.46	2950.24
cut3	0.0571859	0.425325	0.610665	915.865	932.925	955.341	1011.87	966.932	940.449
cut4	0.0808711	0.3513	0.548634	594.608	657.978	583.184	616.075	658.925	665.475
cya	-0.0910655	0.0988595	0.234638	3084.82	2959.95	2933.59	2868.34	2824.51	2739.24
cycA	0.0702122	0.292549	0.491205	2209.35	2041.25	2027.11	2149.78	2329.6	2111
cydA	-0.111876	0.0619079	0.16972	3739.55	3957.35	3999.13	3674.07	3407.15	3742.7
cydB	-0.097145	0.284205	0.482754	1078.37	1082.72	1159.09	949.439	968.839	1182.01
cydC	-0.113726	0.115031	0.260275	1038.92	1054.28	1108.15	1003.62	939.278	1015.88
cydD	0.03968	0.579686	0.737532	1359.24	1420.25	1391.95	1415.91	1335.97	1535.27
cyp121	0.00183268	0.978551	0.98962	1047.37	1057.13	1061.37	1038.96	1090.9	1038.79
cyp123	-0.0314158	0.71604	0.835935	932.773	939.562	1029.15	924.701	868.713	1043.56
cyp124	-0.105842	0.148316	0.311092	1712.43	1555.82	1517.73	1577.29	1434.19	1440.75
cyp125	-0.137303	0.0776422	0.200356	2794.56	2607.26	2451.25	2620.97	2321.02	2204.56
cyp126	0.00148652	0.980009	0.990597	1861.79	1792.85	1786.98	1782.26	1852.81	1811.2
cyp128	-0.468144	7.36797e-06	0.000114005	557.973	530.933	496.902	405.219	407.179	336.079
cyp130	0.0726373	0.326827	0.52488	1208	1221.15	1183	1308.72	1332.15	1160.05
cyp132	0.39267	1.57958e-06	2.94196e-05	29029.6	30556.1	27460.6	37292	43194.4	33790.3
cyp135A1	-0.0576629	0.658511	0.796269	194.445	203.84	195.434	200.254	188.809	182.361
cyp135B1	-0.0641593	0.243861	0.435784	6386.63	6901.18	6854.75	6574.21	6196.37	6497.21
cyp136	-0.161541	0.0138163	0.0554147	5176.75	5138.67	4683.15	4704.79	4534.28	4176.17
cyp137	0.0958807	0.106708	0.247001	5343.02	5239.17	5353.65	5430.41	5500.26	6096.21
cyp138	-0.151493	0.0243199	0.0849297	1195.79	1250.54	1196.52	1107.29	1110.92	1062.66
cyp139	-0.12851	0.0479922	0.140111	1618.5	1559.62	1648.72	1537.24	1413.21	1467.48
cyp140	-0.176284	0.00343845	0.0196211	8787.61	8873.22	8365.21	8059.63	7843.21	7135
cyp141	0.0549135	0.32746	0.525457	2422.58	2555.12	2419.02	2526.73	2578.49	2577.88
cyp142	-0.0382338	0.575171	0.733661	2727.87	2933.4	2907.61	2863.63	2928.45	2554.01
cyp143	0.0563782	0.427361	0.612277	1669.22	1576.68	1703.81	1578.47	1783.2	1779.69
cyp144	0.0318618	0.761844	0.866035	351.316	328.989	336.812	320.406	362.361	355.175
cyp51	-0.00950387	0.890044	0.939457	1171.37	1189.86	1210.03	1233.33	1192.93	1123.76
cysA1	0.0395881	0.427734	0.612593	4884.61	4770.81	4987.73	5105.29	5021.56	4924.71
cysA2	0.0997181	0.0496837	0.143736	5027.4	5219.26	5116.64	5327.93	5644.25	5487.07
cysA3	0.0433106	0.451763	0.632785	3878.57	4210.49	4111.4	4180.59	4341.66	4049.18
cysD	0.400715	0.0901738	0.219594	1937.88	1223.04	1345.17	2175.7	1695.47	2078.54
cysE	0.224522	0.00197519	0.0124159	2003.63	1996.69	2170.57	2241.66	2350.58	2612.25
cysG	0.0507428	0.38532	0.580795	2185.86	2201.48	2270.36	2282.89	2227.57	2384.06
cysH	0.022848	0.661707	0.797922	15710.6	14691.7	14739.7	15182.8	14848.2	15832
cysK1	0.190088	0.00224353	0.0136753	5636.09	5735.02	6099.01	6421.08	6385.18	7119.72
cysK2	0.205235	0.37083	0.568757	3558.25	2394.89	2240.22	2772.93	3084.84	3588.03
cysM	-0.0720754	0.203577	0.38723	3790.27	3798.07	3971.06	3828.38	3513.95	3656.77
cysO	-0.146172	0.0140188	0.0558872	2558.79	2705.86	2743.36	2496.1	2409.7	2332.5
cysQ	-0.0116159	0.842328	0.915899	3929.3	4092.92	4197.68	4234.78	3853.42	4036.77
cysS1	0.203814	0.000261314	0.00233097	3917.08	4105.25	4318.27	4680.05	4729.77	4799.63
cysT	0.142075	0.0236584	0.08327	1562.14	1447.74	1533.33	1658.57	1690.7	1663.21
cysU	-0.0746341	0.603748	0.757132	198.203	220.906	172.564	206.144	169.738	188.09
cysW	0.324064	1.92561e-05	0.000267128	785.296	748.995	809.805	1010.69	932.603	992.006
dacB1	-0.207067	0.000361695	0.00305693	2859.38	2819.63	2697.62	2424.25	2495.52	2338.23
dacB2	-0.139178	0.0519164	0.148022	1448.48	1558.67	1520.85	1460.67	1374.11	1280.35
dapA	-0.0294208	0.591178	0.747191	5402.2	5384.23	5498.15	5020.48	5483.1	5446.01
dapB	-0.227025	7.54491e-05	0.000809558	4512.63	4617.22	4306.83	4010.97	3766.65	3708.33
dapC	0.0663718	0.379794	0.576135	1067.1	1173.74	1028.11	1103.75	1183.39	1135.22
dapD	-0.0840648	0.181047	0.35721	4592.48	4705.39	4493.95	4495.11	4524.75	3994.76
dapE	0.172601	0.00639954	0.031512	2148.29	2327.57	2092.6	2395.98	2531.76	2474.76
dapF	-0.0672691	0.222221	0.410467	3345.96	3471.92	3421.14	3378.4	3256.48	3141.19
dcd	-0.00327297	0.964252	0.979779	1335.75	1446.79	1329.58	1331.1	1463.75	1307.08
dctA	0.162824	0.0120572	0.0499034	3382.6	3325.92	3537.57	3718.83	3622.66	4125.56
ddlA	0.220997	0.000120754	0.00120465	3182.51	3241.54	3274.56	3787.15	3940.2	3576.57
ddn	-0.239699	0.000207018	0.0019234	2188.68	2356.96	2128.99	1955.42	1865.21	1836.02
deaD	-0.0584762	0.27647	0.474114	3020.01	3170.43	3120.71	2936.66	2966.59	3036.17
dedA	-0.0953082	0.235003	0.426441	1139.43	1086.52	1010.44	1011.87	1078.5	940.449
def	-0.055151	0.505703	0.678994	907.411	971.797	871.138	899.964	937.371	811.555
deoA	-0.115559	0.112224	0.255649	1412.78	1389.91	1275.52	1286.34	1297.82	1182.96
deoC	0.188351	0.00408211	0.0222827	2493.97	2242.24	2496.99	2629.21	2841.67	2766.92
deoD	-0.0165783	0.7757	0.873639	2156.75	2156.92	2149.78	2203.97	2137.93	2050.85
desA1	-0.0361341	0.634186	0.781273	55199	57045.9	61535.8	56737.8	50457.8	62285.4
desA2	0.110213	0.195193	0.376083	40672.9	41418.5	46257.6	43868.5	41738.3	52927.7
desA3	0.186084	0.000539031	0.00426036	87572.7	91440.9	95994.6	102488	101787	108590
devB	-0.048382	0.373902	0.572595	3387.29	3412.19	3190.36	3220.55	3226.92	3214.71
devR	-0.174113	0.727791	0.84475	16024.4	30328.6	44763.8	19381	20110.1	41266.1
devS	-0.0795413	0.871369	0.930301	25567.2	41929.5	64123.2	30894.5	28685.6	64978.8
dfp	0.0231666	0.667821	0.801266	11678.9	12275	12805.1	12431	12098.1	12822.6
dfrA	0.0634556	0.344748	0.542613	1308.51	1235.37	1304.63	1281.62	1360.76	1375.82
dgt	-0.159789	0.00788358	0.0359996	2189.62	2212.85	2145.62	2028.45	1868.07	1968.74
dhaA	0.0267548	0.749867	0.859755	1510.47	1480.92	1424.18	1668	1509.52	1326.18
dinF	0.206831	0.0140877	0.0559476	1781.94	1483.77	1790.1	1852.94	1890.95	2088.08
dinG	-0.0347784	0.568348	0.728637	1751.89	1852.58	1853.51	1818.78	1772.71	1737.68
dinP	0.0570687	0.417814	0.604738	1298.18	1420.25	1390.91	1361.73	1502.84	1407.33
dinX	0.0149191	0.866631	0.927496	590.85	547.051	632.043	613.719	573.103	601.505
dipZ	0.0877972	0.366565	0.56532	526.975	450.345	515.614	521.838	501.584	562.36
dlaT	-0.171032	0.00922544	0.0406951	13778.4	14404.4	13676.2	13314.5	12593	11277.7
dnaA	0.180467	0.00670244	0.0321766	20675.1	21622.2	21846	21825.3	25555	25302.4
dnaB	0.213689	0.00128378	0.00869467	9129.53	8432.35	7843.36	10159.9	9999.26	9307.1
dnaE1	0.126302	0.00375567	0.0209267	13543.5	13736	13696	14640.9	15032.3	15048.1
dnaE2	1.29419	7.28523e-48	1.3322e-45	1242.76	1323.54	1473.03	3675.25	3287.95	2943.56
dnaG	-0.0406819	0.386466	0.581434	7219.84	7381.87	7190.53	7153.77	7118.49	6916.36
dnaJ1	-0.0529377	0.312456	0.510772	9204.68	9479.05	9918.29	9278.82	8889.29	9402.58
dnaJ2	0.0697626	0.157381	0.324398	6366.91	6695.44	6714.42	7027.73	6845.76	6883.89
dnaK	-0.201445	0.000418931	0.00343951	22019.3	23589.5	24166.3	20017.1	19443.5	21218.8
dnaN	0.0353567	0.497366	0.672686	6133.01	6005.23	5886.94	5922.8	6373.74	6172.59
dnaQ	-0.0644974	0.217856	0.405381	4056.11	4068.27	4193.52	3992.12	3798.12	3989.99
dnaZX	0.0778349	0.124169	0.27492	3797.79	3696.62	3787.06	3946.18	4047.95	3911.69
dop	-0.107333	0.0337283	0.108049	5981.77	6199.59	5900.45	5750.82	5544.12	5494.7
dosT	-0.0302874	0.936103	0.964389	1526.44	2046.94	3084.33	1848.22	1739.33	2931.15
dppA	-0.108525	0.138947	0.297491	862.322	895.001	846.189	805.727	798.148	811.555
dppB	-0.158358	0.160418	0.328787	329.711	400.096	362.801	334.542	343.289	301.707
dppC	-0.0438699	0.690986	0.818205	480.947	432.331	409.58	381.66	479.652	420.099
dppD	0.23466	3.12185e-05	0.000395678	2369.04	2225.18	2356.65	2737.59	2706.27	2734.46
dprE1	-0.147648	0.0492974	0.143194	2254.44	2525.72	2321.3	2128.58	2312.44	1969.69
dprE2	-0.20373	0.000563158	0.00441635	2400.04	2445.14	2320.26	2103.84	2123.63	1996.42
drrA	0.0794663	0.15131	0.315727	3803.42	3977.26	4101	4106.38	4127.1	4317.47
drrB	0.238549	0.00279517	0.016416	2206.53	2092.44	2403.43	2448.99	2541.3	2912.05
drrC	0.194189	0.00670311	0.0321766	2367.16	2436.6	2590.54	2659.84	2715.8	3079.13
dsbF	0.0527147	0.33161	0.529181	2503.36	2595.88	2547.92	2600.94	2643.33	2685.77
dut	-0.0545204	0.435625	0.6208	1971.69	2133.21	2027.11	2133.29	1898.58	1878.03
dxr	-0.077422	0.221846	0.410339	2762.63	2959	2828.6	2883.65	2628.07	2596.98
dxs1	0.0489902	0.334253	0.531502	12612.6	13206	13183.5	13982.4	13010.7	13360.1
dxs2	0.0020797	0.984028	0.99221	360.71	357.432	345.129	385.194	343.289	338.943
eccA1	0.247956	1.72032e-07	3.95478e-06	16020.6	15615.1	16740.8	19121.9	19099.3	19224.3
eccA2	0.121609	0.0122491	0.050438	5062.15	5201.25	5235.14	5576.48	5560.34	5722.89
eccA3	-0.250933	0.000191413	0.00178667	28886.9	32571.8	34037.8	27716.3	27032.1	25502.9
eccA5	0.183648	0.00190321	0.0120958	9888.53	9695.22	10747.8	11247.2	11157.9	12039.7
eccB1	0.0745135	0.18951	0.368665	12406	12610.6	13490.2	13172	13152.8	14218.4
eccB2	-0.217906	0.00345761	0.0196468	2416.01	2484.96	2270.36	2120.33	2191.33	1857.03
eccB3	-0.236997	4.76713e-05	0.000546387	22195.9	24231.4	24449	20907.7	20088.2	19146
eccB4	0.0418271	0.630262	0.778305	806.901	790.711	682.981	792.769	748.562	808.691
eccB5	-0.0203698	0.687555	0.816903	10443.7	9889.58	10626.2	10262.4	10324.4	9938.2
eccC2	-0.126365	0.014123	0.0559913	8961.39	9051.46	8921.37	8557.91	8274.23	7848.21
eccC3	-0.252312	1.25993e-05	0.000182986	33524.4	37006	37210.5	31183.1	30230.4	29042.2
eccC4	-0.214556	0.0500012	0.144197	334.408	346.055	306.666	281.533	277.492	292.16
eccC5	-0.186232	0.000226252	0.00206398	38611.9	40424.9	38843.6	35850.1	34690.4	33069.4
eccCa1	0.125975	0.0408611	0.123177	24362	25424.1	27063.5	27200.4	26818.5	29838.5
eccCb1	0.11574	0.0351912	0.111382	14311	14521	15331.2	15828.3	15288.8	16732.4
eccD1	0.0477319	0.379417	0.576079	4798.19	4745.21	4976.3	5009.88	4803.19	5193.95
eccD2	0.175748	0.000873443	0.0063199	2882.86	2808.26	2898.25	3286.52	3245.04	3171.75
eccD3	-0.178733	0.000605257	0.00470067	19943.3	19967.8	20895.9	18430.4	18266.8	17026.4
eccD4	0.107391	0.553264	0.716363	93.9349	91.0171	93.559	104.839	105.848	89.7484
eccD5	0.0855102	0.0460165	0.135622	16899.8	16842	17311.5	18049.9	17978.8	18140.6
eccE1	0.0593239	0.399551	0.589031	3850.39	4256	4650.92	4485.69	4358.82	4446.37
eccE2	0.0838025	0.0946213	0.227675	3601.46	3696.62	3717.41	3917.91	3899.2	3857.27
eccE3	-0.236091	4.13597e-07	8.94569e-06	8864.64	8976.56	9140.71	7652.05	7770.74	7485.4
eccE5	0.190159	0.000284579	0.00250516	11767.2	11033	12085.7	13312.2	13021.2	13466.1
echA1	-0.0521155	0.386806	0.581665	1948.21	1876.28	1853.51	1864.72	1844.23	1770.14
echA10	0.191194	0.0055603	0.0283512	1964.18	1800.43	1871.18	2112.09	2027.31	2294.31
echA11	0.0069681	0.938596	0.965475	879.231	899.742	860.743	763.32	949.767	934.72
echA12	-0.068171	0.246455	0.438518	2550.33	2703.97	2502.18	2509.06	2489.8	2402.2
echA13	-0.00862243	0.947619	0.972502	312.803	310.975	321.219	348.677	343.289	249.195
echA14	0.0674717	0.311319	0.509949	1313.21	1423.09	1378.44	1386.46	1479.96	1442.66
echA15	0.0508185	0.388199	0.582174	1999.87	1999.53	1919	2000.18	2104.55	2025.07
echA16	-0.143155	0.025321	0.0870146	1791.34	1809.91	1766.19	1690.38	1643.02	1530.5
echA17	-0.228332	6.82666e-05	0.000742261	2265.71	2308.61	2337.94	1911.83	2013.96	1971.6
echA18	0.156729	0.0888088	0.217817	587.093	526.193	506.258	619.609	568.335	619.646
echA19	0.073201	0.447461	0.629181	627.485	550.843	505.219	606.651	577.871	589.093
echA2	-0.235492	0.0220868	0.0789824	1006.04	1076.09	868.019	855.202	922.114	730.399
echA20	0.20265	0.0271069	0.091871	564.549	557.48	618.529	696.176	606.478	700.801
echA21	-0.301154	0.000290005	0.00253629	6770.83	6981.77	6148.9	6011.15	5394.41	4752.85
echA3	-0.245049	0.000107748	0.00108367	5635.15	5800.44	5335.98	4923.89	4852.78	4379.53
echA4	-0.227482	0.00762112	0.0352006	2953.31	3026.32	2743.36	2715.21	2595.65	2144.41
echA5	-0.0767226	0.306468	0.506541	1007.92	1087.46	1031.23	1054.28	963.118	950.951
echA6	-0.197817	0.00392363	0.0216127	1857.09	2018.49	1991.77	1818.78	1678.3	1622.15
echA7	0.387096	3.28654e-06	5.53212e-05	959.075	838.116	955.341	1116.71	1194.84	1284.17
echA8	-0.357592	4.89101e-06	7.90223e-05	2199.96	2368.34	2345.21	1954.24	1844.23	1601.15
echA9	-0.255744	0.000359658	0.00305254	2036.51	2085.81	1864.94	1752.81	1705.96	1560.09
efp	0.0968475	0.099586	0.235806	4253.37	4321.42	4644.68	4609.37	4602.94	4920.89
efpA	-0.420717	3.65828e-11	1.25789e-09	44264.9	50452.9	49622.6	34353	35770.8	37702
egtC	0.0361869	0.5743	0.73323	1762.22	1629.77	1687.18	1709.23	1689.75	1808.34
egtD	0.0261124	0.624529	0.774024	2834.02	2777.92	2916.96	2889.54	2898.89	2894.86
egtE	-0.0312663	0.568771	0.728715	2340.86	2353.17	2373.28	2302.92	2346.76	2265.67
eis	-0.180195	0.0306632	0.100536	976.923	1100.74	986.527	930.591	946.907	828.741
embA	-0.0682553	0.262757	0.456618	8156.37	8366.94	7980.58	8031.36	8157.89	7185.6
embB	-0.118981	0.00823834	0.0374073	10086.7	10080.1	10166.7	9457.87	9352.73	9123.79
embC	-0.145977	0.00457386	0.0241478	8150.73	8415.29	8327.79	7813.43	7477.03	7212.34
embR	-0.30675	0.000554387	0.00436457	887.685	945.25	881.534	770.388	780.03	646.38
emrB	-0.103513	0.0820926	0.207492	2479.88	2532.36	2427.34	2222.82	2418.28	2280.95
end	-0.228633	0.00063027	0.00485742	4000.69	4114.73	3820.33	3685.85	3316.56	3190.84
engA	0.172602	0.00132367	0.00890492	4329.46	4119.47	4293.32	4973.36	4667.78	4724.2
eno	-0.123451	0.0843176	0.210616	3938.69	4406.74	3958.58	4042.77	3771.42	3485.87
entC	-0.0427332	0.490049	0.667841	2192.44	2173.98	2145.62	1984.87	2128.39	2204.56
ephA	0.0569857	0.446766	0.629058	2608.57	2556.06	2464.76	2877.76	2694.82	2369.74
ephB	-0.0276704	0.812153	0.896868	386.072	409.577	364.88	438.202	373.804	330.351
ephC	-0.122653	0.191123	0.370369	932.773	853.285	832.675	904.676	784.798	720.852
ephD	-0.00502965	0.927506	0.959742	9611.42	9757.79	8940.08	9632.21	9525.33	9057.91
ephE	-0.0855943	0.173143	0.348185	1800.73	1733.12	1715.25	1620.88	1720.26	1604.97
ephF	0.0674319	0.285849	0.483994	2823.68	2723.88	2921.12	2939.02	2798.76	3134.51
ephG	-0.0820803	0.196498	0.377874	2568.18	2586.4	2501.14	2580.92	2376.33	2280.95
epiA	-0.0663356	0.258366	0.451156	3020.01	3269.03	2983.49	2984.96	2905.56	2967.43
era	0.23756	0.000163942	0.00156289	2122.93	2274.48	2281.8	2494.93	2633.79	2741.15
ERCC-00002	0.0246549	0.624035	0.774024	58587.2	60985.2	55484.6	59323.4	59711.4	59042
ERCC-00003	0.0735985	0.257639	0.450488	3791.21	3975.36	3685.18	3747.1	4295.89	4004.31
ERCC-00004	0.0267446	0.707562	0.82989	11969.2	12785.1	11236.4	11104.7	12958.2	12597.2
ERCC-00009	0.0473231	0.446535	0.629058	2925.13	3064.24	2713.21	2957.87	3065.77	2970.29
ERCC-00014	-0.172736	0.569685	0.729189	34.7559	31.2871	37.4236	30.6271	33.3754	27.6883
ERCC-00019	-0.229467	0.251266	0.443579	92.0562	91.9652	76.9263	82.4574	69.6115	71.6078
ERCC-00022	0.0491145	0.567998	0.728637	532.611	570.753	523.93	555.999	568.335	559.495
ERCC-00025	0.0520345	0.528515	0.696751	583.336	569.805	593.58	621.965	592.174	597.686
ERCC-00028	0.266643	0.482847	0.661838	20.6657	19.91	16.6327	20.0254	20.9788	27.6883
ERCC-00033	0.415401	0.456435	0.637515	8.45414	12.3252	8.31635	5.88982	20.0252	12.412
ERCC-00034	-0.117272	0.60067	0.754683	76.0873	89.1209	56.1354	67.1439	70.5651	66.8339
ERCC-00035	0.00836193	0.928886	0.960892	421.768	431.383	445.964	420.533	431.973	452.561
ERCC-00039	-0.122251	0.819288	0.901492	10.3328	18.9619	12.4745	18.8474	15.2573	4.77385
ERCC-00042	-0.0624018	0.402484	0.591539	2147.35	2374.98	2043.74	1951.89	2156.05	2177.83
ERCC-00043	0.156012	0.0555249	0.15523	1143.19	1127.28	1061.37	1108.46	1334.06	1266.03
ERCC-00044	0.0492777	0.582658	0.740143	542.944	580.234	576.947	545.397	580.731	630.148
ERCC-00046	0.0106391	0.877917	0.933384	9500.57	9366.23	8528.42	8454.24	9876.25	9264.14
ERCC-00051	0.0444245	0.910512	0.951179	18.787	19.91	16.6327	20.0254	20.0252	17.1859
ERCC-00053	0.169532	0.49346	0.669768	48.8461	52.1452	63.4122	54.1863	77.2401	52.5124
ERCC-00058	0.109517	0.843326	0.916671	12.2115	5.68857	11.435	10.6017	12.3966	8.59293
ERCC-00059	0.484488	0.122579	0.27245	22.5444	33.1833	30.1468	47.1185	42.9112	30.5527
ERCC-00060	0.0555496	0.660651	0.797659	449.948	479.736	428.292	367.525	504.445	535.626
ERCC-00062	-0.0285343	0.888567	0.938242	125.873	165.917	114.35	93.0591	151.62	151.808
ERCC-00071	0.0870312	0.58431	0.740838	113.661	127.045	124.745	128.398	133.501	126.03
ERCC-00074	-0.0134009	0.845499	0.917325	25683.7	27990.6	24527	23707.7	26991.1	26775.6
ERCC-00076	-0.00947524	0.924674	0.958586	498.794	535.673	466.755	445.27	512.073	531.807
ERCC-00078	0.170075	0.510207	0.682141	61.0577	73.0033	56.1354	43.5847	87.7295	81.1555
ERCC-00079	-0.135448	0.402302	0.591539	170.961	191.515	148.655	126.042	170.691	167.085
ERCC-00084	-0.183296	0.31239	0.510772	148.417	142.214	121.627	95.415	118.244	147.989
ERCC-00085	0.089599	0.799997	0.889549	19.7263	36.0276	27.0282	24.7372	38.1433	24.824
ERCC-00092	0.0130566	0.847317	0.918307	1466.32	1490.4	1343.09	1414.73	1476.14	1448.39
ERCC-00095	-0.110431	0.307222	0.506678	411.435	422.85	358.643	335.72	386.201	381.908
ERCC-00096	-0.0363121	0.462593	0.644395	65578.8	68881	62964.2	64285	64377.3	63857
ERCC-00099	0.129543	0.588449	0.744845	46.0281	69.2109	83.1635	67.1439	69.6115	79.2459
ERCC-00108	-0.0624584	0.355996	0.554246	3308.39	3693.78	3243.38	3112.18	3408.1	3289.18
ERCC-00111	-0.0279591	0.647008	0.787482	2263.83	2304.82	2120.67	2145.07	2161.77	2254.21
ERCC-00112	0.0838447	0.317837	0.515823	632.182	660.822	584.224	658.482	677.043	654.972
ERCC-00113	-0.0464218	0.395326	0.58634	14578.7	15472.9	13937.2	14298.1	14456.3	13844.2
ERCC-00116	-0.0048879	0.93659	0.964398	3494.38	3887.19	3489.75	3651.69	3656.03	3528.83
ERCC-00126	-0.180351	0.589676	0.745761	28.1805	32.2352	30.1468	21.2033	34.3289	23.8693
ERCC-00130	0.0526493	0.273718	0.471592	97288.4	98793.4	92662.9	97338.7	102292	99845.1
ERCC-00131	0.0141541	0.90025	0.946343	280.865	296.754	259.886	281.533	280.353	284.522
ERCC-00136	0.0277543	0.637073	0.7828	5823.02	5938.87	5344.3	5605.93	5916.97	5914.8
ERCC-00143	0.190109	0.698518	0.822399	12.2115	12.3252	14.5536	21.2033	16.2109	7.63816
ERCC-00144	0.0509221	0.84197	0.915899	40.392	54.0414	46.7795	44.7626	49.5863	51.5576
ERCC-00145	0.14534	0.0250096	0.0863636	2012.09	1936.96	1793.21	2060.26	2161.77	2129.14
ERCC-00148	-0.121676	0.774485	0.873281	23.4837	14.2214	16.6327	17.6695	19.0716	13.3668
ERCC-00150	0.487266	0.391625	0.583954	12.2115	5.68857	7.27681	9.42371	9.53582	16.2311
ERCC-00154	0.00122194	0.997969	0.999062	13.1509	18.0138	12.4745	14.1356	20.9788	8.59293
ERCC-00157	-0.193026	0.47097	0.651552	65.7544	44.5605	42.6213	41.2287	45.7719	46.7837
ERCC-00160	-0.0419093	0.871484	0.930301	48.8461	46.4566	43.6609	41.2287	41.9576	51.5576
ERCC-00162	0.0453546	0.757025	0.864265	195.385	157.384	173.604	159.025	191.67	190.954
ERCC-00163	0.239177	0.434725	0.619957	36.6346	22.7543	41.5818	36.5169	38.1433	43.9194
ERCC-00165	-0.0327264	0.80114	0.890082	216.05	204.788	197.513	199.076	189.763	215.778
ERCC-00170	-0.0478892	0.873602	0.930994	60.1183	39.82	46.7795	27.0932	59.1221	54.4219
ERCC-00171	-0.0259129	0.66623	0.80055	8343.3	8953.81	7801.78	8188.02	8344.79	8121.28
ercc3	0.116494	0.0366951	0.114615	2725.05	2902.12	2773.5	3043.86	2969.45	3094.41
erg3	-0.106535	0.115963	0.261943	1288.79	1282.77	1309.83	1163.83	1171.95	1266.98
erm(37)	-0.244995	0.000758202	0.00562549	1930.36	1991	1930.43	1796.39	1637.3	1509.49
espA	-0.0385979	0.538206	0.70442	146915	141386	127732	138332	138146	128576
espB	0.0727732	0.210214	0.395198	10894.6	10525.7	10585.7	11941	11211.3	10515.8
espC	-0.138488	0.0653534	0.177165	86018.1	83684.5	73733.8	78675	75606.6	66878.8
espD	-0.0324613	0.634374	0.781273	68208.9	60114.9	59432.8	63886.9	62686.6	57010.3
espE	0.0348883	0.539909	0.704984	9266.68	9295.12	9286.25	10159.9	9379.43	8996.8
espF	-0.0482195	0.449484	0.630962	4764.38	4677.9	4676.91	4876.77	4592.45	4191.44
espG1	0.0815887	0.0924399	0.224028	8292.57	8180.16	8276.85	9046.76	8643.27	8504.14
espG2	-0.149706	0.0253279	0.0870146	2817.11	2600.62	2754.79	2612.72	2467.87	2290.49
espG3	-0.309772	4.29077e-07	9.18178e-06	23243.2	24366	24280.6	20374.1	19878.4	17750.1
espH	0.254965	1.23129e-07	2.87994e-06	7105.24	7028.23	7370.37	8530.81	8413.45	8714.19
espI	0.0906355	0.0677008	0.18097	8330.15	8578.36	8951.52	9077.39	9182.99	9272.73
espJ	-0.0519959	0.407555	0.595782	3764.91	4015.18	4080.21	3674.07	3697.04	4065.41
espK	0.103854	0.0593688	0.163936	10780.9	11089.9	11463.1	12610.1	11700.4	11515.5
espL	0.0718931	0.227192	0.417158	5285.72	5242.96	5179.01	5908.67	5385.83	5222.59
espR	0.0362342	0.437902	0.622481	6437.36	6429.98	6450.37	6482.33	6732.29	6591.73
esxA	0.118716	0.0195505	0.0722899	16519.4	16146.1	16369.7	18614.2	17599.3	17033.1
esxB	0.0564912	0.349809	0.548007	31914.4	32117.7	32715.5	35887.8	33807.3	30921.2
esxC	-0.329318	0.00139317	0.00929473	2209.35	2258.36	1938.75	1923.61	1776.52	1403.51
esxD	-0.302905	0.082826	0.207866	5591.94	6068.75	5635.37	5583.55	4766	3673
esxE	-0.0475701	0.770626	0.872976	138.084	140.318	179.841	167.271	143.037	133.668
esxF	0.331214	0.0167941	0.0645916	180.355	156.436	186.078	196.72	237.442	221.507
esxG	-0.510159	9.1124e-13	3.7793e-11	11928.8	11873	11587.8	8654.5	8869.26	7327.86
esxH	-0.486643	3.63747e-10	1.15225e-08	18612.3	19206.5	19034.1	15076.8	13678.2	11825.8
esxI	0.0430937	0.72388	0.842154	266.775	323.3	307.705	275.643	339.475	307.436
esxJ	-0.125672	0.274628	0.472351	418.01	448.449	463.637	451.16	430.065	339.898
esxK	0.213753	0.311875	0.510469	18936.3	23295.6	29187.3	24760.8	25899.3	32163.3
esxL	0.255801	0.197194	0.378307	6923	8090.09	9953.64	8983.15	9148.66	11676.8
esxN	0.051698	0.336662	0.533529	10036	9325.46	9453.62	10236.5	10064.1	9569.66
esxO	0.0200757	0.738973	0.851099	13804.7	12750.9	13311.4	14026	13867	12536.1
esxP	-0.0961425	0.215107	0.401194	40703.9	40880.9	40264.7	41340.6	39869.3	32788.7
esxQ	0.201074	0.177307	0.352773	145.599	135.578	137.22	144.89	169.738	165.175
esxR	-0.137461	0.37631	0.573662	140.902	139.37	135.141	134.288	118.244	126.03
esxS	0.023095	0.88161	0.934173	131.509	138.422	126.824	143.712	131.594	128.894
esxT	-0.0693698	0.643093	0.785894	159.689	193.411	181.92	181.406	145.898	183.316
esxU	-0.245746	0.0691472	0.183859	217.929	254.089	251.57	201.432	227.906	180.452
esxV	-0.131193	0.183195	0.360388	416.132	421.902	402.304	369.881	401.458	360.903
esxW	-0.30123	0.000287724	0.00252182	965.651	987.915	955.341	833.998	823.895	705.575
etgB	0.0844656	0.14654	0.308655	2498.67	2438.5	2402.39	2551.47	2520.32	2709.64
ethA	-0.107636	0.117409	0.264465	6374.42	5399.4	6292.36	5689.56	5531.73	5546.26
ethR	-0.00997874	0.89752	0.944968	855.747	776.49	842.031	824.574	794.334	838.288
F6	0.720226	7.44529e-07	1.49017e-05	383.254	280.636	366.959	452.338	567.381	675.023
fabD	-0.769818	8.09963e-22	5.17219e-20	12779.8	14811.1	13988.1	8311.71	8865.45	7209.47
fabD2	-0.258125	0.207349	0.391829	106.146	78.6919	85.2426	74.2117	82.9616	68.7435
fabG1	-0.15617	0.0258213	0.0883326	3032.22	3407.45	3072.89	2907.21	2982.8	2648.53
fabG2	-0.190513	0.0769779	0.199152	321.257	370.705	349.287	300.381	306.1	305.527
fabG3	-0.160396	0.143517	0.304199	1153.52	1438.26	1506.3	1195.63	1077.55	1392.06
fabG4	0.655378	5.69299e-31	6.17912e-29	9088.2	9153.85	9377.73	14592.6	13600.9	15307.8
fabH	-0.170075	0.00899722	0.0401729	2648.96	2883.16	2873.3	2572.67	2560.37	2339.19
fadA2	0.633005	7.45599e-26	5.99909e-24	15210.9	15632.2	15913.3	24799.7	22266.1	25444.6
fadA3	-0.0843136	0.140202	0.299381	10419.3	11109.8	10579.4	10717.1	9885.78	9689.01
fadA4	0.106714	0.0218323	0.078281	13992.5	14549.5	14647.2	15794.1	15210.6	15501.7
fadA5	-0.255089	0.00421818	0.0228395	1585.62	1569.1	1429.37	1439.47	1278.75	1128.54
fadA6	0.173236	0.00917917	0.0406951	1957.6	2055.47	2130.03	2453.7	2188.47	2287.63
fadB	0.248939	1.81264e-05	0.000253203	28095	29071.4	30128.1	34919.6	36436.4	32378.2
fadB2	0.403928	3.71436e-09	1.06735e-07	2816.17	2666.04	2621.73	3327.75	3521.58	3869.68
fadB3	0.113626	0.272476	0.469855	348.498	312.871	338.891	371.059	360.454	351.356
fadB4	0.158291	0.00383966	0.0213084	4824.5	4672.21	4837	5240.76	5152.2	5600.68
fadB5	-0.292662	0.00144319	0.00951794	893.321	988.863	906.483	852.846	743.794	684.57
fadD1	-0.0509064	0.471243	0.651705	1000.41	1081.78	1075.93	1023.65	1023.19	1001.55
fadD10	0.0748573	0.403821	0.59291	719.541	729.085	732.879	693.821	745.701	854.519
fadD11	-0.0678752	0.340685	0.53896	2159.56	2041.25	2043.74	2116.8	2032.08	1813.11
fadD12	-0.139976	0.0328091	0.105932	2728.81	2598.73	2486.59	2364.17	2492.66	2236.07
fadD13	0.053333	0.505375	0.678839	7316.59	6024.19	5852.63	6713.21	6778.06	6427.51
fadD14	-0.334308	4.3992e-05	0.000522064	1322.6	1466.7	1277.6	1161.47	1069.92	998.69
fadD15	-0.201381	0.0118137	0.0489461	5978.96	6289.66	5575.08	5527.01	5460.21	4536.11
fadD17	0.0723731	0.547826	0.712316	423.646	313.819	367.999	367.525	377.618	416.28
fadD18	0.0291253	0.814027	0.897706	219.808	209.529	215.186	215.567	213.602	228.19
fadD19	0.0431783	0.642786	0.785894	1096.22	1122.54	1084.24	1226.26	1218.68	961.454
fadD2	-0.0679973	0.238705	0.430825	16852.9	16869.4	16495.5	17194.7	15324.1	15394.7
fadD21	-0.0212368	0.690853	0.818205	25748.5	28254.2	27986.6	26777.5	26421.8	27590
fadD22	0.213578	0.000784991	0.00577334	12808	12507.3	14190.8	14659.8	15051.3	16092.7
fadD23	0.115812	0.0289806	0.0964342	5215.27	5381.39	5434.74	5561.17	6005.66	5799.28
fadD24	-0.229151	0.00220871	0.0135452	1257.79	1267.6	1126.87	1027.18	1079.45	1010.15
fadD25	0.0324329	0.478167	0.657214	9763.59	10132.3	10108.5	10162.3	10168	10354.5
fadD26	0.146607	0.0592674	0.163871	9008.36	10148.4	10822.7	10450.9	10661	12069.3
fadD28	-0.0437708	0.341516	0.539638	19954.6	20683.6	20955.1	20285.7	19896.5	19571.8
fadD29	0.197037	0.001657	0.0107691	43909.9	45394.8	48218.2	49688.9	51410.5	56542.5
fadD3	0.0558679	0.534427	0.701469	536.368	605.833	596.698	600.761	571.195	634.922
fadD30	0.186836	0.00371094	0.0207349	2574.76	2505.81	2410.7	2678.69	2820.69	3024.71
fadD31	-0.238923	4.67344e-06	7.67399e-05	38032.4	39888.2	38751.1	34753.5	32033.7	32084.1
fadD32	-0.150483	0.00711178	0.0336596	53185	58487	57420.3	52127.2	51707	48510.9
fadD34	-0.22644	0.000871319	0.0063199	2384.07	2473.58	2298.43	2143.89	2093.11	1883.76
fadD35	0.0708912	0.42203	0.607669	1191.09	1088.41	1016.67	1088.44	1279.71	1093.21
fadD36	0.0352295	0.519735	0.689608	3891.72	3850.21	3594.74	3873.14	3860.1	3885.92
fadD4	-0.0839921	0.285133	0.483188	780.599	735.721	773.421	707.956	752.376	698.892
fadD5	-0.0795235	0.0935595	0.226468	47287.8	50047.1	48162.1	46458.9	46671.2	44565.8
fadD6	-0.176173	0.0060012	0.0300284	3986.6	4089.13	3974.18	3767.13	3636.01	3266.27
fadD7	0.0725621	0.256834	0.449842	2276.98	2374.03	2262.05	2471.37	2535.57	2264.72
fadD8	-0.177699	0.0136761	0.0550146	1359.24	1260.02	1203.79	1156.76	1121.41	1104.67
fadD9	0.540393	3.99245e-13	1.6907e-11	91750	79683.6	88347.7	117310	121578	138926
fadE1	-0.131004	0.0981328	0.233334	1023.89	1078.93	999.002	1014.23	950.721	871.705
fadE10	-0.145373	0.012848	0.0523956	7139.05	7027.28	6859.95	6728.53	6332.74	5955.86
fadE12	0.434477	2.9547e-13	1.26455e-11	1940.69	1954.97	1893.01	2481.97	2671.94	2665.72
fadE13	0.381612	1.88216e-08	4.8538e-07	1477.6	1497.04	1489.67	1904.77	2079.76	1830.29
fadE15	-0.185966	0.0175584	0.066702	2097.57	2166.4	1957.46	2003.72	1813.71	1657.48
fadE16	-0.0957023	0.0771872	0.199437	4616.9	4676.95	4556.32	4522.2	4287.3	4157.07
fadE17	0.177596	0.0884639	0.217271	338.166	382.082	334.733	420.533	393.829	380.953
fadE18	-0.00327436	0.956113	0.976604	2097.57	2006.17	2091.56	2063.79	2123.63	1993.56
fadE19	-0.0212408	0.708503	0.830751	3441.77	3186.55	3205.95	3253.54	3273.65	3165.06
fadE2	-0.105525	0.0826459	0.207673	2900.71	3057.61	2894.09	2807.09	2834.04	2589.34
fadE20	0.127715	0.0513008	0.146787	5255.66	5446.8	5847.44	6131.3	6343.23	5606.41
fadE21	0.513774	1.44363e-22	9.52086e-21	2478.94	2429.97	2534.41	3560.98	3527.3	3538.38
fadE22	0.545658	5.93881e-16	2.91364e-14	3656.89	3300.32	3786.02	5073.49	5071.15	5532.89
fadE23	0.667725	1.65176e-18	9.63046e-17	1588.44	1662.01	1820.24	2697.54	2479.31	2875.77
fadE24	0.410249	3.06466e-06	5.24643e-05	2925.13	3020.63	3580.19	4391.45	3773.32	4493.15
fadE25	-0.194939	0.00525901	0.027055	7160.66	7070.89	6512.74	6481.16	6141.07	5506.16
fadE26	-0.0363102	0.624914	0.774024	1065.22	981.278	1026.03	1056.63	980.282	962.409
fadE27	-0.122232	0.234304	0.425747	921.501	827.687	825.398	866.981	839.152	662.611
fadE28	-0.046027	0.562142	0.723216	1430.63	1261.91	1390.91	1432.4	1290.2	1236.43
fadE29	0.0396504	0.584217	0.740838	2010.21	1947.39	1793.21	2121.51	1930.05	1865.62
fadE30	0.11206	0.263357	0.457463	360.71	395.355	374.236	416.999	382.386	422.963
fadE31	0.140363	0.213289	0.398542	386.072	482.58	472.993	545.397	447.23	487.888
fadE32	-0.0563681	0.609721	0.760867	367.285	416.214	335.773	379.304	346.15	353.265
fadE33	0.143975	0.199682	0.381625	312.803	304.338	346.168	393.44	342.336	330.351
fadE34	-0.0521988	0.526715	0.69543	776.842	720.552	708.969	677.329	699.929	749.495
fadE35	0.737055	1.78686e-16	8.98567e-15	9642.42	8442.78	8706.18	12714.9	16721.1	15214.3
fadE36	-0.213368	0.00649306	0.0317395	930.895	925.34	951.183	739.761	832.477	844.972
fadE4	-0.255635	0.000996732	0.00702251	4817.92	5087.48	4514.74	4126.41	4365.5	3588.98
fadE5	0.105815	0.0823584	0.207492	8373.36	8273.07	8330.91	9128.04	9503.4	8248.26
fadE6	-0.0474875	0.364226	0.563036	11477	11451.1	11090.9	11355.6	11145.5	10421.3
fadE7	-0.205144	0.0195008	0.0721726	2502.43	2471.68	2295.31	2414.83	2027.31	1870.4
fadE8	-0.20692	0.00598704	0.0299949	5989.29	6264.06	5858.87	5700.17	5370.57	4626.82
fadE9	0.0781879	0.370015	0.567723	1930.36	2004.27	1993.85	2314.7	2162.72	1785.42
fadH	-0.115015	0.0315768	0.102944	6583.9	7136.31	6982.62	6543.59	6323.2	6251.84
far	-0.270446	0.00112606	0.00774382	1431.57	1537.81	1411.7	1292.23	1272.08	1071.25
fas	-1.1205	5.17066e-44	8.0006e-42	212719	246722	229063	115535	108030	93105.4
fba	-0.243883	4.761e-05	0.000546387	8110.34	8892.18	8362.09	7510.7	7137.56	6776.01
fbiA	-0.00497432	0.934939	0.964113	1977.33	2081.07	2005.28	2092.06	2016.83	1937.23
fbiB	-0.150335	0.0249151	0.0861853	2020.54	1919.89	1843.11	1743.39	1819.43	1649.84
fbiC	-0.00878611	0.851354	0.919957	18435.7	18844.3	19363.6	18713.1	18361.2	19223.3
fbpA	0.125874	0.0020524	0.0128012	59675.9	59414.2	59994.2	64490	65991.7	64927.3
fbpB	-0.381262	6.3719e-05	0.000698478	19937.7	21932.3	18695.2	16923.8	16721.1	12858.8
fbpC	-0.475536	2.82527e-11	9.97021e-10	14035.8	15066.2	14107.7	11319.1	10437	9326.2
fbpD	-0.190701	0.0122406	0.050438	10863.6	11257.7	10571.1	10533.4	9699.83	8417.26
fcoT	0.0137424	0.90721	0.94962	248.927	271.155	280.677	261.508	289.889	255.878
fdhD	0.296273	0.000908645	0.00653932	978.802	792.607	929.353	1050.74	1091.85	1171.5
fdhF	0.0829649	0.0689603	0.183605	8371.48	8224.72	8215.52	8868.89	8598.45	8815.39
fdxA	-0.455414	0.315913	0.514959	29076.6	50701.3	72760.8	31113.6	28741	51391.5
fdxB	0.0897259	0.267184	0.462713	1839.25	1929.37	1831.68	2117.98	2105.51	1739.59
fdxC	-0.0254749	0.678406	0.809139	8122.55	8340.39	8572.08	8113.81	7676.33	8804.89
fdxD	-0.294018	0.0390535	0.119568	565.488	511.023	439.727	515.948	390.969	334.17
fecB	-0.0304932	0.566704	0.727689	5688.7	6065.91	5692.54	5666	5852.13	5564.4
ffh	-0.141807	0.0194365	0.072084	4391.46	4650.4	4469	4283.08	4149.99	3817.17
fgd1	-0.156301	0.0898107	0.219127	2586.97	2797.83	2378.48	2637.46	2297.18	2037.48
fgd2	-0.0793442	0.291467	0.489854	802.204	767.009	779.658	737.405	736.165	749.495
fhaA	-0.0394941	0.376026	0.573447	20636.6	21572.9	21543.5	20800.5	20639.3	20591.5
fhaB	0.124848	0.044043	0.130764	2699.69	2736.2	2888.89	3095.69	2848.35	3133.56
fic	0.496996	3.57807e-09	1.03558e-07	992.892	882.676	1069.69	1379.4	1308.31	1466.53
fixA	0.117088	0.0181661	0.0685573	9678.11	10380.7	9811.22	10942.1	10751.6	10703.9
fixB	0.112141	0.0368891	0.114864	9460.18	9702.8	9262.34	10639.4	10375.9	9712.88
fmt	0.534429	1.64668e-11	5.96812e-10	873.594	996.448	891.929	1419.45	1320.71	1264.12
fmu	0.265356	0.00049966	0.00399629	1564.96	1719.84	1558.28	2070.86	1983.45	1771.1
folB	0.20231	0.00128887	0.00871449	1378.96	1319.75	1321.26	1547.84	1511.43	1566.78
folC	-0.00525545	0.934369	0.964085	4129.38	4493.97	4599.98	4645.89	4318.77	4213.4
folD	-0.138798	0.037931	0.117378	2455.46	2626.22	2517.78	2484.33	2233.29	2190.24
folE	0.0646973	0.304718	0.504893	1866.49	1916.1	2011.52	1976.62	1969.15	2111
folK	0.106818	0.0755099	0.195985	2014.9	1944.54	2108.2	2161.56	2146.51	2223.66
folP1	0.32808	2.06996e-06	3.71761e-05	1286.91	1298.89	1436.65	1672.71	1638.25	1735.77
folP2	0.0086146	0.891328	0.939941	1475.72	1393.7	1460.56	1435.94	1445.63	1473.21
fpg	0.104207	0.201228	0.383742	665.998	696.85	693.376	746.829	690.393	773.364
fprA	-0.0584567	0.368393	0.566995	1660.77	1548.24	1541.64	1516.04	1564.83	1481.8
fprB	0.287142	2.02112e-06	3.67917e-05	4664.81	4170.67	4308.91	5164.19	5350.55	5522.39
frdA	-0.135476	0.214926	0.401194	3111.12	2770.33	2442.93	2870.7	2627.12	2085.22
frdB	-0.24573	0.0242892	0.0848962	1340.45	1222.09	1128.95	1206.23	1049.89	862.158
frdC	-0.116714	0.38789	0.582143	351.316	277.792	278.598	296.847	303.239	238.693
frdD	-0.0685346	0.509308	0.681626	777.781	705.382	659.071	785.702	642.714	619.646
frr	-0.0169332	0.735618	0.849389	5199.3	5249.6	5424.34	5108.83	5339.1	5235.96
ftsE	0.0564648	0.416102	0.6031	1326.36	1357.67	1387.79	1464.21	1456.12	1315.67
ftsH	0.138451	0.010622	0.0452195	8311.36	8477.86	9078.34	9361.28	9332.7	9774.94
ftsK	-0.187772	0.00135487	0.00905425	8186.43	8386.85	8462.93	7706.24	6813.34	7465.35
ftsQ	0.0412045	0.483498	0.662504	2520.27	2433.76	2597.82	2564.43	2516.5	2687.68
ftsW	0.0213374	0.695114	0.820793	10700.1	9845.02	10594	10726.5	10159.5	10718.3
ftsX	0.0327528	0.550499	0.714175	2867.83	2747.58	2735.04	2807.09	2910.33	2824.21
ftsY	-0.134046	0.026676	0.0907165	4330.4	4385.89	4426.38	4283.08	3921.13	3778.03
ftsZ	-0.0147711	0.813708	0.897664	9143.62	8666.53	9301.84	8907.76	8345.75	9581.12
fucA	-0.12816	0.100213	0.236733	807.84	865.61	821.24	730.337	752.376	798.188
fum	-0.0716284	0.184973	0.362645	6259.82	6700.19	6722.73	6275.01	6402.35	6051.33
furA	0.0671951	0.389833	0.582231	752.418	713.915	722.483	797.481	734.258	763.816
fusA1	-0.0113365	0.823479	0.903168	54730.2	58811.3	57709.3	58189	57087.1	54636.7
fusA2	0.0264079	0.75616	0.863831	5168.3	5233.48	4546.97	5630.67	5127.41	4473.1
fxsA	0.178244	0.0508372	0.14598	1207.06	1041.01	1230.82	1259.24	1212.96	1461.75
G2	0.0547352	0.396802	0.587366	1424.99	1456.27	1369.08	1497.19	1421.79	1498.03
gabD1	-0.00310427	0.956941	0.976604	2117.29	2060.21	2072.85	2142.72	2044.48	2052.76
gabD2	-0.174159	0.00317884	0.0183742	4883.67	5057.14	4630.13	4489.22	4309.24	4120.79
gabP	0.126514	0.0533052	0.151125	2559.73	2378.77	2496.99	2570.32	2649.05	2893.91
gabT	0.036031	0.522844	0.692407	3177.82	3206.46	3235.06	3175.79	3230.74	3452.45
gadB	0.0683107	0.274316	0.472016	2098.51	1965.4	2060.38	2234.6	2048.29	2141.55
galE1	-0.0612083	0.297896	0.497277	6667.5	6542.8	6448.29	6408.12	6590.2	5846.06
galE2	0.0259293	0.577929	0.735762	10208.8	10451.8	10466.1	10628.8	10285.3	10777.4
galE3	-0.00304837	0.973847	0.986848	808.779	803.036	798.37	698.532	897.32	804.871
galK	0.352506	0.405647	0.594289	15.9689	14.2214	14.5536	20.0254	14.3037	22.9145
galU	-0.011198	0.840334	0.914434	4264.64	4409.59	4370.24	4548.12	4200.53	4200.03
gap	-0.0669215	0.243986	0.435784	8022.04	8068.29	7885.98	8030.18	7741.18	7123.54
garA	-0.0392218	0.504375	0.678175	18592.5	18547.6	17862.5	19005.3	17883.5	16645.5
gatA	-0.242334	0.00384006	0.0213084	1948.21	1976.78	1805.69	1730.43	1706.91	1411.15
gatB	0.116702	0.0212558	0.0766926	3710.43	3767.73	3661.27	3937.93	4062.26	4075.91
gatC	-0.0351828	0.769601	0.872976	256.442	262.622	247.412	254.44	267.003	227.235
gca	0.244968	0.000326164	0.00280976	2562.54	2540.89	2367.04	2719.92	3112.49	3017.07
gcp	0.138931	0.0314677	0.102755	2047.78	2201.48	2331.7	2426.6	2375.37	2442.3
gcpE	0.0815761	0.107525	0.248463	15027.7	15674.8	15758.5	17093.4	16143.2	15931.3
gcvB	0.106322	0.0769055	0.199093	12289.5	12774.6	13927.8	14072	13477.9	14421.8
gcvH	0.0279606	0.58308	0.740446	9659.32	9437.33	9549.25	9812.44	10093.7	9301.37
gcvT	-0.143082	0.0404802	0.122445	2848.11	3214.99	3006.36	2758.79	2899.84	2554.97
gdh	-0.109556	0.0229406	0.0813844	29908.9	31086.1	30753.9	29079.2	28720.9	27242.5
ggtA	-0.0965852	0.0746225	0.194087	4037.32	4180.15	3975.22	3765.95	3937.34	3699.74
ggtB	0.0407434	0.395575	0.586367	15382.8	14380.7	15093.1	15231.1	15354.6	15554.2
gid	0.513314	6.21177e-12	2.35754e-10	2010.21	1870.59	2131.07	2626.86	2892.21	3055.27
glbN	0.334538	0.00395075	0.021713	413.314	353.639	439.727	504.168	447.23	569.043
glbO	-0.125165	0.0511708	0.146729	1802.61	1915.15	1900.29	1756.34	1630.62	1765.37
glcB	0.0186863	0.710969	0.831819	13774.6	14677.5	14936.2	14632.7	14477.3	14841.9
glf	-0.080642	0.125785	0.27733	4067.38	4311.93	4093.73	3874.32	3992.65	3926.97
glfT1	0.15497	0.00664131	0.032036	3563.89	3326.86	3551.08	3758.88	3848.66	4014.81
glfT2	-0.0544442	0.210995	0.396147	12259.4	12588.8	12516.1	11972.8	11999.9	12007.2
glgA	-0.131828	0.0135	0.0545834	4671.38	4922.51	4870.26	4501	4457.04	4244.91
glgB	-0.139003	0.0117823	0.0488661	4121.86	4362.18	4229.91	4013.32	3773.32	3763.7
glgC	-0.206321	0.00174587	0.0112559	2127.63	2265.95	2228.78	2039.05	1894.77	1810.24
glgE	0.022688	0.645112	0.786584	6013.71	6051.69	5977.38	6323.31	6025.68	5984.5
glgP	-0.198897	0.00744394	0.0346609	5953.59	6484.97	5900.45	5694.28	5530.77	4756.67
glmS	-0.120088	0.0341198	0.108853	5750.69	6189.16	5986.74	5522.29	5721.49	5251.24
glmU	-0.0329018	0.554047	0.716698	6061.62	6488.76	6296.52	6212.58	6353.72	5856.56
glnA1	-0.341273	4.74538e-05	0.000546387	27273.1	29087.5	26161.2	23150.5	23446.7	18544.5
glnA2	-0.0400653	0.406039	0.594647	8938.84	9077.06	9288.33	8703.97	8730.04	9119.01
glnA3	0.0301945	0.617524	0.767706	1755.64	1809.91	1713.17	1792.86	1758.4	1839.84
glnA4	-0.0637885	0.270536	0.467223	1958.54	1907.57	1967.86	1825.84	1866.16	1887.58
glnB	0.0699585	0.424686	0.610354	1384.6	1298.89	1277.6	1333.45	1252.05	1571.55
glnD	0.206978	0.000957141	0.00682726	2800.2	2546.58	2694.5	3043.86	2987.57	3249.08
glnE	-0.100065	0.0642646	0.17516	9466.76	9764.43	9417.23	9334.18	8942.69	8457.36
glnH	-0.293551	2.25828e-05	0.000306659	3128.97	3711.79	3433.61	2833	2799.72	2750.69
glnQ	-0.344521	1.00908e-05	0.000152043	2297.65	2167.34	2065.57	1768.12	1837.55	1540.04
glnT	-0.133211	0.751741	0.860875	20.6657	20.8581	13.5141	21.2033	14.3037	15.2763
glnU	-0.193309	0.169019	0.342378	179.416	197.204	196.474	147.245	174.505	177.587
glpD1	-0.164459	0.108731	0.250386	557.034	581.182	546.8	524.194	549.263	431.556
glpD2	-0.134989	0.00718708	0.0339032	5998.68	5933.18	5699.82	5470.46	5272.35	5318.07
glpK	-0.042397	0.482778	0.661838	1785.7	1723.64	1771.38	1759.88	1664	1706.17
glpQ1	0.0727354	0.316616	0.515292	19323.3	20074	22516.5	20872.3	20662.2	23576.1
glpQ2	0.0542319	0.318174	0.516135	3179.7	3152.41	3098.88	3356.02	3145.87	3293.96
glpX	0.000435524	0.994021	0.997485	2927.01	3125.87	3188.28	3027.37	3163.03	3050.49
gltA2	-0.192275	0.00453418	0.0240329	18114.4	17994.8	16654.5	16756.5	15217.3	14213.7
gltB	0.13276	0.00512506	0.0265337	36009	35602.9	35761.4	40954.3	38533.3	38241.4
gltD	0.244368	2.81082e-06	4.83244e-05	8368.66	8347.03	8599.11	9514.41	10099.4	10366.9
gltS	-0.0251982	0.63932	0.784381	3478.41	3441.58	3430.5	3282.98	3516.81	3368.43
gluT	0.24706	0.0530943	0.150634	201.021	214.269	230.779	230.881	253.653	279.748
gluU	-0.226458	0.0865209	0.213936	277.108	274.947	281.716	233.237	201.206	277.838
glyA1	-0.0687856	0.176342	0.352422	6591.41	7068.99	7002.37	6590.71	6507.24	6602.24
glyA2	-0.00971626	0.877242	0.933282	3258.6	3027.27	2924.24	2935.49	3168.75	3042.85
glyS	-0.243279	0.00140455	0.00932424	2691.23	2839.54	2592.62	2430.14	2394.44	2042.25
glyT	-0.071698	0.405062	0.593648	825.688	748.047	732.879	685.575	782.891	724.671
glyU	0.0790656	0.670954	0.803587	133.388	124.2	89.4008	120.152	109.662	137.487
glyV	4.34848	2.72592e-18	1.56663e-16	3.7574	0.948095	6.23727	70.6778	67.7043	80.2007
gmdA	0.070542	0.177152	0.352638	3455.86	3620.77	3450.25	3657.58	3732.32	3664.41
gmhA	0.238246	0.000121873	0.00121061	1968.88	1960.66	1913.8	2161.56	2373.47	2353.51
gmhB	0.194322	0.00648564	0.0317395	1152.58	1073.24	1041.62	1215.66	1293.06	1229.74
gmk	-0.349486	3.53258e-07	7.80856e-06	7558.94	7601.82	6825.65	6039.42	5934.14	5287.52
gnd1	-0.103536	0.0881735	0.216943	7290.29	8207.66	7519.02	7375.23	7180.47	6870.53
gnd2	0.0797771	0.139493	0.298342	2863.14	2867.99	2967.9	3136.92	3063.86	2994.16
gpdA1	0.0194939	0.750357	0.859779	1546.17	1559.62	1596.74	1625.59	1595.34	1546.73
gpdA2	0.0145864	0.807189	0.893486	2016.78	2186.31	2078.05	2145.07	2106.46	2094.77
gpgP	-0.0423771	0.528869	0.696751	1577.17	1608.92	1531.25	1439.47	1612.51	1525.72
gpgS	0.0425802	0.486367	0.664624	2106.96	1980.57	2043.74	2011.96	2157.96	2141.55
gpm1	-0.116474	0.0954982	0.228927	1660.77	1757.77	1834.8	1719.83	1542.9	1585.87
gpm2	-0.0383946	0.56158	0.722838	1160.1	1142.45	1124.79	1109.64	1129.04	1098.94
gpsI	0.141916	0.0045615	0.024146	26463.3	28252.3	28904.5	30812	30765.4	30684.4
grcC1	0.0039518	0.936487	0.964398	4686.41	4844.76	4842.2	4715.39	4809.87	4884.61
grcC2	0.118801	0.0919928	0.223078	1016.38	1026.79	988.607	1042.5	1131.9	1115.17
greA	0.17139	0.0136859	0.0550146	9109.81	9271.42	10546.2	10579.3	10425.5	11567
groEL1	0.539066	8.12215e-15	3.75579e-13	19689.7	21152.9	20133.9	30561.1	31575	26467.2
groEL2	-0.270119	0.0982894	0.233561	199227	224735	212103	197449	191966	138044
groES	0.299478	2.59732e-05	0.000338157	17828.8	18045.1	18152.5	21762.9	24662.5	20063.5
grpE	-0.0352482	0.519505	0.689531	5269.75	5088.42	5556.36	5078.2	5156.02	5292.29
gshA	0.0469753	0.35044	0.548142	5776.06	5651.59	5521.02	6009.97	5737.7	5766.81
guaA	0.0164443	0.778533	0.87536	3918.96	4263.58	4345.29	4231.25	4303.51	4135.11
guaB1	-0.297462	1.1695e-07	2.75141e-06	9019.63	9422.17	9265.46	7985.41	7371.19	7194.19
guaB2	-0.030195	0.520335	0.689949	13610.2	14179.7	14094.1	13997.7	13362.5	13658.9
guaB3	0.0593189	0.369775	0.567723	2114.47	2066.85	2239.18	2138	2173.21	2374.51
gyrA	0.0695265	0.188373	0.36734	30322.2	33241.1	33030.5	34054.9	33072.1	34235.2
gyrB	0.172638	0.00448515	0.0239307	27901.5	29002.2	31311.1	32749.7	31739	34936
hab	-0.285401	0.000671213	0.00511418	959.075	849.493	865.94	744.473	766.68	684.57
hadA	0.086467	0.12024	0.268105	2849.05	2811.1	2804.69	2900.15	3118.21	2966.47
hadB	-0.195579	0.00575161	0.0291053	5235.93	5200.3	5117.68	4811.98	4743.12	4031.04
hadC	0.0443065	0.386065	0.581265	7841.68	8027.52	7879.75	7961.86	8542.19	7982.84
hbhA	-0.115826	0.0545808	0.153123	6654.35	6813.01	6675.95	6670.81	6084.81	5840.33
hddA	0.218056	0.00768953	0.0354759	1298.18	1149.09	1084.24	1292.23	1377.93	1436.93
helY	0.170566	0.00139783	0.00929502	8061.49	7648.28	8246.7	8904.23	8749.11	9307.1
helZ	-0.0160408	0.740783	0.852451	9834.98	9873.46	9623.06	9989.13	9647.39	9375.85
hemA	0.118056	0.0134611	0.0545718	19418.2	19757.3	20688	21898.3	21212.4	21856.6
hemB	0.296106	1.2067e-05	0.000176529	5370.26	5438.27	5952.43	6584.82	6566.36	7423.34
hemC	0.0837292	0.140531	0.299924	9607.66	9885.78	10288.4	10928	9911.53	10724
hemD	0.137207	0.00494726	0.0257475	20109.6	20444.7	21561.2	22982.1	22285.2	23044.3
hemE	0.020612	0.689299	0.817688	2998.4	3042.44	3083.29	3096.87	3067.67	3090.59
hemK	0.180372	0.000243911	0.00220506	5573.16	5657.28	5842.24	6312.71	6511.06	6518.22
hemL	-0.00829843	0.878398	0.933384	3097.97	3278.51	3243.38	3221.73	3122.98	3220.44
hemN	0.117937	0.0811226	0.206527	3152.45	2896.43	3302.63	3343.06	3232.64	3569.89
hemY	0.0357955	0.495277	0.671328	3440.83	3534.5	3491.83	3668.18	3589.28	3475.36
hemZ	0.122296	0.110415	0.252386	1214.58	1074.19	1245.37	1230.97	1325.48	1287.03
hflX	-0.0413022	0.42456	0.610354	5700.91	5752.09	5825.61	5819.14	5583.22	5392.54
higA	0.284871	0.000607346	0.00470781	618.092	588.767	594.619	766.854	743.794	686.48
higB	0.339681	5.91818e-05	0.000654088	586.154	557.48	614.371	704.422	781.937	735.173
hisA	0.0910347	0.206984	0.39149	1906.88	2124.68	2175.77	2213.39	2075.95	2321.05
hisB	0.022608	0.79216	0.884443	1244.64	1447.74	1413.78	1352.3	1286.38	1530.5
hisC1	-0.0542581	0.381284	0.578128	2822.74	3071.83	3173.73	2861.27	2896.03	2973.15
hisC2	-0.0871142	0.193238	0.373049	1317.91	1324.49	1356.61	1193.28	1306.41	1261.25
hisD	-0.0568926	0.418002	0.604738	5082.82	5270.46	5430.58	5574.12	4668.74	4936.16
hisE	-0.000468728	0.998705	0.999201	30.9985	49.3009	38.4631	44.7626	38.1433	36.2813
hisF	0.185235	0.00667345	0.0321524	1896.55	1925.58	2070.77	2259.33	2089.3	2350.64
hisG	-0.297565	0.00850159	0.0383674	483.765	559.376	488.586	470.007	421.483	358.039
hisH	0.0975626	0.286962	0.48547	761.812	779.334	848.268	829.286	775.262	949.997
hisI	0.159559	0.0253233	0.0870146	888.624	857.078	915.838	978.888	985.05	1007.28
hisS	0.0401568	0.446981	0.629058	3097.97	3064.24	3163.33	3122.78	3204.03	3258.63
hisT	0.101069	0.688209	0.817197	63.8757	47.4047	43.6609	60.0761	59.1221	47.7385
hns	-0.151746	0.0142111	0.0560652	4162.25	4251.26	4264.21	3970.92	3932.57	3511.65
hpt	-0.106627	0.0521714	0.148644	3532.89	3447.27	3322.38	3217.02	3250.76	3103
hpx	-0.267926	8.95868e-06	0.000136943	5890.66	5275.2	5422.26	4717.74	4425.57	4636.36
hrcA	0.0796062	0.132724	0.288465	5162.66	5059.03	5436.82	5388.01	5628.04	5526.21
hrp1	-0.194302	0.6509	0.789603	16347.5	30303	43175.4	20582.6	22081.1	35843
hsaA	-0.0189129	0.698515	0.822399	4368.91	4501.55	4465.88	4404.41	4347.38	4411.04
hsaB	0.183353	0.01144	0.0478411	1120.64	1109.27	1088.4	1351.12	1189.12	1232.61
hsaC	0.00706452	0.902401	0.947379	2099.44	2100.03	2167.45	2100.31	2196.1	2099.54
hsaD	0.0202759	0.757065	0.864265	1478.54	1389.91	1486.55	1518.4	1422.74	1477.03
hsaE	0.145412	0.109835	0.251632	677.271	599.196	680.901	786.88	678.95	701.756
hsaF	-0.229393	0.00212977	0.0132632	1241.82	1316.9	1260.97	1150.87	1109.02	1001.55
hsaG	-0.187954	0.0232119	0.0822745	903.654	896.898	855.545	823.397	805.777	705.575
hsdM	-0.0379339	0.573425	0.732811	1146.01	1209.77	1155.97	1155.58	1110.92	1155.27
hsdS	0.12726	0.0267515	0.0908963	2399.1	2406.26	2324.42	2703.43	2556.55	2532.05
hsp	-0.303087	0.00367124	0.0205751	1684.25	1302.68	1330.62	1299.29	1074.69	1129.49
hspR	-0.090452	0.119755	0.26757	2754.17	2692.59	2931.51	2585.63	2620.44	2659.99
hspX	-0.270213	0.498733	0.673516	100655	175168	244875	128088	117269	186404
htdX	0.692457	1.6099e-28	1.43925e-26	3905.81	3994.32	4194.56	6231.43	6315.57	6992.74
htdY	-0.225502	4.54111e-05	0.000531073	3717.94	3587.59	3619.69	3116.89	3229.78	2997.98
htdZ	-0.302869	0.00227896	0.0138703	488.461	492.061	513.535	440.558	408.133	364.722
htpG	-0.266944	0.000328069	0.00282013	6187.49	6519.1	5893.18	5412.74	5458.3	4590.54
htpX	0.0193003	0.730154	0.845541	2433.85	2455.57	2501.14	2578.56	2436.4	2477.63
htrA	-0.0247848	0.62892	0.77731	13705.1	14675.6	13925.7	14156.8	13390.2	14041.8
hupB	-0.103871	0.0730805	0.190911	22099.1	20476.9	19926	19696.7	19982.3	18484.4
hycD	0.047179	0.921629	0.957076	1694.59	4309.09	5044.91	3615.17	3139.19	4661.19
hycE	-0.0941634	0.843963	0.916671	982.559	2591.14	3164.37	2125.05	1989.17	2197.88
hycP	0.0832835	0.87162	0.930301	890.503	2470.73	3145.66	2209.86	2085.48	2597.93
hycQ	0.001827	0.996639	0.998828	1885.27	4508.19	5321.43	3894.35	3630.29	4204.81
icd1	0.0776869	0.207985	0.392091	3507.53	3541.13	3748.6	3774.2	3596.91	4021.49
icd2	-0.143218	0.0077281	0.0355723	5829.6	5915.16	5648.88	5464.57	5250.42	5040.23
icl1	1.01511	2.57757e-29	2.52916e-27	3694.46	3280.41	3651.92	6289.15	6932.54	8250.17
ideR	-0.102876	0.0723203	0.189417	9047.81	8925.36	9274.81	8921.9	7928.08	8527.05
idi	-0.204551	0.00301643	0.0175871	2596.36	2489.7	2352.49	2278.18	2178.93	2003.11
idsA1	0.00353423	0.974768	0.987241	278.047	286.325	281.716	296.847	266.049	286.431
idsA2	-0.0923807	0.100825	0.237204	2442.31	2519.09	2442.93	2251.09	2318.16	2373.56
idsB	0.388615	1.43225e-07	3.33061e-06	1646.68	1509.37	1643.52	1914.19	2142.7	2220.8
ileS	-0.0191767	0.645818	0.787072	19738.5	19857.8	19549.7	19424.6	19538.9	19401.9
ileT	0.248112	0.146441	0.308608	107.086	97.6538	103.954	111.907	118.244	135.577
ilvA	-0.0255292	0.6398	0.78473	10504.7	11009.3	10497.3	10923.3	10595.2	9936.3
ilvB1	-0.0576569	0.246969	0.439056	9582.3	9955.94	10316.4	9431.95	9688.39	9561.07
ilvB2	-0.0287046	0.788872	0.882353	418.01	402.94	340.971	384.016	388.108	368.541
ilvC	-0.093418	0.0675613	0.180838	7865.17	7993.39	7795.54	7555.46	7560.95	7057.66
ilvD	-0.0613238	0.325219	0.523342	7660.39	7525.03	7865.19	7963.03	7235.78	6898.22
ilvE	0.0294438	0.59237	0.747992	2433.85	2411	2455.4	2494.93	2534.62	2421.3
ilvG	-0.0442922	0.486959	0.664982	3620.25	3403.66	3411.78	3619.88	3298.44	3208.03
ilvN	0.0271396	0.610813	0.761481	2726.93	2713.45	2800.53	2827.11	2815.93	2754.51
ilvX	-0.12412	0.0419672	0.125996	3981.9	3803.76	3698.7	3654.04	3582.61	3305.42
impA	0.177388	0.00462377	0.0242838	2117.29	2291.54	2358.73	2489.04	2547.97	2612.25
infA	-0.0270514	0.638507	0.783719	23684.7	25941.8	26086.3	25866.9	24543.3	23898.9
infB	0.13183	0.0015194	0.00998781	21229.3	21579.6	21383.4	23587.5	23367.5	23380.4
infC	0.05995	0.283339	0.481573	45401.5	48044.7	51223.5	49919.7	51394.2	49490.5
inhA	-0.131741	0.0069372	0.0329886	7001.91	7280.42	7216.52	6643.71	6611.18	6369.27
iniA	-0.0233282	0.66679	0.800623	2994.64	2987.45	3014.68	3048.57	2945.61	2861.45
iniB	-0.192332	0.0130972	0.0533301	1719.95	1678.13	1786.98	1640.9	1542.9	1357.68
iniC	-0.101365	0.0675181	0.180838	3644.67	3844.52	3801.61	3650.51	3427.17	3450.54
ino1	0.0955375	0.0249786	0.0863308	36359.4	35519.4	35554.5	38930.5	38016.4	37845.2
irtA	0.069722	0.240288	0.432253	1787.58	1723.64	1720.45	1841.16	1858.53	1792.1
irtB	0.0437232	0.512333	0.684068	1193.91	1175.64	1157.01	1239.22	1166.23	1231.65
iscS	0.0367412	0.503048	0.676843	4158.5	4317.62	4530.33	4516.31	4464.67	4360.44
ispD	0.191355	0.00671045	0.0321766	17381.7	18304.9	20651.6	20741.6	20830	22752.2
ispE	-0.0808885	0.248733	0.441667	1350.78	1460.07	1370.12	1369.97	1342.64	1243.11
ispF	0.231879	0.000162553	0.00155333	9361.55	9910.43	10502.5	11908	11001.5	12055.9
iunH	0.164805	0.0436297	0.130162	654.726	702.538	621.647	731.515	752.376	735.173
kasA	-0.677784	1.6979e-17	8.98769e-16	54121.5	62801.8	61061.8	38424	39981.8	32858.4
kasB	-0.618248	1.18116e-14	5.27978e-13	40076.4	47270.1	46307.5	30310.2	30852.2	25909.6
katG	-0.154583	0.0398538	0.121188	20328.4	18989.4	18089.1	18472.8	17826.3	15280.1
kdpA	0.191604	0.0215629	0.0774532	956.257	1116.86	1162.21	1239.22	1270.17	1183.92
kdpB	0.133504	0.125639	0.277261	1131.92	1184.17	1200.67	1451.25	1264.45	1146.68
kdpC	0.0578706	0.568764	0.728715	348.498	348.899	352.406	343.965	364.268	382.863
kdpD	-0.138709	0.0409417	0.123192	1924.73	1857.32	1887.81	1839.98	1602.97	1711.9
kdpE	0.0157706	0.871352	0.930301	506.309	578.338	500.021	558.355	492.048	553.767
kdpF	0.39812	0.051425	0.147038	67.6331	90.069	72.7681	111.907	109.662	83.065
kdtB	0.124071	0.0888484	0.217817	1308.51	1198.39	1178.84	1340.52	1274.94	1402.56
kgtP	-0.200587	0.00429763	0.0231339	2701.57	2832.91	2436.69	2214.57	2402.07	2319.14
kmtR	-0.675142	1.10244e-09	3.30978e-08	958.136	1030.58	1006.28	732.693	507.305	639.696
ksgA	0.139121	0.00366299	0.0205751	5765.72	5879.14	5854.71	6267.94	6537.76	6461.89
kshA	-0.0465997	0.359523	0.557364	5631.4	5954.03	5657.2	5667.18	5561.29	5468.92
kshB	0.0333476	0.609932	0.760867	1161.97	1182.27	1165.33	1174.43	1191.98	1224.02
kstD	-0.146929	0.122496	0.272417	1193.91	1150.99	963.658	1082.55	999.354	910.851
kstR	-0.0885066	0.23413	0.425747	1214.58	1105.48	1097.76	1115.53	1077.55	1024.47
lat	-0.412481	0.0825172	0.207673	34739	23440.7	25200.6	25276.7	19070.7	18300.1
ldtA	-0.246977	2.44047e-05	0.000323699	2875.35	2895.48	2907.61	2534.98	2471.68	2309.59
ldtB	-0.218357	0.00257374	0.0153168	2609.51	2911.6	2781.82	2498.46	2468.82	2172.1
lepA	-0.0183224	0.755529	0.863831	2340.86	2403.42	2290.12	2328.83	2391.58	2226.52
lepB	0.14136	0.00686572	0.0327261	12796.7	13359.6	13803.1	14293.4	14551.7	15222.9
leuA	0.0376279	0.485234	0.663979	7781.57	7619.84	8249.82	7959.5	7936.66	8376.2
leuB	-0.0913162	0.0791447	0.202931	4507.94	4565.08	4437.81	4369.07	4220.55	4096.92
leuC	0.0892083	0.247031	0.439056	9099.47	7586.65	7686.39	8051.38	8880.71	8992.98
leuD	0.0177266	0.836374	0.911358	4242.1	3466.23	3440.89	3472.64	3957.36	3855.36
leuS	-0.111226	0.030066	0.0990625	5547.79	5654.44	5351.57	5097.05	5232.3	4997.27
leuT	0.189762	0.130544	0.284815	223.565	200.996	204.79	221.457	246.024	249.195
leuU	0.0566985	0.834811	0.910395	50.7248	49.3009	67.5704	40.0508	54.3542	78.2912
leuV	-0.285287	0.549679	0.714033	24.4231	12.3252	11.435	12.9576	14.3037	12.412
leuW	0.286497	0.383571	0.579461	24.4231	23.7024	30.1468	27.0932	38.1433	29.5979
leuX	0.0482001	0.782733	0.878154	142.781	117.564	128.903	127.22	113.476	161.356
lexA	0.31114	7.006e-08	1.68773e-06	6735.13	6845.24	7283.05	8784.07	8169.33	8930.92
lgt	0.127375	0.00979089	0.0423991	12777	12037	12259.3	13202.6	13413.1	13877.6
lhr	0.812651	6.31316e-46	1.05824e-43	4622.54	4537.58	4552.16	8529.63	7941.43	7620.02
ligA	-0.127351	0.0394311	0.120084	2536.24	2551.32	2472.04	2372.42	2388.72	2162.55
ligB	0.215564	0.00014355	0.00138823	2006.45	2100.03	2020.87	2401.87	2380.14	2334.41
ligC	-0.105701	0.163915	0.335077	867.019	860.87	808.765	764.498	810.544	781.957
ligD	0.0228083	0.650432	0.789414	7852.02	7747.83	7737.33	8216.3	7613.4	7884.49
lipA	-0.0556428	0.336719	0.533529	4068.32	4116.63	3806.81	3710.59	3988.83	3837.22
lipB	-0.0894391	0.103082	0.241244	4308.79	4000.01	4087.49	3959.14	3790.49	3904.06
lipC	-0.0857523	0.138386	0.296604	13827.2	13868.7	13048.4	13424.1	12967.8	12007.2
lipD	-0.165421	0.00367724	0.0205751	4742.77	4950.95	4534.49	4386.74	4167.15	4137.97
lipE	-0.108373	0.0567921	0.158223	3515.04	3411.24	3228.82	3195.82	3152.54	3075.32
lipF	0.126056	0.0092134	0.0406951	33254.8	33208.9	33245.7	34768.8	36295.2	37744
lipG	0.024181	0.6931	0.818907	1921.91	2048.83	2048.94	1978.98	2105.51	2033.66
lipI	-0.137066	0.0666142	0.179017	1657.01	1729.32	1609.21	1620.88	1548.62	1377.73
lipJ	0.0376907	0.519068	0.689531	4285.31	4456.05	4167.53	4596.41	4476.11	4182.85
lipL	-0.168055	0.00625682	0.030999	3373.2	3068.03	3108.24	2906.04	2726.29	2870.04
lipM	-0.380388	1.32124e-05	0.000189833	1995.18	1986.26	1731.88	1533.71	1566.73	1291.8
lipN	0.0114815	0.813494	0.897664	4446.88	4552.75	4446.13	4541.05	4463.72	4549.48
lipO	-0.0664037	0.241338	0.433439	2787.05	2648.03	2642.52	2612.72	2602.32	2501.5
lipP	3.55507	0	0	748.661	696.85	747.432	8851.22	8537.42	8383.84
lipQ	-0.171778	0.0115688	0.0481839	4016.66	4201.96	3856.71	3621.06	3815.28	3285.36
lipR	0.240954	0.00507379	0.0263379	5623.88	4761.33	4653	5412.74	6541.57	5815.51
lipT	-0.13359	0.018323	0.0690202	3856.03	3697.57	3738.2	3447.9	3571.16	3274.86
lipU	-0.720604	7.27848e-17	3.80277e-15	2389.7	2069.69	2018.79	1447.72	1269.22	1219.24
lipV	-0.0279707	0.733767	0.848148	992.892	944.302	935.59	1035.43	870.62	916.58
lipW	-0.0451161	0.592311	0.747992	721.42	652.289	655.952	631.388	684.672	650.199
lipX	0.317844	0.382458	0.57878	845.414	1061.87	1330.62	1076.66	1030.82	1927.68
lipY	-0.0121167	0.912651	0.95193	433.979	355.536	409.58	367.525	431.019	388.592
lipZ	-0.20963	0.00345206	0.019643	973.165	973.693	987.567	821.041	839.152	875.524
lldD2	0.101989	0.0152789	0.0597348	242236	241638	247654	258449	260076	266585
lpdA	-0.159976	0.0205735	0.0748348	3507.53	3890.98	3445.05	3367.8	3321.33	3019.94
lpdC	-0.135817	0.00962903	0.0419238	12744.1	13233.5	12730.3	11886.8	12178.2	11167
lppA	0.25949	0.000320076	0.00277514	3702.91	3381.85	3784.98	4095.78	4174.78	4736.62
lppB	0.281375	0.0545376	0.153109	164.386	136.526	175.683	208.5	188.809	182.361
lppC	-0.0480052	0.431149	0.616168	1831.73	1913.26	1894.05	1838.8	1868.07	1748.18
lppD	-0.0913789	0.0956441	0.228927	11560.6	10977	11494.2	10950.3	10053.6	10941.7
lppE	-0.0382178	0.612625	0.76298	2398.16	2593.99	2408.62	2486.68	2568	2154.92
lppF	-0.00148928	0.985165	0.99259	890.503	882.676	909.601	972.998	881.11	829.695
lppG	0.304352	0.000107163	0.0010805	633.121	611.521	603.975	764.498	742.84	776.228
lppH	-0.0109679	0.874811	0.931788	1321.66	1267.6	1357.64	1347.59	1230.12	1340.5
lppI	-0.0405602	0.558554	0.720213	1441.9	1412.66	1395.07	1354.66	1471.38	1305.17
lppJ	-0.105292	0.065481	0.177274	7463.13	7861.6	7724.85	7301.02	7426.49	6701.53
lppK	0.0729196	0.531752	0.698869	289.319	294.857	255.728	270.932	299.425	312.21
lppL	-0.00936064	0.859025	0.923532	6459.9	6861.36	6459.73	6510.6	6754.22	6388.37
lppM	0.0670233	0.301167	0.500453	1933.18	2003.32	1836.87	1956.6	1972.01	2118.64
lppN	0.155103	0.502251	0.676224	61.997	53.0933	71.7286	58.8982	64.8436	83.065
lppO	-0.0330387	0.587223	0.743872	3535.71	3307.9	3204.91	3368.98	3142.05	3314.01
lppP	-0.109209	0.409934	0.597523	263.957	245.557	318.101	256.796	279.399	230.1
lppQ	0.24057	0.138354	0.296604	127.751	102.394	119.548	133.11	141.13	138.442
lppR	-0.0144851	0.828135	0.905323	1642.92	1508.42	1488.63	1508.97	1516.2	1568.69
lppT	-0.00019749	0.998001	0.999062	1063.34	951.887	924.155	1016.58	974.561	950.951
lppU	0.147232	0.0825929	0.207673	1017.31	987.915	1196.52	1127.31	1191.02	1223.06
lppV	-0.160083	0.0487056	0.14209	967.529	955.679	957.42	914.1	891.599	775.274
lppW	-0.0262354	0.598644	0.753273	12464.2	12400.1	11852.9	11968.1	11678.5	12410.1
lppX	-0.144769	0.00540091	0.0276788	3809.06	3835.04	3913.88	3387.82	3495.83	3567.02
lppY	0.0259785	0.826979	0.904728	419.889	465.514	347.208	421.711	451.044	383.818
lppZ	-0.0722854	0.12637	0.278179	8295.39	8747.12	8613.66	8135.02	8108.31	8158.51
lpqA	-0.027059	0.719084	0.838206	1084.95	967.057	1054.1	1037.79	975.514	1035.93
lpqB	0.0251091	0.60114	0.755038	6899.52	6886.01	6945.2	7060.71	6827.65	7206.61
lpqC	0.0273237	0.659364	0.796823	1806.37	1680.02	1773.46	1785.79	1827.06	1747.23
lpqD	-0.226413	0.00038336	0.00319308	4618.78	5027.75	4722.65	4263.05	4214.83	3807.62
lpqE	-0.0671163	0.238622	0.430825	5074.36	5417.41	5345.34	5092.34	5230.4	4794.86
lpqF	-0.0610941	0.220453	0.408325	5991.17	6066.86	6079.25	5585.9	5856.9	5937.72
lpqG	-0.00398503	0.949653	0.973392	1971.69	1823.19	1874.3	1962.49	1852.81	1841.75
lpqH	-0.474293	1.22605e-06	2.34875e-05	15157.3	16121.4	13751.1	12173.1	11320.9	8924.24
lpqI	-0.100418	0.10982	0.251632	2999.34	3078.46	2825.48	2797.66	2886.49	2622.75
lpqJ	-0.0405853	0.687114	0.816738	352.256	367.861	371.117	338.076	361.407	359.948
lpqK	-0.0450219	0.531999	0.698966	1239	1200.29	1152.85	1133.2	1232.98	1115.17
lpqL	-0.15314	0.00836464	0.0378763	3443.65	3362.89	3277.68	3120.43	3082.93	2869.08
lpqM	-0.110269	0.0203529	0.0741663	6451.45	6504.88	6432.7	6038.24	5840.69	6084.75
lpqN	-0.161066	0.0103188	0.0441621	2583.21	2758.96	2709.05	2372.42	2537.48	2289.54
lpqO	-0.0459237	0.519197	0.689531	1298.18	1278.03	1218.35	1267.49	1264.45	1146.68
lpqP	0.00333184	0.959254	0.977666	1748.13	1771.99	1859.74	1842.34	1695.47	1855.12
lpqQ	-0.0935967	0.226982	0.416963	758.994	742.358	723.523	690.287	680.857	714.168
lpqR	0.0366779	0.610389	0.761189	892.381	931.977	907.522	903.498	963.118	933.765
lpqS	-0.0498717	0.800844	0.889999	4304.1	3388.49	3006.36	3037.97	3252.67	4044.41
lpqT	0.0667498	0.291041	0.489488	1830.79	1728.38	1818.16	1821.13	1842.32	1965.87
lpqU	0.0527167	0.408669	0.597035	1306.63	1366.2	1324.38	1347.59	1395.09	1401.6
lpqV	0.0613655	0.514143	0.685535	408.617	439.916	433.49	461.762	446.276	430.601
lpqW	0.100425	0.0589328	0.16317	5713.12	5764.42	5927.48	5922.8	6340.37	6390.28
lpqX	0.131709	0.0288145	0.095961	2469.55	2349.38	2461.64	2524.38	2689.1	2758.33
lpqY	-0.0806871	0.191992	0.37139	2025.24	2093.39	2089.48	2029.63	1989.17	1854.16
lpqZ	-0.049197	0.397928	0.58812	2365.28	2313.35	2272.44	2199.26	2326.74	2191.2
lprA	-0.396675	1.30192e-05	0.000187728	3927.42	4338.48	3762.11	3298.3	3254.57	2587.43
lprB	-0.0312104	0.59232	0.747992	4275.92	4364.08	4040.71	4270.12	4200.53	3943.2
lprC	-0.0792587	0.19914	0.380943	2863.14	2962.8	2849.39	2888.37	2755.85	2572.15
lprD	0.0649509	0.449657	0.630962	524.157	535.673	555.117	568.956	578.824	541.355
lprE	-0.190647	0.0189123	0.0706445	1295.36	1188.91	1147.66	1074.3	1134.76	974.821
lprF	-0.277604	0.000143497	0.00138823	14424.6	14038.4	13715.7	12631.3	11907.4	10262.8
lprG	-0.215368	0.000372643	0.00313628	7222.65	7891.94	7717.58	6962.94	6408.07	6299.57
lprH	0.053129	0.421508	0.607178	1627.89	1743.55	1739.16	1668	1823.25	1806.43
lprI	0.254853	0.00199493	0.012501	834.142	830.531	918.957	960.04	1007.94	1110.4
lprJ	-0.462129	6.12599e-07	1.26384e-05	2956.13	2678.37	2402.39	2147.43	1974.87	1716.68
lprK	-0.162892	0.000185835	0.00174269	28969.5	29558.7	29284	25601.9	26687.9	26143.5
lprL	0.0389721	0.692174	0.8187	690.421	591.611	584.224	599.583	615.06	701.756
lprM	-0.115974	0.252415	0.444795	516.642	503.438	505.219	438.202	532.099	435.375
lprN	-0.164005	0.000740854	0.00553988	7108.99	7065.2	6775.75	6161.93	6322.25	6214.6
lprO	-0.252636	7.30924e-06	0.000113533	4158.5	4431.39	4409.75	3679.96	3494.88	3736.97
lprP	0.328796	0.0140429	0.0558872	245.17	207.633	274.44	265.042	315.636	329.396
lprQ	-0.0677577	0.307902	0.507017	8734.07	9558.69	9945.32	9436.67	8395.33	9112.33
lrpA	-0.114055	0.133632	0.289969	1502.96	1406.97	1481.35	1295.76	1482.82	1276.53
lspA	0.00568802	0.924954	0.958586	2215.92	2087.7	2236.06	2214.57	2115.04	2236.07
lsr2	0.00851012	0.899506	0.946069	6501.23	6432.82	6018.96	6893.44	6298.41	5880.43
ltp1	0.606139	1.55689e-23	1.06159e-21	3514.1	3758.25	3875.42	5892.17	5685.25	5392.54
ltp2	0.0544281	0.418897	0.604836	1438.14	1432.57	1361.8	1549.02	1438.95	1412.11
ltp3	0.118958	0.0233857	0.0826199	2851.86	2892.64	2822.36	3126.32	3042.88	3135.47
ltp4	0.0512921	0.437642	0.622351	1176.06	1128.23	1166.37	1170.9	1213.91	1209.69
lysA	-0.0554625	0.330212	0.52806	3968.75	4270.22	3977.3	3778.91	3964.99	4009.08
lysS	-0.0773065	0.233141	0.424374	2329.59	2406.26	2247.49	2174.52	2345.81	2098.59
lysT	0.892072	0.0237342	0.0834639	11.2722	13.2733	22.87	35.3389	24.7931	27.6883
lysU	-0.0699983	0.538668	0.70442	393.587	436.124	393.987	363.991	352.825	447.787
lysX	0.0469597	0.344111	0.542036	6292.7	6072.55	6175.93	6185.49	6443.35	6522.04
lytB2	0.0421901	0.439112	0.623226	6061.62	5876.29	6260.14	6287.97	5982.77	6466.66
mak	-0.125258	0.0332946	0.107155	3818.45	3898.57	3636.33	3520.93	3592.14	3298.73
malQ	0.000535681	0.992443	0.997033	2245.98	2220.44	2254.77	2215.75	2195.15	2311.5
manA	-0.0053657	0.921152	0.957075	4238.34	4327.1	4538.65	4317.24	4257.74	4477.87
manB	-0.0452904	0.369086	0.567163	5869.99	6057.38	5748.68	5855.66	5670.95	5607.37
mapA	-0.0488633	0.357807	0.555774	7073.3	7050.98	6807.98	6955.87	6859.11	6424.65
mapB	0.151033	0.00712979	0.0337052	3312.14	3566.73	3451.29	3826.03	3712.29	3931.74
mas	0.036114	0.580382	0.737717	58736.5	63883.6	69861.5	64765.6	64981.8	67609.2
mazE1	0.093188	0.648131	0.787981	65.7544	73.9514	77.9658	74.2117	82.9616	74.4721
mazE2	-0.450763	4.89208e-07	1.02682e-05	4043.9	4694.96	4071.89	3572.76	2835	2971.25
mazE3	-0.141312	0.0458751	0.135404	2075.02	2326.62	2433.57	2041.41	2032.08	2121.5
mazE4	0.0942971	0.327681	0.525457	420.828	430.435	447.004	438.202	447.23	498.39
mazE5	-0.114243	0.211995	0.397231	693.239	824.842	835.794	729.159	689.44	755.223
mazE6	-0.091455	0.317329	0.515387	495.037	515.764	501.06	457.05	504.445	456.38
mazE7	-0.132519	0.497975	0.672943	92.0562	82.4842	85.2426	85.9913	81.0544	70.653
mazE8	0.233034	0.0446047	0.131945	307.167	278.74	303.547	302.737	373.804	365.677
mazE9	-0.159058	0.262415	0.456221	170.022	194.359	172.564	171.983	156.387	153.718
mazF1	0.443927	0.00946498	0.0415241	88.2988	92.9133	102.915	118.974	136.362	129.849
mazF2	-0.1411	0.0281847	0.094489	5863.42	6390.16	6407.75	5644.8	5286.66	5990.23
mazF3	0.0143083	0.859264	0.923543	2523.09	2692.59	2925.28	2549.11	2629.98	3038.08
mazF4	-0.0747606	0.53369	0.700729	278.047	319.508	307.705	250.906	295.61	310.3
mazF5	0.0106738	0.922057	0.957274	1109.37	1311.21	1579.07	1293.4	1278.75	1454.12
mazF6	-0.0838664	0.463077	0.6446	380.436	401.044	468.834	362.813	376.665	437.285
mazF7	-0.125833	0.372049	0.569975	232.019	265.467	220.383	260.33	205.02	195.728
mazF8	-0.155083	0.485751	0.664233	102.389	98.6018	94.5985	55.3643	105.848	102.16
mazF9	0.0837214	0.47505	0.654001	292.138	285.377	273.4	265.042	306.1	328.441
mbtA	-0.0582945	0.672123	0.80403	188.809	214.269	188.158	177.872	209.788	179.497
mbtB	-0.0686546	0.297476	0.496988	1374.27	1482.82	1420.02	1404.13	1341.69	1334.77
mbtC	-0.0373368	0.70918	0.831303	350.377	369.757	376.315	351.033	360.454	356.129
mbtD	0.0674779	0.36987	0.567723	1101.86	1036.27	994.844	1067.23	1056.57	1159.09
mbtE	0.0312564	0.636408	0.782324	2328.65	2459.36	2473.08	2355.93	2402.07	2658.08
mbtF	0.0141817	0.831753	0.908209	2586.03	2421.43	2677.87	2501.99	2498.38	2757.38
mbtG	0.0920778	0.256278	0.449632	697.936	691.161	631.003	718.558	703.743	732.309
mbtI	0.176628	0.122893	0.272795	268.654	277.792	260.926	280.355	329.939	300.753
mbtJ	-0.0225963	0.823883	0.903168	431.161	472.151	463.637	484.143	401.458	462.109
mbtK	-0.0201236	0.795337	0.886572	707.33	694.953	706.89	674.973	693.254	710.349
mbtL	-0.25438	0.00850701	0.0383674	542.004	537.57	508.337	470.007	463.441	400.049
mbtM	0.0485059	0.334616	0.531869	4234.58	4116.63	4168.57	4337.26	4393.15	4218.18
mbtN	-0.0128595	0.842363	0.915899	1951.03	1806.12	1917.96	1970.73	1814.67	1842.71
mca	-0.0377712	0.530193	0.697504	1626.01	1683.82	1669.51	1585.54	1642.07	1621.2
mce1A	-0.302935	6.41916e-07	1.31757e-05	25811.4	26440.5	25483.4	22145.7	21616.7	19254.9
mce1B	-0.203222	1.23374e-05	0.000179831	26620.2	27144	27352.5	23959.8	23839.5	22661.5
mce1C	-0.28778	4.79252e-06	7.77432e-05	35080.9	35947	34139.7	30342	29631.6	26180.8
mce1D	-0.164352	0.000351876	0.00299915	46070.4	47438.9	47049.8	42347.8	42702.3	40376.3
mce1F	-0.0648085	0.117954	0.264907	61170.4	62412.1	62995.3	59026.6	59726.6	59626.4
mce1R	0.198356	0.000250073	0.00225065	7895.23	7929.86	7764.36	8489.58	9276.44	9294.69
mce2A	0.208069	0.000494423	0.00396228	2053.42	1987.21	2130.03	2392.44	2300.04	2434.66
mce2C	0.292841	0.00757877	0.0350856	388.89	352.691	360.722	392.262	457.719	497.435
mce2D	0.184527	0.110784	0.253085	305.288	295.806	332.654	322.762	337.568	398.139
mce2F	-0.0616341	0.381567	0.578171	1093.4	1010.67	1071.77	1021.29	995.539	1026.38
mce2R	0.00335061	0.956398	0.976604	1803.55	1803.28	1791.13	1819.95	1868.07	1723.36
mce3A	-0.0756432	0.436552	0.621901	401.102	405.785	388.79	379.304	390.015	365.677
mce3B	-0.033084	0.76175	0.866035	331.59	309.079	302.507	327.474	301.332	295.024
mce3C	-0.225349	0.0504963	0.145208	408.617	411.473	364.88	351.033	371.897	292.16
mce3D	-0.0880394	0.388921	0.582174	436.797	372.601	395.027	382.838	370.943	379.999
mce3F	0.0633747	0.497696	0.672792	594.608	625.742	665.308	603.117	724.722	638.741
mce3R	-0.134601	0.0943175	0.227345	696.997	661.77	661.15	618.431	602.664	619.646
mce4A	-0.188983	0.00107845	0.00745462	4724.92	4687.38	4452.37	4093.42	4220.55	3850.59
mce4B	-0.283908	2.20167e-06	3.93659e-05	4694.87	4682.64	4300.59	3714.12	3903.01	3618.58
mce4C	-0.247098	5.32616e-05	0.000601886	5252.84	5273.3	4941.99	4410.3	4558.12	4067.32
mce4D	-0.10611	0.0402927	0.12202	6202.52	5809.92	5836	5565.88	5581.31	5437.42
mce4F	-0.136938	0.00420554	0.0228017	9286.4	9509.39	9027.4	8468.38	8552.67	8284.54
mcr	0.138097	0.0346059	0.109968	1232.43	1277.08	1279.68	1395.89	1432.28	1341.45
mcr11	-0.280176	3.17094e-05	0.000399896	1992.36	2069.69	2271.4	1712.76	1735.52	1764.42
mcr15	-0.0215695	0.774383	0.873281	789.053	749.943	786.935	764.498	766.68	759.997
mcr3	0.232044	7.54942e-05	0.000809558	20881.7	18708.8	19366.7	22874.9	22244.2	24126.1
mcr7	-0.249164	0.00252514	0.0151395	92189.6	96741.7	86481.8	88604.1	72734.4	70397.1
mctB	-0.131317	0.023982	0.0841148	3630.58	3515.54	3512.62	3162.83	3136.33	3430.49
mdh	-0.254106	0.000465476	0.00376026	4723.99	4877	4585.43	4184.13	4186.22	3528.83
mec	0.0289652	0.687213	0.816738	1595.01	1491.35	1599.86	1493.66	1569.6	1713.81
menA	-0.145989	0.0901249	0.219594	860.444	879.832	880.494	769.21	876.342	721.806
menB	-0.0693333	0.382052	0.578689	3100.79	2999.77	2705.93	3080.37	2760.62	2558.78
menC	-0.0194343	0.821019	0.901725	589.911	577.39	534.326	560.711	559.752	559.495
menD	0.0343588	0.494445	0.670651	5295.11	5275.2	5278.81	5482.24	5536.5	5214
menE	0.24514	0.00017399	0.00165085	3445.53	3300.32	3521.98	3807.18	3984.06	4372.85
menH	-0.113996	0.0952435	0.228892	4012.9	3847.37	3622.81	3829.56	3438.62	3349.33
mesJ	0.00702966	0.933793	0.963738	791.871	863.714	899.206	802.193	922.114	839.243
mesT	0.151764	0.105199	0.2452	487.522	471.203	523.93	540.685	515.888	589.093
metA	0.0970314	0.190402	0.369507	3219.15	3774.36	3891.01	4006.25	3841.98	3793.3
metB	-0.322827	0.000267773	0.00237863	14829.5	14485	13258.3	12345.1	12138.1	9558.21
metC	0.161218	0.0604224	0.166379	2208.41	2639.5	2839	2726.99	2890.31	2974.11
metE	-0.00763941	0.907969	0.949755	93247.3	101389	98686	102278	101263	88236.1
metH	0.0809343	0.066566	0.179007	37643.5	39403.8	39172.1	40976.6	41379.7	40568.2
metK	0.235431	5.53991e-07	1.14882e-05	13200.7	13793.8	14041.1	15952	16130.8	16223.5
metS	-0.0857757	0.13629	0.293834	2613.27	2805.41	2635.24	2519.66	2494.57	2575.02
metT	0.0093695	0.91316	0.951967	578.639	589.715	551.998	588.982	595.989	548.038
metV	-0.069982	0.585337	0.741906	251.746	259.778	221.423	259.152	226.952	214.823
metZ	0.00267576	0.960274	0.977936	3227.6	3265.24	3094.72	3175.79	3262.2	3167.93
mez	-0.0334271	0.667397	0.800996	1233.37	1443.95	1288	1259.24	1355.99	1258.39
mfd	-0.00978373	0.848559	0.918592	5787.33	6008.08	5917.09	5974.63	5642.34	5977.82
mgtA	0.123549	0.0500949	0.144364	2588.85	2417.64	2619.65	2613.9	2831.18	2857.63
mgtC	0.182057	0.0266563	0.0907165	1978.27	2049.78	2229.82	2218.11	2223.75	2653.31
mgtE	-0.0218776	0.744694	0.855973	1607.23	1568.15	1678.86	1499.55	1613.46	1663.21
mhpE	0.101728	0.555916	0.718192	108.025	102.394	98.7567	100.127	115.383	115.527
miaA	-0.041126	0.564075	0.725239	1018.25	1025.84	1009.4	1021.29	938.324	1010.15
mihF	-0.243733	0.00191697	0.012164	14408.7	14526.7	13361.3	12883.4	12473.8	10369.8
mkl	0.0740907	0.0977333	0.232927	54181.6	55393.4	54915	57270.2	56387.2	59499.4
mku	-0.0639277	0.266432	0.46162	2788.93	2564.6	2680.98	2564.43	2551.78	2570.24
mmaA1	-0.113425	0.0321276	0.104233	3415.47	3456.75	3293.28	3094.51	3182.1	3120.19
mmaA2	-0.302808	1.52247e-05	0.000217195	4495.72	5111.18	4654.04	3889.64	4087.05	3585.16
mmaA3	-0.103507	0.0650124	0.176417	6541.63	7142	6822.53	6343.33	6594.02	6148.72
mmaA4	-0.0418886	0.404776	0.593446	10226.7	10510.6	10388.2	9666.37	10453.2	10110.1
mmpL1	0.0237161	0.696302	0.821383	3546.98	3768.68	3846.31	3569.23	3886.8	3884.96
mmpL10	0.0198343	0.710466	0.831797	45517.1	44161.3	45928.1	43259.5	46195.3	48022.1
mmpL11	-0.0640383	0.14108	0.300616	12652.1	12677.9	12600.3	12085.9	12265.9	11931.8
mmpL12	-0.0140953	0.770764	0.872976	5335.5	5521.7	5317.27	5287.88	5347.69	5381.09
mmpL2	0.0941371	0.0702621	0.185597	3764.91	3644.48	3628.01	3893.17	3860.1	4028.18
mmpL3	0.0140149	0.743243	0.854548	35592.9	35818.1	36446.4	36637	35602	36671.8
mmpL4	-0.0185971	0.721881	0.840558	7434.01	7735.5	7485.76	7225.63	7344.49	7791.88
mmpL5	0.11019	0.0357119	0.112505	8271.91	8270.23	8625.1	8832.37	8847.33	9480.87
mmpL6	0.0947314	0.207836	0.392041	1453.17	1452.48	1303.59	1388.82	1565.78	1538.14
mmpL7	0.242794	3.04139e-05	0.000388429	17936.9	18068.8	19009.1	20696.8	21185.7	23209.5
mmpL8	0.0870394	0.0834874	0.209134	41280.6	39402.8	40722.1	41604.5	42382.9	44964
mmpL9	0.0696337	0.156599	0.323465	6891.06	6804.48	6883.86	6937.03	7279.64	7375.6
mmpS1	0.107693	0.156627	0.323465	750.54	725.292	742.235	766.854	818.173	802.962
mmpS2	-0.0366664	0.555437	0.718034	1592.2	1598.49	1610.25	1590.25	1595.34	1496.13
mmpS3	-0.0543805	0.306198	0.506303	3465.26	3514.59	3571.87	3286.52	3484.39	3386.57
mmpS4	0.00766251	0.918355	0.954899	852.929	799.244	839.952	829.286	817.22	858.339
mmpS5	0.15363	0.0946242	0.227675	2356.83	2560.8	2754.79	2565.6	2689.1	3274.86
mmr	-0.0194669	0.884603	0.935449	208.535	223.75	258.847	214.389	213.602	252.059
mmsA	0.0777241	0.278047	0.475993	3212.57	3466.23	3287.04	3787.15	3555.91	3179.39
mmsB	0.0455366	0.499951	0.674756	1888.09	1967.3	1888.85	2099.13	1998.71	1835.07
mmuM	-0.0671115	0.418729	0.604836	592.729	604.884	616.45	597.228	560.706	574.772
mntH	-0.0758405	0.310193	0.508938	990.074	1061.87	974.053	1007.16	926.881	940.449
moaA1	0.0929896	0.378107	0.575312	456.524	429.487	399.185	416.999	443.416	508.893
moaA2	0.0484816	0.350956	0.54831	6771.77	6744.75	6858.91	7306.91	6714.17	7054.8
moaB1	-0.00428392	0.97337	0.986614	247.988	209.529	228.7	208.5	231.72	242.512
moaB2	0.0700224	0.224987	0.414434	3959.36	3665.33	3731.96	4125.23	3837.21	3963.25
moaC1	0.049854	0.750122	0.859755	159.689	141.266	127.864	142.534	139.223	162.311
moaC2	-0.00832968	0.884758	0.935449	3905.81	4065.43	4201.84	4225.36	3944.97	3935.56
moaC3	0.108688	0.287327	0.485475	346.62	330.885	349.287	356.923	359.5	389.546
moaD1	0.0348485	0.827869	0.905277	149.356	183.93	161.129	194.364	138.269	175.678
moaD2	0.117077	0.147395	0.309644	1770.67	1669.59	1863.9	1731.61	1902.4	2112.91
moaE1	-0.179546	0.0184657	0.0692334	2232.83	2389.2	2407.58	2252.27	2095.97	1862.76
moaE2	0.0751788	0.354904	0.553437	903.654	948.095	961.578	907.032	977.421	1075.07
moaR1	0.119482	0.16989	0.34397	676.331	684.524	729.76	684.397	773.355	808.691
moaX	-0.145358	0.0686666	0.182944	746.782	749.943	755.749	656.126	657.971	720.852
mobA	0.203771	0.0170712	0.0653448	1098.1	1135.82	1255.77	1228.62	1308.31	1477.03
modA	0.194163	0.000231122	0.00209888	4004.44	3955.45	3801.61	4554.01	4548.59	4356.62
modB	0.187359	0.0170603	0.0653448	1024.83	878.884	908.562	1050.74	1076.59	1075.07
modC	0.0160564	0.7768	0.874389	2393.46	2348.43	2506.34	2432.49	2427.82	2467.13
moeA1	0.031315	0.50662	0.679415	6175.28	6021.35	5979.46	6174.88	6140.11	6260.43
moeA2	0.134681	0.0280662	0.0942489	1400.57	1414.56	1449.12	1559.62	1581.99	1539.09
moeB1	0.130017	0.0234885	0.0828534	6305.85	5876.29	6263.25	6617.8	6486.26	7078.67
moeB2	-0.168856	0.0019708	0.0124077	3388.23	3520.28	3274.56	3016.76	3013.32	3029.49
moeW	-0.0365023	0.606625	0.759212	3169.36	3030.11	2784.94	2865.99	3131.56	2763.11
moeX	-0.118027	0.0650062	0.176417	2390.64	2546.58	2377.44	2224	2372.51	2143.46
moeY	0.127982	0.134928	0.292308	720.481	768.905	735.997	832.82	734.258	865.977
mog	0.0177025	0.774316	0.873281	1553.68	1619.35	1541.64	1577.29	1627.76	1567.73
moxR1	0.0490317	0.32202	0.520067	12831.5	12718.7	13594.1	13578.4	13218.6	13699
moxR2	-0.11911	0.0648593	0.176303	3997.87	3864.43	3703.9	3740.03	3621.7	3293
moxR3	0.0118347	0.871929	0.930301	997.589	1035.32	965.737	1027.18	1043.22	954.77
mpa	0.0656061	0.293356	0.492012	21172.9	20042.7	20604.8	23448.5	20331.3	20923.8
mpg	-0.0833691	0.575541	0.733883	196.324	258.83	191.276	222.635	205.02	184.271
mprA	0.0983747	0.11751	0.264545	3217.27	3145.78	3195.56	3491.48	3155.4	3588.03
mprB	0.143822	0.00680698	0.0324846	7181.32	6793.1	7099.05	7732.15	7481.8	8067.81
mpt53	0.224334	8.62458e-05	0.00090356	2378.43	2342.74	2474.12	2735.23	2774.92	2892
mpt63	-0.166119	0.0293987	0.0975028	6850.67	6545.65	5991.93	6185.49	5928.42	5171.04
mpt64	0.265053	0.0024807	0.0149176	12712.2	10474.6	10967.2	12068.2	14984.6	13985.5
mpt70	-0.33361	0.126598	0.278459	1594.08	1283.72	1143.5	1251	1109.02	832.56
mpt83	-0.243665	0.0295158	0.0977301	1232.43	1044.8	938.708	1026.01	908.763	785.776
mptA	0.0944778	0.103445	0.241952	2956.13	2733.36	2969.98	3056.82	3047.65	3139.29
mqo	0.0200372	0.69036	0.818061	3943.39	3867.28	4016.8	4002.72	3946.87	4042.5
mrp	-0.0214163	0.648469	0.788154	6512.51	6566.5	6637.49	6527.1	6558.74	6340.63
mrr	-0.435381	1.09532e-06	2.10837e-05	612.455	635.223	585.263	478.253	439.601	440.149
mrsA	-0.139596	0.0101417	0.0435435	6986.88	7333.51	6770.55	6613.09	6260.26	6277.62
mscL	-0.0194466	0.748374	0.859221	1954.79	1952.13	1940.83	1895.34	1858.53	2014.57
mscR	-0.0464973	0.421475	0.607178	3852.27	3912.79	3660.24	3869.61	3594.05	3605.21
mshA	0.00518728	0.925783	0.958586	7191.66	7159.06	7487.84	7541.32	6886.77	7491.13
mshB	0.0227504	0.736875	0.849577	1418.42	1537.81	1435.61	1455.96	1447.54	1557.23
mshC	-0.0252109	0.608209	0.760183	4918.43	5075.15	4870.26	4928.6	4818.45	4861.69
mshD	0.144616	0.0365182	0.114151	2554.09	2641.39	2912.8	2869.52	2923.68	3165.06
msrA	-0.133797	0.0274096	0.092585	2778.59	2687.85	2528.17	2439.56	2486.94	2362.1
msrB	-0.00881209	0.88769	0.937809	2192.44	2109.51	1982.41	2060.26	2130.3	2056.58
mtc28	-0.623338	5.69726e-33	6.7412e-31	8075.58	8047.43	7629.22	5194.82	5249.47	4977.22
mtn	-0.250268	0.0212469	0.0766926	391.708	361.224	331.615	312.16	299.425	301.707
mtr	-0.321021	8.84017e-06	0.000135741	2057.17	2148.38	1965.78	1772.84	1647.79	1524.77
mtrA	-0.220642	0.000156578	0.00151059	8616.65	8600.17	8537.78	7920.63	7189.05	6999.42
mtrB	-0.0388336	0.446921	0.629058	11123.8	11130.6	11224	11395.6	10442.7	10756.4
MTS0858	0.170545	0.397271	0.587366	90.1775	109.979	93.559	107.195	85.8224	137.487
MTS1338	-0.439961	0.0152997	0.0597578	14010.4	14960	15246	12869.3	8323.82	11402.8
MTS2823	0.11322	0.107828	0.248876	5.05096e+06	4.82179e+06	4.91809e+06	5.84426e+06	5.38525e+06	4.76885e+06
MTS2975	-0.0531023	0.508051	0.680843	883.927	874.143	840.991	805.727	904.949	793.414
murA	0.0772013	0.148134	0.310872	3492.5	3734.54	3679.99	3851.94	3861.05	3793.3
murB	-0.0865598	0.158349	0.32585	1484.17	1507.47	1515.66	1440.65	1400.81	1404.47
murC	0.0427448	0.447605	0.629181	4668.56	4703.5	4879.62	4952.16	4639.18	5088.93
murD	0.136552	0.0222487	0.0793058	11060.8	9630.75	10481.7	11565.2	11263.7	11440.1
murE	-0.0461502	0.545234	0.709863	24452.2	23052	21956.2	24857.4	22333.8	20089.3
murF	0.0269019	0.711068	0.831819	9897.92	8721.52	8867.31	10051.6	9408.99	8549.01
murG	-0.0177036	0.758477	0.864499	3932.11	3647.32	3914.92	3929.69	3735.18	3692.1
murI	0.167782	0.00398981	0.0218977	2678.08	2620.53	2736.08	2860.1	3045.74	3114.46
murX	0.151527	0.0142149	0.0560652	9357.79	8142.24	8614.7	9986.78	9581.59	9441.72
mutA	0.00632049	0.903464	0.948249	3736.73	3600.86	3540.69	3683.49	3626.47	3618.58
mutB	-0.0322873	0.512652	0.684068	3901.12	3872.97	3828.64	3790.69	3802.88	3753.2
mutT1	0.020106	0.720703	0.839672	4707.08	4251.26	4449.25	4502.18	4522.84	4570.49
mutT2	-0.0586294	0.630499	0.778305	324.075	276.844	270.282	269.754	305.146	261.607
mutT3	-0.0362671	0.583493	0.740585	1332.94	1260.97	1275.52	1254.53	1225.35	1293.71
mutT4	0.0499882	0.394608	0.585734	2319.25	2305.77	2276.6	2265.22	2420.19	2455.67
mutY	-0.0229796	0.750059	0.859755	1193.91	1256.23	1225.62	1154.4	1293.06	1167.68
mycP1	0.106099	0.054094	0.152395	4072.08	4305.3	4476.28	4591.7	4629.64	4610.59
mycP2	0.0840054	0.181199	0.357335	3063.22	3310.75	3272.49	3571.59	3448.15	3208.03
mycP3	-0.17478	0.000927376	0.0066622	15548.1	15463.4	16713.8	14306.4	14330.4	13642.7
mycP4	0.320945	0.00519087	0.0267729	300.592	314.767	362.801	400.508	448.183	371.406
mycP5	0.0611875	0.166433	0.339533	18509.9	19291.8	19260.7	19805.1	19819.2	19908.9
mymT	0.010094	0.952083	0.974117	10256.8	7979.16	7276.81	8023.11	7807.93	9860.87
nadA	-0.182732	0.000217606	0.00200327	23356	22484.1	22938.6	20140.8	19454	21001.1
nadB	-0.115395	0.0248946	0.0861853	27013.8	26891.8	27853.5	25644.3	23851.9	25979.3
nadC	-0.0751515	0.177895	0.353418	18192.4	18359.9	18939.5	17742.5	16474.1	18458.6
nadD	-0.0498987	0.439741	0.623574	1423.11	1418.35	1354.53	1365.26	1378.88	1310.9
nadE	-0.131051	0.0269239	0.0914048	4933.46	5242.96	5221.63	4793.13	4405.55	4863.6
nadR	0.00835661	0.9312	0.962543	885.806	967.057	1110.23	967.108	919.253	1091.3
nagA	0.079265	0.174731	0.350544	3543.22	3576.21	3525.09	3920.26	3807.65	3522.15
nanT	-0.0230526	0.718481	0.837812	3141.18	3066.14	2860.83	2897.79	3151.59	2874.81
narG	0.0912593	0.0630037	0.172073	63753.6	61719.1	63467.3	69964	64538.4	66780.5
narH	-0.0238321	0.583558	0.740585	27183.8	27380	27900.3	27577.3	26621.1	26916.9
narI	-0.0261797	0.571556	0.730886	6821.55	6740.95	6908.81	6745.02	6750.41	6607.97
narJ	0.0153442	0.75423	0.863233	4649.78	4522.41	4572.96	4610.55	4709.74	4571.44
narK1	-0.0487755	0.333446	0.530671	9709.11	9025.86	9170.86	9129.22	8956.99	8894.64
narK2	-0.395771	0.284276	0.482754	35315.8	55674	75001	36831.4	34651.3	54683.5
narK3	0.441614	0.00553397	0.0282528	127.751	117.564	110.192	173.161	141.13	169.949
narL	-0.000141225	0.998068	0.999062	3133.67	3055.71	2971.02	3211.13	2963.73	2990.34
narU	0.03718	0.492775	0.669201	5487.68	5830.78	5907.73	5921.62	6043.8	5709.53
narX	-0.362264	0.557272	0.719713	15260.7	37286.7	57902.6	20166.7	19590.4	46166
nat	-0.124192	0.076302	0.197785	1199.55	1181.33	1262.01	1170.9	1083.27	1090.35
ndh	0.112566	0.0981362	0.233334	3124.27	2974.17	3165.41	3125.14	3254.57	3630.99
ndhA	-0.158001	0.0244657	0.0852906	1840.18	1880.07	1796.33	1743.39	1693.56	1511.4
ndkA	-0.0983084	0.108796	0.250392	2428.22	2663.2	2659.15	2438.38	2442.12	2359.24
nei	0.732335	6.79314e-25	5.15638e-23	803.143	741.41	750.551	1256.89	1281.61	1274.62
nicT	-0.0474258	0.445508	0.629058	1601.59	1544.45	1532.29	1472.45	1543.85	1509.49
nirB	0.092519	0.264311	0.458923	3185.33	2781.71	3326.54	3446.72	2971.36	3491.6
nirD	0.322685	0.00156823	0.0102418	384.194	360.276	402.304	441.736	468.209	521.305
nlhH	-0.0235274	0.759513	0.864607	1019.19	1086.52	1016.67	1091.97	1030.82	952.861
nmtR	0.32943	4.63896e-05	0.000537735	849.171	946.198	953.262	1139.09	1080.41	1232.61
nrdB	0.0373768	0.570875	0.730248	12029.3	12069.2	11443.3	12241.4	13127	11107.8
nrdE	0.0545265	0.209323	0.393876	54126.2	56578.5	55766.4	58335.1	57368.4	57181.2
nrdF1	0.0134484	0.81099	0.895883	3428.62	3272.82	3270.41	3215.84	3448.15	3398.03
nrdF2	0.581742	9.86415e-15	4.45882e-13	4955.07	4347.01	4808.93	6593.06	6768.52	7753.69
nrdH	0.1086	0.0173513	0.066228	19136.4	19494.7	19256.5	20804	20223.6	21385.9
nrdI	0.182774	0.000998927	0.00702567	10000.3	9743.57	10418.3	10843.2	11459.2	11927
nrdR	0.460128	1.65488e-09	4.82433e-08	750.54	754.683	779.658	1040.14	1109.97	992.006
nrdZ	-0.0445358	0.909772	0.950652	12617.3	17808.1	26271.4	14132	14465.8	26374.6
nrp	0.0958841	0.136271	0.293834	4642.26	4503.45	4682.11	4583.46	4862.31	5326.66
nth	0.022287	0.670803	0.803587	2999.34	3098.37	2993.89	3042.68	3109.63	3080.09
nudC	0.145028	0.0139105	0.0555728	3017.19	2939.09	2855.63	3174.61	3420.5	3147.88
nuoA	0.160063	0.00438016	0.0234639	5292.29	5145.31	4818.29	5682.5	5829.25	5536.71
nuoB	0.177269	0.00101708	0.00711603	4912.79	4549.91	4571.92	5210.13	5297.15	5361.99
nuoC	0.0501841	0.331287	0.528876	5394.68	5441.12	5349.49	5813.25	5556.52	5393.5
nuoD	0.0881033	0.0391403	0.119742	12647.4	12672.2	12548.3	13335.7	13518.9	13397.3
nuoE	0.0269448	0.575031	0.733661	6379.12	6572.19	6373.45	6712.04	6516.78	6463.8
nuoF	-0.0087738	0.859666	0.923727	12247.2	12502.5	12101.3	12612.5	12298.3	11721.7
nuoG	0.0654712	0.112607	0.255942	25507.1	25806.2	25367	26830.5	26741.3	26669.6
nuoH	0.183721	6.41248e-05	0.000701017	14932.8	14649	15111.9	16449.1	17065.3	17244.1
nuoI	0.179743	0.00096429	0.00685758	5590.07	5269.51	5551.17	5945.18	6228.8	6409.37
nuoJ	0.15721	0.00386843	0.0213773	5339.26	4902.6	5195.64	5609.46	5857.85	5744.85
nuoK	0.0557294	0.357705	0.555774	1853.34	1976.78	1999.04	1983.69	2048.29	2024.11
nuoL	0.214515	1.91532e-05	0.00026662	13767.1	12980.4	13821.8	15293.5	15671.2	16104.1
nuoM	0.176293	0.000158292	0.00151983	14425.6	14349.4	14901.9	16065.1	16420.7	16863.2
nuoN	0.0428291	0.355201	0.553437	10591.2	10566.5	10745.8	10723	10873.7	11264.4
nusA	0.0627207	0.256845	0.449842	3496.26	3276.62	3388.91	3648.15	3457.69	3510.69
nusB	0.0903195	0.0847863	0.211034	3670.04	3880.55	3802.65	4026.28	3959.27	4100.74
nusG	0.0653436	0.23259	0.423974	16349.4	17099.8	17951.9	17715.4	17434.3	18629.5
obg	0.0913817	0.0695013	0.184435	3754.58	3893.82	3771.47	4013.32	4094.68	4057.77
ogt	0.39279	1.20747e-09	3.59827e-08	2285.44	2182.51	2421.1	2851.85	3118.21	3068.63
omt	-0.0757847	0.231009	0.421927	1548.99	1655.37	1642.48	1518.4	1570.55	1508.54
opcA	-0.171714	0.00229132	0.0139245	4968.22	5247.7	4919.12	4661.2	4478.02	4302.2
oplA	-0.197863	0.000157102	0.00151202	3120.52	3149.57	3142.54	2790.6	2693.87	2723.96
oppA	0.0368763	0.433145	0.618143	5284.78	5206.94	5224.75	5373.87	5427.79	5321.89
oppB	-0.0669119	0.278325	0.476064	2038.39	2013.75	2128.99	2009.61	2015.87	1876.12
oppC	-0.0861731	0.166725	0.339786	1973.57	2023.23	1982.41	1950.71	1910.02	1774.92
oppD	-0.158516	0.00663829	0.032036	3446.47	3654.91	3446.09	3087.44	3299.39	3061.95
orn	-0.22627	0.0108127	0.0457882	954.378	925.34	896.087	870.515	806.73	699.847
otsA	0.233402	4.13701e-05	0.000502815	6685.35	6691.65	6968.07	7641.45	7797.44	8473.59
otsB1	-0.23354	0.674648	0.80633	16988.1	34947.7	52495.9	20309.3	20909.2	47604.9
otsB2	-0.0147031	0.799745	0.889515	2066.57	2006.17	2017.76	1986.05	1973.91	2068.03
oxcA	0.145837	0.0112062	0.0471081	2992.77	2966.59	2947.11	3470.28	3205.94	3183.2
oxyS	0.0758952	0.388997	0.582174	853.868	796.4	776.54	758.609	883.97	911.806
pafA	-0.12593	0.0126975	0.0519125	7570.21	7827.47	7395.32	7154.95	6792.36	6945
pafB	0.124633	0.0211326	0.0763851	3583.62	3479.51	3648.8	3893.17	3771.42	4012.9
pafC	-0.0228992	0.719236	0.838206	1880.58	1864.9	1801.53	1783.44	1753.64	1921.95
panB	-0.138143	0.00780931	0.0358231	4570.87	4293.92	4367.13	4029.81	3980.25	4014.81
panC	-0.371248	1.04814e-08	2.81111e-07	2900.71	2905.91	2816.13	2377.13	2224.71	2069.94
panD	-0.351028	5.23695e-07	1.09162e-05	2677.14	2715.34	2445.01	2182.77	2045.43	1921.95
papA1	0.0584702	0.278181	0.476019	19636.1	18047	18326.1	18702.5	19727.7	19892.6
papA2	0.0662841	0.270901	0.467539	2061.87	2078.22	2016.72	2046.12	2223.75	2173.06
papA3	-0.269084	6.50868e-06	0.000102684	36686.3	37974	35600.2	31348	31934.5	28220.1
papA4	0.0598532	0.729589	0.845541	109.904	121.356	135.141	139	105.848	137.487
papA5	0.0864099	0.150439	0.314234	4595.29	4708.24	5136.39	4989.85	5053.98	5282.74
parA	0.245748	6.9e-05	0.000746202	4717.41	5002.15	5378.6	5807.36	5927.46	6162.09
parB	0.128078	0.0203249	0.0741607	5772.3	5826.04	6343.3	6468.2	6594.97	6540.18
parD1	-0.104887	0.216905	0.404173	713.905	779.334	753.67	637.278	720.908	727.535
parD2	-0.193352	0.0199965	0.0732844	732.692	729.085	673.625	647.88	628.41	593.867
parE1	0.0176078	0.86122	0.924409	442.433	468.359	505.219	448.804	456.766	525.124
parE2	0.00111566	0.990889	0.996088	410.495	433.279	416.857	392.262	418.622	448.742
pbpA	0.0637099	0.235432	0.427025	5051.82	5062.83	5351.57	5208.95	5400.13	5550.08
pbpB	-0.127473	0.0196327	0.0725273	7268.68	7894.78	7620.9	6884.02	6768.52	7203.74
pca	-0.0386425	0.449571	0.630962	10233.3	10125.7	9844.48	10204.7	9771.35	9435.04
pcaA	-0.0570624	0.298623	0.498088	11032.7	12312.9	11397.6	11135.3	11097.8	11163.2
pcd	-0.00899638	0.895877	0.943732	3141.18	3183.7	3007.4	3373.69	2876.96	3030.44
pckA	-0.121122	0.0972291	0.232	13047.6	15218.8	15764.7	13933	12819	13733.4
pcnA	-0.0179959	0.755556	0.863831	2166.14	2182.51	2157.05	2189.83	2177.03	2060.39
pcp	-0.00208942	0.977529	0.988836	773.084	802.088	787.975	797.481	784.798	778.138
pdc	-0.14918	0.0380827	0.11758	2471.43	2465.99	2367.04	2288.78	2322.93	1978.28
pdxH	-0.14214	0.291557	0.489854	291.198	301.494	234.937	236.771	283.214	230.1
PE1	-0.0454601	0.518029	0.688709	1208.94	1187.01	1121.67	1186.21	1130.95	1095.12
PE12	0.134518	0.0114584	0.0478681	10406.1	10308.6	10474.4	10890.3	12038	11303.5
PE13	0.167571	0.512215	0.684068	8744.4	9699.96	13321.8	9702.89	10942.4	15031.9
PE14	0.0839938	0.395412	0.58634	402.041	460.774	406.462	465.296	429.112	452.561
PE15	0.180885	0.0284246	0.0952142	1952.91	2097.19	2168.49	2057.9	2448.8	2535.87
PE16	-0.0775062	0.279779	0.477738	1562.14	1450.58	1374.28	1417.09	1327.39	1415.92
PE17	0.0363712	0.528107	0.696751	5328.93	5090.32	4832.84	5340.89	5280.94	5024
PE18	0.2892	0.0198971	0.0731013	368.225	344.158	363.84	358.101	440.555	512.712
PE19	0.0813411	0.183953	0.361526	9060.02	8159.3	8214.48	9171.62	9226.86	8513.69
PE2	-0.0188062	0.81793	0.900775	740.207	689.265	680.901	660.838	719.954	700.801
PE20	-0.0753742	0.568196	0.728637	557.034	495.854	408.541	480.609	523.516	384.772
PE22	0.366431	0.0593724	0.163936	116.479	92.9133	87.3217	97.771	140.177	143.216
PE23	0.234735	0.000351031	0.0029983	1623.19	1535.91	1570.75	1777.55	1822.29	1963.01
PE24	-0.00928734	0.901279	0.946943	889.563	828.635	871.138	845.778	888.738	837.334
PE25	-0.326032	0.00178983	0.0114657	2464.85	2623.38	3013.64	1804.64	2179.89	2472.86
PE26	0.0325981	0.506648	0.679415	5569.4	5689.52	5853.67	5766.13	5811.13	5923.4
PE27	0.0560416	0.525016	0.694097	549.519	497.75	557.196	561.889	554.985	550.903
PE29	1.06857	0.0141331	0.0559913	11.2722	10.429	10.3954	23.5593	24.7931	19.0954
PE3	0.138146	0.0217899	0.0781989	1683.31	1593.75	1643.52	1836.45	1783.2	1796.88
PE31	-0.0298141	0.559388	0.72093	51375.8	51010.3	50551	51007	51650.8	47154.2
PE32	-0.198414	0.377639	0.574863	82.6627	70.159	73.8076	83.6354	61.9828	53.4671
PE33	0.230989	0.147392	0.309644	123.994	109.979	130.983	134.288	153.527	139.396
PE34	0.0289706	0.83814	0.912788	179.416	179.19	172.564	164.915	205.02	170.904
PE35	0.0642349	0.236328	0.428073	5457.62	5352.94	5459.69	5605.93	5442.09	5961.59
PE36	-0.35901	4.61412e-07	9.82149e-06	1663.59	1801.38	1662.23	1358.19	1396.04	1245.02
PE4	0.100244	0.445641	0.629058	208.535	178.242	188.158	207.322	205.02	204.321
PE5	-0.246773	0.00119651	0.00811731	977.862	964.212	1035.39	817.507	804.823	885.072
PE6	-0.29577	0.00098641	0.00696668	787.174	766.061	735.997	666.727	646.528	554.722
PE7	0.0624633	0.647693	0.787687	197.263	170.657	180.881	206.144	187.856	180.452
PE8	-0.0618283	0.725215	0.84298	109.904	104.29	109.152	94.2371	98.2189	116.482
PE9	1.09264	1.56898e-12	6.24949e-11	93.9349	130.837	102.915	221.457	231.72	245.376
pepA	-0.178249	0.00823121	0.0374073	8977.36	9301.76	9003.49	8616.8	8257.06	7242.89
pepB	-0.281064	1.6171e-05	0.000227468	5143.87	5331.14	5040.75	4383.2	4494.23	3894.51
pepC	-0.179256	0.00922446	0.0406951	1115.95	1101.69	1117.51	998.913	945	1002.51
pepD	0.10148	0.0498804	0.144149	10706.7	10751.4	11135.6	11611.2	11194.1	12161.9
pepE	-0.0515924	0.691215	0.818205	263.018	249.349	217.265	209.678	253.653	239.647
PE_PGRS1	0.148709	0.0962441	0.229923	827.566	688.317	723.523	832.82	866.806	783.866
PE_PGRS10	0.0579918	0.4438	0.627771	1798.85	1514.11	1598.82	1717.47	1643.97	1752.96
PE_PGRS11	-0.0622275	0.448663	0.630228	596.487	592.559	614.371	568.956	575.963	581.455
PE_PGRS12	0.119123	0.160511	0.328787	853.868	729.085	845.149	838.71	909.717	886.027
PE_PGRS13	-0.0369224	0.62573	0.774558	2978.68	2632.86	2993.89	2960.22	2875.05	2554.97
PE_PGRS14	-0.0659934	0.475004	0.654001	7838.87	7087.96	7120.88	7939.47	7235.78	5891.89
PE_PGRS15	-0.0758685	0.241737	0.433769	16313.7	14916.4	15495.4	15955.5	14600.3	13782.1
PE_PGRS16	0.0114398	0.854816	0.921484	2478.94	2512.45	2424.22	2493.75	2634.75	2346.83
PE_PGRS17	0.125821	0.48679	0.664976	129.63	100.498	119.548	147.245	131.594	104.07
PE_PGRS18	0.125484	0.0354862	0.112145	2134.2	2159.76	2304.67	2406.58	2342.95	2447.08
PE_PGRS19	0.473726	8.5712e-05	0.000900312	264.896	238.92	247.412	394.618	338.522	313.165
PE_PGRS2	-0.0803557	0.450874	0.63223	360.71	343.21	316.021	328.652	325.171	312.21
PE_PGRS20	0.305572	0.0184049	0.0691989	190.688	196.256	175.683	224.991	249.838	220.552
PE_PGRS21	0.0653159	0.421538	0.607178	1907.82	1654.43	1704.85	1957.78	1893.81	1663.21
PE_PGRS22	0.0202937	0.772552	0.873281	1951.97	1842.15	1793.21	1954.24	1969.15	1746.28
PE_PGRS23	0.15937	0.100198	0.236733	425.525	392.511	434.529	494.745	464.394	441.104
PE_PGRS24	0.0844533	0.32515	0.523342	835.081	731.929	863.861	845.778	904.949	824.922
PE_PGRS25	0.205524	0.00659891	0.0319464	5991.17	6037.47	6891.14	7026.55	6831.46	7954.19
PE_PGRS26	-0.00147428	0.982544	0.991914	1144.13	1174.69	1147.66	1108.46	1186.26	1165.77
PE_PGRS27	0.0338241	0.660028	0.797145	867.958	828.635	922.076	924.701	896.367	860.248
PE_PGRS28	0.0767042	0.470171	0.65067	469.674	399.148	412.699	408.753	489.187	451.606
PE_PGRS29	-0.275298	0.000555602	0.0043656	1795.1	1744.49	1647.68	1529	1488.54	1272.71
PE_PGRS30	0.10371	0.0953779	0.228927	2936.4	2731.46	2732.96	3134.56	3044.79	2851.9
PE_PGRS31	-0.0727377	0.209025	0.393499	2744.78	2524.78	2621.73	2525.55	2501.24	2477.63
PE_PGRS32	0.0176707	0.803219	0.891212	1493.56	1417.4	1298.39	1421.8	1437.05	1404.47
PE_PGRS33	0.0167327	0.826617	0.904728	2276.04	2232.76	2291.16	2538.51	2284.78	2061.35
PE_PGRS34	0.20075	0.0203329	0.0741607	678.21	581.182	660.111	722.092	759.051	723.716
PE_PGRS35	-0.111841	0.0875599	0.215709	2282.62	2148.38	2133.14	1914.19	2139.84	2017.43
PE_PGRS37	0.101078	0.379393	0.576079	357.892	423.798	348.247	428.779	426.251	358.994
PE_PGRS38	0.0418341	0.423936	0.609977	26403.2	24863.8	25826.4	26907	27273.4	25183
PE_PGRS39	-0.00928767	0.880211	0.933832	4157.56	4094.82	4011.6	4306.63	4106.12	3778.03
PE_PGRS4	-0.0666123	0.480762	0.660555	1119.7	1000.24	1047.86	1061.35	1099.48	865.977
PE_PGRS40	0.00356194	0.976162	0.987949	348.498	276.844	312.903	332.186	319.45	290.25
PE_PGRS41	-0.0637869	0.178863	0.354395	21310.1	19941.3	21067.4	20026.6	19838.3	19759
PE_PGRS42	0.097399	0.438042	0.622481	246.109	212.373	224.542	222.635	256.513	250.15
PE_PGRS43	0.128977	0.192111	0.37139	675.392	534.725	647.636	641.99	684.672	702.711
PE_PGRS44	0.597609	1.08329e-13	4.73703e-12	5851.2	4837.18	5299.6	7371.7	8091.14	8726.6
PE_PGRS45	0.368084	7.02219e-05	0.00075738	502.552	452.241	486.507	568.956	645.575	642.56
PE_PGRS46	-0.111495	0.184783	0.362448	1032.34	899.742	959.499	923.523	933.557	821.103
PE_PGRS47	0.112575	0.135789	0.293225	1378.02	1261.91	1367	1551.38	1444.68	1339.54
PE_PGRS48	-0.0591525	0.419011	0.604836	1257.79	1147.19	1161.17	1180.32	1165.28	1079.85
PE_PGRS49	0.276884	0.071724	0.188337	154.993	142.214	189.197	192.008	220.277	175.678
PE_PGRS5	-0.0257643	0.661861	0.797922	12422.9	11581.9	12326.9	12012.9	12507.2	11168.9
PE_PGRS50	0.0899025	0.481323	0.660874	410.495	290.117	334.733	354.567	390.969	356.129
PE_PGRS51	-0.0388259	0.529617	0.696974	2589.78	2386.35	2522.97	2445.45	2523.18	2331.55
PE_PGRS52	-0.0824572	0.418191	0.604738	487.522	416.214	463.637	442.914	451.044	398.139
PE_PGRS53	0.0263757	0.726015	0.843107	3116.76	2752.32	2894.09	3173.43	3057.18	2698.18
PE_PGRS54	0.228473	0.0240687	0.084272	7361.68	6211.92	6694.66	9047.94	8186.5	6516.31
PE_PGRS55	0.295441	1.55848e-05	0.000220766	1091.52	1155.73	1097.76	1431.23	1353.13	1324.27
PE_PGRS56	0.0632187	0.697122	0.821477	110.843	125.148	116.429	127.22	122.058	119.346
PE_PGRS57	-0.214758	0.321407	0.519494	4192.31	4102.41	3891.01	4339.62	3578.79	2583.61
PE_PGRS58	-0.133123	0.101467	0.238446	1242.76	1161.42	1157.01	1142.62	1136.67	971.001
PE_PGRS59	0.186268	0.00113119	0.00776585	2566.3	2365.5	2495.95	2800.02	2826.42	2824.21
PE_PGRS6	-0.112284	0.138733	0.297191	1822.34	1650.63	1672.63	1670.35	1645.88	1447.43
PE_PGRS60	0.109943	0.270602	0.467223	420.828	368.809	406.462	429.957	450.091	410.551
PE_PGRS61	0.0760805	0.643379	0.786004	138.084	109.031	136.18	137.822	142.084	124.12
PE_PGRS62	0.150919	0.022229	0.0793058	1257.79	1365.26	1361.8	1448.9	1484.73	1488.49
PE_PGRS7	0.112431	0.0650327	0.176417	10842.9	9761.58	9988.98	11509.9	11125.4	10442.3
PE_PGRS9	-0.175856	0.0708605	0.186932	526.975	513.867	447.004	448.804	434.833	435.375
pepN	-0.0852332	0.173184	0.348185	7147.51	7498.48	6848.52	6981.79	7003.1	6280.48
pepQ	0.0364185	0.47446	0.653683	4754.98	4520.52	4610.38	4816.69	4779.35	4646.87
pepR	0.310761	5.86856e-06	9.36874e-05	6332.15	6895.49	7523.18	8264.59	8533.6	8934.74
pfkA	-0.214865	0.00143424	0.00949007	3426.74	3336.35	3498.07	3224.09	2837.86	2785.07
pfkB	-0.0848661	0.921621	0.957076	4354.82	15706.1	28599.9	9832.46	8603.21	27444.9
pflA	-0.0238511	0.733327	0.848148	1472.9	1537.81	1592.58	1430.05	1485.68	1607.83
pgi	-0.224668	0.00936215	0.0411628	2674.33	2895.48	2694.5	2591.52	2463.1	2022.2
pgk	-0.0790654	0.0953757	0.228927	7576.79	7503.22	7317.35	7203.25	7059.37	6944.04
pgmA	-0.123935	0.101471	0.238446	1268.12	1191.76	1187.16	1208.59	1051.8	1091.3
pgsA1	0.0970991	0.177643	0.353266	892.381	863.714	912.72	948.261	927.835	977.685
pgsA2	-0.0572005	0.319745	0.517432	2273.22	2413.85	2315.07	2196.9	2272.39	2258.99
pgsA3	-0.00905179	0.897288	0.944968	1020.13	1061.87	1033.31	1033.07	1068.97	993.916
pheA	-0.00403109	0.950962	0.973961	1674.86	1841.2	1695.5	1741.03	1776.52	1680.4
pheS	0.0992875	0.0625656	0.171225	3090.46	3034.85	3161.25	3284.16	3400.47	3261.5
pheT	-0.0181555	0.733553	0.848148	7135.29	7203.62	7208.2	7253.9	7319.69	6706.31
pheU	0.0260389	0.845918	0.917403	196.324	176.346	199.592	200.254	181.181	201.457
phoH1	0.0566136	0.379263	0.576079	8651.4	8670.33	9321.59	9209.32	8589.86	9908.61
phoH2	0.114476	0.0882223	0.216943	15597.9	14660.4	15941.4	15906	15826.6	18278.1
phoP	0.0977809	0.0378049	0.117093	6011.83	5887.67	6062.62	6500	6344.18	6378.82
phoR	-0.0407113	0.412802	0.600102	6224.13	5926.54	5931.64	5819.14	5960.84	5799.28
phoT	0.179467	0.00178162	0.0114314	4969.16	4848.56	4944.07	5336.17	5444.95	5931.99
phoY1	-0.0220176	0.72509	0.84298	2264.77	2183.46	2101.96	2057.9	2243.78	2147.28
phoY2	0.0227909	0.679926	0.810712	12621.1	13141.5	13265.6	13759.8	12447.1	13446
php	-0.246453	0.00176597	0.0113577	2192.44	2455.57	2212.15	2052.01	2001.57	1732.91
phyA	-0.181049	0.143203	0.303854	329.711	323.3	309.784	243.838	274.632	328.441
pimA	0.0528329	0.387951	0.582143	2540	2556.06	2801.57	2673.98	2734.87	2779.34
pimB	0.0501485	0.509041	0.681626	1270.94	1224.94	1289.03	1220.37	1426.56	1267.94
pimE	0.0732451	0.18975	0.368954	2799.26	2625.27	2645.64	2803.55	2863.61	2823.26
pip	0.17686	0.0454985	0.134391	842.596	734.773	716.246	802.193	901.135	887.936
pirG	-0.226091	3.97885e-06	6.64187e-05	13645	13791.9	13752.1	11381.5	11580.3	12248.7
pitA	0.120577	0.00458014	0.0241493	24385.5	24922.6	25201.7	26828.1	27113.2	27061.1
pitB	-0.166166	0.0823677	0.207492	618.092	618.158	592.54	487.677	605.524	533.717
pknA	0.0428243	0.400233	0.589578	5313.9	5260.03	5277.77	5562.34	5541.26	5228.32
pknB	0.0294456	0.629253	0.777483	7346.65	7541.15	7977.46	7256.26	7965.27	8107.91
pknD	0.000704842	0.98811	0.99449	34341.7	36505.4	36183.4	36406.1	35529.5	35148.9
pknE	-0.097958	0.0676614	0.18097	4864.89	5030.59	4743.44	4618.8	4663.97	4397.67
pknF	-0.0999359	0.124242	0.274932	2942.98	3164.74	2856.67	2865.99	2873.14	2628.48
pknG	-0.264331	2.36284e-06	4.15097e-05	7521.37	8361.25	8174.98	6756.8	6672.21	6601.28
pknH	-0.127548	0.0873264	0.215398	3543.22	3624.57	3371.24	3499.73	3274.6	2878.63
pknI	-0.0400604	0.522162	0.692069	1706.8	1777.68	1720.45	1626.77	1759.36	1673.71
pknJ	-0.0760078	0.382543	0.57878	1521.75	1482.82	1373.24	1361.73	1553.38	1238.34
pknK	-0.166516	0.0127325	0.052003	1615.68	1597.54	1466.8	1417.09	1391.28	1364.37
pknL	0.0612119	0.311208	0.509949	2232.83	2213.8	2190.32	2178.05	2355.35	2386.93
pks1	0.0407931	0.451613	0.632785	12036.8	11981.1	13164.8	12541.8	12813.3	12889.4
pks10	-0.0337738	0.587443	0.743872	2671.51	2843.34	2670.59	2820.04	2626.16	2554.97
pks11	-0.371714	1.08471e-11	4.00346e-10	3389.17	3506.05	3516.78	2775.28	2632.84	2641.85
pks12	0.146293	0.00159768	0.0104004	31415.6	30459.4	32461.8	35022	35079.4	34302
pks13	-0.178307	0.00100888	0.0070833	124172	134979	133539	120673	114452	111914
pks15	0.0155171	0.77368	0.873281	7246.14	7310.76	7923.41	7529.54	7512.32	7678.26
pks16	-0.58221	5.83117e-11	1.9549e-09	11625.4	13347.3	11741.7	8636.83	8915.99	6972.69
pks17	0.101405	0.176894	0.352638	1046.43	997.396	1084.24	1047.21	1181.49	1122.81
pks2	0.0298411	0.55215	0.715625	131528	124011	121605	131238	128904	124888
pks3	-0.0492482	0.299406	0.49904	16901.7	16758.5	16538.1	16471.5	16490.3	15555.1
pks4	-0.226427	5.36242e-05	0.00060379	79073.5	79231.3	75628.9	69954.5	67643.3	62362.7
pks5	-0.0510831	0.307542	0.506678	5536.52	5737.87	5635.37	5555.28	5489.77	5278.93
pks6	0.104603	0.0385805	0.118674	4430.91	4351.75	4519.94	4649.42	4865.17	4784.35
pks7	-0.0138069	0.807314	0.893486	6367.85	5921.8	6048.07	6277.37	6121.04	5768.72
pks8	0.0380269	0.551473	0.714978	4916.55	4314.78	4908.73	4736.59	4927.16	4851.19
pks9	0.129085	0.105494	0.245453	2129.5	1951.18	2272.44	2105.02	2343.9	2492.91
plcA	0.059456	0.387511	0.582143	1303.82	1268.55	1174.69	1287.51	1325.48	1292.76
plcB	-0.126114	0.109478	0.251117	2080.66	2140.8	2048.94	1737.5	1860.44	2143.46
plcC	-0.141236	0.0279282	0.0939426	1699.28	1716.05	1574.91	1511.33	1491.4	1523.81
plsB1	0.0337828	0.692324	0.8187	799.386	712.967	708.969	801.015	714.233	761.907
plsB2	-0.0527053	0.282446	0.48066	10295.3	10438.5	10371.5	10280.1	10123.2	9589.71
plsC	-0.0209288	0.735799	0.849389	7993.86	7760.16	7521.1	8144.44	7707.8	7093.94
pmmA	-0.0849574	0.0810719	0.206527	10477.5	10963.8	10470.3	10306	9839.06	9945.84
pmmB	0.00810182	0.90562	0.948866	1668.28	1686.66	1718.37	1837.62	1651.6	1617.38
pncA	-0.100804	0.207678	0.392041	1973.57	1961.61	1924.2	2060.26	1739.33	1670.85
pncB1	-0.140902	0.0780374	0.201118	898.957	1043.85	962.618	890.54	897.32	847.836
pncB2	-0.34639	0.343841	0.541823	723.299	1116.86	1405.46	690.287	710.418	1151.45
pntAa	-0.192269	0.0109684	0.0463021	1093.4	1123.49	1056.18	918.812	1026.05	918.489
pntAb	-0.251433	0.000304658	0.00264717	1499.2	1676.23	1547.88	1345.23	1349.32	1274.62
pntB	-0.156822	0.00670414	0.0321766	5297.93	5721.75	5348.46	5075.84	4934.79	4675.51
polA	0.0334436	0.550338	0.714175	4961.64	4997.41	4605.18	5101.76	4976.74	4832.09
ponA1	0.100421	0.0259169	0.0884687	10444.6	10424.3	10217.7	11241.3	11197	10892
ponA2	-0.0179336	0.706424	0.829522	19162.7	19867.3	20048.7	19677.9	18839.9	19831.5
ppa	-0.19682	0.00548418	0.0280341	1465.38	1536.86	1403.38	1296.94	1339.78	1208.74
ppdK	-0.0890397	0.130549	0.284815	2482.7	2571.23	2533.37	2497.28	2337.23	2302.91
PPE1	-0.112071	0.464135	0.645443	164.386	148.851	137.22	144.89	143.037	129.849
PPE10	0.0516168	0.378598	0.575624	2129.5	2181.57	2187.2	2207.5	2339.14	2186.42
PPE11	0.112524	0.250381	0.443347	733.631	623.846	689.218	686.753	826.755	696.982
PPE12	0.0598073	0.319254	0.517109	5105.36	4708.24	4971.1	4842.61	5207.51	5355.31
PPE13	0.287909	0.000278556	0.00246293	1854.27	1788.11	2009.44	2055.55	2383	2454.71
PPE14	-0.101384	0.318872	0.517059	386.072	422.85	391.908	398.152	372.85	350.401
PPE15	0.0165004	0.857445	0.922574	460.281	458.878	443.885	482.965	448.183	449.697
PPE16	-0.029292	0.71006	0.831797	879.231	786.919	828.517	806.905	846.781	790.55
PPE17	0.0539299	0.539192	0.70442	3323.42	3312.64	3618.65	3246.47	3286.04	4108.38
PPE18	0.272932	0.272647	0.469948	30436.8	33758.8	45315.8	37068.2	40738	54510.7
PPE19	0.136619	0.426135	0.611328	5330.8	5451.54	6908.81	5772.02	6044.75	7629.57
PPE2	-0.166147	0.00356703	0.0201831	4406.49	4545.17	4377.52	4074.58	4071.79	3736.02
PPE20	0.0278509	0.635984	0.782196	30069.5	32203.9	33878.7	33978.4	32619.2	31430.1
PPE21	0.258018	0.000570908	0.00446841	1505.78	1363.36	1496.94	1611.45	1744.1	1860.85
PPE22	0.0649645	0.517149	0.687992	460.281	421.902	384.631	442.914	429.112	454.471
PPE23	0.0215687	0.852232	0.920315	436.797	336.574	348.247	382.838	373.804	382.863
PPE24	0.0793024	0.234828	0.426315	2268.53	2100.03	1968.9	2238.13	2198.96	2260.9
PPE25	0.142916	0.0466866	0.137095	968.469	922.496	900.245	1029.54	998.4	1055.02
PPE26	0.0773821	0.127793	0.280323	6105.77	6146.5	6130.19	6536.52	6661.72	6198.37
PPE27	0.36891	0.00462069	0.0242838	247.049	200.048	272.361	322.762	317.543	288.341
PPE28	0.107135	0.112106	0.255526	1944.45	1849.73	1809.85	2100.31	2064.5	1875.17
PPE29	0.190957	0.213148	0.398517	159.689	131.785	130.983	168.449	148.759	166.13
PPE3	-0.876618	5.42958e-21	3.413e-19	7319.41	8939.58	9915.17	4940.38	4858.5	4456.87
PPE30	0.00808867	0.923137	0.957668	745.843	714.863	644.517	697.354	716.14	704.621
PPE32	-0.411023	0.0488714	0.142368	1826.09	1937.91	1599.86	1626.77	1400.81	1008.24
PPE33	-0.341279	0.000396128	0.00329261	3659.7	3956.4	3472.08	3317.15	2999.97	2440.39
PPE34	0.169852	0.0184594	0.0692334	1301	1253.38	1271.36	1325.21	1445.63	1528.59
PPE35	-0.246546	0.000376002	0.00314481	5879.38	5644.96	5295.44	4841.43	5018.7	4320.34
PPE36	-0.205525	0.00276928	0.0163116	2735.38	2733.36	2478.27	2410.11	2339.14	2147.28
PPE37	0.304392	0.003175	0.0183742	599.305	524.296	551.998	609.007	676.089	781.002
PPE38	5.80104	0	0	1874.94	1485.66	1726.68	92519.6	101896	89218.5
PPE39	0.718991	0.046335	0.136262	19.7263	14.2214	24.9491	38.8728	32.4218	25.7788
PPE4	-0.35164	6.27013e-09	1.71597e-07	16956.2	17478.1	17441.5	14281.6	13929.9	12447.3
PPE41	-0.26585	0.00219845	0.0135442	3776.18	4230.4	4777.75	3333.64	3432.89	3862.05
PPE42	-0.17204	0.0210325	0.0760914	3185.33	3135.35	3054.18	2903.68	2961.82	2458.53
PPE43	0.157539	0.100157	0.236733	762.751	742.358	899.206	984.778	862.038	836.379
PPE44	0.0367633	0.537407	0.703773	2049.66	1989.1	2040.63	2006.07	2065.46	2161.6
PPE45	-0.0257437	0.785214	0.880657	598.365	513.867	560.314	539.507	584.546	518.44
PPE46	0.241054	0.0254931	0.087503	304.349	299.598	284.835	322.762	363.315	362.813
PPE49	0.248644	0.00751548	0.0348327	2038.39	1967.3	2118.59	2054.37	2449.75	2765.97
PPE5	0.174618	0.00310189	0.0180071	2894.13	2782.66	2909.68	3059.17	3265.06	3361.75
PPE50	-0.362186	0.118485	0.265552	4313.49	6034.62	7098.01	4042.77	4292.07	5236.92
PPE51	-0.651631	5.12782e-11	1.73355e-09	14293.1	19093.7	20223.3	11363.8	11321.9	11439.1
PPE52	0.0175312	0.788388	0.882249	7233.93	6859.47	6367.21	7018.31	7210.99	6484.8
PPE53	0.258576	0.000182319	0.00171371	2435.73	2316.2	2600.94	2726.99	3074.35	2988.43
PPE54	0.376334	2.33071e-10	7.44161e-09	5005.79	5097.91	5353.65	6383.38	7102.28	6572.64
PPE55	0.0792317	0.0850366	0.211174	11738.1	11417.9	11814.4	12042.3	12381.3	12517
PPE56	0.0296234	0.548788	0.713105	4816.98	4619.12	4827.64	4857.92	4844.2	4856.92
PPE57	0.237534	0.00646174	0.031717	701.694	710.123	686.099	732.693	860.131	876.479
PPE58	0.201027	0.018957	0.070746	537.308	527.141	558.235	586.626	631.271	644.47
PPE59	0.0108207	0.870066	0.930182	2554.09	2588.3	2765.19	2523.2	2598.51	2840.44
PPE6	0.0106437	0.882217	0.934235	2356.83	2151.23	2056.22	2125.05	2346.76	2140.6
PPE60	-0.103368	0.102118	0.239402	200795	198411	188457	192651	187942	166442
PPE61	-0.0224137	0.804087	0.891632	469.674	493.009	496.902	457.05	491.095	486.933
PPE62	0.0235568	0.741924	0.853276	1017.31	1092.21	1048.9	1053.1	1118.55	1037.84
PPE63	0.00872781	0.935355	0.964113	512.884	422.85	432.45	415.821	472.977	485.978
PPE64	-0.0972074	0.15759	0.324603	1407.14	1349.14	1379.48	1285.16	1360.76	1220.2
PPE65	0.146666	0.180066	0.356147	298.713	285.377	325.377	355.745	328.986	322.712
PPE66	-0.0628683	0.350693	0.54831	1522.68	1683.82	1544.76	1540.78	1470.42	1539.09
PPE67	0.322559	0.000695549	0.00524989	590.85	593.507	611.252	649.058	813.405	778.138
PPE68	0.0676592	0.181937	0.358615	7207.62	7654.92	7615.7	7973.64	7656.31	7928.41
PPE69	-0.421155	4.81498e-07	1.01951e-05	966.59	1047.64	1029.15	764.498	818.173	690.299
PPE7	0.484933	2.61573e-08	6.57692e-07	1106.55	1013.51	1155.97	1372.33	1518.1	1688.99
PPE8	0.248862	3.90776e-07	8.54399e-06	8296.33	8019.93	8382.88	9474.36	9947.76	9921.97
ppgK	-0.189197	0.00750303	0.0348151	2759.81	2872.73	2661.23	2626.86	2423.05	2230.34
ppiA	-0.0309107	0.594805	0.750149	13176.2	13928.5	12947.5	12859.8	13870.8	12472.2
ppiB	-0.264135	0.010719	0.045488	2678.08	3047.18	2486.59	2456.05	2496.48	1888.54
ppk1	-0.119569	0.0488044	0.142275	5880.32	6154.08	5675.91	5631.84	5586.08	5087.97
ppk2	0.0402966	0.442857	0.626887	3190.03	3328.76	3303.67	3305.37	3400.47	3392.3
ppm1	0.0632145	0.193139	0.373049	8347.99	8018.04	8202	8416.55	8436.34	8813.49
ppnK	-0.00968655	0.868202	0.928682	2357.77	2233.71	2244.38	2315.88	2278.11	2198.84
ppsA	0.164567	0.0406696	0.122833	13261.7	14907.8	16431	15795.3	16100.3	18089.1
ppsB	0.0483491	0.428883	0.613584	7381.4	8171.63	8354.82	8527.28	7995.78	8200.52
ppsC	0.0365335	0.505336	0.678839	11784.1	12951.9	13024.4	13086	12779.9	12862.7
ppsD	0.0465608	0.364067	0.563036	10545.1	11143.9	11243.7	11588.8	10961.4	11463.9
ppsE	0.149493	0.00337473	0.0193652	18320.1	19047.2	19880.2	20619.1	21236.3	21637
pptT	0.124816	0.0492276	0.143095	2228.14	2367.39	2472.04	2573.85	2469.78	2660.95
prcA	0.0472662	0.426243	0.611328	8001.37	7868.24	8643.81	8196.27	8232.27	8896.55
prcB	0.0556721	0.330537	0.528307	7204.81	7082.27	7617.78	7303.37	7460.82	7997.16
prfA	0.243053	1.15019e-05	0.000169494	7599.33	7670.09	8345.46	9066.79	9426.16	9449.36
prfB	-0.0364287	0.502805	0.676743	2934.53	3112.59	3040.67	2968.47	2984.71	2908.23
priA	0.132778	0.0169735	0.0651568	2098.51	2080.12	2105.08	2334.72	2304.81	2251.35
proA	-0.117244	0.0270415	0.0917269	5227.48	5636.42	5393.16	5099.4	4905.22	4985.81
proB	-0.0987569	0.16851	0.341691	2756.99	2716.29	2728.8	2759.97	2606.14	2298.13
proC	-0.0586056	0.342562	0.54023	1736.86	1857.32	1747.47	1679.78	1742.19	1706.17
proS	-0.192519	0.000868023	0.00631475	3284.9	3360.05	3471.04	2805.91	3023.81	3017.07
proT	0.215569	0.238988	0.431144	108.964	82.4842	109.152	127.22	103.94	118.392
proU	6.24451	6.78108e-72	2.48003e-69	9.39349	2.84428	7.27681	525.372	409.087	543.264
proV	0.114092	0.124086	0.27492	2457.34	2287.75	2615.49	2589.16	2498.38	2875.77
proW	0.132217	0.0273432	0.0925161	1667.34	1588.06	1638.32	1814.06	1764.13	1786.38
proX	-0.113255	0.0777934	0.200617	2496.79	2325.68	2362.88	2295.85	2081.67	2268.53
proY	0.213404	0.0461081	0.135793	495.037	433.279	487.546	473.541	559.752	604.37
proZ	0.192657	0.0111431	0.0469409	1335.75	1248.64	1400.27	1425.34	1491.4	1632.66
prpC	2.58786	3.36824e-12	1.30293e-10	1370.51	912.067	838.912	4918	5060.66	8788.66
prpD	2.83655	9.03053e-15	4.12839e-13	1334.81	818.206	769.263	5728.44	5776.8	9370.12
prrA	-0.104403	0.127475	0.279777	3128.03	3287.99	3245.46	3192.28	2725.34	3073.41
prrB	-0.00428776	0.93732	0.964469	3546.04	3653.96	3714.29	3657.58	3495.83	3728.38
prsA	-0.0780815	0.172102	0.347204	7851.08	8432.35	7767.47	7387.01	7961.45	7433.84
psd	0.0186085	0.798149	0.888476	1590.32	1607.02	1587.38	1739.85	1638.25	1473.21
pssA	-0.0117335	0.844657	0.916671	2810.53	3083.2	3093.68	3004.99	2922.73	2986.52
pstA1	0.201493	0.00659882	0.0319464	2356.83	2257.41	2384.71	2477.26	2596.6	2969.34
pstA2	0.00991069	0.846853	0.918052	4177.28	4290.13	4366.09	4318.41	4394.1	4208.63
pstB	0.00606175	0.922363	0.957344	4452.51	5094.11	4938.87	4863.81	4917.62	4764.3
pstC1	-0.1192	0.0255136	0.087503	8108.46	8424.77	8032.56	7663.83	7776.46	7179.87
pstC2	-0.0979265	0.190061	0.36938	877.352	898.794	833.714	833.998	798.148	808.691
pstP	0.0398282	0.40947	0.597155	6257.94	6486.86	6534.58	6574.21	6527.27	6715.85
pstS1	-0.34152	2.63817e-06	4.59453e-05	11948.5	13186.1	11636.7	10201.2	10076.5	8746.65
pstS2	0.0105714	0.829256	0.906302	21812.6	22271.7	22585.1	21667.5	22162.2	23325
pstS3	-0.124867	0.0656381	0.177375	1321.66	1242	1272.4	1142.62	1218.68	1155.27
pta	0.089081	0.091399	0.221936	2978.68	2912.55	2949.19	3098.04	3211.66	3092.5
ptbB	-0.170933	0.0062222	0.0309036	2580.39	2499.18	2475.15	2360.64	2244.73	2110.04
pth	-0.0856498	0.244428	0.435784	978.802	980.33	1007.32	922.345	887.785	984.368
ptkA	-0.130564	0.091174	0.221627	1041.74	1080.83	1039.54	1050.74	923.067	919.444
ptpA	-0.0839351	0.280742	0.478367	707.33	693.057	713.127	666.727	674.182	653.063
pup	-0.153855	0.0107724	0.0456665	4853.62	4948.11	4717.45	4634.11	4097.54	4325.11
purA	-0.09168	0.157146	0.324205	1854.27	2012.81	1810.89	1762.23	1755.54	1811.2
purB	0.0230161	0.682116	0.81236	4037.32	3766.78	4081.25	4058.08	3918.27	4099.78
purC	-0.10112	0.184661	0.362386	983.498	973.693	881.534	864.625	903.996	878.389
purD	-0.0953216	0.228162	0.418748	1237.12	1284.67	1223.54	1239.22	1221.54	1048.34
purE	0.0586463	0.412897	0.600102	1263.42	1217.35	1284.88	1296.94	1393.18	1230.7
purF	-0.0569539	0.217219	0.404484	13809.4	13382.4	13598.3	13405.2	12783.7	13025.9
purH	-0.205144	0.000788176	0.00578619	3997.87	4161.19	3777.7	3493.84	3574.98	3288.23
purK	0.0474267	0.411833	0.599813	2170.84	2147.43	2111.31	2248.73	2261.9	2135.82
purL	-0.0821359	0.158995	0.326846	5581.61	6009.97	5666.56	5630.67	5531.73	5144.3
purM	-0.01931	0.707036	0.829595	6601.74	6472.64	6644.77	6359.83	6325.11	6769.32
purN	0.0501344	0.553153	0.716363	780.599	856.13	824.359	776.278	916.392	851.655
purQ	0.105771	0.114202	0.258983	1686.13	1618.4	1667.43	1663.28	1803.22	1878.99
purT	-0.357589	2.80484e-05	0.000361663	843.535	872.247	854.505	743.295	633.178	633.968
purU	0.0955447	0.328385	0.526122	616.213	559.376	633.082	565.423	668.461	694.118
pykA	-0.0266664	0.643894	0.786395	7344.77	7731.71	7582.44	7673.25	7639.14	6934.5
pyrB	-0.218844	0.0184354	0.0692334	640.636	609.625	590.461	566.6	540.681	477.385
pyrC	-0.291423	0.000684967	0.00518949	1700.22	1656.32	1489.67	1460.67	1316.9	1187.73
pyrD	0.0106256	0.850752	0.919552	4497.6	4852.35	4655.08	4730.7	4861.36	4517.02
pyrE	0.0798926	0.220877	0.408922	2326.77	2302.92	2443.97	2473.72	2346.76	2654.26
pyrF	-0.0491473	0.475342	0.654001	1928.48	1874.38	1871.18	1672.71	1887.14	1919.09
pyrG	-0.0704006	0.139223	0.297921	12241.6	12175.4	12685.6	11786.7	11484	12063.5
pyrH	0.00619826	0.900473	0.946343	5365.56	5499.9	5684.23	5496.38	5554.61	5567.27
pyrR	-0.14374	0.0316751	0.103098	1671.1	1681.92	1579.07	1551.38	1508.57	1408.29
qcrA	-0.0483814	0.325054	0.523342	13887.3	14472.7	14577.5	13546.6	13650.5	14320.6
qcrB	0.025474	0.572368	0.731692	22486.1	22651.9	22693.3	22593.3	22689.5	23753.7
qcrC	-0.0216317	0.696376	0.821383	7182.26	7456.76	7549.17	7224.45	6963.05	7668.72
qor	-0.0864909	0.101972	0.239203	4602.81	4685.48	4428.46	4399.69	4341.66	4180.94
radA	1.70488	2.6639e-145	2.14337e-142	1832.67	1892.4	2049.98	6614.27	6307.94	5902.39
rbfA	0.188938	0.00452051	0.0240269	2028.99	1939.8	2159.13	2246.38	2280.97	2453.76
rbsK	-0.154942	0.154619	0.320887	321.257	343.21	358.643	293.313	296.564	327.486
recA	1.16474	1.22581e-88	6.16431e-86	5714.06	5812.77	6289.24	13907	13230	12804.4
recB	-0.150291	0.0158374	0.0616187	2333.34	2275.43	2262.05	2194.55	1983.45	2018.38
recC	-0.314721	2.04889e-06	3.71292e-05	1551.8	1500.83	1460.56	1258.07	1203.42	1170.55
recD	0.0069497	0.91124	0.951397	1725.58	1596.59	1694.46	1673.89	1665.91	1700.45
recF	0.0585086	0.315446	0.514405	2245.04	2132.26	2184.08	2200.44	2315.3	2314.36
recG	0.421999	4.72739e-08	1.17397e-06	817.234	774.593	825.398	1156.76	1026.05	1058.84
recN	0.0507737	0.390639	0.583047	3490.62	3422.62	3367.08	3717.65	3595	3340.74
recO	0.12296	0.093925	0.226943	899.896	878.884	850.347	993.023	918.299	954.77
recR	-0.099666	0.0804942	0.205214	2600.12	2601.57	2461.64	2434.85	2382.05	2338.23
recX	0.995717	3.6759e-31	4.10782e-29	367.285	397.252	382.552	764.498	755.237	767.635
regX3	0.152385	0.00973353	0.0421961	2402.85	2391.09	2409.66	2608.01	2583.25	2812.75
relA	-0.0330942	0.531614	0.698869	14248	13856.4	13480.8	14205.1	13406.4	13037.4
relB	-0.145548	0.0499162	0.144149	942.167	996.448	991.725	862.269	928.789	856.429
relE	-0.0286461	0.773609	0.873281	419.889	450.345	416.857	388.728	452.951	418.189
relF	-0.257825	0.00878147	0.0393406	461.22	475.944	442.846	405.219	395.736	355.175
relG	0.203748	0.145732	0.307435	201.96	193.411	225.581	217.923	216.463	278.793
relJ	-0.211159	0.197194	0.378307	143.72	146.955	121.627	110.729	129.687	115.527
relK	0.0020116	0.992881	0.997094	76.0873	58.7819	56.1354	64.788	61.9828	64.9244
rfbD	0.0510825	0.335966	0.533168	4180.1	4184.89	4235.1	4157.03	4454.18	4437.77
rfbE	0.0927789	0.0980202	0.233334	2166.14	2228.97	2288.04	2362.99	2378.23	2384.06
rfe	0.214418	0.000425593	0.00348	4661.99	4187.73	4453.41	4912.11	5188.44	5330.48
rhlE	0.102268	0.104639	0.244178	24582.8	26744.8	28879.6	28919	28071.5	29106.2
rho	0.327446	6.16339e-11	2.0492e-09	87060.7	88883.9	93540.3	108867	114396	114876
ribA1	0.0440889	0.632103	0.779807	744.904	792.607	791.093	882.295	818.173	703.666
ribA2	-0.0159987	0.765218	0.868888	4437.48	4443.72	4490.83	4531.63	4201.48	4494.1
ribC	-0.0921821	0.2903	0.489061	682.907	626.691	595.659	616.075	593.128	580.5
ribD	-0.168067	0.0789632	0.202852	483.765	459.826	434.529	407.575	423.39	396.23
ribF	-0.0426025	0.477931	0.657114	2749.47	2824.37	2820.28	2639.82	2881.72	2625.62
ribG	-0.105106	0.0478075	0.139673	5606.97	6023.25	5859.91	5575.3	5386.78	5301.84
ribH	0.0919368	0.0937884	0.226749	3203.18	3350.57	3411.78	3641.09	3489.16	3492.55
rimI	0.21315	0.0126083	0.051653	1730.28	1568.15	1660.15	1776.37	1792.73	2175.92
rimJ	0.0721418	0.27485	0.472531	1314.15	1275.19	1392.99	1382.93	1386.51	1414.97
rimM	-0.0574364	0.422412	0.608001	1248.39	1186.07	1185.08	1207.41	1187.21	1086.53
rip	-0.027074	0.568084	0.728637	6925.82	7103.13	7030.44	7060.71	6795.22	6815.15
ripA	-0.231406	1.20389e-05	0.000176529	9757.02	9624.11	9887.11	7963.03	8223.69	8739.01
rmlA	-0.216222	0.00223589	0.0136495	1019.19	1013.51	1027.07	850.49	874.434	907.032
rmlB	-0.156438	0.00782592	0.0358584	6265.46	6891.7	6369.29	6021.75	5912.21	5589.23
rmlC	0.0630764	0.252844	0.444944	3145.88	3293.68	3150.86	3254.71	3309.88	3452.45
rmlD	-0.0254109	0.659693	0.79698	3170.3	3269.03	3025.07	3201.7	3013.32	3088.68
rnc	-0.0495505	0.368899	0.567159	3878.57	3752.56	3818.25	3833.09	3531.11	3702.6
rne	0.134321	0.0368737	0.114864	39092.9	40787	43936.3	44635.4	42785.3	48473.7
rnhB	0.233166	0.000207858	0.00192676	4549.27	4439.93	4892.1	5320.86	5214.19	5777.32
rnpA	0.31247	3.48103e-05	0.000436267	5825.84	5880.08	6675.95	6892.26	7860.37	8066.85
rnpB	-0.243504	0.0133331	0.054181	903277	976782	860274	920885	733546	660312
rocA	-0.00899193	0.880797	0.933961	1725.58	1646.84	1662.23	1668	1655.42	1680.4
rocE	0.0117812	0.90179	0.947233	455.584	446.553	418.936	470.007	422.437	442.059
rodA	-0.0217077	0.666728	0.800623	4939.1	5100.75	4911.85	4776.64	4979.6	4969.58
rpe	-0.107463	0.0597506	0.164765	2541.88	2639.5	2636.28	2373.6	2372.51	2508.18
rpfA	0.171465	0.0895798	0.218943	2295.77	2588.3	3198.68	2910.75	2938.94	3249.08
rpfB	-0.0242166	0.734203	0.848276	13857.3	15345.9	14162.8	15407.8	14351.4	12890.4
rpfC	-0.0757993	0.108393	0.249893	12599.5	12557.5	12798.9	12204.9	11587	12223
rpfD	0.0592447	0.392147	0.58416	1273.76	1204.08	1187.16	1242.75	1334.06	1241.2
rpfE	0.7597	4.073e-05	0.000498045	70.4512	89.1209	117.469	154.313	155.434	157.537
rphA	0.110811	0.0367297	0.114634	3838.18	3927.96	3656.08	4087.53	4133.78	4114.11
[truncated: 2,378 more rows]

## Sheet: WT+vector_vs_∆7138+vector
GeneID	log2FoldChange	pvalue	padj	WT+vector-1	WT+vector-2	WT+vector-3	∆7138+vector-1	∆7138+vector-2	∆7138+vector-3
[truncated: 4,018 more rows]

[truncated: 1 more sheets: WT+hsp71_vs_∆7138+vector]
