# Supplementary material for: Loss of the PPE71-esxX-esxY-PPE38 locus drives adaptive transcriptional responses and hypervirulence of Mycobacterium tuberculosis lineage 2
Source: Sci Adv. 2025 Jul 2;11(27):eadw5194. doi: 10.1126/sciadv.adw5194 (PMC12219505; doi:10.1126/sciadv.adw5194)
Supplement: Supplementary file 2 — Tables S1 to S3 [file sciadv.adw5194_tables_s1_to_s3.zip › adw5194_table_s2.xlsx]

## Sheet: raw_input
Protein Id	Gene Symbol	Description	Group ID	Number of peptides	Collapsed	Parsimony	WT+vector-1_sn_median	WT+vector-1_sn_mean	WT+vector-1_sn_std_dev	WT+vector-1_sn_sum	WT+vector-1_sn_scaled	WT+vector-2_sn_median	WT+vector-2_sn_mean	WT+vector-2_sn_std_dev	WT+vector-2_sn_sum	WT+vector-2_sn_scaled	WT+vector-3_sn_median	WT+vector-3_sn_mean	WT+vector-3_sn_std_dev	WT+vector-3_sn_sum	WT+vector-3_sn_scaled	WT+71OE-1_sn_median	WT+71OE-1_sn_mean	WT+71OE-1_sn_std_dev	WT+71OE-1_sn_sum	WT+71OE-1_sn_scaled	WT+71OE-2_sn_median	WT+71OE-2_sn_median	WT+71OE-2_sn_std_dev	WT+71OE-2_sn_sum	WT+71OE-2_sn_scaled	WT+71OE-3_sn_median	WT+71OE-3_sn_mean	WT+71OE-3_sn_std_dev	WT+71OE-3_sn_sum	WT+71OE-3_sn_scaled	∆7138+vector-1_sn_median	∆7138+vector-1_sn_mean	∆7138+vector-1_sn_std_dev	∆7138+vector-1_sn_sum	∆7138+vector-1_sn_scaled	∆7138+vector-2_sn_median	∆7138+vector-2_sn_mean	∆7138+vector-2_sn_std_dev	∆7138+vector-2_sn_sum	∆7138+vector-2_sn_scaled	∆7138+vector-3_sn_median	∆7138+vector-3_sn_mean	∆7138+vector-3_sn_std_dev
sp|P9WND5|LLDD_MYCTU	lldD	Putative L-lactate dehydrogenase OS=Mycobacterium tuberculosis (strain ATCC 25618 / H37Rv) OX=83332 GN=lldD PE=1 SV=1	0	7	C	UR	122.229	175.014	156.735	1225.1	10.2092	103.894	166.485	153.015	1165.4	9.71163	126.974	174.708	142.967	1222.95	10.1913	104.112	177.639	162.598	1243.48	10.3623	120.009	196.299	175.399	1374.09	11.4508	168.641	234.004	216.683	1638.03	13.6502	115.502	183.408	168.383	1283.86	10.6988	100.495	218.306	229.14	1528.14	12.7345	107.517	188.423	182.517
sp|P9WIR3|CFP32_MYCTU	cfp32	Putative glyoxylase CFP32 OS=Mycobacterium tuberculosis (strain ATCC 25618 / H37Rv) OX=83332 GN=cfp32 PE=1 SV=1	1	2	C	UR	74.5084	74.5084	41.5883	149.017	12.5225	60.6641	60.6641	30.6405	121.328	10.1957	68.4934	68.4934	36.7218	136.987	11.5116	68.0535	68.0535	41.0102	136.107	11.4376	67.4907	67.4907	31.9379	134.981	11.343	69.078	69.078	29.4372	138.156	11.6098	66.751	66.751	41.6557	133.502	11.2187	53.9716	53.9716	23.7739	107.943	9.07091	65.9854	65.9854	29.5094
sp|P9WK17|MASZ_MYCTU	glcB	Malate synthase G OS=Mycobacterium tuberculosis (strain ATCC 25618 / H37Rv) OX=83332 GN=glcB PE=1 SV=1	2	33	C	UR	140.428	218.314	242.868	7204.35	10.8717	166.056	285.07	357.301	9407.32	14.196	144.824	234.516	258.511	7739.02	11.6785	127.217	186.844	220.424	6165.84	9.30452	123.461	176.762	182.97	5833.16	8.80248	121.259	240.327	309.137	7930.78	11.9679	144.129	194.968	204.11	6433.96	9.70912	149.567	237.005	278.835	7821.18	11.8025	128.643	234.29	295.808
sp|P9WNL1|ENO_MYCTU	eno	Enolase OS=Mycobacterium tuberculosis (strain ATCC 25618 / H37Rv) OX=83332 GN=eno PE=1 SV=1	3	15	C	UR	181.808	217.795	184.116	3266.93	11.5319	204.944	213.088	180.009	3196.32	11.2827	206.97	234.907	182.416	3523.6	12.4379	175.904	218.569	219.116	3278.53	11.5729	189.666	233.352	211.936	3500.28	12.3556	178.28	219.095	225.215	3286.42	11.6007	198.414	206.176	173.44	3092.64	10.9167	152.107	171.983	134.537	2579.75	9.10623	158.115	173.668	153.638
sp|P9WPK1|GLPK_MYCTU	glpK	Glycerol kinase OS=Mycobacterium tuberculosis (strain ATCC 25618 / H37Rv) OX=83332 GN=glpK PE=1 SV=1	4	5	C	UR	214.841	209.954	192.786	1049.77	13.2709	122.343	177.442	188.693	887.208	11.2159	132.979	185.341	186.055	926.704	11.7151	122.869	181.242	199.791	906.209	11.4561	141.251	194.283	198.954	971.417	12.2804	77.684	153.968	182.821	769.839	9.7321	197.761	189.308	171.247	946.541	11.9659	98.7114	148.509	152.931	742.547	9.38708	96.7813	142.014	151.05
sp|Q79FR3|PE13_MYCTU	PE13	PE family protein PE13 OS=Mycobacterium tuberculosis (strain ATCC 25618 / H37Rv) OX=83332 GN=PE13 PE=1 SV=1	5	14	C	UR	31.6805	85.5162	141.585	1197.23	14.5874	24.7612	58.8675	71.8999	824.145	10.0416	49.9478	87.0083	78.7677	1218.12	14.8419	23.5455	66.5267	117.543	931.374	11.3481	30.703	69.3935	97.9581	971.509	11.8372	26.9011	46.4138	42.9194	649.794	7.91728	37.15	79.8119	113.195	1117.37	13.6143	27.8796	46.7967	43.1698	655.153	7.98259	21.7713	45.8997	58.513
sp|P9WNM7|EFG_MYCTU	fusA	Elongation factor G OS=Mycobacterium tuberculosis (strain ATCC 25618 / H37Rv) OX=83332 GN=fusA PE=1 SV=1	6	17	C	UR	182.249	178.157	100.321	3028.67	11.4559	193.987	183.296	112.811	3116.03	11.7863	157.449	169.597	97.076	2883.15	10.9054	185.361	168.927	100.009	2871.77	10.8624	192.372	177.94	112.499	3024.99	11.4419	159.176	165.147	102.511	2807.49	10.6193	174.829	171.245	97.9712	2911.16	11.0114	161.677	174.202	91.8012	2961.43	11.2015	162.474	166.649	88.8295
tr|I6YAZ1|I6YAZ1_MYCTU	Rv3038c	Conserved protein OS=Mycobacterium tuberculosis (strain ATCC 25618 / H37Rv) OX=83332 GN=Rv3038c PE=1 SV=1	7	1	C	UR	34.3524	34.3524	0	34.3524	13.0313	31.0447	31.0447	0	31.0447	11.7766	29.3482	29.3482	0	29.3482	11.133	24.9295	24.9295	0	24.9295	9.45683	37.7842	37.7842	0	37.7842	14.3332	20.8152	20.8152	0	20.8152	7.89608	22.5944	22.5944	0	22.5944	8.57103	39.2972	39.2972	0	39.2972	14.9071	23.4481	23.4481	0
tr|P71658|P71658_MYCTU	mihF	Integration host factor MihF OS=Mycobacterium tuberculosis (strain ATCC 25618 / H37Rv) OX=83332 GN=mihF PE=1 SV=1	8	30	C	UR	272.36	333.715	256.903	10011.4	12.9534	244.133	313.869	263.61	9416.06	12.183	232.563	268.128	212.805	8043.84	10.4076	274.038	327.067	263.089	9812	12.6953	322.271	354.765	258.553	10642.9	13.7705	222.333	265.837	201.799	7975.1	10.3187	154.711	250.131	217.617	7503.93	9.70902	159.85	241.437	225.357	7243.1	9.37154	99.3481	221.327	218.352
tr|O06307|O06307_MYCTU	Rv0356c	Conserved protein OS=Mycobacterium tuberculosis (strain ATCC 25618 / H37Rv) OX=83332 GN=Rv0356c PE=1 SV=1	9	1	C	UR	15.0493	15.0493	0	15.0493	9.25846	16.6774	16.6774	0	16.6774	10.2601	17.9415	17.9415	0	17.9415	11.0378	15.9493	15.9493	0	15.9493	9.81211	26.882	26.882	0	26.882	16.538	25.0143	25.0143	0	25.0143	15.389	11.2094	11.2094	0	11.2094	6.89613	18.6654	18.6654	0	18.6654	11.4831	15.1581	15.1581	0
sp|P9WHD3|RL17_MYCTU	rplQ	50S ribosomal protein L17 OS=Mycobacterium tuberculosis (strain ATCC 25618 / H37Rv) OX=83332 GN=rplQ PE=1 SV=1	10	8	C	UR	212.146	356.832	403.29	2854.65	11.7178	183.632	339.379	439.445	2715.03	11.1446	216.076	367.561	449.761	2940.49	12.0701	193.813	330.802	402.352	2646.42	10.863	210.048	374.15	501.317	2993.2	12.2865	153.621	320.735	429.45	2565.88	10.5324	198.474	305.103	350.565	2440.83	10.0191	189.636	354.136	438.941	2833.09	11.6292	186.407	296.522	366.305
sp|P9WGY7|RPOC_MYCTU	rpoC	DNA-directed RNA polymerase subunit beta' OS=Mycobacterium tuberculosis (strain ATCC 25618 / H37Rv) OX=83332 GN=rpoC PE=1 SV=1	11	40	C	UR	149.968	184.671	122.733	7386.82	10.0821	146.671	191.201	135.139	7648.03	10.4386	154.259	183.797	109.104	7351.87	10.0344	141.82	187.433	132.929	7497.33	10.2329	155.477	207.892	150.975	8315.67	11.3499	170.426	243.595	221.498	9743.8	13.2991	148.06	179.033	120.164	7161.32	9.77432	185.148	236.593	171.857	9463.74	12.9168	147.388	217.452	169.72
sp|P9WPE9|CH601_MYCTU	groEL1	Chaperonin GroEL 1 OS=Mycobacterium tuberculosis (strain ATCC 25618 / H37Rv) OX=83332 GN=groEL1 PE=1 SV=1	12	15	C	UR	123.692	144.387	139.141	2165.81	8.08601	115.587	163.083	190.226	2446.25	9.13303	139.134	191.566	244.726	2873.49	10.7281	144.332	190.683	228.686	2860.25	10.6787	115.543	176.667	225.764	2650.01	9.89375	99.6047	151.67	202.891	2275.05	8.49386	137.121	178.683	203.352	2680.25	10.0066	202.435	279.525	401.226	4192.87	15.654	195.354	309.38	438.863
sp|P9WPE7|CH602_MYCTU	groEL2	Chaperonin GroEL 2 OS=Mycobacterium tuberculosis (strain ATCC 25618 / H37Rv) OX=83332 GN=groEL2 PE=1 SV=1	12	145	C	UR	82.0401	138.387	160.773	20066.1	8.55696	84.5692	154.542	216.23	22408.6	9.55588	107.981	158.373	191.53	22964.1	9.79275	90.6249	164.099	248.622	23794.4	10.1468	84.0691	144.45	192.691	20945.2	8.93182	61.3783	107.306	151.341	15559.4	6.6351	133.975	219.981	258.233	31897.2	13.6022	121.535	251.689	409.158	36494.9	15.5628	118.992	278.421	460.893
sp|P9WFC9|Y1636_MYCTU	Rv1636	Universal stress protein Rv1636 OS=Mycobacterium tuberculosis (strain ATCC 25618 / H37Rv) OX=83332 GN=Rv1636 PE=1 SV=1	13	15	C	UR	110.144	236.294	236.017	3544.4	12.2343	158.945	305.985	341.389	4589.77	15.8426	186.729	295.53	266.635	4432.95	15.3013	89.4342	126.906	89.8806	1903.58	6.57065	83.6609	124.031	97.9947	1860.47	6.42183	75.2902	139.376	115.568	2090.64	7.21631	157.693	236.131	247.333	3541.97	12.2259	122.334	252.532	283.944	3787.98	13.0751	113.292	214.617	235.731
sp|P9WNU9|DOP_MYCTU	dop	Pup deamidase/depupylase OS=Mycobacterium tuberculosis (strain ATCC 25618 / H37Rv) OX=83332 GN=dop PE=1 SV=1	14	2	C	UR	127.762	127.762	101.021	255.525	10.6418	82.9047	82.9047	61.5684	165.809	6.90543	98.2772	98.2772	42.691	196.554	8.18587	184.635	184.635	169.057	369.27	15.3789	224.522	224.522	229.503	449.044	18.7013	341.541	341.541	413.317	683.082	28.4482	63.363	63.363	12.3442	126.726	5.27773	24.4577	24.4577	29.0669	48.9153	2.03717	53.1094	53.1094	32.636
sp|P9WQP1|A85B_MYCTU	fbpB	Diacylglycerol acyltransferase/mycolyltransferase Ag85B OS=Mycobacterium tuberculosis (strain ATCC 25618 / H37Rv) OX=83332 GN=fbpB PE=1 SV=1	15	9	C	UR	134.3	171.139	120.325	1540.25	12.6169	262.667	285.002	235.008	2565.01	21.0112	283.121	264.225	201.211	2378.02	19.4794	68.4691	87.7244	71.6346	789.519	6.4673	93.5639	115.971	93.9257	1043.74	8.54975	96.7008	119.032	90.794	1071.29	8.77537	103.658	110.204	74.8659	991.84	8.12459	82.9048	97.918	76.1395	881.262	7.2188	85.0013	105.214	73.8132
sp|P9WI55|IPYR_MYCTU	ppa	Inorganic pyrophosphatase OS=Mycobacterium tuberculosis (strain ATCC 25618 / H37Rv) OX=83332 GN=ppa PE=1 SV=1	16	10	C	UR	212.062	359.544	397.485	3595.44	12.7635	202.32	344.09	407.088	3440.9	12.2149	191.201	306.602	348.386	3066.02	10.8841	204.68	348.526	372.997	3485.26	12.3723	233.937	378.161	387.826	3781.61	13.4244	226.922	401.22	442.757	4012.2	14.243	155.592	255.09	287.606	2550.9	9.05548	132.836	213.311	258.341	2133.11	7.57234	146.133	210.429	239.022
sp|P9WIN7|MTB12_MYCTU	mtb12	Low molecular weight antigen MTB12 OS=Mycobacterium tuberculosis (strain ATCC 25618 / H37Rv) OX=83332 GN=mtb12 PE=1 SV=1	17	20	C	UR	96.372	258.719	594.773	5174.38	12.956	102.71	267.552	655.68	5351.03	13.3983	86.188	220.351	472.633	4407.01	11.0346	81.3753	205.562	440.746	4111.24	10.2941	112.432	307.549	703.251	6150.97	15.4013	82.0861	265.757	640.984	5315.14	13.3085	78.9945	201.821	430.007	4036.43	10.1067	56.4876	142.437	323.977	2848.74	7.13291	50.3941	127.154	273.657
sp|P9WNC5|FOLB_MYCTU	folB	Dihydroneopterin aldolase OS=Mycobacterium tuberculosis (strain ATCC 25618 / H37Rv) OX=83332 GN=folB PE=1 SV=1	18	4	C	UR	130.464	265.366	346.988	1061.47	10.1615	156.763	392.61	568.733	1570.44	15.034	147.502	281.248	367.602	1124.99	10.7696	102.263	244.772	340.085	979.088	9.37289	103.751	227.541	300.532	910.163	8.71306	138.457	409.434	633.224	1637.74	15.6782	120.478	247.091	322.536	988.365	9.4617	111.624	286.107	423.089	1144.43	10.9557	115.534	257.32	357.386
sp|P9WN13|Y3401_MYCTU	Rv3401	Uncharacterized glycosyl hydrolase Rv3401 OS=Mycobacterium tuberculosis (strain ATCC 25618 / H37Rv) OX=83332 GN=Rv3401 PE=1 SV=1	19	5	C	UR	137.412	112.36	53.2761	561.799	11.5883	130.849	117.682	57.4388	588.411	12.1372	124.951	115.03	39.4711	575.15	11.8637	120.6	119.6	61.294	598.002	12.3351	100.092	118.047	63.8993	590.236	12.1749	105.129	103.354	33.8505	516.771	10.6595	110.637	108.136	51.4158	540.68	11.1527	80.8391	80.0826	30.6135	400.413	8.25939	108.519	95.3028	36.6318
sp|P9WH41|RS20_MYCTU	rpsT	30S ribosomal protein S20 OS=Mycobacterium tuberculosis (strain ATCC 25618 / H37Rv) OX=83332 GN=rpsT PE=1 SV=1	20	3	C	UR	139.768	184.215	188.73	552.645	11.7579	161.679	185.42	170.824	556.259	11.8348	171.904	152.821	127.88	458.462	9.7541	175.925	207.255	192.572	621.764	13.2285	298.265	239.459	184.193	718.377	15.284	234.311	197.248	156.923	591.743	12.5898	89.0753	140.322	151.99	420.965	8.95634	86.7531	133.184	141.715	399.552	8.50074	83.1743	126.81	132.069
tr|P71790|P71790_MYCTU	gmdA	GDP-mannose 4,6-dehydratase OS=Mycobacterium tuberculosis (strain ATCC 25618 / H37Rv) OX=83332 GN=gmdA PE=1 SV=2	21	7	C	UR	79.317	119.611	82.8793	837.279	10.2842	81.5547	124.743	87.4319	873.2	10.7254	109.354	128.818	88.9722	901.723	11.0758	99.0193	146.728	99.49	1027.1	12.6157	133.702	143.636	88.4906	1005.45	12.3499	123.741	158.747	111.289	1111.23	13.6491	60.3361	99.8392	68	698.875	8.58421	75.3794	127.659	100.856	893.61	10.9761	78.9305	113.275	83.6095
tr|L7N684|L7N684_MYCTU	dapE2	Conserved protein OS=Mycobacterium tuberculosis (strain ATCC 25618 / H37Rv) OX=83332 GN=dapE2 PE=1 SV=1	22	3	C	UR	308.077	245.301	110.643	735.904	11.6372	280.469	233.417	138.437	700.252	11.0734	275.89	230.674	80.4517	692.022	10.9433	306.547	255.473	142.027	766.418	12.1197	316.604	254.741	135.649	764.223	12.085	303.186	271.945	176.046	815.835	12.9012	216.595	208.933	94.9123	626.799	9.91189	256.662	206.491	99.6481	619.472	9.79601	259.435	200.929	112.867
sp|P9WJN9|MRAZ_MYCTU	mraZ	Transcriptional regulator MraZ OS=Mycobacterium tuberculosis (strain ATCC 25618 / H37Rv) OX=83332 GN=mraZ PE=1 SV=1	23	6	C	UR	203.013	235.731	173.017	1414.38	10.6704	305.119	294.567	171.493	1767.4	13.3336	251.648	238.624	123.978	1431.74	10.8013	288.616	300.098	169.993	1800.59	13.584	294.715	283.915	164.846	1703.49	12.8515	316.757	289.796	155.832	1738.77	13.1176	197.896	219.388	161.351	1316.33	9.93064	184.555	176.25	98.3985	1057.5	7.97795	157.646	170.839	127.491
tr|O53432|O53432_MYCTU	Rv1084	Conserved protein OS=Mycobacterium tuberculosis (strain ATCC 25618 / H37Rv) OX=83332 GN=Rv1084 PE=1 SV=1	24	1	C	UR	35.2806	35.2806	0	35.2806	8.85402	49.6821	49.6821	0	49.6821	12.4682	54.9765	54.9765	0	54.9765	13.7969	29.6479	29.6479	0	29.6479	7.44043	53.1433	53.1433	0	53.1433	13.3368	50.8454	50.8454	0	50.8454	12.7601	31.9036	31.9036	0	31.9036	8.00653	46.8562	46.8562	0	46.8562	11.759	46.1346	46.1346	0
sp|P9WQB1|DHA_MYCTU	ald	Alanine dehydrogenase OS=Mycobacterium tuberculosis (strain ATCC 25618 / H37Rv) OX=83332 GN=ald PE=1 SV=1	25	4	C	UR	134.845	141.754	58.3902	567.015	11.9757	91.5097	108.044	52.5914	432.176	9.12782	131.875	140.308	57.6012	561.232	11.8536	141.755	169.343	75.7492	677.372	14.3065	133.286	145.24	59.6369	580.96	12.2702	147.427	141.781	57.8776	567.124	11.978	119.269	133.901	52.9884	535.603	11.3123	89.2295	101.595	52.8505	406.38	8.583	84.8932	101.712	47.0574
sp|P9WIE5|KATG_MYCTU	katG	Catalase-peroxidase OS=Mycobacterium tuberculosis (strain ATCC 25618 / H37Rv) OX=83332 GN=katG PE=1 SV=1	26	52	C	UR	157.707	203.086	186.114	10560.5	11.6109	133.691	201.48	214.094	10477	11.5191	143.695	180.469	163.309	9384.39	10.3178	145.514	214.996	213.341	11179.8	12.2918	162.88	230.9	223.115	12006.8	13.2011	140.517	214.897	241.192	11174.6	12.2861	141.958	169.801	140.442	8829.67	9.70793	113.914	169.944	187.596	8837.09	9.71608	109.372	163.526	169.652
sp|P9WHD1|RL18_MYCTU	rplR	50S ribosomal protein L18 OS=Mycobacterium tuberculosis (strain ATCC 25618 / H37Rv) OX=83332 GN=rplR PE=1 SV=1	27	1	C	UR	799.37	799.37	0	799.37	14.037	899.083	899.083	0	899.083	15.788	638.967	638.967	0	638.967	11.2203	527.735	527.735	0	527.735	9.26707	424.487	424.487	0	424.487	7.45403	409.114	409.114	0	409.114	7.18408	677.476	677.476	0	677.476	11.8965	501.203	501.203	0	501.203	8.80117	817.293	817.293	0
sp|P9WGP3|SECA2_MYCTU	secA2	Protein translocase subunit SecA 2 OS=Mycobacterium tuberculosis (strain ATCC 25618 / H37Rv) OX=83332 GN=secA2 PE=1 SV=1	28	6	C	UR	83.3677	180.681	245.378	1084.09	12.4552	64.4543	163.956	185.318	983.735	11.3022	71.834	142.713	149.402	856.279	9.83789	88.9669	158.009	198.235	948.053	10.8923	111.243	161.937	176.164	971.621	11.1631	160.661	168.172	141.38	1009.03	11.5929	57.2201	154.109	200.961	924.652	10.6234	58.6295	145.844	181.761	875.061	10.0537	52.7073	175.23	210.807
sp|P96831|ACD2_MYCTU	fadE2	Probable acyl-CoA dehydrogenase FadE2 OS=Mycobacterium tuberculosis (strain ATCC 25618 / H37Rv) OX=83332 GN=fadE2 PE=1 SV=4	29	3	C	UR	193.002	280.204	230.889	840.613	9.64935	180.593	290.542	212.744	871.627	10.0054	171.419	255.243	193.014	765.728	8.78975	227.369	391.418	311.365	1174.25	13.4792	220.712	385.236	309.796	1155.71	13.2663	264.313	461.348	408.582	1384.04	15.8874	168.624	253.642	214.77	760.926	8.73463	190.552	312.128	258.717	936.384	10.7487	147.674	274.106	228.195
sp|P9WFU9|SYK1_MYCTU	lysS1	Lysine--tRNA ligase 1 OS=Mycobacterium tuberculosis (strain ATCC 25618 / H37Rv) OX=83332 GN=lysS1 PE=1 SV=1	30	5	C	UR	74.6962	92.0516	38.8071	460.258	10.2511	69.0055	83.8341	43.8503	419.17	9.33598	101.877	116.1	54.6137	580.5	12.9292	83.6865	107.55	55.9842	537.748	11.977	93.9762	113.131	60.6492	565.655	12.5986	100.672	112.308	70.2111	561.541	12.5069	70.8289	84.77	34.7999	423.85	9.4402	74.9101	98.5785	67.4564	492.893	10.978	66.6483	89.6447	58.2884
sp|O53580|FAA32_MYCTU	fadD32	Long-chain-fatty-acid--AMP ligase FadD32 OS=Mycobacterium tuberculosis (strain ATCC 25618 / H37Rv) OX=83332 GN=fadD32 PE=1 SV=1	31	16	C	UR	119.139	167.502	112.239	2680.03	9.39728	138.057	191.774	126.815	3068.39	10.759	142.413	189.919	105.79	3038.7	10.6549	136.655	181.973	127.182	2911.56	10.2091	145.669	188.433	122.677	3014.93	10.5716	151.716	212.915	154.336	3406.64	11.9451	128.029	189.027	123.045	3024.43	10.6049	150.01	235.117	173.62	3761.88	13.1907	146.68	225.79	168.72
sp|P9WH79|RL9_MYCTU	rplI	50S ribosomal protein L9 OS=Mycobacterium tuberculosis (strain ATCC 25618 / H37Rv) OX=83332 GN=rplI PE=1 SV=1	32	4	C	UR	215.429	307.833	244.185	1231.33	8.04157	374.507	439.609	292.168	1758.43	11.484	296.495	370.502	261.063	1482.01	9.67869	190.092	253.259	179.918	1013.04	6.61593	217.54	256.273	164.451	1025.09	6.69466	245.179	297.862	206.407	1191.45	7.78112	433.148	581.086	463.364	2324.35	15.1798	529.251	645.116	474.727	2580.46	16.8525	483.957	676.477	569.883
sp|P9WG37|KDC_MYCTU	kdc	Alpha-keto-acid decarboxylase OS=Mycobacterium tuberculosis (strain ATCC 25618 / H37Rv) OX=83332 GN=kdc PE=1 SV=1	33	4	C	UR	81.6139	97.6161	71.3068	390.464	11.9978	60.4863	82.302	72.2641	329.208	10.1156	94.2438	108.29	73.4289	433.16	13.3097	84.9739	102.136	74.1662	408.544	12.5533	84.184	95.1726	68.2549	380.69	11.6975	81.6767	88.8003	60.4543	355.201	10.9143	77.9667	99.021	80.6888	396.084	12.1705	56.727	64.5191	44.6693	258.076	7.92991	68.3222	75.7595	52.9439
tr|I6X9E2|I6X9E2_MYCTU	lpqO	Probable conserved lipoprotein LpqO OS=Mycobacterium tuberculosis (strain ATCC 25618 / H37Rv) OX=83332 GN=lpqO PE=1 SV=1	34	1	C	UR	19.938	19.938	0	19.938	12.1002	25.8784	25.8784	0	25.8784	15.7055	38.2681	38.2681	0	38.2681	23.2247	10.0286	10.0286	0	10.0286	6.08627	20.546	20.546	0	20.546	12.4692	16.0613	16.0613	0	16.0613	9.74748	12.0148	12.0148	0	12.0148	7.29169	11.7153	11.7153	0	11.7153	7.10993	10.3232	10.3232	0
tr|O53419|O53419_MYCTU	echA9	Possible enoyl-CoA hydratase EchA9 (Enoyl hydrase) (Unsaturated acyl-CoA hydratase) (Crotonase) OS=Mycobacterium tuberculosis (strain ATCC 25618 / H37Rv) OX=83332 GN=echA9 PE=1 SV=1	35	7	C	UR	101.568	132.909	75.8493	930.361	12.2384	99.7465	114.157	45.4305	799.101	10.5118	116.607	143.887	59.5043	1007.21	13.2493	113.165	116.885	56.4591	818.192	10.7629	92.3194	106.257	52.6347	743.798	9.78428	114.515	118.705	35.8782	830.938	10.9305	96.4086	123.736	64.9126	866.15	11.3938	102.345	102.998	23.0894	720.989	9.48423	125.479	126.462	39.1842
sp|P9WML3|YHI1_MYCTU	Rv0759c	Uncharacterized HIT-like protein Rv0759c OS=Mycobacterium tuberculosis (strain ATCC 25618 / H37Rv) OX=83332 GN=Rv0759c PE=1 SV=1	36	1	C	UR	28.4481	28.4481	0	28.4481	9.27302	34.7247	34.7247	0	34.7247	11.319	44.3746	44.3746	0	44.3746	14.4645	29.9656	29.9656	0	29.9656	9.76767	29.2131	29.2131	0	29.2131	9.52238	43.9263	43.9263	0	43.9263	14.3183	24.9859	24.9859	0	24.9859	8.14449	33.7668	33.7668	0	33.7668	11.0067	37.3783	37.3783	0
sp|P9WKJ5|ILVD_MYCTU	ilvD	Dihydroxy-acid dehydratase OS=Mycobacterium tuberculosis (strain ATCC 25618 / H37Rv) OX=83332 GN=ilvD PE=1 SV=1	37	5	C	UR	175.648	204.749	132.162	1023.75	11.1701	196.862	188.604	112.73	943.022	10.2893	155.297	192.04	114.974	960.202	10.4768	282.737	233.441	126.207	1167.21	12.7354	245.288	236.087	136.367	1180.43	12.8797	284.268	216.178	106.674	1080.89	11.7936	123.535	180.48	137.408	902.4	9.84608	272.69	211.624	109.916	1058.12	11.5451	199.035	169.809	95.7712
tr|O53422|O53422_MYCTU	fadA3	Probable beta-ketoacyl CoA thiolase FadA3 OS=Mycobacterium tuberculosis (strain ATCC 25618 / H37Rv) OX=83332 GN=fadA3 PE=1 SV=1	38	35	C	UR	131.73	187.204	263.39	6552.12	13.4673	92.3148	145.322	181.63	5086.26	10.4543	154.91	166.681	146.386	5833.85	11.991	101.521	172.616	267.479	6041.55	12.4179	112.856	178.94	250.153	6262.91	12.8728	90.5156	153.238	192.498	5363.33	11.0238	111.545	152.936	197.754	5352.76	11.0021	80.3644	110.64	114.671	3872.39	7.95934	81.4939	122.484	167.435
sp|P9WJD9|ESPB_MYCTU	espB	ESX-1 secretion-associated protein EspB OS=Mycobacterium tuberculosis (strain ATCC 25618 / H37Rv) OX=83332 GN=espB PE=1 SV=1	39	12	C	UR	108.32	217.598	210.067	2611.18	9.01182	115.706	253.618	274.697	3043.42	10.5036	108.582	198.024	191.976	2376.29	8.20119	124.807	204.296	172.775	2451.55	8.46091	118.822	158.769	118.531	1905.22	6.57541	113.396	158.564	135.61	1902.76	6.56692	258.684	634.741	937.04	7616.89	26.2878	135.089	242.804	293.501	2913.65	10.0557	131.2	346.169	484.76
sp|P9WMJ9|DNAK_MYCTU	dnaK	Chaperone protein DnaK OS=Mycobacterium tuberculosis (strain ATCC 25618 / H37Rv) OX=83332 GN=dnaK PE=1 SV=1	40	74	C	UR	138.1	211.497	288.046	15650.8	8.87396	121.438	234.098	359.404	17323.2	9.82223	146.705	212.775	276.597	15745.4	8.92759	127.107	217.651	306.261	16106.2	9.13216	128.977	201.158	261.759	14885.7	8.44015	118.668	238.598	381.369	17656.3	10.0111	208.746	372.247	572.083	27546.3	15.6187	187.147	355.169	432.766	26282.5	14.9021	169.736	340.153	419.167
sp|P9WG67|THIO_MYCTU	trxA	Thioredoxin OS=Mycobacterium tuberculosis (strain ATCC 25618 / H37Rv) OX=83332 GN=trxA PE=1 SV=1	41	9	C	UR	210.458	240.3	108.43	2162.7	12.5886	210.578	216.709	102.659	1950.38	11.3527	190.571	202.427	81.6986	1821.84	10.6046	213.04	249.945	146.925	2249.51	13.0939	229.632	258.247	135.154	2324.22	13.5288	211.099	230.513	114.494	2074.61	12.0759	190.599	188.198	76.726	1693.78	9.85914	153.511	170.321	99.1854	1532.89	8.92259	124.616	152.211	77.3043
sp|P9WIU5|ARFA_MYCTU	arfA	Peptidoglycan-binding protein ArfA OS=Mycobacterium tuberculosis (strain ATCC 25618 / H37Rv) OX=83332 GN=arfA PE=1 SV=1	42	4	C	UR	112.237	159.753	162.233	639.013	14.465	93.197	130.845	93.4223	523.38	11.8475	82.6149	108.515	97.9862	434.058	9.82556	103.128	158.821	158.998	635.286	14.3807	100.364	148.348	139.459	593.39	13.4323	72.6047	118.105	112.548	472.422	10.694	104.324	125.506	104.911	502.024	11.3641	57.7463	68.5841	55.9988	274.336	6.21002	73.5799	85.933	72.8851
tr|O53154|O53154_MYCTU	Rv1463	Probable conserved ATP-binding protein ABC transporter OS=Mycobacterium tuberculosis (strain ATCC 25618 / H37Rv) OX=83332 GN=Rv1463 PE=1 SV=1	43	2	C	UR	111.559	111.559	7.68206	223.117	12.8741	85.8431	85.8431	2.79491	171.686	9.90647	120.9	120.9	8.71337	241.8	13.9521	91.6254	91.6254	20.9517	183.251	10.5738	100.926	100.926	25.1806	201.853	11.6471	78.2274	78.2274	12.457	156.455	9.02761	111.66	111.66	0.751082	223.32	12.8858	84.0204	84.0204	15.9468	168.041	9.69613	81.7737	81.7737	19.9956
tr|O50430|O50430_MYCTU	TB8.4	Low molecular weight T-cell antigen TB8.4 OS=Mycobacterium tuberculosis (strain ATCC 25618 / H37Rv) OX=83332 GN=TB8.4 PE=1 SV=1	44	2	C	UR	49.4722	49.4722	50.759	98.9445	10.7399	45.6353	45.6353	39.4188	91.2705	9.90691	85.8719	85.8719	92.8271	171.744	18.6419	47.3028	47.3028	35.366	94.6056	10.2689	72.2264	72.2264	55.1874	144.453	15.6796	51.8071	51.8071	48.2102	103.614	11.2467	45.7467	45.7467	63.1123	91.4934	9.93111	31.9203	31.9203	39.8584	63.8406	6.92955	30.6578	30.6578	37.8305
sp|P9WHF9|THTR_MYCTU	cysA2	Putative thiosulfate sulfurtransferase OS=Mycobacterium tuberculosis (strain ATCC 25618 / H37Rv) OX=83332 GN=cysA2 PE=1 SV=1	46	14	C	UR	347.622	363.373	229.293	5087.22	10.064	268.362	343.684	253.16	4811.57	9.51869	274.763	362.4	236.467	5073.6	10.0371	335.662	415.849	279.923	5821.89	11.5174	311.097	330.496	189.454	4626.94	9.15344	327.956	410.735	326.424	5750.29	11.3757	363.271	419.65	292.866	5875.09	11.6227	312.522	437.171	363.369	6120.4	12.1079	363.306	527.261	433.063
sp|P9WNX9|GABD1_MYCTU	gabD1	Succinate-semialdehyde dehydrogenase [NADP(+)] 1 OS=Mycobacterium tuberculosis (strain ATCC 25618 / H37Rv) OX=83332 GN=gabD1 PE=1 SV=1	47	9	C	UR	106.958	105.353	49.0915	948.18	13.1543	72.2373	80.0293	43.3751	720.263	9.99238	110.167	104.647	37.5391	941.822	13.0661	90.0235	90.9105	46.2493	818.195	11.351	93.0124	94.7928	47.2235	853.136	11.8357	76.3854	82.5603	59.8642	743.043	10.3084	109.538	99.8139	43.9324	898.325	12.4627	67.4229	71.5638	37.2041	644.074	8.93539	64.1496	71.2321	36.8678
sp|P9WH31|RS6_MYCTU	rpsF	30S ribosomal protein S6 OS=Mycobacterium tuberculosis (strain ATCC 25618 / H37Rv) OX=83332 GN=rpsF PE=1 SV=1	48	5	C	UR	116.605	234.961	240.124	1174.8	11.1139	97.3038	289.016	335.155	1445.08	13.6707	226.709	305.655	298.22	1528.27	14.4578	86.8586	181.746	190.998	908.73	8.59676	86.0144	195.278	207.557	976.388	9.23681	74.0078	188.066	212.561	940.332	8.89572	124.42	269.743	273.284	1348.71	12.7591	82.4105	235.942	261.434	1179.71	11.1603	73.661	213.717	225.396
sp|P9WGV1|METK_MYCTU	metK	S-adenosylmethionine synthase OS=Mycobacterium tuberculosis (strain ATCC 25618 / H37Rv) OX=83332 GN=metK PE=1 SV=1	49	27	C	UR	278.218	318.35	269.02	8595.45	12.2891	305.769	334.165	372.577	9022.44	12.8995	218.347	251.209	231.366	6782.64	9.69725	264.575	275.328	215.856	7433.85	10.6283	290.42	323.076	323.17	8723.04	12.4715	250.392	338.609	360.163	9142.44	13.0711	228.297	245.46	192.985	6627.41	9.47532	202.878	258.051	346.179	6967.37	9.96136	196.275	246.27	273.819
sp|P9WHH9|DLDH_MYCTU	lpdC	Dihydrolipoyl dehydrogenase OS=Mycobacterium tuberculosis (strain ATCC 25618 / H37Rv) OX=83332 GN=lpdC PE=1 SV=1	50	33	C	UR	163.312	281.659	285.989	9294.75	11.3943	147.867	241.566	267.206	7971.69	9.77238	160.194	245.166	232.986	8090.48	9.91801	222.367	354.401	397.466	11695.2	14.337	213.375	365.08	421.83	12047.7	14.7691	174.728	343.887	416.376	11348.3	13.9117	149.285	234.989	221.262	7754.65	9.50632	128.009	201.48	194.885	6648.84	8.15072	107.403	203.699	212.126
sp|P9WG25|TKT_MYCTU	tkt	Transketolase OS=Mycobacterium tuberculosis (strain ATCC 25618 / H37Rv) OX=83332 GN=tkt PE=1 SV=1	51	21	C	UR	191.4	217.881	185.658	4575.51	12.6419	181.918	215.948	191.432	4534.9	12.5297	192.787	193.79	150.782	4069.59	11.2441	182.038	193.779	165.802	4069.37	11.2435	176.899	192.339	163.253	4039.12	11.1599	156.54	183.364	159.986	3850.64	10.6391	148.219	181.641	161.232	3814.46	10.5392	160.423	175.413	151.906	3683.66	10.1778	176.736	169.332	148.695
sp|P9WGC5|SUCC_MYCTU	sucC	Succinate--CoA ligase [ADP-forming] subunit beta OS=Mycobacterium tuberculosis (strain ATCC 25618 / H37Rv) OX=83332 GN=sucC PE=1 SV=1	52	16	C	UR	181.259	295.645	291.344	4730.32	11.6925	172.188	282.554	270.881	4520.87	11.1748	144.701	219.405	186.861	3510.49	8.67729	195.624	291.312	280.332	4660.99	11.5211	168.743	269.09	256.149	4305.43	10.6423	169.694	347.443	382.093	5559.09	13.7411	144.219	231.435	197.379	3702.96	9.15306	127.121	302.542	290.265	4840.67	11.9653	158.497	289.075	264.882
sp|I6X486|PE25_MYCTU	PE25	PE-PGRS family protein PE25 OS=Mycobacterium tuberculosis (strain ATCC 25618 / H37Rv) OX=83332 GN=PE25 PE=1 SV=1	53	2	C	UR	118.493	118.493	149.89	236.986	10.7226	125.688	125.688	161.178	251.376	11.3736	163.46	163.46	202.321	326.92	14.7917	97.7379	97.7379	111.08	195.476	8.8444	99.2377	99.2377	117.81	198.475	8.98011	85.9347	85.9347	108.287	171.869	7.77632	135.939	135.939	157.366	271.879	12.3013	135.462	135.462	160.498	270.924	12.2581	143.13	143.13	153.833
tr|I6X831|I6X831_MYCTU	Rv3688c	Conserved protein OS=Mycobacterium tuberculosis (strain ATCC 25618 / H37Rv) OX=83332 GN=Rv3688c PE=1 SV=1	54	5	C	UR	161.261	198.556	185.43	992.778	11.2267	187.415	194.297	148.772	971.485	10.9859	180.616	224.748	198.45	1123.74	12.7077	149.328	188.498	197.048	942.489	10.658	152.576	200.05	190.876	1000.25	11.3112	135.56	161.877	140.272	809.384	9.15279	159.633	223.572	221.208	1117.86	12.6411	162.054	181.029	132.755	905.145	10.2357	166.319	195.979	162.917
sp|P9WNG9|ETFA_MYCTU	etfA	Electron transfer flavoprotein subunit alpha OS=Mycobacterium tuberculosis (strain ATCC 25618 / H37Rv) OX=83332 GN=etfA PE=1 SV=1	55	15	C	UR	158.632	166.526	93.4731	2497.89	10.9255	140.318	148.382	87.3121	2225.73	9.73511	130.296	152.721	84.2978	2290.82	10.0198	200.904	196.494	129.413	2947.42	12.8917	156.826	167.525	89.3849	2512.88	10.9911	160.938	194.283	126.542	2914.24	12.7466	134.39	143.836	83.9885	2157.54	9.43688	166.955	174.306	96.362	2614.59	11.436	164.138	180.117	119.161
sp|P9WG55|TIG_MYCTU	tig	Trigger factor OS=Mycobacterium tuberculosis (strain ATCC 25618 / H37Rv) OX=83332 GN=tig PE=1 SV=1	56	17	C	UR	131.793	133.267	89.3589	2265.53	12.8059	110.786	119.193	84.4237	2026.28	11.4535	163.164	139.499	77.9445	2371.47	13.4047	88.1994	95.246	63.6747	1619.18	9.15239	84.6464	98.1664	61.0867	1668.83	9.43301	64.6232	72.6669	44.8231	1235.34	6.98271	143.025	139.763	92.4274	2375.97	13.4301	127.672	119.697	75.2634	2034.84	11.5019	106.327	123.171	87.1135
sp|P9WFV1|SYL_MYCTU	leuS	Leucine--tRNA ligase OS=Mycobacterium tuberculosis (strain ATCC 25618 / H37Rv) OX=83332 GN=leuS PE=1 SV=1	57	11	C	UR	201.219	158.564	91.5885	1744.21	11.2149	202.777	161.503	98.4116	1776.54	11.4228	188.686	165.656	98.2616	1822.21	11.7165	155.302	151.558	94.2508	1667.14	10.7194	144.637	148.646	86.9188	1635.11	10.5134	177.057	164.17	96.9744	1805.86	11.6114	186.684	156.672	80.6755	1723.39	11.0811	163.898	160.289	91.4506	1763.18	11.3369	154.956	146.809	90.335
tr|P95227|P95227_MYCTU	fadD2	Probable fatty-acid-CoA ligase FadD2 (Fatty-acid-CoA synthetase) (Fatty-acid-CoA synthase) OS=Mycobacterium tuberculosis (strain ATCC 25618 / H37Rv) OX=83332 GN=fadD2 PE=1 SV=1	58	6	C	UR	130.299	127.166	67.1621	762.997	10.6609	118.504	123.765	65.4848	742.589	10.3758	138.166	136.825	44.4793	820.95	11.4707	132.925	140.84	83.4786	845.042	11.8073	156.35	160.035	52.8628	960.211	13.4165	129.244	146.31	85.2865	877.862	12.2659	134.771	128.334	83.0457	770.005	10.7588	100.162	110.955	56.7521	665.73	9.30186	112.643	118.595	63.7922
tr|I6YG87|I6YG87_MYCTU	PE31	PE family protein PE31 OS=Mycobacterium tuberculosis (strain ATCC 25618 / H37Rv) OX=83332 GN=PE31 PE=1 SV=1	59	4	C	UR	168.175	159.857	58.8392	639.426	14.4608	139.277	127.702	49.8556	510.807	11.552	160.048	157.365	34.0479	629.461	14.2354	123.276	112.861	42.7127	451.444	10.2095	139.976	125.265	34.4736	501.059	11.3316	86.4072	78.5598	22.459	314.239	7.10661	158.23	157.809	48.0744	631.237	14.2756	102.713	100.629	33.8095	402.516	9.10301	88.3842	85.3993	29.784
sp|P9WMP5|HEM2_MYCTU	hemB	Delta-aminolevulinic acid dehydratase OS=Mycobacterium tuberculosis (strain ATCC 25618 / H37Rv) OX=83332 GN=hemB PE=1 SV=1	60	3	C	UR	160.823	146.617	97.507	439.851	9.97258	192.218	181.295	116.021	543.886	12.3313	193.543	168.864	111.932	506.591	11.4858	230.185	206.507	125.408	619.52	14.0461	188.9	179.516	119.765	538.547	12.2103	211.201	189.812	108.169	569.435	12.9106	127.576	123.725	95.6488	371.175	8.41552	168.936	143.599	82.8939	430.797	9.76729	128.416	130.268	88.8252
sp|P9WHU7|P5CR_MYCTU	proC	Pyrroline-5-carboxylate reductase OS=Mycobacterium tuberculosis (strain ATCC 25618 / H37Rv) OX=83332 GN=proC PE=1 SV=1	61	1	C	UR	297.455	297.455	0	297.455	15.1898	221.825	221.825	0	221.825	11.3277	184.507	184.507	0	184.507	9.42205	305.537	305.537	0	305.537	15.6026	256.104	256.104	0	256.104	13.0782	127.028	127.028	0	127.028	6.48682	283.783	283.783	0	283.783	14.4916	96.8486	96.8486	0	96.8486	4.94567	185.164	185.164	0
sp|P9WJB7|ESPR_MYCTU	espR	Nucleoid-associated protein EspR OS=Mycobacterium tuberculosis (strain ATCC 25618 / H37Rv) OX=83332 GN=espR PE=1 SV=1	62	1	C	UR	175.025	175.025	0	175.025	8.70885	241.031	241.031	0	241.031	11.9931	202.198	202.198	0	202.198	10.0609	221.618	221.618	0	221.618	11.0272	179.663	179.663	0	179.663	8.93962	200.047	200.047	0	200.047	9.95389	198.172	198.172	0	198.172	9.86058	217.095	217.095	0	217.095	10.8021	374.891	374.891	0
sp|I6Y276|Y2993_MYCTU	Rv2993c	Protein Rv2993c OS=Mycobacterium tuberculosis (strain ATCC 25618 / H37Rv) OX=83332 GN=Rv2993c PE=1 SV=3	63	4	C	UR	92.6447	102.742	77.8807	410.968	11.3024	101.32	101.501	77.475	406.006	11.1659	102.322	106.683	83.3175	426.733	11.7359	127.864	126.432	111.266	505.729	13.9084	102.194	107.411	86.8022	429.643	11.8159	104.696	102.693	77.7737	410.774	11.297	83.1501	99.2386	85.6984	396.954	10.917	76.2813	79.8325	66.5061	319.33	8.78214	83.5884	82.4976	57.938
sp|P9WHC7|RL1_MYCTU	rplA	50S ribosomal protein L1 OS=Mycobacterium tuberculosis (strain ATCC 25618 / H37Rv) OX=83332 GN=rplA PE=1 SV=1	64	9	C	UR	194.811	334.389	292.929	3009.5	9.37379	257.199	408.42	367.894	3675.78	11.4491	215.559	340.875	269.43	3067.88	9.55562	186.769	300.615	246.583	2705.53	8.42701	199.342	302.647	260.486	2723.82	8.48397	228.5	350.077	311.538	3150.69	9.81355	277.147	464.55	412.84	4180.95	13.0225	354.202	542.197	492.063	4879.77	15.1992	338.253	523.507	483.58
sp|P9WN93|FUMC_MYCTU	fumC	Fumarate hydratase class II OS=Mycobacterium tuberculosis (strain ATCC 25618 / H37Rv) OX=83332 GN=fumC PE=1 SV=1	65	21	C	UR	149.829	217.338	219.445	4564.1	10.9692	128.156	217.265	229.428	4562.57	10.9655	123.609	182.171	171.769	3825.59	9.19426	165.049	257.242	282.312	5402.09	12.9832	167.275	224.936	229.95	4723.65	11.3526	128.403	242.002	270.066	5082.04	12.214	133.286	177.737	158.067	3732.48	8.97049	140.761	228.592	230.942	4800.43	11.5371	132.183	234.071	261.392
sp|P9WMU1|WAG31_MYCTU	wag31	Cell wall synthesis protein Wag31 OS=Mycobacterium tuberculosis (strain ATCC 25618 / H37Rv) OX=83332 GN=wag31 PE=1 SV=1	66	16	C	UR	112.625	173.109	189.005	2769.75	8.59507	123.438	139.799	112.591	2236.79	6.94119	113.434	178.834	132.484	2861.34	8.87931	106.678	122.807	111.488	1964.92	6.09753	106.652	121.588	106.932	1945.4	6.03696	91.23	110.36	78.348	1765.76	5.47949	206.294	389.451	397.363	6231.22	19.3367	179.979	402.497	459.669	6439.95	19.9844	185.157	375.607	431.052
sp|P9WNN1|EFTU_MYCTU	tuf	Elongation factor Tu OS=Mycobacterium tuberculosis (strain ATCC 25618 / H37Rv) OX=83332 GN=tuf PE=1 SV=1	67	28	C	UR	154.096	168.892	140.439	4728.97	8.30652	151.828	227.525	231.423	6370.71	11.1903	158.165	206.041	183.822	5769.16	10.1336	117.965	139.079	111.138	3894.21	6.84025	124.188	135.539	100.414	3795.08	6.66613	99.3943	128.281	108.998	3591.86	6.30916	199.595	291.269	313.304	8155.53	14.3253	175.275	296.693	333.564	8307.4	14.5921	260.185	439.925	575.31
sp|P9WGR5|Y484_MYCTU	Rv0484c	Uncharacterized oxidoreductase Rv0484c OS=Mycobacterium tuberculosis (strain ATCC 25618 / H37Rv) OX=83332 GN=Rv0484c PE=1 SV=1	68	1	C	UR	88.5306	88.5306	0	88.5306	12.5553	69.2189	69.2189	0	69.2189	9.81654	113.318	113.318	0	113.318	16.0706	77.4426	77.4426	0	77.4426	10.9828	88.1106	88.1106	0	88.1106	12.4957	61.3303	61.3303	0	61.3303	8.69778	84.5523	84.5523	0	84.5523	11.9911	59.9657	59.9657	0	59.9657	8.50426	62.6566	62.6566	0
sp|P9WJD1|ESPF_MYCTU	espF	ESX-1 secretion-associated protein EspF OS=Mycobacterium tuberculosis (strain ATCC 25618 / H37Rv) OX=83332 GN=espF PE=1 SV=1	69	6	C	UR	174.511	175.386	129.677	1052.32	12.3494	161.143	161.665	112.203	969.989	11.3832	178.447	168.125	89.5211	1008.75	11.8381	140.431	149.878	117.126	899.269	10.5533	128.384	131.424	97.0924	788.545	9.25391	139.051	124.972	88.2548	749.829	8.79957	181.135	179.508	130.66	1077.05	12.6396	172.174	162.322	114.127	973.929	11.4295	164.607	166.921	126.157
tr|P96872|P96872_MYCTU	Rv3267	Conserved protein (CPSA-related protein) OS=Mycobacterium tuberculosis (strain ATCC 25618 / H37Rv) OX=83332 GN=Rv3267 PE=1 SV=2	70	1	C	UR	215.211	215.211	0	215.211	8.90069	258.913	258.913	0	258.913	10.7081	236.358	236.358	0	236.358	9.77528	404.256	404.256	0	404.256	16.7192	392.162	392.162	0	392.162	16.219	402.639	402.639	0	402.639	16.6523	219.001	219.001	0	219.001	9.05742	132.724	132.724	0	132.724	5.48919	156.654	156.654	0
sp|P9WKF5|KAD_MYCTU	adk	Adenylate kinase OS=Mycobacterium tuberculosis (strain ATCC 25618 / H37Rv) OX=83332 GN=adk PE=1 SV=1	71	23	C	UR	172.598	273.504	209.829	6290.6	12.753	149.981	267.957	215.839	6163	12.4943	189.916	254.373	167.607	5850.59	11.861	159.101	216.5	157.14	4979.51	10.095	152.199	208.298	131.14	4790.86	9.71258	140.123	204.96	154.116	4714.08	9.55692	168.36	259.316	194.648	5964.27	12.0914	169.345	219.482	171.552	5048.09	10.2341	136.781	240.233	201.676
sp|P9WH85|RL4_MYCTU	rplD	50S ribosomal protein L4 OS=Mycobacterium tuberculosis (strain ATCC 25618 / H37Rv) OX=83332 GN=rplD PE=1 SV=1	72	5	C	UR	173.871	169.698	98.4427	848.49	11.2159	148.26	170.768	84.9001	853.841	11.2866	157.464	168.979	107.903	844.893	11.1683	124.69	140.81	85.1706	704.051	9.3066	146.274	150.24	86.9634	751.199	9.92982	87.6917	110.543	70.8077	552.715	7.30614	210.455	226.95	132.124	1134.75	14.9998	160.867	161.63	80.6974	808.151	10.6826	152.179	213.398	138.439
sp|P9WNK5|ESXB_MYCTU	esxB	ESAT-6-like protein EsxB OS=Mycobacterium tuberculosis (strain ATCC 25618 / H37Rv) OX=83332 GN=esxB PE=1 SV=1	73	23	C	UR	165.707	281.17	294.373	6466.91	9.44531	167.215	363.216	476.62	8353.96	12.2015	165.273	293.092	331.041	6741.11	9.8458	208.805	470.856	616.957	10829.7	15.8174	200.508	525.436	707.664	12085	17.6509	194.038	557.103	748.31	12813.4	18.7147	126.993	167.778	117.338	3858.88	5.63613	97.116	190.796	284.752	4388.3	6.40938	93.7809	127.375	102.831
sp|P9WKW7|Y3788_MYCTU	Rv3788	Uncharacterized protein Rv3788 OS=Mycobacterium tuberculosis (strain ATCC 25618 / H37Rv) OX=83332 GN=Rv3788 PE=1 SV=1	74	2	C	UR	429.831	429.831	320.024	859.662	10.2543	471.751	471.751	422.933	943.501	11.2544	488.113	488.113	404.866	976.226	11.6447	514.745	514.745	381.002	1029.49	12.2801	592.876	592.876	476.114	1185.75	14.144	585.288	585.288	439.149	1170.58	13.963	319.407	319.407	218.461	638.813	7.61997	423.04	423.04	454.392	846.081	10.0923	366.652	366.652	274.634
sp|P9WJA9|GARA_MYCTU	garA	Glycogen accumulation regulator GarA OS=Mycobacterium tuberculosis (strain ATCC 25618 / H37Rv) OX=83332 GN=garA PE=1 SV=1	75	12	C	UR	185.164	382.87	432.845	4594.43	12.9137	163.449	313.176	365.451	3758.11	10.563	151.663	278.622	274.805	3343.46	9.39754	189.295	402.713	475.584	4832.55	13.583	177.747	335.027	388.768	4020.32	11.3	142.943	385.2	501.763	4622.4	12.9923	193.107	346.445	369.226	4157.33	11.6851	110.923	234.605	269.42	2815.27	7.91294	139.241	286.178	326.677
tr|O05842|O05842_MYCTU	Rv3224	Possible iron-regulated short-chain dehydrogenase/reductase OS=Mycobacterium tuberculosis (strain ATCC 25618 / H37Rv) OX=83332 GN=Rv3224 PE=1 SV=1	76	11	C	UR	233.531	433.725	527.001	4770.97	12.2072	242.496	440.926	652.029	4850.19	12.4099	182.738	356.641	444.863	3923.05	10.0376	232.561	406.272	486.547	4468.99	11.4345	225.564	380.419	439.603	4184.61	10.7069	253.736	370.316	493.613	4073.47	10.4225	192.836	332.719	368.223	3659.91	9.36437	220.758	412.905	664.017	4541.95	11.6212	217.967	419.11	627.067
sp|P9WN69|G6PI_MYCTU	pgi	Glucose-6-phosphate isomerase OS=Mycobacterium tuberculosis (strain ATCC 25618 / H37Rv) OX=83332 GN=pgi PE=1 SV=1	77	23	C	UR	151.017	289.668	397.703	6662.36	11.8519	138.989	199.156	200.756	4580.58	8.14857	173.862	443.533	1014.77	10201.2	18.1474	178.571	261.148	298.376	6006.41	10.685	163.219	365.797	667.955	8413.34	14.9668	161.88	237.392	274.332	5460.02	9.71305	173.356	274.854	377.975	6321.64	11.2458	98.2368	189.99	248.86	4369.76	7.77354	99.7091	182.517	220.295
sp|O53565|Y3520_MYCTU	Rv3520c	Putative coenzyme F420-dependent oxidoreductase Rv3520c OS=Mycobacterium tuberculosis (strain ATCC 25618 / H37Rv) OX=83332 GN=Rv3520c PE=1 SV=1	79	5	C	UR	225.663	180.339	81.1738	901.693	11.5784	192.746	158.216	71.7821	791.082	10.1581	166.004	164.595	62.6244	822.974	10.5676	248.843	202.211	99.727	1011.05	12.9827	217.161	191.371	86.0854	956.853	12.2867	225.571	190.986	95.3025	954.93	12.2621	185.759	161.808	69.7156	809.038	10.3887	146.429	150.904	78.6535	754.518	9.6886	182.502	157.109	77.3779
tr|I6YF40|I6YF40_MYCTU	Rv3075c	Conserved protein OS=Mycobacterium tuberculosis (strain ATCC 25618 / H37Rv) OX=83332 GN=Rv3075c PE=1 SV=1	80	3	C	UR	315.932	301.288	104.155	903.865	11.4344	294.093	255.561	81.3	766.683	9.69901	274.045	276.928	49.294	830.784	10.5099	390.599	341.737	128.556	1025.21	12.9695	317.962	296.37	64.576	889.111	11.2478	264.112	341.4	142.611	1024.2	12.9568	317.625	284.307	97.4708	852.92	10.79	194.484	236.215	86.6301	708.645	8.96479	311.38	301.112	98.3479
tr|I6Y8F2|I6Y8F2_MYCTU	echA4	Possible enoyl-CoA hydratase EchA4 (Enoyl hydrase) (Unsaturated acyl-CoA hydratase) (Crotonase) OS=Mycobacterium tuberculosis (strain ATCC 25618 / H37Rv) OX=83332 GN=echA4 PE=1 SV=1	81	1	C	UR	212.84	212.84	0	212.84	14.0484	186.133	186.133	0	186.133	12.2856	166.064	166.064	0	166.064	10.961	198.759	198.759	0	198.759	13.119	199.743	199.743	0	199.743	13.1839	140.758	140.758	0	140.758	9.29069	171.53	171.53	0	171.53	11.3217	125.945	125.945	0	125.945	8.31293	113.276	113.276	0
sp|P9WFK9|Y566_MYCTU	Rv0566c	UPF0234 protein Rv0566c OS=Mycobacterium tuberculosis (strain ATCC 25618 / H37Rv) OX=83332 GN=Rv0566c PE=1 SV=1	82	10	C	UR	201.588	224.085	131.727	2240.85	11.8959	216.305	239.096	141.169	2390.96	12.6927	183.529	222.066	136.704	2220.66	11.7887	123.688	135.653	73.0181	1356.53	7.20132	131.265	149.824	88.7084	1498.24	7.95365	126.634	142.28	87.4238	1422.8	7.55314	245.557	264.284	155.812	2642.84	14.0299	239.788	253.89	144.054	2538.9	13.4781	228.288	252.542	152.127
tr|P95029|P95029_MYCTU	fas	Probable fatty acid synthase Fas (Fatty acid synthetase) OS=Mycobacterium tuberculosis (strain ATCC 25618 / H37Rv) OX=83332 GN=fas PE=1 SV=3	84	27	C	UR	157.932	231.161	235.593	6241.35	9.85223	125.442	217.706	224.486	5878.05	9.27876	132.72	275.667	425.692	7443	11.7491	166.647	280.166	295.424	7564.5	11.9409	152.797	273.632	315.686	7388.06	11.6624	170.075	277.005	312.832	7479.15	11.8062	144.674	235.023	233.449	6345.61	10.0168	150.499	294.22	331.843	7943.93	12.5398	172.359	261.701	283.664
sp|P9WGM7|MTRA_MYCTU	mtrA	DNA-binding response regulator MtrA OS=Mycobacterium tuberculosis (strain ATCC 25618 / H37Rv) OX=83332 GN=mtrA PE=1 SV=1	86	6	C	UR	100.16	126.025	89.5696	756.148	10.6569	116.195	134.138	100.994	804.831	11.3431	145.4	150.718	86.957	904.31	12.7451	90.1428	115.599	83.9972	693.595	9.77534	122.004	119.837	65.1848	719.023	10.1337	105.63	118.567	82.1881	711.401	10.0263	100.678	123.332	83.0755	739.992	10.4292	119.709	137.158	107.881	822.946	11.5984	131.836	157.185	125.454
sp|P9WPV3|ATPFD_MYCTU	atpFH	ATP synthase subunit b-delta OS=Mycobacterium tuberculosis (strain ATCC 25618 / H37Rv) OX=83332 GN=atpFH PE=1 SV=1	87	2	C	UR	174.787	174.787	104.596	349.574	12.0396	148.473	148.473	111.402	296.945	10.227	180.105	180.105	103.398	360.211	12.4059	169.574	169.574	94.4089	339.148	11.6805	172.23	172.23	87.0036	344.459	11.8634	176.425	176.425	147.803	352.85	12.1524	166.022	166.022	100.189	332.045	11.4358	139.444	139.444	89.6588	278.889	9.60511	124.712	124.712	94.1639
##tr|P95011|P95011_MYCTU	##Rv2542	####Alpha/beta hydrolase OS=Mycobacterium tuberculosis (strain ATCC 25618 / H37Rv) OX=83332 GN=Rv2542 PE=4 SV=2	88	1	C	UR	60.824	60.824	0	60.824	11.7924	36.6144	36.6144	0	36.6144	7.09873	50.5375	50.5375	0	50.5375	9.79811	47.8267	47.8267	0	47.8267	9.27256	95.8939	95.8939	0	95.8939	18.5917	48.8801	48.8801	0	48.8801	9.47679	38.4828	38.4828	0	38.4828	7.46097	38.4911	38.4911	0	38.4911	7.46259	98.2373	98.2373	0
sp|P9WHT3|AMPA_MYCTU	pepA	Probable cytosol aminopeptidase OS=Mycobacterium tuberculosis (strain ATCC 25618 / H37Rv) OX=83332 GN=pepA PE=1 SV=1	90	3	C	UR	254.216	178.644	139.301	535.931	10.9438	231.063	171.707	133.254	515.121	10.5188	212.992	155.865	124.528	467.594	9.54833	261.213	188.785	151.011	566.354	11.565	230.148	183.176	150.797	549.527	11.2214	213.202	193.219	161.2	579.656	11.8366	254.736	180.353	141.514	541.058	11.0485	180.497	192.862	167.76	578.585	11.8148	215.128	187.769	157.145
sp|P9WG65|MPT53_MYCTU	mpt53	Soluble secreted antigen MPT53 OS=Mycobacterium tuberculosis (strain ATCC 25618 / H37Rv) OX=83332 GN=mpt53 PE=1 SV=1	91	6	C	UR	123.608	137.441	73.6558	824.645	12.4554	129.618	129.391	67.8504	776.346	11.7259	169.476	172.26	88.9539	1033.56	15.6109	73.5273	98.5461	72.3928	591.277	8.93063	93.8171	100.669	61.0447	604.017	9.12306	45.3718	68.3155	48.4143	409.893	6.19102	127.741	154.933	100.083	929.601	14.0407	127.768	130.73	70.0742	784.381	11.8473	97.9881	111.175	74.798
tr|O53816|O53816_MYCTU	mmsA	Probable methylmalonate-semialdehyde dehydrogenase MmsA (Methylmalonic acid semialdehyde dehydrogenase) (MMSDH) OS=Mycobacterium tuberculosis (strain ATCC 25618 / H37Rv) OX=83332 GN=mmsA PE=1 SV=1	92	10	C	UR	108.743	132.285	98.6628	1322.85	10.741	97.9891	150.799	140.593	1507.99	12.2443	115.554	128.989	77.2511	1289.89	10.4734	116.021	149.384	126.462	1493.84	12.1294	121.062	147.817	127.104	1478.17	12.0021	117.66	158.213	158.485	1582.13	12.8462	101.278	106.204	64.4927	1062.04	8.62336	95.8753	120.453	102.887	1204.53	9.78032	107.301	137.444	135.917
sp|P9WN57|GCH1_MYCTU	folE	GTP cyclohydrolase 1 OS=Mycobacterium tuberculosis (strain ATCC 25618 / H37Rv) OX=83332 GN=folE PE=1 SV=1	93	5	C	UR	299.129	265.967	158.161	1329.83	12.3348	263.97	275.282	171.85	1376.41	12.7668	279.228	241.491	138.951	1207.45	11.1996	249.993	244.085	154.648	1220.42	11.3199	284.675	258.827	149.056	1294.13	12.0036	245.608	301.63	201.449	1508.15	13.9887	207.201	175.211	115.92	876.056	8.12578	174.6	182.39	114.375	911.95	8.45871	221.764	211.356	129.281
sp|P9WKE5|KPYK_MYCTU	pyk	Pyruvate kinase OS=Mycobacterium tuberculosis (strain ATCC 25618 / H37Rv) OX=83332 GN=pyk PE=1 SV=1	94	5	C	UR	164.116	113.809	82.7573	569.044	11.4436	130.883	95.059	70.9278	475.295	9.55831	158.702	132.972	97.1424	664.862	13.3706	141.34	103.517	75.9453	517.585	10.4088	152.532	123.732	91.618	618.662	12.4415	146.092	109.187	77.3977	545.935	10.9789	156.753	120.182	91.1847	600.912	12.0845	132.916	100.344	68.0315	501.721	10.0897	120.318	95.7135	71.1098
sp|P9WQA3|ALF_MYCTU	fba	Fructose-bisphosphate aldolase OS=Mycobacterium tuberculosis (strain ATCC 25618 / H37Rv) OX=83332 GN=fba PE=1 SV=1	95	23	C	UR	169.648	302.634	424.196	6960.57	10.2116	223.752	361.172	545.455	8306.95	12.1869	173.347	317.396	412.665	7300.11	10.7098	227.29	377.095	563.04	8673.19	12.7242	151.398	298.09	404.536	6856.07	10.0583	192.002	452.445	756.792	10406.2	15.2667	159.15	241.992	286.215	5565.81	8.16543	145.86	285.641	383.138	6569.73	9.63825	197.611	327.151	504.968
sp|P9WID1|PGK_MYCTU	pgk	Phosphoglycerate kinase OS=Mycobacterium tuberculosis (strain ATCC 25618 / H37Rv) OX=83332 GN=pgk PE=1 SV=1	97	10	C	UR	151.259	213.063	204.921	2130.63	11.2742	134.855	178.519	160.801	1785.19	9.44634	141.582	214.671	214.27	2146.71	11.3593	160.652	240.704	208.168	2407.04	12.7369	160.4	205.567	188.651	2055.67	10.8776	150.112	253.066	213.38	2530.66	13.391	141.995	190.385	186.729	1903.85	10.0742	129.24	192.406	166.807	1924.06	10.1812	146.139	201.442	164.352
sp|I6X8D2|PKS13_MYCTU	pks13	Polyketide synthase Pks13 OS=Mycobacterium tuberculosis (strain ATCC 25618 / H37Rv) OX=83332 GN=pks13 PE=1 SV=1	98	16	C	UR	132.106	162.213	103.224	2595.4	11.2658	151.054	145.73	82.2084	2331.68	10.1211	147.533	165.143	93.1821	2642.29	11.4693	144.608	152.418	91.6653	2438.68	10.5855	152.044	175.237	100.404	2803.79	12.1703	143.527	157.699	92.7021	2523.19	10.9523	136.075	168.937	96.657	2702.98	11.7328	154.096	158.046	94.5559	2528.74	10.9764	151.199	154.447	94.2265
sp|P9WIP9|HBHA_MYCTU	hbhA	Heparin-binding hemagglutinin OS=Mycobacterium tuberculosis (strain ATCC 25618 / H37Rv) OX=83332 GN=hbhA PE=1 SV=1	99	2	C	UR	394.714	394.714	518.609	789.428	15.4629	401.336	401.336	529.472	802.671	15.7223	348.087	348.087	432.54	696.174	13.6363	238.692	238.692	301.928	477.385	9.35079	219.547	219.547	256.453	439.093	8.60075	251.039	251.039	323.443	502.078	9.83447	169.013	169.013	198.928	338.026	6.6211	208.982	208.982	237.895	417.963	8.18687	321.236	321.236	406.615
tr|I6Y8S6|I6Y8S6_MYCTU	purS	Phosphoribosylformylglycinamidine synthase subunit PurS OS=Mycobacterium tuberculosis (strain ATCC 25618 / H37Rv) OX=83332 GN=purS PE=1 SV=1	100	2	C	UR	155.221	155.221	41.775	310.441	12.6811	161.205	161.205	49.9449	322.41	13.17	170.866	170.866	23.2656	341.732	13.9593	148.996	148.996	24.4352	297.992	12.1726	158.216	158.216	23.2478	316.432	12.9258	132.683	132.683	21.0823	265.365	10.8398	127.694	127.694	39.3382	255.387	10.4322	85.7708	85.7708	12.6406	171.542	7.00725	83.3787	83.3787	15.0594
sp|P9WH71|RIR2B_MYCTU	nrdF2	Ribonucleoside-diphosphate reductase subunit beta nrdF2 OS=Mycobacterium tuberculosis (strain ATCC 25618 / H37Rv) OX=83332 GN=nrdF2 PE=1 SV=1	101	4	C	UR	153.762	160.715	42.2896	642.862	10.6805	160.18	166.18	34.1412	664.722	11.0437	168.199	185.7	47.11	742.798	12.3409	162.247	176.383	44.9995	705.531	11.7217	161.016	164.473	39.5295	657.893	10.9303	175.046	181.429	65.0933	725.715	12.0571	132.228	147.367	58.7099	589.467	9.79344	153.235	155.068	52.3755	620.271	10.3052	162.888	167.435	41.8258
tr|P96815|P96815_MYCTU	Rv0138	SnoaL-like domain-containing protein OS=Mycobacterium tuberculosis (strain ATCC 25618 / H37Rv) OX=83332 GN=Rv0138 PE=1 SV=2	102	1	C	UR	14.0922	14.0922	0	14.0922	10.1458	15.9394	15.9394	0	15.9394	11.4757	12.7974	12.7974	0	12.7974	9.21357	14.792	14.792	0	14.792	10.6496	11.4471	11.4471	0	11.4471	8.24142	21.3666	21.3666	0	21.3666	15.383	21.1464	21.1464	0	21.1464	15.2245	13.4591	13.4591	0	13.4591	9.69	13.8569	13.8569	0
tr|P95185|P95185_MYCTU	fadB4	Probable NADPH quinone oxidoreductase FadB4 (NADPH:quinone reductase) (Zeta-crystallin) OS=Mycobacterium tuberculosis (strain ATCC 25618 / H37Rv) OX=83332 GN=fadB4 PE=1 SV=1	103	4	C	UR	94.5641	138.892	136.259	555.569	12.5192	73.1987	103.325	100.6	413.299	9.3133	89.6107	119.316	98.9047	477.265	10.7547	127.128	158.447	140.32	633.786	14.2818	117.371	146.592	121.657	586.368	13.2133	121.801	133.356	101.725	533.426	12.0203	70.7948	107.864	105.188	431.455	9.72245	95.868	103.224	63.5559	412.898	9.30427	81.9988	98.4145	82.3349
sp|P9WMT9|GREA_MYCTU	greA	Transcription elongation factor GreA OS=Mycobacterium tuberculosis (strain ATCC 25618 / H37Rv) OX=83332 GN=greA PE=1 SV=1	104	6	C	UR	178.307	173.484	93.2082	1040.91	10.7811	173.384	163.368	85.5669	980.209	10.1525	205.677	176.163	95.6739	1056.98	10.9476	228.905	198.511	101.695	1191.07	12.3364	263.592	218.631	108.882	1311.78	13.5868	268.308	226.83	124.034	1360.98	14.0963	163.591	153.324	90.504	919.943	9.52828	126.431	127.433	83.2907	764.596	7.91928	157.773	171.401	119.423
sp|P9WMK7|DBH_MYCTU	hup	DNA-binding protein HU homolog OS=Mycobacterium tuberculosis (strain ATCC 25618 / H37Rv) OX=83332 GN=hup PE=1 SV=2	105	7	C	UR	132.631	147.704	100.126	1033.93	13.3069	78.3799	86.4782	54.647	605.348	7.79098	83.9184	93.1666	59.7541	652.167	8.39355	143.405	156.633	104.884	1096.43	14.1114	146.599	169.799	106.807	1188.59	15.2975	105.077	128.077	86.4905	896.537	11.5387	128.72	142.01	92.9417	994.067	12.7939	81.3852	90.609	56.5909	634.263	8.16312	91.5553	95.5036	58.7321
tr|P96900|P96900_MYCTU	Rv3295	Probable transcriptional regulatory protein (Probably TetR-family) OS=Mycobacterium tuberculosis (strain ATCC 25618 / H37Rv) OX=83332 GN=Rv3295 PE=1 SV=1	107	1	C	UR	69.8697	69.8697	0	69.8697	8.17264	88.0761	88.0761	0	88.0761	10.3022	97.163	97.163	0	97.163	11.3651	79.9991	79.9991	0	79.9991	9.35748	62.7324	62.7324	0	62.7324	7.33779	72.8231	72.8231	0	72.8231	8.51811	72.482	72.482	0	72.482	8.47821	130.064	130.064	0	130.064	15.2136	181.712	181.712	0
sp|P9WMK1|ACR_MYCTU	hspX	Alpha-crystallin OS=Mycobacterium tuberculosis (strain ATCC 25618 / H37Rv) OX=83332 GN=hspX PE=1 SV=1	108	5	C	UR	80.4946	157.888	143.359	789.439	7.04603	274.421	338.034	202.133	1690.17	15.0854	178.087	235.721	148.237	1178.61	10.5195	61.7616	136.542	141.3	682.709	6.09342	57.8012	144.927	142.93	724.633	6.4676	37.3057	88.6461	84.9949	443.23	3.95599	70.448	142.824	132.638	714.121	6.37379	525.012	559.371	279.945	2796.86	24.9629	407.056	436.854	243.723
sp|P9WIS7|ODP2_MYCTU	dlaT	Dihydrolipoyllysine-residue acetyltransferase component of pyruvate dehydrogenase complex OS=Mycobacterium tuberculosis (strain ATCC 25618 / H37Rv) OX=83332 GN=dlaT PE=1 SV=1	109	15	C	UR	104.469	226.3	218.519	3394.5	10.5652	105.77	232.324	257.15	3484.86	10.8464	127.294	233.11	230.49	3496.65	10.8831	96.0654	226.444	224.902	3396.65	10.5719	102.277	250.56	240.839	3758.4	11.6978	100.107	258.84	278.77	3882.61	12.0844	98.4855	233.82	241.164	3507.3	10.9163	117.482	243.406	300.115	3651.1	11.3638	131.301	237.14	286.469
sp|P9WNM9|EFGL_MYCTU	Rv0120c	Elongation factor G-like protein OS=Mycobacterium tuberculosis (strain ATCC 25618 / H37Rv) OX=83332 GN=Rv0120c PE=1 SV=1	110	5	C	UR	42.9421	141.359	226.791	706.797	8.30247	30.2591	163.117	277.991	815.583	9.58033	61.7896	160.6	230.592	803.001	9.43253	48.1898	202.137	346.75	1010.68	11.8721	73.0108	214.585	354.384	1072.92	12.6032	67.016	275.46	470.808	1377.3	16.1786	58.3753	135.959	201.316	679.794	7.98527	65.83	219.035	352.584	1095.17	12.8646	43.655	190.369	327.295
sp|P9WPE1|CITEL_MYCTU	citE	Citrate lyase subunit beta-like protein OS=Mycobacterium tuberculosis (strain ATCC 25618 / H37Rv) OX=83332 GN=citE PE=1 SV=1	111	4	C	UR	141.538	161.814	144.364	647.255	13.4243	129.082	131.43	88.8145	525.719	10.9036	139.639	127.296	82.8025	509.183	10.5607	114.053	150.786	143.381	603.142	12.5094	111.854	123.786	101.217	495.145	10.2695	109.182	101.393	51.2119	405.573	8.41175	147.953	158.797	131.08	635.187	13.174	125.749	113.817	53.6221	455.269	9.44246	117.402	136.258	96.28
sp|P9WJG3|CARD_MYCTU	carD	RNA polymerase-binding transcription factor CarD OS=Mycobacterium tuberculosis (strain ATCC 25618 / H37Rv) OX=83332 GN=carD PE=1 SV=1	112	1	C	UR	32.0923	32.0923	0	32.0923	11.0549	38.9583	38.9583	0	38.9583	13.4201	40.7576	40.7576	0	40.7576	14.0399	26.8355	26.8355	0	26.8355	9.24412	36.8714	36.8714	0	36.8714	12.7012	16.5388	16.5388	0	16.5388	5.69717	39.3997	39.3997	0	39.3997	13.5721	26.0523	26.0523	0	26.0523	8.97432	32.7926	32.7926	0
sp|P9WIH3|PCKG_MYCTU	pckG	Phosphoenolpyruvate carboxykinase [GTP] OS=Mycobacterium tuberculosis (strain ATCC 25618 / H37Rv) OX=83332 GN=pckG PE=1 SV=1	113	14	C	UR	93.2646	140.031	129.148	1960.43	11.638	90.121	136.426	138.026	1909.96	11.3384	91.3543	132.522	114.139	1855.31	11.014	80.9926	127.949	119.532	1791.28	10.6339	99.4488	156.949	158.762	2197.29	13.0441	95.1066	151.79	165.961	2125.06	12.6153	89.7059	122.671	103.175	1717.4	10.1953	69.3357	119.567	120.442	1673.94	9.9373	69.3156	115.312	110.198
tr|L0TBR2|L0TBR2_MYCTU	Rv2251	Possible flavoprotein OS=Mycobacterium tuberculosis (strain ATCC 25618 / H37Rv) OX=83332 GN=Rv2251 PE=1 SV=1	114	2	C	UR	90.8984	90.8984	50.024	181.797	10.8046	79.9556	79.9556	63.8468	159.911	9.50385	103.092	103.092	78.1951	206.184	12.2539	113.08	113.08	79.869	226.159	13.4411	113.204	113.204	46.2642	226.408	13.4559	99.2213	99.2213	64.6748	198.443	11.7938	73.4258	73.4258	57.2582	146.852	8.72769	94.7744	94.7744	100.621	189.549	11.2653	73.6461	73.6461	74.5492
sp|O06582|PRPD_MYCTU	prpD	2-methylcitrate dehydratase OS=Mycobacterium tuberculosis (strain ATCC 25618 / H37Rv) OX=83332 GN=prpD PE=1 SV=1	115	11	C	UR	117.276	125.594	86.9456	1381.54	9.12617	125.572	137.423	92.2359	1511.65	9.98567	120.681	138.571	91.5092	1524.28	10.0691	152.639	174.055	122.661	1914.61	12.6475	154.282	166.542	108.808	1831.96	12.1016	171.514	187.543	130.155	2062.97	13.6276	121.86	134.988	92.018	1484.86	9.80872	123.588	156.453	120.866	1720.98	11.3685	129.115	155.031	118.292
sp|P9WQC5|ADHC_MYCTU	adhC	NADP-dependent alcohol dehydrogenase C OS=Mycobacterium tuberculosis (strain ATCC 25618 / H37Rv) OX=83332 GN=adhC PE=1 SV=1	116	4	C	UR	214.021	203.038	74.9454	812.151	11.2516	152.796	184.242	105.734	736.969	10.21	184.966	188.129	79.4337	752.515	10.4254	177.61	209.19	105.236	836.76	11.5925	176.84	188.939	78.1122	755.757	10.4703	168.865	236.262	174.286	945.048	13.0927	193.675	196.471	78.9874	785.883	10.8877	113.665	180.79	145.41	723.161	10.0187	143.477	217.466	156.319
sp|P9WG39|ILVG_MYCTU	ilvG	Acetolactate synthase large subunit IlvG OS=Mycobacterium tuberculosis (strain ATCC 25618 / H37Rv) OX=83332 GN=ilvG PE=1 SV=1	117	1	C	UR	58.7172	58.7172	0	58.7172	9.42194	56.4132	56.4132	0	56.4132	9.05223	122.452	122.452	0	122.452	19.6491	65.6634	65.6634	0	65.6634	10.5365	85.3108	85.3108	0	85.3108	13.6892	64.2365	64.2365	0	64.2365	10.3076	54.2438	54.2438	0	54.2438	8.70413	65.6017	65.6017	0	65.6017	10.5267	50.5575	50.5575	0
sp|O06350|LIPF_MYCTU	lipF	Carboxylesterase/phospholipase LipF OS=Mycobacterium tuberculosis (strain ATCC 25618 / H37Rv) OX=83332 GN=lipF PE=1 SV=4	118	2	C	UR	59.3809	59.3809	66.1378	118.762	10.3092	64.475	64.475	54.7891	128.95	11.1936	67.8203	67.8203	66.6428	135.641	11.7744	63.9906	63.9906	49.0992	127.981	11.1096	53.5848	53.5848	37.3863	107.17	9.30298	46.4407	46.4407	17.8734	92.8814	8.06267	67.3416	67.3416	70.7771	134.683	11.6913	88.2249	88.2249	95.0345	176.45	15.3169	64.7378	64.7378	49.5995
sp|P9WIN9|MP64_MYCTU	mpt64	Immunogenic protein MPT64 OS=Mycobacterium tuberculosis (strain ATCC 25618 / H37Rv) OX=83332 GN=mpt64 PE=1 SV=1	119	24	C	UR	189.397	295.926	396.42	7102.23	13.0929	175.64	306.819	428.854	7363.65	13.5748	149.675	272.72	355.178	6545.28	12.0661	123.571	207.702	251.656	4984.84	9.18949	181.429	306.78	409.153	7362.72	13.5731	147.033	257.566	369.099	6181.59	11.3957	154.087	255.166	320.19	6123.99	11.2895	109.429	192.815	268.908	4627.57	8.53086	99.0561	164.716	209.918
tr|O53158|O53158_MYCTU	fadE15	Probable acyl-CoA dehydrogenase FadE15 OS=Mycobacterium tuberculosis (strain ATCC 25618 / H37Rv) OX=83332 GN=fadE15 PE=1 SV=1	120	6	C	UR	83.7002	113.406	85.1614	680.437	11.2367	76.7748	94.0194	69.7719	564.116	9.31579	114.545	120.38	58.0926	722.281	11.9277	98.7772	130.84	106.558	785.039	12.9641	95.2374	123.634	87.7763	741.807	12.2502	109.86	132.448	106.945	794.689	13.1235	77.9298	107.541	72.9696	645.244	10.6555	71.5539	94.287	69.0749	565.722	9.34231	73.9353	92.6913	65.7806
sp|O53666|FADE5_MYCTU	fadE5	Broad-specificity linear acyl-CoA dehydrogenase FadE5 OS=Mycobacterium tuberculosis (strain ATCC 25618 / H37Rv) OX=83332 GN=fadE5 PE=1 SV=1	120	13	C	UR	158.756	157.839	90.4728	2051.91	11.5732	105.665	134.069	97.331	1742.9	9.83036	159.752	147.469	80.0792	1917.09	10.8128	154.93	180.563	139.121	2347.31	13.2394	159.681	170.627	123.992	2218.15	12.5109	131.629	179.36	149.215	2331.69	13.1512	144.099	144.402	89.2487	1877.23	10.588	119.36	130.359	84.8083	1694.67	9.55834	111.371	119.14	79.2696
sp|P9WNN9|ECHA8_MYCTU	echA8	Probable enoyl-CoA hydratase EchA8 OS=Mycobacterium tuberculosis (strain ATCC 25618 / H37Rv) OX=83332 GN=echA8 PE=1 SV=1	121	6	C	UR	119.347	136.983	91.2151	821.9	11.5138	138.453	136.537	73.2887	819.221	11.4763	119.739	148.047	77.1527	888.279	12.4437	120.959	128.018	78.6655	768.107	10.7602	121.803	146.376	86.253	878.258	12.3033	148.056	152.914	74.4766	917.484	12.8528	89.4741	118.055	81.2833	708.331	9.92286	108.829	105.052	44.095	630.314	8.82993	120.915	117.747	58.0401
sp|P9WGB5|METZ_MYCTU	metZ	O-succinylhomoserine sulfhydrylase OS=Mycobacterium tuberculosis (strain ATCC 25618 / H37Rv) OX=83332 GN=metZ PE=1 SV=1	122	7	C	UR	175.496	221.399	181.46	1549.79	11.8517	164.909	188.674	148.225	1320.72	10.0999	119.937	182.639	147.04	1278.47	9.77682	167.474	261.013	237.644	1827.09	13.9723	175.652	260.289	231.209	1822.02	13.9335	143.737	255.968	237.315	1791.78	13.7022	167.907	178.86	142.18	1252.02	9.57454	124.576	168.595	141.115	1180.17	9.02506	111.799	150.641	122.011
sp|P9WJA5|HIGB1_MYCTU	higB1	Probable endoribonuclease HigB1 OS=Mycobacterium tuberculosis (strain ATCC 25618 / H37Rv) OX=83332 GN=higB1 PE=1 SV=1	123	1	C	UR	25.3001	25.3001	0	25.3001	9.07848	18.4374	18.4374	0	18.4374	6.61594	57.9946	57.9946	0	57.9946	20.8103	24.711	24.711	0	24.711	8.86707	36.9772	36.9772	0	36.9772	13.2686	32.7329	32.7329	0	32.7329	11.7456	34.1153	34.1153	0	34.1153	12.2417	24.6896	24.6896	0	24.6896	8.85943	23.7241	23.7241	0
sp|P9WL31|Y2895_MYCTU	Rv2895c	Uncharacterized protein Rv2895c OS=Mycobacterium tuberculosis (strain ATCC 25618 / H37Rv) OX=83332 GN=Rv2895c PE=1 SV=1	124	3	C	UR	139.635	187.156	103.195	561.469	13.4498	96.9859	142.808	86.7103	428.425	10.2628	101.415	143.046	77.2694	429.139	10.2799	124.236	178.389	124.738	535.168	12.8197	129.547	168.198	100.978	504.593	12.0873	83.2033	137.442	98.9058	412.326	9.8771	131.478	175.983	106.678	527.949	12.6468	101.768	143.301	97.1716	429.902	10.2981	75.137	115.197	81.0027
sp|P9WG81|FOLD_MYCTU	folD	Bifunctional protein FolD OS=Mycobacterium tuberculosis (strain ATCC 25618 / H37Rv) OX=83332 GN=folD PE=1 SV=1	125	7	C	UR	131.058	156.592	75.6622	1096.15	11.2866	94.5337	147.784	87.9683	1034.49	10.6517	143.9	165.86	76.9365	1161.02	11.9545	129.979	163.825	84.3256	1146.78	11.8079	116.238	154.11	78.3704	1078.77	11.1077	109.115	181.441	115.68	1270.09	13.0776	124.4	123.52	57.5543	864.638	8.90284	175.593	154.766	62.0827	1083.36	11.155	91.8656	139.522	84.1111
sp|I6YF08|ESTR2_MYCTU	TB22.2	Esterase Rv3036c OS=Mycobacterium tuberculosis (strain ATCC 25618 / H37Rv) OX=83332 GN=TB22.2 PE=1 SV=1	126	5	C	UR	100.545	116.912	32.5208	584.558	14.7966	98.514	90.2637	33.3045	451.319	11.424	130.705	121.467	32.3907	607.337	15.3732	72.2101	68.8278	27.0602	344.139	8.71101	83.0716	83.5506	20.4551	417.753	10.5744	50.7073	60.851	28.4143	304.255	7.70145	129.497	112.371	34.0201	561.853	14.2219	73.1248	71.7008	21.911	358.504	9.07462	77.77	64.1805	25.2984
sp|P9WGI9|GLYA1_MYCTU	glyA1	Serine hydroxymethyltransferase 1 OS=Mycobacterium tuberculosis (strain ATCC 25618 / H37Rv) OX=83332 GN=glyA1 PE=1 SV=2	127	15	C	UR	110.401	177.882	199.284	2668.23	12.6293	100.088	152.232	147.719	2283.48	10.8081	110.82	162.507	136.202	2437.6	11.5376	101.931	173.693	193.157	2605.39	12.3318	100.9	157.004	168.533	2355.07	11.147	105.492	164.797	170.828	2471.95	11.7002	91.8864	146.194	170.967	2192.91	10.3794	91.8351	123.445	106.838	1851.68	8.76433	90.1278	150.74	164.553
sp|P9WQD7|KASB_MYCTU	kasB	3-oxoacyl-[acyl-carrier-protein] synthase 2 OS=Mycobacterium tuberculosis (strain ATCC 25618 / H37Rv) OX=83332 GN=kasB PE=1 SV=1	128	4	C	UR	85.556	90.7779	47.6914	363.112	9.43266	91.3243	100.689	71.4118	402.756	10.4625	120.666	117.725	48.5938	470.901	12.2327	68.7368	89.2095	71.597	356.838	9.26968	100.931	104.718	52.2127	418.873	10.8812	97.1683	101.842	57.0129	407.37	10.5824	96.345	101.599	52.6698	406.397	10.5571	129.921	140.108	105.937	560.432	14.5585	95.628	115.709	89.8821
sp|A0A089QRB9|MSL3_MYCTU	msl3	Mycolipanoate synthase OS=Mycobacterium tuberculosis (strain ATCC 25618 / H37Rv) OX=83332 GN=msl3 PE=1 SV=2	129	11	C	UR	151.688	144.782	84.4096	1592.6	8.48283	182.386	177.984	119.995	1957.82	10.4281	166.133	177.293	114.378	1950.22	10.3877	140.097	180.057	120.808	1980.62	10.5496	167.01	186.518	123.485	2051.7	10.9282	180.139	224.241	159.273	2466.65	13.1384	160.799	157.461	96.5836	1732.07	9.22574	242.709	242.324	189.686	2665.57	14.1979	153.115	216.103	176.873
tr|I6Y231|I6Y231_MYCTU	mas	Probable multifunctional mycocerosic acid synthase membrane-associated Mas OS=Mycobacterium tuberculosis (strain ATCC 25618 / H37Rv) OX=83332 GN=mas PE=1 SV=1	129	15	C	UR	184.161	219.054	193.967	3285.81	11.9294	142.67	181.716	160.278	2725.74	9.89602	208.975	209.247	131.465	3138.71	11.3953	154.83	216.994	195.171	3254.91	11.8172	179.343	217.735	184.658	3266.03	11.8576	142.21	237.553	244.414	3563.3	12.9369	169.903	203.685	155.132	3055.27	11.0924	143.96	176.796	154.436	2651.93	9.62807	135.505	173.472	150.71
sp|P9WHF7|THT2_MYCTU	sseA	Putative thiosulfate sulfurtransferase SseA OS=Mycobacterium tuberculosis (strain ATCC 25618 / H37Rv) OX=83332 GN=sseA PE=1 SV=1	130	5	C	UR	99.4594	162.888	135.251	814.441	13.7237	82.1146	123.275	97.493	616.375	10.3862	92.4312	143.333	106.646	716.663	12.0761	79.9967	129.672	102.278	648.359	10.9251	111.816	149.998	109.422	749.992	12.6377	92.1468	114.554	80.5579	572.768	9.65137	96.5534	160.367	144.87	801.837	13.5113	69.5311	101.77	74.7313	508.849	8.57432	70.7359	101.058	70.7965
sp|P9WN11|OTSA_MYCTU	otsA	Trehalose-6-phosphate synthase OS=Mycobacterium tuberculosis (strain ATCC 25618 / H37Rv) OX=83332 GN=otsA PE=1 SV=1	132	1	C	UR	13.4899	13.4899	0	13.4899	9.31912	13.3224	13.3224	0	13.3224	9.20344	17.9744	17.9744	0	17.9744	12.4171	18.5192	18.5192	0	18.5192	12.7935	15.364	15.364	0	15.364	10.6138	16.5761	16.5761	0	16.5761	11.4512	9.78892	9.78892	0	9.78892	6.76242	18.6203	18.6203	0	18.6203	12.8634	21.0995	21.0995	0
sp|P9WFW1|SYC_MYCTU	cysS	Cysteine--tRNA ligase OS=Mycobacterium tuberculosis (strain ATCC 25618 / H37Rv) OX=83332 GN=cysS PE=1 SV=1	133	2	C	UR	242.439	242.439	143.985	484.878	12.8426	186.869	186.869	113.34	373.738	9.89894	233.884	233.884	157.524	467.768	12.3895	220.447	220.447	150.216	440.894	11.6777	236.919	236.919	189.51	473.837	12.5502	184.522	184.522	145.468	369.044	9.77461	240.879	240.879	142.091	481.758	12.76	155.974	155.974	127.153	311.948	8.26236	185.835	185.835	155.235
sp|P9WGE7|SODF_MYCTU	sodB	Superoxide dismutase [Fe] OS=Mycobacterium tuberculosis (strain ATCC 25618 / H37Rv) OX=83332 GN=sodB PE=1 SV=1	134	11	C	UR	129.076	240.94	235.67	2650.34	10.3139	104.23	203.302	221.701	2236.32	8.70275	192.111	312.06	350.644	3432.66	13.3584	225.274	388.337	411.557	4271.71	16.6236	179.397	299.872	299.97	3298.59	12.8366	201.708	365.792	445.984	4023.71	15.6585	110.077	157.991	124.409	1737.9	6.7631	118.642	194.898	204.491	2143.88	8.343	110.747	172.875	164.083
sp|P9WNE5|BFRB_MYCTU	bfrB	Bacterioferritin BfrB OS=Mycobacterium tuberculosis (strain ATCC 25618 / H37Rv) OX=83332 GN=bfrB PE=1 SV=1	135	4	C	UR	365.797	365.206	69.3807	1460.82	10.7042	285.858	300.584	85.9794	1202.34	8.81016	256.266	281.229	70.3758	1124.92	8.24287	401.813	433.484	105.596	1733.94	12.7055	522.568	586.157	190.991	2344.63	17.1804	439.912	533.006	217.088	2132.02	15.6225	277.16	272.403	71.3003	1089.61	7.98417	387.03	369.74	81.9693	1478.96	10.8371	260.117	269.978	75.1915
tr|O05882|O05882_MYCTU	Rv3237c	Conserved protein OS=Mycobacterium tuberculosis (strain ATCC 25618 / H37Rv) OX=83332 GN=Rv3237c PE=1 SV=1	136	2	C	UR	42.5203	42.5203	5.43856	85.0406	11.8267	36.8207	36.8207	10.8361	73.6413	10.2414	60.3168	60.3168	20.8151	120.634	16.7766	32.6802	32.6802	4.29278	65.3603	9.08972	39.6238	39.6238	20.4175	79.2476	11.021	30.7329	30.7329	4.06884	61.4659	8.54811	42.1283	42.1283	11.4843	84.2565	11.7176	41.8849	41.8849	25.3761	83.7697	11.6499	32.8211	32.8211	9.73775
sp|P9WK07|METE_MYCTU	metE	5-methyltetrahydropteroyltriglutamate--homocysteine methyltransferase OS=Mycobacterium tuberculosis (strain ATCC 25618 / H37Rv) OX=83332 GN=metE PE=1 SV=1	137	33	C	UR	136.671	214.587	207.886	7081.38	10.5148	126.977	218.658	254.239	7215.72	10.7143	133.258	200.024	185.47	6600.78	9.8012	142.338	234.436	256.521	7736.37	11.4874	145.591	240.298	260.742	7929.83	11.7747	112.707	264.909	342.721	8741.98	12.9806	150.007	185.686	159.073	6127.63	9.09864	134.648	264.672	314.02	8734.17	12.969	124.277	217.539	253.063
sp|I6Y778|FABG4_MYCTU	fabG4	3-oxoacyl-[acyl-carrier-protein] reductase [NADH] OS=Mycobacterium tuberculosis (strain ATCC 25618 / H37Rv) OX=83332 GN=fabG4 PE=1 SV=1	138	15	C	UR	141.38	177.923	118.817	2668.84	11.2128	150.084	210.6	164.545	3159	13.2721	155.836	187.302	99.4727	2809.53	11.8039	115.473	146.004	97.3293	2190.06	9.20125	129.901	155.123	90.9157	2326.85	9.77598	95.6297	147.734	107.004	2216.01	9.3103	129.579	173.584	108.102	2603.77	10.9394	137.295	178.501	118.238	2677.52	11.2492	146.261	210.011	155.866
sp|P9WMM3|HIS6_MYCTU	hisF	Imidazole glycerol phosphate synthase subunit HisF OS=Mycobacterium tuberculosis (strain ATCC 25618 / H37Rv) OX=83332 GN=hisF PE=1 SV=1	139	1	C	UR	99.0927	99.0927	0	99.0927	8.37353	133.053	133.053	0	133.053	11.2432	130.171	130.171	0	130.171	10.9998	115.33	115.33	0	115.33	9.74565	119.223	119.223	0	119.223	10.0746	150.273	150.273	0	150.273	12.6984	94.6764	94.6764	0	94.6764	8.00035	187.574	187.574	0	187.574	15.8504	154.01	154.01	0
tr|O53319|O53319_MYCTU	Rv3169	Conserved protein OS=Mycobacterium tuberculosis (strain ATCC 25618 / H37Rv) OX=83332 GN=Rv3169 PE=1 SV=3	140	16	C	UR	96.6141	224.84	272.383	3597.44	11.8265	99.0599	205.961	231.956	3295.37	10.8334	115.94	227.54	249.469	3640.65	11.9685	101.39	241.397	291.147	3862.35	12.6974	96.9949	242.343	277.49	3877.49	12.7471	111.379	228.883	260.066	3662.13	12.0392	80.3194	184.872	230.977	2957.95	9.72416	84.6335	174.193	181.615	2787.09	9.16248	80.2087	171.129	204.927
sp|P9WHM7|PUR9_MYCTU	purH	Bifunctional purine biosynthesis protein PurH OS=Mycobacterium tuberculosis (strain ATCC 25618 / H37Rv) OX=83332 GN=purH PE=1 SV=1	141	7	C	UR	121.697	204.867	210.732	1434.07	11.5568	145.789	186.26	194.98	1303.82	10.5071	130.625	189.653	199.604	1327.57	10.6985	139.725	205.28	218.123	1436.96	11.5801	136.132	197.22	181.832	1380.54	11.1254	155.022	220.825	227.432	1545.77	12.457	111.137	170.207	174.281	1191.45	9.60161	109.262	199.269	239.224	1394.88	11.241	127.302	199.117	251.737
sp|P9WQ79|GABT_MYCTU	gabT	4-aminobutyrate aminotransferase OS=Mycobacterium tuberculosis (strain ATCC 25618 / H37Rv) OX=83332 GN=gabT PE=1 SV=1	142	8	C	UR	237.664	208.565	72.8318	1668.52	12.7534	193.881	175.856	65.5629	1406.85	10.7533	191.028	190.357	93.7284	1522.86	11.64	226.791	213.684	87.1976	1709.47	13.0664	223.269	214.267	97.1358	1714.14	13.102	177.07	189.853	92.8693	1518.83	11.6092	208.896	179.782	73.1023	1438.25	10.9933	126.08	128.524	53.5863	1028.19	7.85899	147.594	134.484	52.6647
sp|L7N675|PPE18_MYCTU	PPE18	PPE family protein PPE18 OS=Mycobacterium tuberculosis (strain ATCC 25618 / H37Rv) OX=83332 GN=PPE18 PE=1 SV=1	143	2	C	UR	150.861	150.861	105.678	301.721	11.9818	215.37	215.37	108.269	430.741	17.1053	190.129	190.129	78.0291	380.258	15.1006	119.563	119.563	91.6823	239.127	9.49606	150.155	150.155	97.4961	300.311	11.9258	117.851	117.851	52.9711	235.702	9.36009	120.133	120.133	108.639	240.266	9.54131	77.6398	77.6398	64.3065	155.28	6.16638	117.38	117.38	89.0922
sp|P9WP39|CULP3_MYCTU	cut3	Probable carboxylesterase Culp3 OS=Mycobacterium tuberculosis (strain ATCC 25618 / H37Rv) OX=83332 GN=cut3 PE=1 SV=1	144	1	C	UR	163.426	163.426	0	163.426	9.62242	149.086	149.086	0	149.086	8.7781	194.494	194.494	0	194.494	11.4517	131.561	131.561	0	131.561	7.74625	112.633	112.633	0	112.633	6.63179	80.3031	80.3031	0	80.3031	4.7282	315.158	315.158	0	315.158	18.5563	293.414	293.414	0	293.414	17.276	258.312	258.312	0
tr|I6Y8B5|I6Y8B5_MYCTU	echA3	Probable enoyl-CoA hydratase EchA3 (Enoyl hydrase) (Unsaturated acyl-CoA hydratase) (Crotonase) OS=Mycobacterium tuberculosis (strain ATCC 25618 / H37Rv) OX=83332 GN=echA3 PE=1 SV=1	145	8	C	UR	54.1108	203.007	293.85	1624.05	10.5901	71.8134	222.676	327.581	1781.41	11.6162	64.059	199.78	272.005	1598.24	10.4218	72.1382	239.951	353.707	1919.61	12.5173	47.5579	215.035	312.792	1720.28	11.2176	78.7407	325.989	516.659	2607.91	17.0056	51.6843	156.804	212.505	1254.43	8.17986	65.5648	182.769	248.953	1462.16	9.53439	57.5387	170.938	246.17
sp|P9WMH3|CRPL_MYCTU	crp	CRP-like cAMP-activated global transcriptional regulator OS=Mycobacterium tuberculosis (strain ATCC 25618 / H37Rv) OX=83332 GN=crp PE=1 SV=1	146	3	C	UR	126.334	130.5	9.26795	391.501	10.055	156.827	150.211	32.683	450.633	11.5737	159.863	159.654	26.1687	478.961	12.3013	139.94	136.259	18.7786	408.776	10.4987	155.797	147.789	27.1206	443.366	11.3871	140.947	139.788	26.6321	419.363	10.7706	132.12	122.846	27.3316	368.539	9.46529	132.224	132.14	27.8663	396.421	10.1814	181.84	178.676	32.4085
sp|P9WJ89|MAZE5_MYCTU	mazE5	Antitoxin MazE5 OS=Mycobacterium tuberculosis (strain ATCC 25618 / H37Rv) OX=83332 GN=mazE5 PE=1 SV=1	147	1	C	UR	33.1171	33.1171	0	33.1171	10.3517	31.428	31.428	0	31.428	9.82375	40.6426	40.6426	0	40.6426	12.704	33.8212	33.8212	0	33.8212	10.5718	41.9868	41.9868	0	41.9868	13.1242	38.9268	38.9268	0	38.9268	12.1677	34.4334	34.4334	0	34.4334	10.7632	31.0794	31.0794	0	31.0794	9.71479	34.4833	34.4833	0
##sp|P9WPS3|CTPV_MYCTU	##ctpV	####Probable copper-exporting P-type ATPase V OS=Mycobacterium tuberculosis (strain ATCC 25618 / H37Rv) OX=83332 GN=ctpV PE=1 SV=1	148	1	C	UR	354.023	354.023	0	354.023	10.1479	304.793	304.793	0	304.793	8.73672	394.039	394.039	0	394.039	11.2949	416.647	416.647	0	416.647	11.943	509.831	509.831	0	509.831	14.614	725.079	725.079	0	725.079	20.784	294.625	294.625	0	294.625	8.44528	284.286	284.286	0	284.286	8.1489	205.317	205.317	0
sp|P9WN53|GCSP_MYCTU	gcvP	Probable glycine dehydrogenase (decarboxylating) OS=Mycobacterium tuberculosis (strain ATCC 25618 / H37Rv) OX=83332 GN=gcvP PE=1 SV=1	149	6	C	UR	176.485	198.941	174.558	1193.65	11.0507	132.017	175.581	162.805	1053.49	9.75317	202.43	188.544	135.12	1131.27	10.4732	157.217	240.849	249.618	1445.09	13.3786	184.605	226.92	218.375	1361.52	12.6049	137.848	235.665	269.034	1413.99	13.0907	164.496	180.012	145.604	1080.07	9.99926	126.685	173.995	169.474	1043.97	9.66505	138.509	179.743	166.419
sp|O53871|Y0859_MYCTU	fadA	Putative acyltransferase Rv0859 OS=Mycobacterium tuberculosis (strain ATCC 25618 / H37Rv) OX=83332 GN=fadA PE=1 SV=1	150	16	C	UR	57.2525	143.574	221.186	2297.18	9.38244	54.3801	145.08	221.702	2321.28	9.48089	69.7113	151.37	174.498	2421.93	9.89196	73.9259	210.822	359.466	3373.16	13.7771	73.5224	183.57	276.434	2937.13	11.9962	85.0248	227.192	379.067	3635.08	14.8469	51.1373	121.528	155.544	1944.44	7.94176	62.9412	167.576	232.854	2681.22	10.951	65.7956	179.523	270.868
tr|I6YEH6|I6YEH6_MYCTU	echA16	Probable enoyl-CoA hydratase EchA16 (Enoyl hydrase) (Unsaturated acyl-CoA hydratase) (Crotonase) OS=Mycobacterium tuberculosis (strain ATCC 25618 / H37Rv) OX=83332 GN=echA16 PE=1 SV=1	151	8	C	UR	169.984	219.635	160.721	1757.08	11.7201	181.806	217.177	135.318	1737.42	11.5889	166.19	186.772	91.0054	1494.18	9.96647	171.132	236.874	176.306	1894.99	12.6399	171.813	206.666	119.673	1653.33	11.028	181.04	230.707	137.258	1845.66	12.3109	154.564	191.403	121.86	1531.22	10.2135	151.311	183.591	108.811	1468.73	9.79669	167.869	201.182	134.2
sp|P9WKZ7|Y3400_MYCTU	Rv3400	Uncharacterized protein Rv3400 OS=Mycobacterium tuberculosis (strain ATCC 25618 / H37Rv) OX=83332 GN=Rv3400 PE=1 SV=1	152	2	C	UR	118.709	118.709	1.86255	237.418	12.0458	94.5695	94.5695	19.2682	189.139	9.59626	122.629	122.629	1.01327	245.258	12.4436	100.677	100.677	24.9604	201.353	10.216	98.914	98.914	9.40533	197.828	10.0371	106.745	106.745	31.625	213.49	10.8318	108.795	108.795	1.47836	217.59	11.0398	113.355	113.355	47.5429	226.709	11.5024	121.09	121.09	61.0807
sp|P9WMN9|GSA_MYCTU	hemL	Glutamate-1-semialdehyde 2,1-aminomutase OS=Mycobacterium tuberculosis (strain ATCC 25618 / H37Rv) OX=83332 GN=hemL PE=1 SV=1	153	6	C	UR	96.4519	112.327	80.333	673.96	13.3398	65.9291	90.6572	70.6048	543.943	10.7664	83.138	104.163	84.9968	624.979	12.3703	75.7587	89.229	64.5081	535.374	10.5968	81.7092	99.382	71.9863	596.292	11.8025	69.6075	78.3802	49.1476	470.281	9.30837	84.9804	111.89	86.6688	671.34	13.288	83.9096	80.8207	52.8875	484.924	9.59821	62.5025	75.1905	55.2681
sp|P9WJ03|SIR_MYCTU	sir	Sulfite reductase [ferredoxin] OS=Mycobacterium tuberculosis (strain ATCC 25618 / H37Rv) OX=83332 GN=sir PE=1 SV=1	154	18	C	UR	375.322	423.555	358.938	7623.99	12.5875	314.809	389.433	350.319	7009.8	11.5734	319.866	384.296	308.726	6917.33	11.4207	283.529	385.553	346.207	6939.95	11.4581	386.838	424.811	357.161	7646.6	12.6248	352.88	413.48	375.628	7442.64	12.288	284.101	328.383	267.059	5910.9	9.75909	264.741	331.123	284.357	5960.22	9.84052	240.985	284.263	247.173
sp|P9WK63|LPQE_MYCTU	lpqE	Putative lipoprotein LpqE OS=Mycobacterium tuberculosis (strain ATCC 25618 / H37Rv) OX=83332 GN=lpqE PE=1 SV=1	155	3	C	UR	278.478	243.115	88.2125	729.344	11.1504	322.554	249.372	129.074	748.117	11.4374	302.474	246.131	119.926	738.392	11.2887	214.107	204.845	83.954	614.535	9.39518	228.517	207.329	80.6956	621.988	9.50912	171.641	173.897	113.327	521.692	7.97577	425.458	352.661	186.855	1057.98	16.1748	322.19	261.116	176.743	783.349	11.976	289.623	241.854	136.666
sp|P9WHU1|PSA_MYCTU	prcA	Proteasome subunit alpha OS=Mycobacterium tuberculosis (strain ATCC 25618 / H37Rv) OX=83332 GN=prcA PE=1 SV=1	156	5	C	UR	101.131	114.53	100.427	572.649	9.33949	100.688	140.532	148.052	702.661	11.4599	100.303	123.044	110.317	615.219	10.0338	129.12	173.962	179.374	869.81	14.186	120.785	175.48	174.671	877.399	14.3097	99.3488	158.812	177.085	794.059	12.9505	96.2737	120.425	117.971	602.126	9.82024	70.6514	109.928	122.134	549.642	8.96426	81.9843	109.583	102.173
sp|P9WG71|THIL_MYCTU	thiL	Thiamine-monophosphate kinase OS=Mycobacterium tuberculosis (strain ATCC 25618 / H37Rv) OX=83332 GN=thiL PE=1 SV=1	157	1	C	UR	213.833	213.833	0	213.833	8.87524	212.175	212.175	0	212.175	8.80645	222.722	222.722	0	222.722	9.24417	288.712	288.712	0	288.712	11.9831	293.72	293.72	0	293.72	12.191	352.434	352.434	0	352.434	14.6279	203.6	203.6	0	203.6	8.45052	318.025	318.025	0	318.025	13.1998	304.099	304.099	0
sp|P9WFW5|SYR_MYCTU	argS	Arginine--tRNA ligase OS=Mycobacterium tuberculosis (strain ATCC 25618 / H37Rv) OX=83332 GN=argS PE=1 SV=1	158	6	C	UR	161.97	234.364	183.076	1406.18	12.2422	149.609	198.066	159.471	1188.4	10.3461	155.728	235.061	186.609	1410.36	12.2786	169.311	239.162	182.741	1434.97	12.4928	156.684	214.78	154.901	1288.68	11.2192	154.251	198.556	170.04	1191.34	10.3717	158.157	240.614	201.099	1443.69	12.5687	131.098	169.495	130.089	1016.97	8.85367	147.566	184.3	156.01
tr|O06216|O06216_MYCTU	Rv2161c	Conserved protein OS=Mycobacterium tuberculosis (strain ATCC 25618 / H37Rv) OX=83332 GN=Rv2161c PE=1 SV=1	159	1	C	UR	298.379	298.379	0	298.379	12.4282	192.304	192.304	0	192.304	8.00991	533.293	533.293	0	533.293	22.2129	223.701	223.701	0	223.701	9.31767	286.732	286.732	0	286.732	11.9431	155.126	155.126	0	155.126	6.46135	321.252	321.252	0	321.252	13.3809	177.583	177.583	0	177.583	7.39674	212.456	212.456	0
sp|L7N695|PE05_MYCTU	PE5	PE family immunomodulator PE5 OS=Mycobacterium tuberculosis (strain ATCC 25618 / H37Rv) OX=83332 GN=PE5 PE=1 SV=1	160	1	C	UR	18.493	18.493	0	18.493	9.47927	23.1838	23.1838	0	23.1838	11.8837	40.0007	40.0007	0	40.0007	20.5038	15.7071	15.7071	0	15.7071	8.05123	21.9808	21.9808	0	21.9808	11.267	23.9676	23.9676	0	23.9676	12.2854	20.159	20.159	0	20.159	10.3332	15.6654	15.6654	0	15.6654	8.02987	15.9319	15.9319	0
tr|I6Y0L1|I6Y0L1_MYCTU	mbtE	Phenyloxazoline synthase MbtB OS=Mycobacterium tuberculosis (strain ATCC 25618 / H37Rv) OX=83332 GN=mbtE PE=1 SV=2	161	1	C	UR	20.1957	20.1957	0	20.1957	9.67622	15.3074	15.3074	0	15.3074	7.33413	29.0946	29.0946	0	29.0946	13.9399	23.8218	23.8218	0	23.8218	11.4135	31.5582	31.5582	0	31.5582	15.1202	22.0826	22.0826	0	22.0826	10.5803	27.2325	27.2325	0	27.2325	13.0477	25.6821	25.6821	0	25.6821	12.3049	13.7402	13.7402	0
sp|P9WN61|GATB_MYCTU	gatB	Aspartyl/glutamyl-tRNA(Asn/Gln) amidotransferase subunit B OS=Mycobacterium tuberculosis (strain ATCC 25618 / H37Rv) OX=83332 GN=gatB PE=1 SV=1	162	6	C	UR	205.105	197.364	100.755	1184.18	10.6404	227.419	215.59	109.865	1293.54	11.623	226.745	210.823	91.9257	1264.94	11.366	176.276	165.372	75.4197	992.231	8.9156	189.265	182.028	83.6202	1092.17	9.81357	221.346	216.201	105.878	1297.21	11.6559	206.415	203.146	105.49	1218.88	10.9521	242.762	242.029	142.377	1452.18	13.0484	241.774	222.307	114.674
sp|P9WPD1|CLPB_MYCTU	clpB	Chaperone protein ClpB OS=Mycobacterium tuberculosis (strain ATCC 25618 / H37Rv) OX=83332 GN=clpB PE=1 SV=1	163	26	C	UR	147.411	209.187	189.65	5438.85	10.3322	161.491	220.286	212.47	5727.45	10.8804	156.754	239.041	227.114	6215.05	11.8067	124.141	195.119	189.23	5073.09	9.63735	147.164	204.161	186.13	5308.19	10.084	163.182	191.916	187.92	4989.8	9.47912	172.179	236.229	210.516	6141.95	11.6679	197.632	265.084	255.243	6892.2	13.0931	205.768	263.59	260.423
sp|P9WPC9|CLPC1_MYCTU	clpC1	ATP-dependent Clp protease ATP-binding subunit ClpC1 OS=Mycobacterium tuberculosis (strain ATCC 25618 / H37Rv) OX=83332 GN=clpC1 PE=1 SV=1	163	8	C	UR	121.811	148.292	172.93	1186.34	11.2609	117.626	131.01	112.281	1048.08	9.94852	134.531	142.099	98.3567	1136.79	10.7905	115.864	145.952	171.09	1167.62	11.0832	113.538	135.498	131.45	1083.99	10.2893	101.998	102.879	69.9325	823.033	7.81232	136.343	157.1	160.208	1256.8	11.9297	160	152.15	89.1566	1217.2	11.5538	199.79	201.902	153.049
sp|P9WGV3|SAHH_MYCTU	ahcY	Adenosylhomocysteinase OS=Mycobacterium tuberculosis (strain ATCC 25618 / H37Rv) OX=83332 GN=ahcY PE=1 SV=1	164	15	C	UR	262.842	363.874	269.334	5458.12	11.8208	240.793	414.877	362.017	6223.16	13.4776	226.952	336.121	237.118	5041.82	10.9192	196.25	276.802	194.448	4152.03	8.99214	228.096	304.522	213.893	4567.84	9.89266	193.175	320.307	266.051	4804.6	10.4054	249.23	343.953	252.192	5159.3	11.1736	213.988	398.142	383.298	5972.13	12.934	185.172	319.666	273.249
sp|O33363|GDSL_MYCTU	Rv0518	GDSL lipase Rv0518 OS=Mycobacterium tuberculosis (strain ATCC 25618 / H37Rv) OX=83332 GN=Rv0518 PE=1 SV=1	165	1	C	UR	348.471	348.471	0	348.471	14.3863	207.297	207.297	0	207.297	8.55806	401.11	401.11	0	401.11	16.5595	261.426	261.426	0	261.426	10.7927	290.515	290.515	0	290.515	11.9937	167.675	167.675	0	167.675	6.9223	372.325	372.325	0	372.325	15.3711	172.647	172.647	0	172.647	7.12756	200.773	200.773	0
sp|P9WFT9|SYP_MYCTU	proS	Proline--tRNA ligase OS=Mycobacterium tuberculosis (strain ATCC 25618 / H37Rv) OX=83332 GN=proS PE=1 SV=1	166	6	C	UR	186.988	160.984	95.4621	965.904	10.8144	180.638	167.496	99.5089	1004.98	11.2519	163.472	153.697	79.1359	922.18	10.3249	195.382	188.292	112.113	1129.75	12.6489	180.59	169.23	95.9735	1015.38	11.3683	242.129	222.702	141.633	1336.21	14.9605	143.884	128.334	71.303	770.003	8.62108	155.4	146.675	86.3605	880.049	9.85316	165.867	151.196	88.9026
sp|P9WH51|RS17_MYCTU	rpsQ	30S ribosomal protein S17 OS=Mycobacterium tuberculosis (strain ATCC 25618 / H37Rv) OX=83332 GN=rpsQ PE=1 SV=1	167	4	C	UR	819.12	712.347	461.197	2849.39	10.8508	951.571	784.359	476.251	3137.44	11.9478	585.193	546.458	375.189	2185.83	8.32393	1014.46	906.461	595.953	3625.84	13.8077	978.858	870.546	577.982	3482.18	13.2606	961.288	981.25	748.194	3925	14.9469	672.322	563.154	346.328	2252.62	8.57824	754.817	613.896	388.09	2455.58	9.35117	706.36	586.438	359.406
tr|P96404|P96404_MYCTU	echA1	Probable enoyl-CoA hydratase EchA1 (Enoyl hydrase) (Unsaturated acyl-CoA hydratase) (Crotonase) OS=Mycobacterium tuberculosis (strain ATCC 25618 / H37Rv) OX=83332 GN=echA1 PE=1 SV=1	168	5	C	UR	71.365	130.187	144.885	650.933	9.28398	98.8705	151.254	166.653	756.269	10.7863	58.0102	122.211	126.047	611.053	8.71519	105.356	168.699	193.749	843.493	12.0304	88.4725	159.641	177.71	798.204	11.3844	109.524	224.655	302.238	1123.28	16.0208	63.3083	117.976	132.165	589.881	8.41322	103.261	177.203	213.913	886.013	12.6368	74.5461	150.447	191.444
tr|O53740|O53740_MYCTU	Rv0455c	Conserved protein OS=Mycobacterium tuberculosis (strain ATCC 25618 / H37Rv) OX=83332 GN=Rv0455c PE=1 SV=3	169	6	C	UR	89.3517	201.387	227.327	1208.32	13.5939	95.0373	225.885	301.094	1355.31	15.2475	91.7557	197.465	252.916	1184.79	13.3292	54.7307	120.346	132.464	722.073	8.1235	55.6487	126.898	151.901	761.386	8.56579	49.4234	93.5689	103.378	561.413	6.31604	116.871	259.988	309.242	1559.93	17.5496	74.1036	138.693	158.675	832.157	9.36198	52.0857	117.22	131.777
tr|O53519|O53519_MYCTU	TB16.3	Conserved protein TB16.3 OS=Mycobacterium tuberculosis (strain ATCC 25618 / H37Rv) OX=83332 GN=TB16.3 PE=1 SV=1	170	13	C	UR	148.838	178.02	178.598	2314.26	12.251	160.285	179.898	150.939	2338.68	12.3803	182.546	172.54	127.147	2243.03	11.8739	69.7926	113.312	160.119	1473.05	7.79791	76.398	125.696	134.701	1634.04	8.65013	77.9429	81.0212	69.1144	1053.28	5.57572	213.476	225.331	196.617	2929.31	15.5069	137.791	172.483	133.474	2242.28	11.87	173.902	204.804	168.652
sp|P9WPU7|ATPA_MYCTU	atpA	ATP synthase subunit alpha OS=Mycobacterium tuberculosis (strain ATCC 25618 / H37Rv) OX=83332 GN=atpA PE=1 SV=1	171	13	C	UR	229.019	245.014	153.031	3185.18	12.555	200.166	214.098	151.971	2783.27	10.9708	184.268	202.399	119.063	2631.18	10.3713	184.004	224.687	189	2920.93	11.5133	177.402	212.659	152.076	2764.57	10.897	204.848	225.892	156.115	2936.6	11.5751	196.65	226.474	148.607	2944.17	11.6049	192.159	188.307	109.19	2447.99	9.64918	194.17	212.004	132.782
sp|P9WQ47|FAA23_MYCTU	fadD23	Long-chain-fatty-acid--AMP ligase FadD23 OS=Mycobacterium tuberculosis (strain ATCC 25618 / H37Rv) OX=83332 GN=fadD23 PE=1 SV=1	172	3	C	UR	144.178	174.173	55.9944	522.519	9.75462	208.378	195.686	73.1874	587.059	10.9595	190.134	202.609	47.1262	607.828	11.3472	181.405	179.328	33.5222	537.985	10.0433	194.135	183.129	39.3583	549.386	10.2562	161.241	184.437	58.3276	553.311	10.3295	206.538	192.962	25.2434	578.886	10.8069	163.686	262.478	206.377	787.435	14.7002	205.57	210.74	63.9559
sp|P9WQ45|FAD25_MYCTU	fadD25	Putative fatty-acid--CoA ligase fadD25 OS=Mycobacterium tuberculosis (strain ATCC 25618 / H37Rv) OX=83332 GN=fadD25 PE=1 SV=1	172	5	C	UR	35.4129	105.476	134.763	527.381	8.79777	56.4302	128.197	150.516	640.987	10.6929	46.3322	167.241	238.902	836.203	13.9495	40.3827	118.707	156.013	593.536	9.90136	45.5267	114.282	138.246	571.411	9.53227	49.6262	146.356	215.6	731.778	12.2075	41.5997	115.493	136.598	577.467	9.6333	64.8277	157.669	194.661	788.346	13.1512	72.866	145.476	173.658
sp|P9WQ59|FAA28_MYCTU	fadD28	Long-chain-fatty-acid--AMP ligase FadD28 OS=Mycobacterium tuberculosis (strain ATCC 25618 / H37Rv) OX=83332 GN=fadD28 PE=1 SV=1	172	4	C	UR	169.871	169.679	84.4971	678.716	10.8697	158.97	157.762	83.4213	631.046	10.1063	196.702	195.904	58.5516	783.618	12.5497	143.515	163.073	109.375	652.293	10.4466	171.152	188.137	103.5	752.55	12.0522	145.914	144.397	61.2642	577.587	9.25013	197.531	189.146	115.307	756.583	12.1168	150.254	194.635	137.009	778.538	12.4684	166.271	158.291	69.4456
sp|P9WJD7|ESPC_MYCTU	espC	ESX-1 secretion-associated protein EspC OS=Mycobacterium tuberculosis (strain ATCC 25618 / H37Rv) OX=83332 GN=espC PE=1 SV=1	173	3	C	UR	308.864	228.936	150.658	686.809	11.004	296.498	218.92	137.661	656.761	10.5226	251.181	197.983	130.385	593.948	9.51616	135.238	125.156	83.9627	375.468	6.01571	196.578	154.236	90.9388	462.709	7.41347	112.019	90.2027	54.5917	270.608	4.33565	372.701	332.433	215.249	997.299	15.9786	468.761	392.59	231.206	1177.77	18.8701	406.364	340.029	226.198
tr|O05582|O05582_MYCTU	Rv0999	DUF5642 domain-containing protein OS=Mycobacterium tuberculosis (strain ATCC 25618 / H37Rv) OX=83332 GN=Rv0999 PE=1 SV=1	174	1	C	UR	10.0889	10.0889	0	10.0889	5.56395	23.6088	23.6088	0	23.6088	13.02	20.4731	20.4731	0	20.4731	11.2907	14.0101	14.0101	0	14.0101	7.72644	18.1175	18.1175	0	18.1175	9.99164	23.0731	23.0731	0	23.0731	12.7246	22.1602	22.1602	0	22.1602	12.2211	22.4614	22.4614	0	22.4614	12.3873	27.3336	27.3336	0
sp|P0CL62|MAZF7_MYCTU	mazF7	Probable endoribonuclease MazF7 OS=Mycobacterium tuberculosis (strain ATCC 25618 / H37Rv) OX=83332 GN=mazF7 PE=1 SV=1	175	2	C	UR	48.6022	48.6022	24.6353	97.2043	12.6693	45.6294	45.6294	28.0912	91.2589	11.8944	49.7129	49.7129	5.01685	99.4258	12.9588	41.444	41.444	12.43	82.8881	10.8034	37.2715	37.2715	2.48381	74.5429	9.7157	36.2482	36.2482	9.02074	72.4964	9.44895	46.0547	46.0547	27.6589	92.1093	12.0052	40.1488	40.1488	0.347037	80.2975	10.4657	38.5096	38.5096	22.5268
sp|Q6MX39|UMAA_MYCTU	umaA	S-adenosylmethionine-dependent methyltransferase UmaA OS=Mycobacterium tuberculosis (strain ATCC 25618 / H37Rv) OX=83332 GN=umaA PE=1 SV=1	176	7	C	UR	162.553	158.576	51.0785	1110.03	11.5567	130.643	135.485	44.9499	948.398	9.87394	157.316	178.423	42.9191	1248.96	13.0032	120.695	130.426	39.5375	912.983	9.50523	149.822	145.494	42.0993	1018.46	10.6034	164.664	161.72	66.5855	1132.04	11.7859	159.302	140.91	49.7832	986.373	10.2693	119.706	145.821	69.6239	1020.75	10.6272	155.492	175.295	72.8397
sp|P9WGY1|RRF_MYCTU	frr	Ribosome-recycling factor OS=Mycobacterium tuberculosis (strain ATCC 25618 / H37Rv) OX=83332 GN=frr PE=1 SV=1	177	7	C	UR	620.77	881.596	812.197	6171.17	12.2374	555.481	844.56	832.478	5911.92	11.7233	450.813	734.885	622.851	5144.19	10.2009	566.438	914.77	882.906	6403.39	12.6978	666.48	872.299	792.839	6106.09	12.1083	685.656	872.186	855.559	6105.3	12.1067	479.615	771.091	639.42	5397.64	10.7035	527.064	690.508	617.143	4833.56	9.58489	352.115	622.24	580.841
sp|P9WMS7|GUAA_MYCTU	guaA	GMP synthase [glutamine-hydrolyzing] OS=Mycobacterium tuberculosis (strain ATCC 25618 / H37Rv) OX=83332 GN=guaA PE=1 SV=1	178	3	C	UR	127.718	128.943	25.7917	386.829	11.1554	108.981	106.238	8.46647	318.713	9.19104	131.17	132.583	15.0883	397.748	11.4703	140.152	137.365	11.8741	412.096	11.884	122.007	122.362	6.96501	367.087	10.586	140.409	148.532	34.4658	445.596	12.8501	111.073	123.374	33.6352	370.121	10.6736	112.789	127.202	25.5841	381.606	11.0048	139.58	129.284	38.711
sp|P9WN83|G3P_MYCTU	gap	Glyceraldehyde-3-phosphate dehydrogenase OS=Mycobacterium tuberculosis (strain ATCC 25618 / H37Rv) OX=83332 GN=gap PE=1 SV=1	179	25	C	UR	144.99	297.068	334.323	7426.69	11.2173	158.672	345.487	402.452	8637.19	13.0457	147.671	268.016	275.774	6700.41	10.1204	134.454	278.248	299.708	6956.2	10.5067	161.22	298.209	331.452	7455.22	11.2604	148.718	287.155	325.206	7178.87	10.843	140.14	243.396	267.853	6084.91	9.1907	178.934	346.868	403.189	8671.71	13.0978	146.117	283.843	323.205
sp|P9WJL1|MURF_MYCTU	murF	UDP-N-acetylmuramoyl-tripeptide--D-alanyl-D-alanine ligase OS=Mycobacterium tuberculosis (strain ATCC 25618 / H37Rv) OX=83332 GN=murF PE=1 SV=1	180	1	C	UR	52.6083	52.6083	0	52.6083	10.0543	57.1263	57.1263	0	57.1263	10.9177	62.6214	62.6214	0	62.6214	11.968	58.0431	58.0431	0	58.0431	11.093	57.1546	57.1546	0	57.1546	10.9232	43.931	43.931	0	43.931	8.39593	57.1462	57.1462	0	57.1462	10.9216	91.6467	91.6467	0	91.6467	17.5152	42.9645	42.9645	0
tr|P95187|P95187_MYCTU	fadE24	Probable acyl-CoA dehydrogenase FadE24 OS=Mycobacterium tuberculosis (strain ATCC 25618 / H37Rv) OX=83332 GN=fadE24 PE=1 SV=1	182	2	C	UR	57.5466	57.5466	19.027	115.093	13.5221	41.5381	41.5381	14.1763	83.0762	9.76047	65.941	65.941	27.3335	131.882	15.4946	52.082	52.082	6.06648	104.164	12.238	51.6208	51.6208	12.2174	103.242	12.1297	42.0981	42.0981	8.53067	84.1961	9.89205	48.7078	48.7078	10.4372	97.4156	11.4452	34.6692	34.6692	10.4763	69.3384	8.14643	31.3713	31.3713	1.9831
tr|L7N668|L7N668_MYCTU	Rv3196A	TetR family transcriptional regulator OS=Mycobacterium tuberculosis (strain ATCC 25618 / H37Rv) OX=83332 GN=Rv3196A PE=1 SV=1	183	3	C	UR	371.022	361.573	320.306	1084.72	11.2353	393.659	345.976	281.199	1037.93	10.7507	307.341	287.896	210.789	863.688	8.94592	522.448	456.005	388.124	1368.02	14.1697	543.662	483.037	406.706	1449.11	15.0096	532.308	476.53	394.772	1429.59	14.8074	253.86	270.242	228.66	810.725	8.39734	306.095	313.399	172.125	940.197	9.73839	209.982	223.524	200.087
sp|P96202|PPSC_MYCTU	ppsC	Phenolphthiocerol/phthiocerol polyketide synthase subunit C OS=Mycobacterium tuberculosis (strain ATCC 25618 / H37Rv) OX=83332 GN=ppsC PE=1 SV=2	184	3	C	UR	68.0607	83.6514	80.3247	250.954	11.4099	107.695	86.0596	48.4346	258.179	11.7384	75.677	92.19	78.2983	276.57	12.5745	74.2368	66.3329	43.0439	198.999	9.04768	79.7967	80.8015	59.2501	242.404	11.0212	70.4717	73.504	41.44	220.512	10.0258	84.5658	86.359	66.6263	259.077	11.7792	86.3111	85.7913	59.3447	257.374	11.7018	92.2859	78.4585	51.5491
tr|I6X9Y7|I6X9Y7_MYCTU	Rv0854	Conserved protein OS=Mycobacterium tuberculosis (strain ATCC 25618 / H37Rv) OX=83332 GN=Rv0854 PE=1 SV=1	185	3	C	UR	190.881	223.025	208.277	669.074	11.6832	126.217	233.225	265.73	699.675	12.2176	181.693	253.313	254.361	759.94	13.2699	104.946	139.223	132.054	417.668	7.29324	125.851	160.897	151.715	482.69	8.42864	101.055	148.264	135.922	444.791	7.76685	185.964	275.23	275.372	825.69	14.418	114.771	269.162	311.757	807.485	14.1001	131.945	206.59	202.467
tr|I6XF60|I6XF60_MYCTU	Rv2731	Conserved alanine and arginine rich protein OS=Mycobacterium tuberculosis (strain ATCC 25618 / H37Rv) OX=83332 GN=Rv2731 PE=1 SV=1	186	1	C	UR	86.5515	86.5515	0	86.5515	9.14123	92.6885	92.6885	0	92.6885	9.7894	102.152	102.152	0	102.152	10.7889	87.5316	87.5316	0	87.5316	9.24475	69.7016	69.7016	0	69.7016	7.36162	83.0311	83.0311	0	83.0311	8.76942	137.224	137.224	0	137.224	14.4931	129.592	129.592	0	129.592	13.687	158.352	158.352	0
sp|P9WPX1|DHOM_MYCTU	hom	Homoserine dehydrogenase OS=Mycobacterium tuberculosis (strain ATCC 25618 / H37Rv) OX=83332 GN=hom PE=1 SV=1	187	1	C	UR	290.965	290.965	0	290.965	10.8981	305.86	305.86	0	305.86	11.456	310.379	310.379	0	310.379	11.6253	287.242	287.242	0	287.242	10.7587	289.187	289.187	0	289.187	10.8315	318.561	318.561	0	318.561	11.9317	255.504	255.504	0	255.504	9.56991	264.205	264.205	0	264.205	9.89583	347.963	347.963	0
sp|P9WQ83|CBL_MYCTU	Rv2294	Putative cystathionine beta-lyase OS=Mycobacterium tuberculosis (strain ATCC 25618 / H37Rv) OX=83332 GN=Rv2294 PE=1 SV=1	188	5	C	UR	116.784	152.369	134.435	761.843	12.5227	101.444	121.513	101.308	607.563	9.98678	164.831	150.069	105.265	750.345	12.3338	96.5107	142.97	117.781	714.851	11.7503	116.604	146.321	121.24	731.605	12.0257	94.2441	134.94	114.677	674.7	11.0903	108.511	153.365	127.969	766.826	12.6047	102.227	105.241	76.9771	526.205	8.64946	74.842	109.947	92.2706
tr|O53670|O53670_MYCTU	Rv0248c	Probable succinate dehydrogenase [iron-sulfur subunit] (Succinic dehydrogenase) OS=Mycobacterium tuberculosis (strain ATCC 25618 / H37Rv) OX=83332 GN=Rv0248c PE=1 SV=1	189	15	C	UR	244.394	317.518	369.89	4762.77	12.7941	206.493	274.506	331.054	4117.59	11.061	180.574	245.54	269.294	3683.1	9.8938	289.662	333.931	397.821	5008.97	13.4554	228.702	293.051	346.798	4395.77	11.8082	180.69	295.839	408.053	4437.58	11.9205	191.525	256.645	267.177	3849.68	10.3413	179.77	239.32	298.752	3589.8	9.64316	184.903	225.406	262.454
sp|P9WPJ7|MTCA1_MYCTU	mtcA1	Beta-carbonic anhydrase 1 OS=Mycobacterium tuberculosis (strain ATCC 25618 / H37Rv) OX=83332 GN=mtcA1 PE=1 SV=1	190	9	C	UR	191.218	232.76	154.583	2094.84	11.1168	185.572	207.04	130.726	1863.36	9.88844	228.768	232.581	139.673	2093.23	11.1083	240.735	257.503	157.039	2317.52	12.2986	268.612	300.599	177.469	2705.39	14.3569	199.996	257.759	162.861	2319.83	12.3108	209.787	222.366	145.011	2001.3	10.6204	178.655	201.458	122.379	1813.12	9.62183	162.002	181.693	111.25
sp|P96218|GLTB_MYCTU	gltB	Glutamate synthase [NADPH] large chain OS=Mycobacterium tuberculosis (strain ATCC 25618 / H37Rv) OX=83332 GN=gltB PE=1 SV=3	191	8	C	UR	132.985	153.105	85.5407	1224.84	11.7057	144.562	136.634	57.8214	1093.07	10.4464	133.52	134.736	58.7494	1077.89	10.3013	198.86	165.404	79.6412	1323.24	12.6461	168.693	160.868	73.8956	1286.95	12.2993	166.44	158.703	81.5088	1269.62	12.1337	139.415	140.951	72.7655	1127.61	10.7765	129.624	121.112	45.4094	968.898	9.25968	128.651	136.438	71.9089
sp|P9WIC9|GPMA_MYCTU	gpmA	2,3-bisphosphoglycerate-dependent phosphoglycerate mutase OS=Mycobacterium tuberculosis (strain ATCC 25618 / H37Rv) OX=83332 GN=gpmA PE=1 SV=1	192	2	C	UR	99.0027	99.0027	22.5762	198.005	11.7043	84.4175	84.4175	28.3496	168.835	9.97997	78.9658	78.9658	28.9955	157.932	9.33547	114.35	114.35	47.5956	228.7	13.5187	87.183	87.183	20.6059	174.366	10.3069	164.625	164.625	95.1219	329.251	19.4623	59.4837	59.4837	2.22305	118.967	7.03226	81.3674	81.3674	28.1859	162.735	9.61939	76.4732	76.4732	28.7434
sp|P9WHB9|RL23_MYCTU	rplW	50S ribosomal protein L23 OS=Mycobacterium tuberculosis (strain ATCC 25618 / H37Rv) OX=83332 GN=rplW PE=1 SV=1	193	4	C	UR	110.845	166.773	141.562	667.093	9.36101	136.08	210.521	187.997	842.085	11.8166	130.494	177.223	147.733	708.893	9.94756	102.412	145.767	117.436	583.066	8.18189	121.347	154.157	115.102	616.629	8.65286	104.783	145.461	109.849	581.844	8.16474	135.94	224.665	221.043	898.659	12.6105	171.865	270.826	259.634	1083.3	15.2015	165.451	286.182	298.336
sp|P9WG35|TPX_MYCTU	tpx	Thiol peroxidase OS=Mycobacterium tuberculosis (strain ATCC 25618 / H37Rv) OX=83332 GN=tpx PE=1 SV=1	194	10	C	UR	57.202	69.1535	51.4172	691.535	13.2694	38.5346	55.2724	44.4729	552.724	10.6059	64.3094	76.0791	61.6476	760.791	14.5984	41.8203	55.4807	42.3067	554.807	10.6459	60.0045	66.8963	46.7138	668.963	12.8363	48.8945	48.5941	31.5395	485.941	9.32442	45.8242	60.5441	49.6972	605.441	11.6174	42.451	49.1683	34.2298	491.683	9.43461	30.9936	39.9598	30.4253
sp|P9WMT5|GRPE_MYCTU	grpE	Protein GrpE OS=Mycobacterium tuberculosis (strain ATCC 25618 / H37Rv) OX=83332 GN=grpE PE=1 SV=1	195	14	C	UR	232.327	405.67	369.496	5679.38	10.7368	207.083	441.321	432.528	6178.49	11.6804	215.832	406.688	388.947	5693.63	10.7638	174.88	264.942	222.565	3709.18	7.01217	181.602	248.287	192.192	3476.02	6.57139	145.363	247.555	217.564	3465.76	6.552	302.589	646.733	644.067	9054.26	17.117	267.217	584.641	589.279	8184.97	15.4736	251.318	532.472	550.792
tr|P96414|P96414_MYCTU	fadE4	Probable acyl-CoA dehydrogenase FadE4 OS=Mycobacterium tuberculosis (strain ATCC 25618 / H37Rv) OX=83332 GN=fadE4 PE=1 SV=1	196	13	C	UR	170.904	225.684	196.91	2933.89	11.3006	176.692	208.693	192.097	2713.01	10.4498	158.994	225.549	210.848	2932.14	11.2939	229.534	259.454	246.783	3372.91	12.9916	170.475	257.302	232.734	3344.92	12.8838	141.344	259.127	266.92	3368.65	12.9752	115.601	170.901	137.551	2221.71	8.55747	135.941	199.047	191.874	2587.6	9.96681	112.921	191.337	175.781
sp|P9WKI3|GUAB1_MYCTU	guaB1	GMP reductase OS=Mycobacterium tuberculosis (strain ATCC 25618 / H37Rv) OX=83332 GN=guaB1 PE=1 SV=1	197	9	C	UR	130.879	120.123	48.0193	1081.11	12.4258	95.1587	99.4635	41.003	895.171	10.2887	107.388	115.838	43.0626	1042.55	11.9825	124.238	115.906	45.2836	1043.15	11.9895	116.018	117.741	47.5626	1059.67	12.1794	107.733	107.354	37.5335	966.184	11.1049	108.885	109.312	53.4354	983.811	11.3075	87.7971	94.5725	39.4985	851.153	9.78276	85.7348	86.4157	38.8172
tr|O33332|O33332_MYCTU	ltp1	Probable lipid-transfer protein Ltp1 OS=Mycobacterium tuberculosis (strain ATCC 25618 / H37Rv) OX=83332 GN=ltp1 PE=1 SV=1	198	2	C	UR	378.746	378.746	287.113	757.491	13.5119	306.726	306.726	178.481	613.452	10.9425	284.4	284.4	119.675	568.801	10.1461	362.888	362.888	253.153	725.775	12.9461	349.249	349.249	217.391	698.497	12.4595	300.61	300.61	93.2878	601.22	10.7243	342.056	342.056	233.138	684.111	12.2029	214.08	214.08	21.896	428.16	7.63737	264.308	264.308	109.653
sp|P9WG47|GYRA_MYCTU	gyrA	DNA gyrase subunit A OS=Mycobacterium tuberculosis (strain ATCC 25618 / H37Rv) OX=83332 GN=gyrA PE=1 SV=1	199	4	C	UR	122.444	124.442	88.6111	497.77	11.1451	104.247	104.509	76.1031	418.037	9.35987	119.926	107.288	56.0382	429.151	9.60872	120.165	127.313	99.3305	509.252	11.4022	135.427	134.502	81.5499	538.007	12.046	131.805	145.658	116.447	582.631	13.0451	123.548	120.936	79.609	483.744	10.8311	114.263	120.281	79.9872	481.124	10.7724	122.617	131.637	101.802
sp|P9WIM9|PR28_MYCTU	mtc28	Proline-rich 28 kDa antigen OS=Mycobacterium tuberculosis (strain ATCC 25618 / H37Rv) OX=83332 GN=mtc28 PE=1 SV=1	200	2	C	UR	88.3422	88.3422	70.0143	176.684	12.5352	86.629	86.629	59.327	173.258	12.2921	131.089	131.089	126.169	262.177	18.6006	51.4679	51.4679	35.6325	102.936	7.30296	71.1052	71.1052	55.6083	142.21	10.0894	44.7492	44.7492	33.892	89.4984	6.34962	88.3298	88.3298	72.4901	176.66	12.5334	77.8384	77.8384	77.9015	155.677	11.0448	65.2037	65.2037	48.2282
sp|O53554|ILVX_MYCTU	ilvX	Putative acetolactate synthase large subunit IlvX OS=Mycobacterium tuberculosis (strain ATCC 25618 / H37Rv) OX=83332 GN=ilvX PE=1 SV=1	201	5	C	UR	154.53	157.081	88.842	785.407	9.80794	114.315	150.338	129.466	751.69	9.38689	126.446	191.985	139.126	959.926	11.9873	142.73	171.725	117.705	858.624	10.7223	162.081	183.64	113.157	918.2	11.4662	111.306	199.139	188.937	995.694	12.434	114.827	144.454	98.6445	722.269	9.0195	92.564	208.258	234.954	1041.29	13.0033	106.315	194.954	210.792
sp|P9WPD5|CISY1_MYCTU	gltA2	Citrate synthase 1 OS=Mycobacterium tuberculosis (strain ATCC 25618 / H37Rv) OX=83332 GN=gltA2 PE=1 SV=1	202	24	C	UR	145.421	255.969	261.194	6143.27	9.98293	156.871	270.243	295.1	6485.84	10.5396	173.126	245.321	212.298	5887.71	9.56764	205.459	340.337	374.553	8168.1	13.2733	178.081	300.54	306.692	7212.96	11.7212	199.394	359.584	388.459	8630.02	14.024	136.785	208.1	178.451	4994.4	8.116	181.998	300.152	312.574	7203.65	11.7061	166.61	283.823	302.131
sp|P9WHN3|PURA_MYCTU	purA	Adenylosuccinate synthetase OS=Mycobacterium tuberculosis (strain ATCC 25618 / H37Rv) OX=83332 GN=purA PE=1 SV=1	203	4	C	UR	81.5749	134.472	163.34	537.887	10.5291	84.8572	127.617	146.67	510.468	9.99234	69.5134	116.635	126.707	466.541	9.13248	93.8649	164.036	205.37	656.142	12.8439	92.9043	147.617	168.842	590.468	11.5583	124.66	174.716	198.861	698.864	13.6802	66.0248	134.838	179.226	539.35	10.5577	103.908	154.52	174.926	618.078	12.0988	86.6858	122.698	135.823
sp|I6Y0R5|FOLC_MYCTU	folC	Dihydrofolate synthase/folylpolyglutamate synthase OS=Mycobacterium tuberculosis (strain ATCC 25618 / H37Rv) OX=83332 GN=folC PE=1 SV=1	204	1	C	UR	100.184	100.184	0	100.184	10.0009	94.2364	94.2364	0	94.2364	9.40714	116.411	116.411	0	116.411	11.6208	110.086	110.086	0	110.086	10.9893	112.419	112.419	0	112.419	11.2222	139.306	139.306	0	139.306	13.9062	69.41	69.41	0	69.41	6.92885	132.349	132.349	0	132.349	13.2117	127.353	127.353	0
tr|I6XY36|I6XY36_MYCTU	Rv1498A	Conserved protein OS=Mycobacterium tuberculosis (strain ATCC 25618 / H37Rv) OX=83332 GN=Rv1498A PE=1 SV=1	205	1	C	UR	353.586	353.586	0	353.586	12.7081	264.605	264.605	0	264.605	9.51005	353.076	353.076	0	353.076	12.6898	376.146	376.146	0	376.146	13.5189	359.954	359.954	0	359.954	12.937	286.701	286.701	0	286.701	10.3042	335.075	335.075	0	335.075	12.0428	214.964	214.964	0	214.964	7.72595	238.261	238.261	0
sp|P9WJE1|ESPA_MYCTU	espA	ESX-1 secretion-associated protein EspA OS=Mycobacterium tuberculosis (strain ATCC 25618 / H37Rv) OX=83332 GN=espA PE=1 SV=1	206	8	C	UR	129.793	187.751	153.046	1502	10.9815	100.121	205.04	221.328	1640.32	11.9928	138.991	193.597	168.319	1548.77	11.3235	54.1881	147.92	189.158	1183.36	8.65184	81.2103	207.05	274.497	1656.4	12.1103	66.1823	181.191	239.664	1449.53	10.5979	191.633	194.932	132.728	1559.45	11.4015	162.548	179.105	124.175	1432.84	10.4759	179.788	213.111	172.943
sp|P9WG49|TOP1_MYCTU	topA	DNA topoisomerase 1 OS=Mycobacterium tuberculosis (strain ATCC 25618 / H37Rv) OX=83332 GN=topA PE=1 SV=1	207	5	C	UR	153.372	139.15	74.6274	695.75	9.79718	193.912	156.358	90.7247	781.79	11.0088	150.201	139.077	74.5518	695.385	9.79205	156.147	134.813	71.1001	674.067	9.49186	181.432	157.029	79.8875	785.144	11.056	237.622	201.291	126.663	1006.45	14.1724	172.721	148.26	77.708	741.298	10.4386	188.138	175.903	102.364	879.513	12.3848	214.815	168.425	107.865
tr|O07411|O07411_MYCTU	fadD5	Probable fatty-acid-CoA ligase FadD5 (Fatty-acid-CoA synthetase) (Fatty-acid-CoA synthase) OS=Mycobacterium tuberculosis (strain ATCC 25618 / H37Rv) OX=83332 GN=fadD5 PE=1 SV=1	208	1	C	UR	176.39	176.39	0	176.39	7.67529	280.179	280.179	0	280.179	12.1915	235.417	235.417	0	235.417	10.2437	149.317	149.317	0	149.317	6.49724	193.581	193.581	0	193.581	8.42332	211.145	211.145	0	211.145	9.18756	190.718	190.718	0	190.718	8.29874	379.37	379.37	0	379.37	16.5076	482.04	482.04	0
tr|I6Y946|I6Y946_MYCTU	Rv0925c	Conserved protein OS=Mycobacterium tuberculosis (strain ATCC 25618 / H37Rv) OX=83332 GN=Rv0925c PE=1 SV=1	209	7	C	UR	318.815	433.183	399.189	3032.28	11.8074	250.093	440.066	415.364	3080.46	11.995	200.265	348.731	329.513	2441.12	9.50549	334.875	522.288	497.539	3656.02	14.2362	334.623	488.736	450.517	3421.15	13.3217	308.923	503.212	477.12	3522.49	13.7162	216.744	288.649	263.492	2020.55	7.86782	173.315	348.914	335.58	2442.4	9.51046	193.956	294.954	278.906
sp|P9WIT1|Y2280_MYCTU	Rv2280	Uncharacterized FAD-linked oxidoreductase Rv2280 OS=Mycobacterium tuberculosis (strain ATCC 25618 / H37Rv) OX=83332 GN=Rv2280 PE=1 SV=1	210	9	C	UR	82.1798	117.527	102.518	1057.75	11.4676	62.1546	109.416	107.166	984.748	10.6762	111.013	111.769	83.3283	1005.92	10.9058	68.1528	124.191	128.135	1117.72	12.1178	92.893	126.262	118.353	1136.36	12.3199	75.0593	138.572	164.737	1247.14	13.521	67.3489	87.5769	69.7933	788.192	8.54522	60.011	112.255	114.353	1010.3	10.9532	54.9927	97.2942	94.0947
sp|P9WH83|RL5_MYCTU	rplE	50S ribosomal protein L5 OS=Mycobacterium tuberculosis (strain ATCC 25618 / H37Rv) OX=83332 GN=rplE PE=1 SV=1	211	6	C	UR	190.118	332.293	330.327	1993.76	9.63904	194.709	396.874	394.658	2381.24	11.5124	220.601	340.385	276.814	2042.31	9.87376	212.618	362.596	352.848	2175.58	10.5181	212.47	335.904	287.503	2015.43	9.7438	156.141	311.093	314.113	1866.56	9.02407	213.509	368.492	339.487	2210.95	10.6891	203.497	434.958	444.359	2609.75	12.6171	229.968	564.77	619.881
sp|P9WIS9|ODP1_MYCTU	aceE	Pyruvate dehydrogenase E1 component OS=Mycobacterium tuberculosis (strain ATCC 25618 / H37Rv) OX=83332 GN=aceE PE=1 SV=2	212	22	C	UR	161.211	255.778	282.633	5627.12	11.9885	198.554	310.188	379.342	6824.14	14.5388	141.658	264.562	275.936	5820.38	12.4002	143.399	189.235	198.071	4163.18	8.86961	136.685	189.152	178.741	4161.34	8.86569	103.588	206.944	237.989	4552.76	9.6996	172.681	225.03	233.313	4950.66	10.5473	156.17	247.003	293.776	5434.07	11.5772	152.697	245.633	319.076
sp|P9WNP7|FADB2_MYCTU	fadB2	3-hydroxybutyryl-CoA dehydrogenase OS=Mycobacterium tuberculosis (strain ATCC 25618 / H37Rv) OX=83332 GN=fadB2 PE=1 SV=1	213	11	C	UR	83.3048	164.549	157.749	1810.04	10.4212	88.2543	166.813	176.202	1834.94	10.5646	79.2832	190.002	193.12	2090.02	12.0332	100.48	178.386	179.813	1962.25	11.2976	81.4099	164.532	161.623	1809.85	10.4201	86.6188	237.577	277.502	2613.35	15.0462	57.295	142.732	132.838	1570.06	9.03954	65.2223	150.949	160.544	1660.44	9.55994	96.8001	183.439	187.67
tr|O50383|O50383_MYCTU	Rv3354	DUF732 domain-containing protein OS=Mycobacterium tuberculosis (strain ATCC 25618 / H37Rv) OX=83332 GN=Rv3354 PE=1 SV=1	214	1	C	UR	187.683	187.683	0	187.683	12.9676	169.39	169.39	0	169.39	11.7037	197.388	197.388	0	197.388	13.6382	172.817	172.817	0	172.817	11.9405	187.443	187.443	0	187.443	12.9511	130.705	130.705	0	130.705	9.0308	190.729	190.729	0	190.729	13.1781	104.254	104.254	0	104.254	7.20328	106.91	106.91	0
sp|P9WNG7|ETFB_MYCTU	etfB	Electron transfer flavoprotein subunit beta OS=Mycobacterium tuberculosis (strain ATCC 25618 / H37Rv) OX=83332 GN=etfB PE=1 SV=1	215	31	C	UR	77.2553	148.377	179.523	4599.68	9.70823	63.6075	141.541	206.15	4387.76	9.26094	70.3024	158.359	193.922	4909.13	10.3614	67.5651	147.352	197.375	4567.92	9.64118	66.9336	140.515	183.56	4355.97	9.19385	66.5638	160.728	246.314	4982.58	10.5164	84.5558	213.587	318.526	6621.19	13.9749	86.0299	207.441	344.657	6430.68	13.5728	76.8188	210.461	339.85
sp|P9WQA7|Y2298_MYCTU	Rv2298	Uncharacterized oxidoreductase Rv2298 OS=Mycobacterium tuberculosis (strain ATCC 25618 / H37Rv) OX=83332 GN=Rv2298 PE=1 SV=1	216	2	C	UR	100.781	100.781	103.03	201.563	10.4142	112.458	112.458	104.157	224.915	11.6208	112.19	112.19	97.6439	224.38	11.5931	95.5805	95.5805	86.418	191.161	9.87677	99.7513	99.7513	92.218	199.503	10.3078	118.802	118.802	118.051	237.605	12.2764	111.728	111.728	111.785	223.456	11.5454	109.601	109.601	99.5059	219.202	11.3256	106.838	106.838	97.5191
sp|P9WGY9|RPOB_MYCTU	rpoB	DNA-directed RNA polymerase subunit beta OS=Mycobacterium tuberculosis (strain ATCC 25618 / H37Rv) OX=83332 GN=rpoB PE=1 SV=1	217	22	C	UR	155.91	165.435	115.133	3639.57	12.1014	130.75	141.328	94.4682	3109.21	10.338	139.625	147.82	84.8207	3252.05	10.8129	124.948	153.097	111.033	3368.14	11.1989	133.466	158.831	114.68	3494.28	11.6183	106.72	135.399	94.8988	2978.77	9.90424	154.855	162.742	110.027	3580.32	11.9043	132.502	150.081	113.525	3301.79	10.9783	132.15	152.345	113.684
tr|I6YG46|I6YG46_MYCTU	gadB	Glutamate decarboxylase OS=Mycobacterium tuberculosis (strain ATCC 25618 / H37Rv) OX=83332 GN=gadB PE=1 SV=1	218	4	C	UR	92.8075	103.288	82.2209	413.154	10.9321	74.9454	94.5399	90.7516	378.159	10.0062	127.248	146.243	124.494	584.973	15.4785	95.2344	100.914	76.9793	403.654	10.6808	111.584	118.864	91.3533	475.458	12.5807	92.9542	111.034	97.5891	444.135	11.7519	91.3194	86.1207	60.1757	344.483	9.11511	102.817	98.7256	62.583	394.902	10.4492	75.7396	85.0836	70.8942
sp|P9WHV9|PPK1_MYCTU	ppk	Polyphosphate kinase OS=Mycobacterium tuberculosis (strain ATCC 25618 / H37Rv) OX=83332 GN=ppk PE=1 SV=1	219	1	C	UR	18.8046	18.8046	0	18.8046	10.0298	25.3467	25.3467	0	25.3467	13.5192	27.1601	27.1601	0	27.1601	14.4864	14.1163	14.1163	0	14.1163	7.52924	22.0091	22.0091	0	22.0091	11.739	20.286	20.286	0	20.286	10.82	16.8881	16.8881	0	16.8881	9.00761	23.1965	23.1965	0	23.1965	12.3724	19.6791	19.6791	0
tr|O07178|O07178_MYCTU	Rv0457c	Probable peptidase OS=Mycobacterium tuberculosis (strain ATCC 25618 / H37Rv) OX=83332 GN=Rv0457c PE=1 SV=2	220	2	C	UR	100.387	100.387	28.4092	200.775	14.3655	69.5475	69.5475	23.799	139.095	9.95231	96.4593	96.4593	24.1221	192.919	13.8034	76.5793	76.5793	25.2345	153.159	10.9586	79.7104	79.7104	22.3436	159.421	11.4066	71.6499	71.6499	8.4552	143.3	10.2532	69.3988	69.3988	30.2715	138.798	9.93102	74.1663	74.1663	50.6882	148.333	10.6133	60.9093	60.9093	20.7967
sp|P9WH25|RS9_MYCTU	rpsI	30S ribosomal protein S9 OS=Mycobacterium tuberculosis (strain ATCC 25618 / H37Rv) OX=83332 GN=rpsI PE=1 SV=1	221	9	C	UR	386.152	328.41	223.776	2955.69	11.1527	438.754	390.886	299.226	3517.98	13.2744	355.437	342.859	242.165	3085.73	11.6434	339.326	278.435	170.638	2505.92	9.4556	301.984	283.85	183.953	2554.65	9.63949	285.431	268.872	198.665	2419.85	9.13083	435.298	340.601	229.262	3065.41	11.5667	403.714	364.803	296.203	3283.23	12.3886	401.374	345.944	243.066
sp|P9WHF3|RHO_MYCTU	rho	Transcription termination factor Rho OS=Mycobacterium tuberculosis (strain ATCC 25618 / H37Rv) OX=83332 GN=rho PE=1 SV=1	222	10	C	UR	109.086	124.31	97.7711	1243.1	8.42813	129.051	158.133	121.964	1581.33	10.7213	133.22	184.977	180.611	1849.77	12.5414	92.8829	121.384	95.5091	1213.84	8.22975	113.111	139.843	113.405	1398.43	9.48127	130.774	156.951	121.425	1569.51	10.6412	122.235	152.447	127.163	1524.47	10.3358	162.477	214.441	206.008	2144.41	14.539	160.371	222.453	207.215
sp|P9WNM1|EFTS_MYCTU	tsf	Elongation factor Ts OS=Mycobacterium tuberculosis (strain ATCC 25618 / H37Rv) OX=83332 GN=tsf PE=1 SV=1	223	11	C	UR	165.652	170.408	77.4001	1874.49	10.0873	170.351	180.8	106.845	1988.8	10.7025	176.631	178.145	80.7545	1959.59	10.5453	127.673	135.442	65.1108	1489.86	8.0175	162.979	149.901	64.5931	1648.91	8.87343	141.887	155.734	95.6184	1713.08	9.21874	197.415	203.608	110.298	2239.69	12.0526	218.081	255.564	195.774	2811.21	15.1282	220.24	259.722	203.719
sp|P9WGR1|INHA_MYCTU	inhA	Enoyl-[acyl-carrier-protein] reductase [NADH] OS=Mycobacterium tuberculosis (strain ATCC 25618 / H37Rv) OX=83332 GN=inhA PE=1 SV=1	225	1	C	UR	62.2258	62.2258	0	62.2258	7.99616	87.9886	87.9886	0	87.9886	11.3068	81.7416	81.7416	0	81.7416	10.504	50.8807	50.8807	0	50.8807	6.53829	58.0244	58.0244	0	58.0244	7.45628	86.3778	86.3778	0	86.3778	11.0998	64.093	64.093	0	64.093	8.23611	155.562	155.562	0	155.562	19.9902	131.301	131.301	0
tr|I6Y4U4|I6Y4U4_MYCTU	lpdB	Probable oxidoreductase OS=Mycobacterium tuberculosis (strain ATCC 25618 / H37Rv) OX=83332 GN=lpdB PE=1 SV=1	226	1	C	UR	215.999	215.999	0	215.999	12.5752	232.582	232.582	0	232.582	13.5406	196.722	196.722	0	196.722	11.4529	180.521	180.521	0	180.521	10.5097	183.11	183.11	0	183.11	10.6604	200.585	200.585	0	200.585	11.6778	160.863	160.863	0	160.863	9.36522	174.816	174.816	0	174.816	10.1776	172.462	172.462	0
sp|P9WIT9|OTC_MYCTU	argF	Ornithine carbamoyltransferase OS=Mycobacterium tuberculosis (strain ATCC 25618 / H37Rv) OX=83332 GN=argF PE=1 SV=1	227	4	C	UR	89.4413	78.5813	39.2236	314.325	9.06633	148.644	134.502	54.3815	538.006	15.5181	102.8	90.9693	41.2773	363.877	10.4956	104.356	97.2952	32.208	389.181	11.2255	93.0689	79.0661	34.021	316.264	9.12226	102.444	93.5418	45.486	374.167	10.7924	81.0283	71.3731	36.5016	285.493	8.23469	109.117	106.114	55.5667	424.455	12.2429	119.44	115.296	57.7832
sp|P9WK13|MDH_MYCTU	mdh	Malate dehydrogenase OS=Mycobacterium tuberculosis (strain ATCC 25618 / H37Rv) OX=83332 GN=mdh PE=1 SV=1	229	13	C	UR	188.279	211.316	106.414	2747.11	10.7196	165.143	182.244	90.2236	2369.17	9.24481	202.365	222.962	115.661	2898.5	11.3103	194.226	255.993	152.797	3327.9	12.9859	207.497	224.462	130.325	2918.01	11.3865	173.844	265.488	193.032	3451.34	13.4676	171.019	172.455	81.0947	2241.92	8.74826	178.078	217.093	136.614	2822.21	11.0126	195.517	219.295	119.566
sp|P96890|ACCA3_MYCTU	accA3	Biotin-dependent acyl-coenzyme A carboxylase alpha3 subunit OS=Mycobacterium tuberculosis (strain ATCC 25618 / H37Rv) OX=83332 GN=accA3 PE=1 SV=2	230	19	C	UR	123.638	141.679	100.722	2691.91	9.93524	123.897	160.932	125.421	3057.7	11.2853	143.242	165.548	117.179	3145.4	11.609	117.196	141.548	98.1978	2689.42	9.92604	117.751	154.469	108.352	2934.91	10.8321	103.079	168.825	156.921	3207.67	11.8388	114.759	141.343	96.5104	2685.52	9.91164	129.36	185.573	162.874	3525.88	13.0132	138.933	166.114	133.771
sp|O53532|Y2258_MYCTU	Rv2258c	S-adenosylmethionine-dependent methyltransferase Rv2258c OS=Mycobacterium tuberculosis (strain ATCC 25618 / H37Rv) OX=83332 GN=Rv2258c PE=1 SV=1	233	1	C	UR	244.575	244.575	0	244.575	8.06516	252.294	252.294	0	252.294	8.31969	299.431	299.431	0	299.431	9.87409	387.002	387.002	0	387.002	12.7619	350.057	350.057	0	350.057	11.5436	578.932	578.932	0	578.932	19.091	165.426	165.426	0	165.426	5.45512	375.354	375.354	0	375.354	12.3777	379.419	379.419	0
sp|P0CG95|Y814_MYCTU	sseC2	Uncharacterized protein Rv0814c OS=Mycobacterium tuberculosis (strain ATCC 25618 / H37Rv) OX=83332 GN=sseC2 PE=1 SV=1	234	3	C	UR	187.953	211.484	87.6153	634.451	9.50796	210.757	249.486	124.772	748.458	11.2165	247.041	276.959	86.068	830.878	12.4516	193.883	256.703	155.474	770.11	11.541	234.634	289.925	162.861	869.776	13.0346	265.826	315.844	197.419	947.533	14.1998	152.6	123.646	54.433	370.938	5.55892	243.457	352.722	330.752	1058.17	15.8578	114.058	147.511	66.1076
sp|P9WPH1|RIBD_MYCTU	ribD	Riboflavin biosynthesis protein RibD OS=Mycobacterium tuberculosis (strain ATCC 25618 / H37Rv) OX=83332 GN=ribD PE=1 SV=1	235	2	C	UR	102.31	102.31	102.311	204.621	9.5766	99.8873	99.8873	95.2142	199.775	9.3498	111.083	111.083	105.376	222.165	10.3977	120.947	120.947	130.619	241.894	11.3211	120.271	120.271	119.348	240.541	11.2578	152.804	152.804	162.763	305.608	14.303	115.741	115.741	124.74	231.483	10.8338	126.949	126.949	137.252	253.898	11.8829	118.344	118.344	118.654
sp|P9WM91|Y036_MYCTU	Rv0036c	Uncharacterized protein Rv0036c OS=Mycobacterium tuberculosis (strain ATCC 25618 / H37Rv) OX=83332 GN=Rv0036c PE=1 SV=1	236	2	C	UR	233.702	233.702	112.664	467.404	13.1932	165.503	165.503	41.8586	331.006	9.34317	194.493	194.493	79.1678	388.987	10.9798	199.309	199.309	26.4347	398.617	11.2516	223.954	223.954	34.8857	447.909	12.6429	174.594	174.594	13.5955	349.187	9.85637	240.416	240.416	128.994	480.832	13.5722	186.971	186.971	59.3474	373.941	10.5551	152.437	152.437	36.117
sp|P9WIQ5|RECC_MYCTU	recC	RecBCD enzyme subunit RecC OS=Mycobacterium tuberculosis (strain ATCC 25618 / H37Rv) OX=83332 GN=recC PE=1 SV=1	237	1	C	UR	33.7412	33.7412	0	33.7412	10.7772	20.4724	20.4724	0	20.4724	6.53906	92.8908	92.8908	0	92.8908	29.6701	18.7182	18.7182	0	18.7182	5.97876	47.4942	47.4942	0	47.4942	15.1701	30.8993	30.8993	0	30.8993	9.8695	28.5051	28.5051	0	28.5051	9.10477	20.0033	20.0033	0	20.0033	6.38923	20.354	20.354	0
tr|I6X8R2|I6X8R2_MYCTU	zmp1	Probable zinc metalloprotease Zmp1 OS=Mycobacterium tuberculosis (strain ATCC 25618 / H37Rv) OX=83332 GN=zmp1 PE=1 SV=1	239	4	C	UR	169.323	172.352	61.1457	689.409	11.5687	157.461	156.223	49.5893	624.891	10.486	156.605	156.116	18.3349	624.462	10.4788	179.671	176.132	41.8436	704.529	11.8224	164.478	174.425	32.9062	697.7	11.7078	156.668	175.503	64.8406	702.014	11.7802	145.672	160.79	58.8579	643.158	10.7926	128.911	146.773	56.7122	587.094	9.85177	160.736	171.503	66.69
sp|P9WPY5|AROA_MYCTU	aroA	3-phosphoshikimate 1-carboxyvinyltransferase OS=Mycobacterium tuberculosis (strain ATCC 25618 / H37Rv) OX=83332 GN=aroA PE=1 SV=1	240	2	C	UR	149.719	149.719	154.351	299.439	11.7222	133.628	133.628	107.134	267.256	10.4624	161.992	161.992	160.439	323.983	12.6831	143.497	143.497	130.981	286.993	11.235	155.818	155.818	150.565	311.636	12.1997	135.009	135.009	104.523	270.018	10.5705	139.819	139.819	139.704	279.639	10.9471	122.426	122.426	80.1138	244.852	9.58531	135.319	135.319	95.7001
sp|P9WN37|GLN1A_MYCTU	glnA2	Glutamine synthetase OS=Mycobacterium tuberculosis (strain ATCC 25618 / H37Rv) OX=83332 GN=glnA2 PE=1 SV=1	241	6	C	UR	45.0936	72.6914	68.5665	436.149	11.8637	31.0425	58.4759	55.2408	350.855	9.54361	38.485	78.1687	64.5254	469.012	12.7576	45.1198	73.7009	70.5862	442.205	12.0284	46.913	80.6321	79.6802	483.792	13.1596	36.5463	60.993	56.091	365.958	9.95441	35.1589	81.314	86.648	487.884	13.2709	45.8511	54.1884	28.6714	325.13	8.84387	33.1935	52.5585	45.8835
sp|P9WPB5|CMAS2_MYCTU	cmaA2	Cyclopropane mycolic acid synthase 2 OS=Mycobacterium tuberculosis (strain ATCC 25618 / H37Rv) OX=83332 GN=cmaA2 PE=1 SV=1	242	4	C	UR	167.653	192.128	67.0769	768.512	9.23616	194.428	222.341	84.704	889.363	10.6886	192.387	244.602	120.815	978.407	11.7587	189.267	217.123	72.1351	868.491	10.4377	175.811	217.928	88.5945	871.711	10.4764	227.675	256.461	107.638	1025.84	12.3288	149.14	176.292	61.091	705.168	8.47487	231.81	265.027	99.7016	1060.11	12.7406	277.603	288.271	77.6875
tr|L7N655|L7N655_MYCTU	pepN	Aminopeptidase N OS=Mycobacterium tuberculosis (strain ATCC 25618 / H37Rv) OX=83332 GN=pepN PE=1 SV=1	243	23	C	UR	183.422	204.858	118.627	4711.74	12.2626	179.881	191.649	99.2336	4407.94	11.472	200.246	202.073	92.151	4647.67	12.0959	185.912	192.094	99.5333	4418.15	11.4985	188.446	192.587	98.3774	4429.49	11.5281	185.37	200.267	110.577	4606.15	11.9878	169.742	180.466	114.166	4150.72	10.8025	133.07	152.048	79.0442	3497.11	9.10147	141.954	154.548	83.4618
sp|P9WN39|GLN1B_MYCTU	glnA1	Glutamine synthetase OS=Mycobacterium tuberculosis (strain ATCC 25618 / H37Rv) OX=83332 GN=glnA1 PE=1 SV=1	245	43	C	UR	115.844	208.16	235.615	8950.89	12.2755	104.057	186.537	219.284	8021.1	11.0003	109.697	174.056	186.056	7484.42	10.2643	119.569	226.734	300.361	9749.55	13.3708	128.636	227.165	295.274	9768.08	13.3962	116.218	208.342	284.614	8958.71	12.2862	121.927	173.543	168.072	7462.33	10.234	103.873	149.255	168.668	6417.99	8.80179	85.6994	141.949	166.444
sp|P9WH27|RS8_MYCTU	rpsH	30S ribosomal protein S8 OS=Mycobacterium tuberculosis (strain ATCC 25618 / H37Rv) OX=83332 GN=rpsH PE=1 SV=1	246	1	C	UR	95.7217	95.7217	0	95.7217	7.33437	163.059	163.059	0	163.059	12.4939	128.952	128.952	0	128.952	9.88057	133.601	133.601	0	133.601	10.2368	112.035	112.035	0	112.035	8.58434	219.945	219.945	0	219.945	16.8526	82.6132	82.6132	0	82.6132	6.32998	121.549	121.549	0	121.549	9.31333	247.634	247.634	0
sp|O53182|KORA_MYCTU	korA	2-oxoglutarate oxidoreductase subunit KorA OS=Mycobacterium tuberculosis (strain ATCC 25618 / H37Rv) OX=83332 GN=korA PE=1 SV=3	247	2	C	UR	198.216	198.216	61.0621	396.433	10.6106	198.011	198.011	56.176	396.023	10.5996	216.248	216.248	48.4979	432.496	11.5759	175.123	175.123	80.3948	350.246	9.37442	194.051	194.051	69.1474	388.102	10.3877	162.238	162.238	57.8932	324.477	8.68469	201.786	201.786	67.5873	403.572	10.8017	276.942	276.942	70.1273	553.885	14.8249	245.478	245.478	125.667
tr|O07751|O07751_MYCTU	Rv1879	Amidohydro-rel domain-containing protein OS=Mycobacterium tuberculosis (strain ATCC 25618 / H37Rv) OX=83332 GN=Rv1879 PE=1 SV=1	248	2	C	UR	31.2487	31.2487	5.47113	62.4974	9.13148	31.8042	31.8042	8.437	63.6083	9.2938	40.5995	40.5995	1.66026	81.1989	11.864	47.6514	47.6514	6.49534	95.3027	13.9247	40.7397	40.7397	17.5299	81.4793	11.9049	49.8186	49.8186	14.2822	99.6372	14.558	23.0226	23.0226	0.88147	46.0452	6.72765	39.5572	39.5572	5.04896	79.1143	11.5594	37.7667	37.7667	14.1627
sp|O53896|PEPD_MYCTU	pepD	Serine protease PepD OS=Mycobacterium tuberculosis (strain ATCC 25618 / H37Rv) OX=83332 GN=pepD PE=1 SV=1	249	5	C	UR	238.87	234.683	78.1523	1173.41	10.8057	245.947	244.414	105.484	1222.07	11.2538	259.552	215.005	80.0228	1075.03	9.89971	279.345	326.873	138.799	1634.36	15.0505	262.408	280.52	112.451	1402.6	12.9163	229.994	276.049	132.706	1380.25	12.7104	323.054	290.642	143.78	1453.21	13.3823	194.056	156.466	72.0231	782.331	7.20434	156.847	147.181	59.2487
sp|P9WHH7|LPDA_MYCTU	lpdA	NAD(P)H dehydrogenase (quinone) OS=Mycobacterium tuberculosis (strain ATCC 25618 / H37Rv) OX=83332 GN=lpdA PE=1 SV=1	250	1	C	UR	98.1117	98.1117	0	98.1117	8.52004	139.136	139.136	0	139.136	12.0826	137.621	137.621	0	137.621	11.951	120.704	120.704	0	120.704	10.482	104.436	104.436	0	104.436	9.06925	150.928	150.928	0	150.928	13.1066	100.593	100.593	0	100.593	8.73548	170.01	170.01	0	170.01	14.7637	130.001	130.001	0
sp|P9WQE1|PPSE_MYCTU	ppsE	Phenolphthiocerol/phthiocerol polyketide synthase subunit E OS=Mycobacterium tuberculosis (strain ATCC 25618 / H37Rv) OX=83332 GN=ppsE PE=1 SV=1	251	7	C	UR	139.259	174.46	135.602	1221.22	10.6083	129.699	159.471	123.533	1116.3	9.69683	148.187	258.959	339.399	1812.71	15.7463	130.419	183.458	149.164	1284.21	11.1554	148.644	173.792	129.099	1216.54	10.5676	160.204	186.659	143.099	1306.61	11.35	151.739	171.363	137.426	1199.54	10.4199	141.488	172.18	105.022	1205.26	10.4696	126.123	164.226	121.487
sp|P9WLH9|Y2226_MYCTU	Rv2226	Uncharacterized protein Rv2226 OS=Mycobacterium tuberculosis (strain ATCC 25618 / H37Rv) OX=83332 GN=Rv2226 PE=1 SV=1	252	9	C	UR	99.8115	124.879	83.2387	1123.91	10.7614	92.1784	121.51	68.6683	1093.59	10.4711	120.516	138.791	83.5647	1249.12	11.9602	85.697	121.223	89.32	1091.01	10.4463	102.71	123.214	81.1791	1108.93	10.6179	90.229	125.072	78.3302	1125.65	10.7781	134.777	144.68	90.1723	1302.12	12.4678	105.828	127.656	79.1095	1148.9	11.0007	91.6319	133.41	86.7118
sp|P9WHB5|RL25_MYCTU	rplY	50S ribosomal protein L25 OS=Mycobacterium tuberculosis (strain ATCC 25618 / H37Rv) OX=83332 GN=rplY PE=1 SV=1	254	3	C	UR	153.262	157.947	30.3375	473.841	12.5696	138.379	121.654	34.7224	364.962	9.68137	161.937	148.318	29.8826	444.953	11.8033	119.949	125.798	24.2554	377.394	10.0111	116.418	127.083	35.1123	381.248	10.1134	89.0793	96.6749	34.7355	290.025	7.6935	203.972	188.076	35.2594	564.227	14.9673	144.161	130.367	56.1736	391.102	10.3748	127.082	160.662	93.0549
sp|I6WZG6|ENCAP_MYCTU	enc	Type 1 encapsulin shell protein OS=Mycobacterium tuberculosis (strain ATCC 25618 / H37Rv) OX=83332 GN=enc PE=1 SV=1	255	9	C	UR	146.315	252.095	192.869	2268.86	13.4106	120.788	205.916	164.597	1853.25	10.954	139.627	202.348	139.956	1821.13	10.7642	146.179	230.717	176.589	2076.45	12.2734	137.481	242.359	196.267	2181.23	12.8927	130.043	224.856	196.984	2023.71	11.9616	153.524	215.001	160.756	1935.01	11.4373	96.2661	150.595	108.489	1355.36	8.01115	104.036	155.932	114.152
sp|P9WI57|PNP_MYCTU	pnp	Polyribonucleotide nucleotidyltransferase OS=Mycobacterium tuberculosis (strain ATCC 25618 / H37Rv) OX=83332 GN=pnp PE=1 SV=1	256	22	C	UR	173.315	218.923	211.409	4816.31	10.9045	178.138	256.535	296.793	5643.76	12.7779	186.372	213.568	202.008	4698.49	10.6378	158.137	214.243	196.497	4713.34	10.6714	172.794	220.619	195.758	4853.61	10.989	172.918	242.183	270.956	5328.03	12.0631	140.077	194.05	201.954	4269.11	9.66561	137.645	217.109	285.058	4776.4	10.8142	153.694	230.407	288.085
sp|O53780|LPQN_MYCTU	lpqN	Lipoprotein LpqN OS=Mycobacterium tuberculosis (strain ATCC 25618 / H37Rv) OX=83332 GN=lpqN PE=1 SV=1	257	3	C	UR	309.319	341.538	213.78	1024.61	12.8082	280.821	342.15	249.609	1026.45	12.8312	246.404	273.347	152.864	820.04	10.2509	249.726	299.979	192.767	899.937	11.2497	232.101	271.295	175.611	813.886	10.174	184.589	263.317	204.508	789.952	9.87484	312.594	347.296	200.686	1041.89	13.0242	210.362	284.649	210.416	853.946	10.6748	218.884	242.979	155.162
sp|P9WNJ3|ESXN_MYCTU	esxN	ESAT-6-like protein EsxN OS=Mycobacterium tuberculosis (strain ATCC 25618 / H37Rv) OX=83332 GN=esxN PE=1 SV=1	258	1	C	UR	226.803	226.803	0	226.803	10.79	483.245	483.245	0	483.245	22.9901	475.899	475.899	0	475.899	22.6406	77.2678	77.2678	0	77.2678	3.67596	115.871	115.871	0	115.871	5.51249	93.7548	93.7548	0	93.7548	4.46032	241.911	241.911	0	241.911	11.5088	216.339	216.339	0	216.339	10.2922	170.882	170.882	0
sp|P9WNJ5|ESXL_MYCTU	esxL	ESAT-6-like protein EsxL OS=Mycobacterium tuberculosis (strain ATCC 25618 / H37Rv) OX=83332 GN=esxL PE=1 SV=1	258	2	C	UR	287.023	287.023	310.282	574.047	14.5979	288.689	288.689	240.101	577.378	14.6826	164.265	164.265	103.704	328.529	8.35444	181.142	181.142	211.032	362.285	9.21284	170.54	170.54	180.919	341.08	8.67361	104.954	104.954	97.0728	209.907	5.3379	360.014	360.014	369.32	720.028	18.3102	189.287	189.287	52.2031	378.575	9.62709	220.281	220.281	181.584
sp|P9WNI7|ESXO_MYCTU	esxO	ESAT-6-like protein EsxO OS=Mycobacterium tuberculosis (strain ATCC 25618 / H37Rv) OX=83332 GN=esxO PE=1 SV=1	258	6	C	UR	143.174	133.653	40.3239	801.918	12.9855	119.369	134.328	51.486	805.967	13.0511	125.946	129.408	29.1439	776.45	12.5731	90.9875	99.2692	47.1736	595.615	9.64482	94.2488	100.428	37.2896	602.57	9.75744	55.7691	63.4388	19.6556	380.633	6.1636	154.209	147.264	50.0002	883.586	14.308	99.7949	112.281	56.1837	673.685	10.909	104.88	109.178	49.2495
sp|P9WQ05|ARCA_MYCTU	arcA	Arginine deiminase OS=Mycobacterium tuberculosis (strain ATCC 25618 / H37Rv) OX=83332 GN=arcA PE=1 SV=1	259	5	C	UR	213.379	187.297	79.3398	936.485	12.403	184.12	160.735	64.4703	803.675	10.6441	178.959	188.482	58.6967	942.408	12.4815	147.183	164.167	69.157	820.837	10.8714	184.152	179.854	75.416	899.27	11.9101	144.658	148.158	81.6919	740.792	9.81122	198.673	222.072	130.895	1110.36	14.7058	119.336	120.692	65.1274	603.459	7.99236	160.881	138.635	58.4571
sp|P9WNX3|SERA_MYCTU	serA	D-3-phosphoglycerate dehydrogenase OS=Mycobacterium tuberculosis (strain ATCC 25618 / H37Rv) OX=83332 GN=serA PE=1 SV=1	260	16	C	UR	102.055	162.56	141.538	2600.96	10.7771	105.086	138.254	117.668	2212.07	9.16572	135.658	185.927	138.543	2974.83	12.3262	124.296	191.65	169.295	3066.4	12.7057	120.617	186.36	160.256	2981.76	12.3549	122.307	193.838	171.463	3101.41	12.8507	96.0289	155.521	128.642	2488.33	10.3104	112.329	150.986	116.676	2415.78	10.0098	90.0992	143.288	123.766
sp|P9WHH1|TRXB_MYCTU	trxB	Thioredoxin reductase OS=Mycobacterium tuberculosis (strain ATCC 25618 / H37Rv) OX=83332 GN=trxB PE=1 SV=1	261	3	C	UR	117.863	123.222	55.9858	369.666	11.9262	91.8259	108.774	64.9732	326.322	10.5278	110.531	120.688	66.0988	362.064	11.681	93.5525	114.382	51.6834	343.147	11.0707	107.169	120.498	55.2787	361.493	11.6626	76.3922	102.15	55.2231	306.45	9.88675	104.522	117.426	70.1979	352.278	11.3653	90.4971	111.728	81.1217	335.184	10.8138	84.1717	114.333	80.0928
sp|P9WKI1|INO1_MYCTU	ino1	Inositol-3-phosphate synthase OS=Mycobacterium tuberculosis (strain ATCC 25618 / H37Rv) OX=83332 GN=ino1 PE=1 SV=1	262	6	C	UR	208.352	264.984	153.293	1589.91	11.2316	169.653	279.957	228.062	1679.74	11.8663	219.291	271.035	138.807	1626.21	11.4881	181.082	248.69	163.42	1492.14	10.541	182.168	246.21	155.467	1477.26	10.4358	137.146	263.945	224.208	1583.67	11.1876	215.476	229.931	117.865	1379.59	9.74586	159.33	279.473	243.212	1676.84	11.8457	183.353	275.044	219.982
tr|O06418|O06418_MYCTU	Rv0552	Conserved protein OS=Mycobacterium tuberculosis (strain ATCC 25618 / H37Rv) OX=83332 GN=Rv0552 PE=1 SV=3	263	2	C	UR	82.0367	82.0367	11.3937	164.073	12.6175	55.5418	55.5418	3.96708	111.084	8.5425	129.555	129.555	14.3692	259.111	19.926	58.9815	58.9815	8.20279	117.963	9.07154	61.7524	61.7524	11.1873	123.505	9.49772	59.7506	59.7506	17.0955	119.501	9.18983	73.0228	73.0228	8.01062	146.046	11.2311	79.6723	79.6723	12.46	159.345	12.2538	49.8682	49.8682	7.51057
sp|P9WKG3|ISPG_MYCTU	ispG	4-hydroxy-3-methylbut-2-en-1-yl diphosphate synthase (flavodoxin) OS=Mycobacterium tuberculosis (strain ATCC 25618 / H37Rv) OX=83332 GN=ispG PE=1 SV=1	264	4	C	UR	41.3248	84.5377	107.037	338.151	7.96619	32.4795	102.597	147.817	410.389	9.66799	64.2205	96.9725	100.834	387.89	9.13795	38.9546	87.5912	113.704	350.365	8.25393	41.5341	95.7164	128.72	382.866	9.01959	45.2347	96.7056	122.064	386.822	9.1128	41.4529	99.4936	138.431	397.975	9.37553	70.6902	227.993	335.546	911.973	21.4844	55.6691	169.598	241.623
sp|P9WH53|RS16_MYCTU	rpsP	30S ribosomal protein S16 OS=Mycobacterium tuberculosis (strain ATCC 25618 / H37Rv) OX=83332 GN=rpsP PE=1 SV=1	265	3	C	UR	197.071	201.962	12.7639	605.886	11.0581	201.389	199.368	14.7554	598.103	10.916	208.911	195.589	35.7027	586.768	10.7091	163.605	168.933	17.5152	506.8	9.24963	168.221	193.48	46.4684	580.441	10.5937	127.356	130.396	31.4179	391.187	7.13957	210.373	210.464	1.60099	631.392	11.5236	212.664	337.557	252.797	1012.67	18.4823	190.999	188.629	7.04339
sp|P9WGU1|PSTS1_MYCTU	pstS1	Phosphate-binding protein PstS 1 OS=Mycobacterium tuberculosis (strain ATCC 25618 / H37Rv) OX=83332 GN=pstS1 PE=1 SV=1	267	17	C	UR	97.5335	136.666	106.06	2323.33	12.3854	88.1085	153.754	148.107	2613.81	13.9339	95.0034	145.619	108.139	2475.52	13.1967	80.0569	95.5439	70.0067	1624.25	8.65864	79.6453	87.3742	51.8525	1485.36	7.91827	63.3168	92.9633	76.2309	1580.38	8.42478	110.341	164.403	140.056	2794.85	14.899	75.9724	114.47	99.0122	1945.98	10.3738	62.1609	112.658	103.845
sp|P9WGZ1|RPOA_MYCTU	rpoA	DNA-directed RNA polymerase subunit alpha OS=Mycobacterium tuberculosis (strain ATCC 25618 / H37Rv) OX=83332 GN=rpoA PE=1 SV=1	268	19	C	UR	144.469	176.642	118.517	3356.2	8.04931	184.018	218.573	165.51	4152.89	9.96005	149.389	198.303	130.838	3767.76	9.03638	140.724	180.915	119.594	3437.38	8.24401	139.825	184.227	126.852	3500.31	8.39494	187.819	236.797	182.011	4499.15	10.7905	159.506	211.913	138.43	4026.36	9.65657	257.16	400.233	328.359	7604.43	18.238	265.529	386.896	319.419
sp|P9WGI1|SIGA_MYCTU	sigA	RNA polymerase sigma factor SigA OS=Mycobacterium tuberculosis (strain ATCC 25618 / H37Rv) OX=83332 GN=sigA PE=1 SV=1	269	1	C	UR	264.893	264.893	0	264.893	13.9017	199.73	199.73	0	199.73	10.4819	210.726	210.726	0	210.726	11.059	226.419	226.419	0	226.419	11.8825	271.967	271.967	0	271.967	14.2729	191.524	191.524	0	191.524	10.0513	234.827	234.827	0	234.827	12.3238	137.716	137.716	0	137.716	7.22739	167.672	167.672	0
tr|O53897|O53897_MYCTU	moaB2	MoCF_biosynth domain-containing protein OS=Mycobacterium tuberculosis (strain ATCC 25618 / H37Rv) OX=83332 GN=moaB2 PE=1 SV=3	270	6	C	UR	142.15	335.935	407.497	2015.61	11.6002	159.888	328.624	366.125	1971.74	11.3477	171.27	259.207	307.006	1555.24	8.95069	160.109	242.959	298.519	1457.75	8.38963	154.456	235.984	241.573	1415.9	8.14879	169.074	282.706	374.27	1696.24	9.76216	276.934	335.9	339.764	2015.4	11.599	259.134	437.942	493.082	2627.65	15.1226	225.406	436.684	487.772
sp|P9WMJ7|HTPG_MYCTU	htpG	Chaperone protein HtpG OS=Mycobacterium tuberculosis (strain ATCC 25618 / H37Rv) OX=83332 GN=htpG PE=1 SV=1	271	9	C	UR	77.1382	161.075	161.238	1449.67	9.84417	104.171	176.085	187.437	1584.77	10.7616	83.9585	186.588	195.292	1679.29	11.4034	73.3232	143.852	157.371	1294.67	8.7916	78.2063	159.102	161.799	1431.92	9.7236	83.2313	156.394	172.237	1407.55	9.55812	81.5884	174.745	176.676	1572.71	10.6797	129.353	245.784	312.129	2212.06	15.0212	140.061	232.618	265.338
sp|P9WK65|LPPX_MYCTU	lppX	Putative phthiocerol dimycocerosate transporter LppX OS=Mycobacterium tuberculosis (strain ATCC 25618 / H37Rv) OX=83332 GN=lppX PE=1 SV=1	272	2	C	UR	83.7789	83.7789	18.3117	167.558	11.901	98.8366	98.8366	15.2652	197.673	14.04	96.5908	96.5908	25.7629	193.182	13.721	69.0033	69.0033	30.6494	138.007	9.80211	56.2492	56.2492	22.5462	112.498	7.99035	67.5727	67.5727	18.2598	135.145	9.59888	94.19	94.19	12.1466	188.38	13.3799	61.7013	61.7013	9.33941	123.403	8.76484	76.0412	76.0412	10.5464
sp|P9WJL3|MURE_MYCTU	murE	UDP-N-acetylmuramoyl-L-alanyl-D-glutamate--2,6-diaminopimelate ligase OS=Mycobacterium tuberculosis (strain ATCC 25618 / H37Rv) OX=83332 GN=murE PE=1 SV=1	273	5	C	UR	64.1639	106.399	89.2013	531.996	12.2435	75.8622	92.9486	75.3883	464.743	10.6957	72.7339	91.9948	66.5139	459.974	10.5859	61.073	99.3503	86.9582	496.751	11.4323	71.7829	99.0549	70.6072	495.275	11.3984	73.0596	104.956	89.1872	524.781	12.0774	45.811	93.2125	83.1896	466.063	10.7261	60.887	92.7132	81.5886	463.566	10.6686	67.1654	88.3985	75.5772
sp|O69732|ESPH_MYCTU	espH	ESX-1 secretion-associated protein EspH OS=Mycobacterium tuberculosis (strain ATCC 25618 / H37Rv) OX=83332 GN=espH PE=1 SV=1	275	3	C	UR	212.031	193.042	45.6292	579.126	13.6144	160.519	145.236	48.4513	435.707	10.2429	198.975	199.684	26.2601	599.052	14.0829	169.672	146.639	53.5485	439.918	10.3418	191.73	176.423	45.434	529.269	12.4424	122.517	120.009	15.6234	360.028	8.46373	214.135	174.997	80.7352	524.991	12.3418	158.794	148.995	39.1649	446.986	10.508	132.761	112.897	38.1924
sp|P9WFX7|TRPC_MYCTU	trpC	Indole-3-glycerol phosphate synthase OS=Mycobacterium tuberculosis (strain ATCC 25618 / H37Rv) OX=83332 GN=trpC PE=1 SV=1	277	3	C	UR	279.288	266.742	123.768	800.227	10.9229	265.791	284.703	68.9059	854.108	11.6583	386.089	322.478	136.015	967.434	13.2052	226.328	233.355	143.941	700.066	9.55572	241.529	267.273	159.435	801.819	10.9446	269.215	235.511	64.6266	706.534	9.64401	237.88	256.728	138.205	770.185	10.5128	273.207	275.423	25.2625	826.268	11.2783	263.23	299.835	67.1714
tr|P95206|P95206_MYCTU	Rv0398c	Possible secreted protein OS=Mycobacterium tuberculosis (strain ATCC 25618 / H37Rv) OX=83332 GN=Rv0398c PE=1 SV=1	278	6	C	UR	49.9999	117.609	148.713	705.652	12.8965	41.4616	102.258	131.59	613.55	11.2133	64.0356	105.385	115.48	632.31	11.5561	42.3839	92.4823	112.532	554.894	10.1413	55.0605	85.1826	92.4305	511.095	9.3408	49.152	94.1489	112.191	564.893	10.324	78.1494	133.519	142.519	801.115	14.6412	40.2944	82.3319	107.072	493.992	9.02821	35.261	99.0237	136.618
sp|P9WMN1|HIS1_MYCTU	hisG	ATP phosphoribosyltransferase OS=Mycobacterium tuberculosis (strain ATCC 25618 / H37Rv) OX=83332 GN=hisG PE=1 SV=1	279	3	C	UR	111.798	129.313	114.567	387.938	12.9422	106.963	100.432	72.1378	301.297	10.0517	116.834	116.192	83.3143	348.576	11.629	105.48	119.605	100.711	358.814	11.9705	116.073	119.49	97.9938	358.47	11.9591	83.0337	98.3458	70.3445	295.037	9.84286	112.773	115.513	92.4201	346.54	11.5611	89.2591	114.342	100.703	343.026	11.4438	93.0168	85.926	53.5632
sp|P9WG61|Y1324_MYCTU	Rv1324	Uncharacterized protein Rv1324 OS=Mycobacterium tuberculosis (strain ATCC 25618 / H37Rv) OX=83332 GN=Rv1324 PE=1 SV=1	280	13	C	UR	103.37	129.683	115.11	1685.88	12.6886	105.919	129.477	122.498	1683.2	12.6685	117.559	143.265	105.191	1862.45	14.0176	59.4694	78.0368	57.6618	1014.48	7.63539	70.5151	85.0564	57.4733	1105.73	8.32221	56.5817	79.3413	64.4831	1031.44	7.76303	111.822	140.386	118.11	1825.02	13.7358	85.8599	120.504	109.129	1566.56	11.7906	90.7626	116.291	102.668
sp|P9WHE7|RL10_MYCTU	rplJ	50S ribosomal protein L10 OS=Mycobacterium tuberculosis (strain ATCC 25618 / H37Rv) OX=83332 GN=rplJ PE=1 SV=1	281	1	C	UR	504.997	504.997	0	504.997	10.8016	707.6	707.6	0	707.6	15.1352	511.703	511.703	0	511.703	10.9451	452.817	452.817	0	452.817	9.68553	688.962	688.962	0	688.962	14.7366	564.323	564.323	0	564.323	12.0706	507.846	507.846	0	507.846	10.8626	336.308	336.308	0	336.308	7.19347	400.635	400.635	0
sp|P96855|CHSE3_MYCTU	fadE34	Acyl-CoA dehydrogenase FadE34 OS=Mycobacterium tuberculosis (strain ATCC 25618 / H37Rv) OX=83332 GN=fadE34 PE=1 SV=2	282	1	C	UR	19.0886	19.0886	0	19.0886	7.52395	21.986	21.986	0	21.986	8.66599	21.4884	21.4884	0	21.4884	8.46984	38.4336	38.4336	0	38.4336	15.1489	33.2997	33.2997	0	33.2997	13.1254	42.719	42.719	0	42.719	16.8381	21.6466	21.6466	0	21.6466	8.53218	31.0206	31.0206	0	31.0206	12.227	24.0225	24.0225	0
sp|P9WHP5|PSPA_MYCTU	pspA	PspA protein OS=Mycobacterium tuberculosis (strain ATCC 25618 / H37Rv) OX=83332 GN=pspA PE=1 SV=1	283	7	C	UR	112.013	139.893	122.056	979.25	10.9486	97.4139	154.776	163.09	1083.43	12.1135	128.934	167.765	149.632	1174.36	13.13	113.744	133.347	101.805	933.431	10.4364	104.909	114.407	71.5395	800.848	8.95399	111.454	123.962	96.921	867.732	9.7018	133.39	145.056	117.755	1015.39	11.3527	122.707	142.45	128.674	997.151	11.1488	125.744	156.063	154.939
sp|P9WML9|HIS7_MYCTU	hisB	Imidazoleglycerol-phosphate dehydratase OS=Mycobacterium tuberculosis (strain ATCC 25618 / H37Rv) OX=83332 GN=hisB PE=1 SV=1	284	2	C	UR	79.2014	79.2014	19.7609	158.403	10.095	67.7609	67.7609	17.5393	135.522	8.63675	65.87	65.87	15.5903	131.74	8.39574	99.2385	99.2385	15.1211	198.477	12.6489	86.4334	86.4334	23.9176	172.867	11.0167	84.4326	84.4326	31.5372	168.865	10.7617	85.7203	85.7203	20.9278	171.441	10.9258	157.259	157.259	9.92	314.518	20.0441	58.6482	58.6482	22.5274
tr|O69637|O69637_MYCTU	Rv3669	Probable conserved transmembrane protein OS=Mycobacterium tuberculosis (strain ATCC 25618 / H37Rv) OX=83332 GN=Rv3669 PE=1 SV=1	285	1	C	UR	30.2884	30.2884	0	30.2884	12.2217	15.366	15.366	0	15.366	6.20037	47.5208	47.5208	0	47.5208	19.1752	20.4536	20.4536	0	20.4536	8.25329	40.7187	40.7187	0	40.7187	16.4305	24.1692	24.1692	0	24.1692	9.75256	26.8569	26.8569	0	26.8569	10.8371	24.4108	24.4108	0	24.4108	9.85006	18.0397	18.0397	0
sp|P9WH43|RS1_MYCTU	rpsA	30S ribosomal protein S1 OS=Mycobacterium tuberculosis (strain ATCC 25618 / H37Rv) OX=83332 GN=rpsA PE=1 SV=1	286	17	C	UR	159.449	197.779	135.91	3362.25	8.86864	214.924	230.952	164.955	3926.19	10.3561	195.281	229.649	157.815	3904.03	10.2977	159.789	174.373	117.882	2964.34	7.81906	157.655	201.878	143.125	3431.93	9.05244	166.662	201.811	151.686	3430.78	9.0494	267.858	288.29	214.234	4900.93	12.9272	313.353	351.583	262.009	5976.92	15.7654	330.25	353.784	262.289
sp|O06291|HTRA1_MYCTU	htrA1	Probable serine protease HtrA1 OS=Mycobacterium tuberculosis (strain ATCC 25618 / H37Rv) OX=83332 GN=htrA1 PE=1 SV=3	288	7	C	UR	261.865	388.721	404.316	2721.05	12.5843	219.465	355.044	373.955	2485.31	11.494	248.123	321.493	297.124	2250.45	10.4079	268.843	411.151	393.474	2878.06	13.3104	238.823	374.334	387.965	2620.34	12.1185	190.52	318.379	320.045	2228.65	10.3071	238.304	384.824	383.567	2693.76	12.4581	169.162	247.046	257.517	1729.32	7.99776	221.9	287.949	278.465
sp|P9WIV1|NUSB_MYCTU	nusB	Transcription antitermination protein NusB OS=Mycobacterium tuberculosis (strain ATCC 25618 / H37Rv) OX=83332 GN=nusB PE=1 SV=1	289	4	C	UR	98.1156	97.7593	17.4967	391.037	13.6711	79.4745	76.0408	17.8576	304.163	10.6339	87.6751	90.8285	25.0014	363.314	12.7019	72.2816	72.1607	10.0208	288.643	10.0913	79.2609	80.5098	21.1412	322.039	11.2588	52.3138	54.1195	12.6237	216.478	7.56831	101.139	103.883	13.4807	415.531	14.5274	59.9258	64.6615	15.1899	258.646	9.04255	74.9305	75.1177	14.8287
sp|P96825|Y0148_MYCTU	Rv0148	Putative short-chain type dehydrogenase/reductase Rv0148 OS=Mycobacterium tuberculosis (strain ATCC 25618 / H37Rv) OX=83332 GN=Rv0148 PE=1 SV=3	290	9	C	UR	125.065	171.45	132.605	1543.05	11.8028	120.739	149.786	116.039	1348.08	10.3115	120.724	148.233	106.655	1334.1	10.2045	176.827	192.886	157.497	1735.97	13.2785	137.733	169.079	126.99	1521.71	11.6396	131.119	169.385	142.81	1524.47	11.6607	123.711	146.724	108.17	1320.52	10.1007	110.53	146.846	135.557	1321.61	10.1091	135.557	158.228	136.192
tr|O53751|O53751_MYCTU	Rv0466	Conserved protein OS=Mycobacterium tuberculosis (strain ATCC 25618 / H37Rv) OX=83332 GN=Rv0466 PE=1 SV=1	291	2	C	UR	128.613	128.613	132.916	257.225	10.9044	131.411	131.411	132.694	262.821	11.1416	151.379	151.379	122.61	302.759	12.8347	125.468	125.468	124.841	250.936	10.6378	123.962	123.962	100.696	247.924	10.5101	112.505	112.505	104.099	225.01	9.53874	143.787	143.787	150.234	287.574	12.191	123.004	123.004	114.711	246.008	10.4289	139.325	139.325	136.498
sp|P9WPR9|Y1488_MYCTU	Rv1488	Uncharacterized protein Rv1488 OS=Mycobacterium tuberculosis (strain ATCC 25618 / H37Rv) OX=83332 GN=Rv1488 PE=1 SV=1	292	5	C	UR	47.0161	84.3671	113.012	421.836	10.7698	41.418	76.2699	105.021	381.35	9.7362	73.3994	83.7766	81.8427	418.883	10.6945	43.4864	98.5795	134.98	492.898	12.5841	53.2572	93.6096	114.328	468.048	11.9497	50.3341	108.002	152.668	540.01	13.7869	50.4243	83.5416	107.248	417.708	10.6645	44.3193	85.3628	118.156	426.814	10.8969	36.7518	69.8551	103.018
sp|P9WP11|FQR58_MYCTU	Rv1558	F420H(2)-dependent quinone reductase Rv1558 OS=Mycobacterium tuberculosis (strain ATCC 25618 / H37Rv) OX=83332 GN=Rv1558 PE=1 SV=1	293	10	C	UR	255.833	291.719	223.664	2917.19	11.7269	262.809	306.464	257.901	3064.64	12.3196	286.177	305.434	205.31	3054.34	12.2782	213.271	221.779	156.241	2217.79	8.91534	270.59	271.881	144.209	2718.81	10.9294	233.708	250.273	195.122	2502.73	10.0608	257.689	279.591	237.097	2795.91	11.2393	203.998	262.752	253.006	2627.52	10.5624	205.515	297.719	340.592
tr|O33313|O33313_MYCTU	Rv2771c	Flavodoxin OS=Mycobacterium tuberculosis (strain ATCC 25618 / H37Rv) OX=83332 GN=Rv2771c PE=1 SV=1	294	3	C	UR	31.5343	100.686	122.813	302.058	12.5667	42.0921	85.2117	85.7006	255.635	10.6353	60.2071	108.251	96.6047	324.754	13.5109	48.5582	97.6043	100.044	292.813	12.1821	53.9913	98.3993	100.979	295.198	12.2813	40.358	72.2186	71.3043	216.656	9.01366	26.8329	100.055	127.496	300.165	12.488	41.8923	74.7435	57.767	224.231	9.3288	27.5027	64.043	66.7534
tr|I6Y9E8|I6Y9E8_MYCTU	Rv2475c	Conserved protein OS=Mycobacterium tuberculosis (strain ATCC 25618 / H37Rv) OX=83332 GN=Rv2475c PE=1 SV=1	295	1	C	UR	93.0576	93.0576	0	93.0576	13.0195	64.4962	64.4962	0	64.4962	9.02355	93.0625	93.0625	0	93.0625	13.0202	99.9982	99.9982	0	99.9982	13.9906	82.5653	82.5653	0	82.5653	11.5516	77.0932	77.0932	0	77.0932	10.786	80.6556	80.6556	0	80.6556	11.2844	53.9247	53.9247	0	53.9247	7.54451	69.9007	69.9007	0
sp|P9WNR3|ECCB3_MYCTU	eccB3	ESX-3 secretion system ATPase EccB3 OS=Mycobacterium tuberculosis (strain ATCC 25618 / H37Rv) OX=83332 GN=eccB3 PE=1 SV=1	296	1	C	UR	48.203	48.203	0	48.203	11.1834	47.8538	47.8538	0	47.8538	11.1024	72.7593	72.7593	0	72.7593	16.8806	39.9685	39.9685	0	39.9685	9.27295	53.3596	53.3596	0	53.3596	12.3798	32.9704	32.9704	0	32.9704	7.64937	57.4321	57.4321	0	57.4321	13.3246	43.04	43.04	0	43.04	9.98558	35.4352	35.4352	0
sp|Q79FX8|MMAA4_MYCTU	mmaA4	Hydroxymycolate synthase MmaA4 OS=Mycobacterium tuberculosis (strain ATCC 25618 / H37Rv) OX=83332 GN=mmaA4 PE=1 SV=1	297	4	C	UR	192.151	192.101	80.3151	768.402	8.88954	229.008	259.443	128.799	1037.77	12.0059	202.222	210.157	92.5504	840.63	9.72513	203.197	191.127	90.8411	764.507	8.84448	208.09	203.002	73.9312	812.009	9.39402	208.362	227.89	93.5481	911.56	10.5457	185.866	177.777	67.7927	711.108	8.22672	286.977	347.592	213.876	1390.37	16.085	266.801	351.883	241.665
sp|Q79FX6|MMAA2_MYCTU	mmaA2	Cyclopropane mycolic acid synthase MmaA2 OS=Mycobacterium tuberculosis (strain ATCC 25618 / H37Rv) OX=83332 GN=mmaA2 PE=1 SV=1	297	2	C	UR	270.351	270.351	260.287	540.702	7.62614	390.416	390.416	452.566	780.833	11.013	372.814	372.814	348.244	745.629	10.5165	292.651	292.651	337.576	585.301	8.25517	286.813	286.813	279.979	573.625	8.09049	437.31	437.31	513.157	874.619	12.3357	246.225	246.225	244.792	492.45	6.94558	590.487	590.487	553.394	1180.97	16.6566	657.992	657.992	786.159
sp|P9WKE3|KPRS_MYCTU	prs	Ribose-phosphate pyrophosphokinase OS=Mycobacterium tuberculosis (strain ATCC 25618 / H37Rv) OX=83332 GN=prs PE=1 SV=1	298	15	C	UR	224.449	242.285	191.51	3634.27	11.2605	189.885	262.247	230.249	3933.71	12.1883	224.708	255.522	195.301	3832.84	11.8758	251.415	263.138	224.693	3947.07	12.2297	236.089	253.508	200.139	3802.62	11.7821	173.784	235.73	197.546	3535.95	10.9559	225.666	232.005	183.497	3480.08	10.7828	169.931	210.565	181.029	3158.47	9.7863	163.416	196.627	174.607
sp|P9WFI9|Y293_MYCTU	Rv0281	Putative S-adenosyl-L-methionine-dependent methyltransferase Rv0281 OS=Mycobacterium tuberculosis (strain ATCC 25618 / H37Rv) OX=83332 GN=Rv0281 PE=1 SV=1	300	5	C	UR	152.134	257.155	288.271	1285.77	13.0078	111.136	185.409	193.385	927.043	9.37864	156.345	198.878	132.282	994.391	10.06	165.128	223.852	197.364	1119.26	11.3233	145.864	208.794	190.489	1043.97	10.5616	176.84	193.27	137.707	966.348	9.77628	126.002	232.979	212.376	1164.89	11.7849	151.793	194.831	162.864	974.157	9.85528	211.519	281.756	239.883
sp|P9WFH1|Y3399_MYCTU	Rv3399	Putative S-adenosyl-L-methionine-dependent methyltransferase Rv3399 OS=Mycobacterium tuberculosis (strain ATCC 25618 / H37Rv) OX=83332 GN=Rv3399 PE=1 SV=2	301	1	C	UR	60.3436	60.3436	0	60.3436	6.05341	60.263	60.263	0	60.263	6.04532	78.1721	78.1721	0	78.1721	7.8419	41.1281	41.1281	0	41.1281	4.1258	53.392	53.392	0	53.392	5.35606	58.7107	58.7107	0	58.7107	5.88961	56.0302	56.0302	0	56.0302	5.62071	452.171	452.171	0	452.171	45.3599	136.642	136.642	0
sp|P9WQ69|CSD_MYCTU	csd	Probable cysteine desulfurase OS=Mycobacterium tuberculosis (strain ATCC 25618 / H37Rv) OX=83332 GN=csd PE=1 SV=1	302	4	C	UR	183.901	204.648	141.73	818.591	12.0495	151.013	157.605	99.7067	630.419	9.27963	197.827	198.345	105.072	793.379	11.6784	243.002	240.354	159.903	961.417	14.1519	202.339	203.959	135.941	815.834	12.0089	158.297	189.513	146.833	758.051	11.1584	172.945	193.57	111.393	774.281	11.3973	139.581	149.92	104.133	599.682	8.8272	160.787	160.48	107.411
tr|I6Y7V6|I6Y7V6_MYCTU	fadD31	Probable acyl-CoA ligase FadD31 (Acyl-CoA synthetase) (Acyl-CoA synthase) OS=Mycobacterium tuberculosis (strain ATCC 25618 / H37Rv) OX=83332 GN=fadD31 PE=1 SV=1	303	6	C	UR	178.974	257.376	256.724	1544.26	12.1045	187.641	246.045	232.472	1476.27	11.5715	178.661	218.094	152.112	1308.56	10.257	201.063	284.554	299.282	1707.32	13.3826	181.494	252.196	259.333	1513.18	11.8608	188.075	204.033	149.202	1224.2	9.59573	195.12	258.054	242.155	1548.33	12.1364	177.118	175.549	97.2331	1053.3	8.25612	201.485	230.391	164.652
sp|O05598|Y1013_MYCTU	pks16	Putative ligase Rv1013 OS=Mycobacterium tuberculosis (strain ATCC 25618 / H37Rv) OX=83332 GN=pks16 PE=1 SV=2	304	1	C	UR	54.0642	54.0642	0	54.0642	8.83003	51.7807	51.7807	0	51.7807	8.45707	98.0177	98.0177	0	98.0177	16.0087	42.4277	42.4277	0	42.4277	6.9295	58.2581	58.2581	0	58.2581	9.51499	81.7591	81.7591	0	81.7591	13.3533	62.943	62.943	0	62.943	10.2802	96.7121	96.7121	0	96.7121	15.7955	66.3142	66.3142	0
tr|O05876|O05876_MYCTU	Rv3231c	Conserved protein OS=Mycobacterium tuberculosis (strain ATCC 25618 / H37Rv) OX=83332 GN=Rv3231c PE=1 SV=1	305	1	C	UR	203.529	203.529	0	203.529	13.7784	159.885	159.885	0	159.885	10.8238	179.37	179.37	0	179.37	12.1429	202.92	202.92	0	202.92	13.7371	185.032	185.032	0	185.032	12.5262	125.668	125.668	0	125.668	8.50739	205.665	205.665	0	205.665	13.923	99.1314	99.1314	0	99.1314	6.71092	115.965	115.965	0
sp|P9WFZ1|TRMI_MYCTU	trmI	tRNA (adenine(58)-N(1))-methyltransferase TrmI OS=Mycobacterium tuberculosis (strain ATCC 25618 / H37Rv) OX=83332 GN=trmI PE=1 SV=1	307	4	C	UR	63.1717	148.965	183.651	595.859	11.8193	55.6118	143.159	184.675	572.635	11.3587	98.4072	151.888	159.138	607.551	12.0513	60.0713	155.494	200.844	621.976	12.3374	63.1225	145.379	186.714	581.518	11.5349	63.3392	151.573	191.462	606.293	12.0263	49.8024	135.957	183.575	543.829	10.7873	75.3273	115.332	115.07	461.329	9.15085	44.6721	112.598	140.847
sp|P9WP25|DAPA_MYCTU	dapA	4-hydroxy-tetrahydrodipicolinate synthase OS=Mycobacterium tuberculosis (strain ATCC 25618 / H37Rv) OX=83332 GN=dapA PE=1 SV=1	308	3	C	UR	223.817	195.21	147.827	585.629	13.5647	146.848	146.969	108.86	440.906	10.2125	191.814	164.496	118.161	493.488	11.4304	191.001	191.086	142.693	573.259	13.2781	171.954	194.917	160.325	584.752	13.5443	111.252	150.244	118.223	450.731	10.4401	219.542	186.378	140.348	559.134	12.951	103.126	96.0301	58.3836	288.09	6.6729	124.955	113.775	70.7308
tr|I6Y897|I6Y897_MYCTU	Rv0613c	SEC-C motif-containing protein OS=Mycobacterium tuberculosis (strain ATCC 25618 / H37Rv) OX=83332 GN=Rv0613c PE=1 SV=1	309	3	C	UR	39.538	36.7118	25.0231	110.135	9.0497	47.9119	43.468	29.0567	130.404	10.7151	59.923	56.3117	30.2038	168.935	13.8812	37.5255	29.6787	13.8228	89.0361	7.31599	44.7004	37.2061	20.1596	111.618	9.17155	55.9634	41.8638	25.5875	125.591	10.3197	51.5515	44.8666	25.1305	134.6	11.0599	57.2202	61.9979	51.4302	185.994	15.2829	44.0726	53.5644	48.3561
sp|P9WQ67|Y3778_MYCTU	Rv3778c	Uncharacterized protein Rv3778c OS=Mycobacterium tuberculosis (strain ATCC 25618 / H37Rv) OX=83332 GN=Rv3778c PE=1 SV=1	310	1	C	UR	14.6528	14.6528	0	14.6528	8.88411	13.2611	13.2611	0	13.2611	8.04027	32.521	32.521	0	32.521	19.7177	11.4769	11.4769	0	11.4769	6.95853	19.3314	19.3314	0	19.3314	11.7208	20.0086	20.0086	0	20.0086	12.1314	23.8265	23.8265	0	23.8265	14.4462	17.9896	17.9896	0	17.9896	10.9072	11.8651	11.8651	0
tr|O53611|O53611_MYCTU	icd2	Isocitrate dehydrogenase [NADP] OS=Mycobacterium tuberculosis (strain ATCC 25618 / H37Rv) OX=83332 GN=icd2 PE=1 SV=1	311	28	C	UR	140.106	190.152	148.55	5324.25	11.6139	132.305	176.1	150.66	4930.79	10.7556	145.046	174.593	131.28	4888.6	10.6636	157.328	205.874	177.416	5764.48	12.5742	153.504	205.328	172.684	5749.2	12.5409	140.79	206.733	196.142	5788.52	12.6266	138.099	164.188	119.806	4597.27	10.0281	115.809	160.812	148.821	4502.74	9.82193	120.384	153.495	131.88
sp|P71839|Y786_MYCTU	Rv0786c	Protein Rv0786c OS=Mycobacterium tuberculosis (strain ATCC 25618 / H37Rv) OX=83332 GN=Rv0786c PE=1 SV=3	312	1	C	UR	37.9877	37.9877	0	37.9877	14.2394	26.5014	26.5014	0	26.5014	9.93384	31.2763	31.2763	0	31.2763	11.7237	38.0445	38.0445	0	38.0445	14.2607	33.1161	33.1161	0	33.1161	12.4133	24.6699	24.6699	0	24.6699	9.24731	37.4443	37.4443	0	37.4443	14.0357	17.2816	17.2816	0	17.2816	6.47788	20.4572	20.4572	0
sp|P9WHK3|PYRR_MYCTU	pyrR	Bifunctional protein PyrR OS=Mycobacterium tuberculosis (strain ATCC 25618 / H37Rv) OX=83332 GN=pyrR PE=1 SV=1	314	2	C	UR	48.645	48.645	13.5652	97.29	7.20851	73.2796	73.2796	18.1609	146.559	10.859	72.0176	72.0176	21.0698	144.035	10.672	47.4989	47.4989	12.323	94.9978	7.03867	38.3603	38.3603	3.8766	76.7207	5.68446	62.6417	62.6417	25.8718	125.283	9.28262	61.1353	61.1353	22.1068	122.271	9.05938	135.785	135.785	63.899	271.571	20.1215	135.464	135.464	51.8012
sp|P9WPK9|GCS2_MYCTU	Rv0433	Putative glutamate--cysteine ligase 2 OS=Mycobacterium tuberculosis (strain ATCC 25618 / H37Rv) OX=83332 GN=Rv0433 PE=1 SV=1	315	1	C	UR	189.844	189.844	0	189.844	12.9263	138.374	138.374	0	138.374	9.42178	168.486	168.486	0	168.486	11.4721	174.033	174.033	0	174.033	11.8498	173.662	173.662	0	173.662	11.8245	169.266	169.266	0	169.266	11.5252	172.497	172.497	0	172.497	11.7452	129.224	129.224	0	129.224	8.79877	153.276	153.276	0
sp|P9WKW3|Y441_MYCTU	Rv0441c	Uncharacterized protein Rv0441c OS=Mycobacterium tuberculosis (strain ATCC 25618 / H37Rv) OX=83332 GN=Rv0441c PE=1 SV=1	316	1	C	UR	53.7379	53.7379	0	53.7379	10.1055	74.6514	74.6514	0	74.6514	14.0383	70.8999	70.8999	0	70.8999	13.3328	27.1929	27.1929	0	27.1929	5.11366	34.4859	34.4859	0	34.4859	6.48511	57.0357	57.0357	0	57.0357	10.7256	50.3824	50.3824	0	50.3824	9.47446	78.1501	78.1501	0	78.1501	14.6962	85.2345	85.2345	0
sp|P9WNZ7|DESA1_MYCTU	desA1	Putative acyl-[acyl-carrier-protein] desaturase DesA1 OS=Mycobacterium tuberculosis (strain ATCC 25618 / H37Rv) OX=83332 GN=desA1 PE=1 SV=1	317	6	C	UR	129.461	146.076	91.6246	876.458	8.49133	179.053	208.511	168.176	1251.07	12.1206	157.476	171.783	116.273	1030.7	9.98565	123.508	141.148	98.9189	846.888	8.20484	144.703	148.713	88.1974	892.28	8.64461	151.351	188.035	153.33	1128.21	10.9304	120.22	138.661	85.6068	831.964	8.06026	195.837	304.213	288.429	1825.28	17.6837	191.426	273.159	256.889
sp|P9WH17|RIMP_MYCTU	rimP	Ribosome maturation factor RimP OS=Mycobacterium tuberculosis (strain ATCC 25618 / H37Rv) OX=83332 GN=rimP PE=1 SV=1	318	1	C	UR	128.347	128.347	0	128.347	14.1927	96.5515	96.5515	0	96.5515	10.6768	76.5549	76.5549	0	76.5549	8.46554	106.101	106.101	0	106.101	11.7328	115.296	115.296	0	115.296	12.7496	71.8947	71.8947	0	71.8947	7.95021	146.473	146.473	0	146.473	16.1972	79.5777	79.5777	0	79.5777	8.79981	83.5167	83.5167	0
tr|O53777|O53777_MYCTU	Rv0580c	Conserved protein OS=Mycobacterium tuberculosis (strain ATCC 25618 / H37Rv) OX=83332 GN=Rv0580c PE=1 SV=3	319	3	C	UR	102.89	278.145	343.432	834.435	10.5615	118.387	331.621	417.502	994.862	12.592	79.5203	253.66	339.17	760.979	9.63173	118.128	326.275	408.234	978.826	12.389	110.82	313.428	400.779	940.283	11.9012	132.482	428.13	561.677	1284.39	16.2566	70.8624	219.675	291.797	659.024	8.34128	79.7904	249.383	329.592	748.15	9.46935	72.3505	233.268	313.039
tr|O53598|O53598_MYCTU	Rv3920c	Conserved protein similar to jag protein OS=Mycobacterium tuberculosis (strain ATCC 25618 / H37Rv) OX=83332 GN=Rv3920c PE=1 SV=1	320	5	C	UR	195.66	266.539	148.745	1332.69	12.5701	268.919	278.755	110.129	1393.78	13.1463	272.824	240.813	76.4272	1204.06	11.3569	159.563	217.607	160.661	1088.03	10.2625	155.639	196.272	92.5415	981.36	9.25632	143.951	144.268	48.5073	721.342	6.8038	260.142	294.788	102.864	1473.94	13.9024	236.024	234.719	88.7691	1173.59	11.0695	221.346	246.651	75.0196
tr|O53872|O53872_MYCTU	fadB	3-hydroxyacyl-CoA dehydrogenase OS=Mycobacterium tuberculosis (strain ATCC 25618 / H37Rv) OX=83332 GN=fadB PE=1 SV=1	321	28	C	UR	182.264	212.131	142.892	5939.66	10.189	173.864	195.633	146.601	5477.72	9.39661	169.539	203.804	140.047	5706.52	9.7891	252.165	283.993	237.121	7951.79	13.6407	230.909	268.795	213.192	7526.26	12.9107	253.537	302.467	295.514	8469.07	14.528	167.657	189.251	118.837	5299.03	9.09008	163.249	224.167	193.573	6276.67	10.7671	171.209	201.711	163.981
sp|O53177|RPFE_MYCTU	rpfE	Resuscitation-promoting factor RpfE OS=Mycobacterium tuberculosis (strain ATCC 25618 / H37Rv) OX=83332 GN=rpfE PE=1 SV=1	322	2	C	UR	92.208	92.208	101.01	184.416	10.1427	109.102	109.102	109.081	218.204	12.001	83.9187	83.9187	80.2225	167.837	9.2309	155.023	155.023	163.91	310.047	17.0523	121.682	121.682	128.623	243.364	13.3848	177.106	177.106	188	354.211	19.4813	97.6489	97.6489	95.3982	195.298	10.7412	40.4272	40.4272	46.5462	80.8545	4.44692	31.9914	31.9914	34.1881
sp|P9WQ75|ILVE_MYCTU	ilvE	Branched-chain-amino-acid aminotransferase OS=Mycobacterium tuberculosis (strain ATCC 25618 / H37Rv) OX=83332 GN=ilvE PE=1 SV=1	323	5	C	UR	158.455	214.502	182.228	1072.51	13.2187	165.004	181.724	141.542	908.618	11.1988	166.281	196.825	142.032	984.125	12.1294	169.573	193.783	143.203	968.913	11.9419	174.539	193.417	143.862	967.086	11.9194	173.44	163.881	92.5031	819.404	10.0992	133.737	207.109	199.723	1035.54	12.7631	111.632	134.404	79.683	672.019	8.28267	111.831	137.069	107.629
sp|P9WKK7|ACEA_MYCTU	icl	Isocitrate lyase OS=Mycobacterium tuberculosis (strain ATCC 25618 / H37Rv) OX=83332 GN=icl PE=1 SV=1	324	15	C	UR	206.048	269.825	224.159	4047.38	13.3261	148.091	209.523	177.12	3142.84	10.3479	152.044	207.344	145.585	3110.16	10.2403	188.165	264.59	229.248	3968.84	13.0675	184.054	265.986	223.971	3989.79	13.1365	177.517	240.68	232.127	3610.2	11.8867	173.117	214.952	158.04	3224.28	10.616	121.233	167.348	149.338	2510.21	8.26495	129.022	184.539	161.734
sp|P9WQH5|ACCD6_MYCTU	accD6	Biotin-dependent acetyl-/propionyl-coenzyme A carboxylase beta6 subunit OS=Mycobacterium tuberculosis (strain ATCC 25618 / H37Rv) OX=83332 GN=accD6 PE=1 SV=1	325	2	C	UR	29.7434	29.7434	0.686618	59.4869	11.0839	23.7091	23.7091	0.285233	47.4182	8.83517	50.3025	50.3025	4.99933	100.605	18.7451	22.9384	22.9384	0.738424	45.8769	8.54798	33.2724	33.2724	1.51424	66.5448	12.3989	21.6773	21.6773	2.52441	43.3546	8.07802	30.7228	30.7228	5.45681	61.4456	11.4488	32.9561	32.9561	3.47493	65.9122	12.281	23.0273	23.0273	3.66797
sp|P9WJA1|HSAA_MYCTU	hsaA	Flavin-dependent monooxygenase, oxygenase subunit HsaA OS=Mycobacterium tuberculosis (strain ATCC 25618 / H37Rv) OX=83332 GN=hsaA PE=1 SV=1	326	4	C	UR	269.09	255.583	119.888	1022.33	11.4338	243.443	270.832	158.246	1083.33	12.116	265.697	250.266	104.934	1001.06	11.1959	258.482	252.949	127.212	1011.8	11.3159	264.103	246.9	120.755	987.6	11.0453	207.076	254.16	185.682	1016.64	11.3701	237.367	227.518	122.53	910.072	10.1783	192.486	233.375	157.17	933.5	10.4403	212.08	243.751	154.368
sp|P9WQK3|ETTA_MYCTU	ettA	Energy-dependent translational throttle protein EttA OS=Mycobacterium tuberculosis (strain ATCC 25618 / H37Rv) OX=83332 GN=ettA PE=1 SV=1	327	15	C	UR	162.199	186.225	137.116	2793.38	9.61551	134.803	203.846	164.248	3057.69	10.5253	160.676	195.657	121.14	2934.85	10.1025	147.892	218.657	178.302	3279.85	11.2901	143.758	200.196	139.081	3002.94	10.3369	132.378	240.755	210.627	3611.33	12.4311	157.177	184.755	133.711	2771.32	9.53959	260.886	268.931	218.88	4033.97	13.8859	140.762	237.694	195.561
sp|P9WQG1|ACDP_MYCTU	fadE25	Probable acyl-CoA dehydrogenase FadE25 OS=Mycobacterium tuberculosis (strain ATCC 25618 / H37Rv) OX=83332 GN=fadE25 PE=1 SV=1	328	7	C	UR	286.941	244.278	152.646	1709.94	10.4708	263.855	256.541	176.718	1795.79	10.9964	260.539	227.962	114.447	1595.73	9.7714	281.567	280.299	181.018	1962.09	12.0148	250.934	257.774	169.437	1804.42	11.0493	226.599	256.836	192.309	1797.85	11.0091	274.199	243.526	147.364	1704.68	10.4385	268.144	293.343	231.748	2053.4	12.5739	275.434	272.392	197.636
tr|O53572|O53572_MYCTU	Rv3587c	Probable conserved membrane protein OS=Mycobacterium tuberculosis (strain ATCC 25618 / H37Rv) OX=83332 GN=Rv3587c PE=1 SV=3	329	5	C	UR	153.945	145.723	80.2594	728.617	13.0395	106.401	121.223	74.6855	606.114	10.8472	126.66	132.925	85.5742	664.624	11.8943	159.734	145.234	82.1882	726.17	12.9957	154.75	147.169	80.4696	735.846	13.1689	100.862	108.08	62.3715	540.402	9.67116	126.624	137.835	79.9759	689.174	12.3336	62.441	80.9771	43.8726	404.885	7.24592	95.7897	98.3874	56.9475
sp|I6X8R5|RV203_MYCTU	Rv0203	Heme-binding protein Rv0203 OS=Mycobacterium tuberculosis (strain ATCC 25618 / H37Rv) OX=83332 GN=Rv0203 PE=1 SV=1	330	1	C	UR	170.141	170.141	0	170.141	10.801	118.733	118.733	0	118.733	7.53751	429.386	429.386	0	429.386	27.2587	143.545	143.545	0	143.545	9.11268	156.993	156.993	0	156.993	9.9664	151.359	151.359	0	151.359	9.60874	179.2	179.2	0	179.2	11.3762	118.958	118.958	0	118.958	7.55182	106.909	106.909	0
tr|O53444|O53444_MYCTU	Rv1096	Possible glycosyl hydrolase OS=Mycobacterium tuberculosis (strain ATCC 25618 / H37Rv) OX=83332 GN=Rv1096 PE=1 SV=1	331	5	C	UR	76.6969	90.2802	88.0399	451.401	10.3671	67.4685	87.8991	91.722	439.496	10.0937	144.677	131.338	92.5748	656.691	15.0819	31.3703	75.5649	93.941	377.824	8.67733	39.0093	82.4441	90.8606	412.22	9.46729	44.727	54.3172	52.1842	271.586	6.2374	97.0398	137.269	127.768	686.346	15.763	92.9277	108.769	89.3004	543.843	12.4902	74.5766	102.95	97.1076
sp|O53873|XPB_MYCTU	XPB	DNA helicase XPB OS=Mycobacterium tuberculosis (strain ATCC 25618 / H37Rv) OX=83332 GN=XPB PE=1 SV=2	332	1	C	UR	58.1563	58.1563	0	58.1563	10.4138	58.8408	58.8408	0	58.8408	10.5364	68.4333	68.4333	0	68.4333	12.2541	58.3519	58.3519	0	58.3519	10.4488	53.3351	53.3351	0	53.3351	9.55051	61.3425	61.3425	0	61.3425	10.9844	65.9411	65.9411	0	65.9411	11.8078	69.2848	69.2848	0	69.2848	12.4066	64.7671	64.7671	0
sp|P9WGM3|PDTAR_MYCTU	pdtaR	Probable transcriptional regulatory protein PdtaR OS=Mycobacterium tuberculosis (strain ATCC 25618 / H37Rv) OX=83332 GN=pdtaR PE=1 SV=1	333	15	C	UR	140.358	145.239	96.2323	2178.59	12.5437	109.38	124.659	75.9252	1869.88	10.7663	128.719	159.701	90.4905	2395.51	13.7927	55.3897	93.0669	72.1621	1396	8.03782	72.6505	104.759	77.1414	1571.39	9.04763	63.0858	89.3601	61.0863	1340.4	7.71768	127.873	164.416	122.154	2466.24	14.1999	122.983	132.454	78.2559	1986.81	11.4395	120.462	144.208	100.456
sp|P9WK47|LPRF_MYCTU	lprF	Putative diacylated glycolipid transporter LprF OS=Mycobacterium tuberculosis (strain ATCC 25618 / H37Rv) OX=83332 GN=lprF PE=1 SV=1	334	5	C	UR	123.328	146.46	108.05	732.301	11.8154	113.383	142.804	112.02	714.018	11.5204	119.593	149.299	99.5416	746.497	12.0444	104.068	141.165	102.418	705.823	11.3882	84.4122	137.499	110.407	687.497	11.0925	94.0978	126.326	97.583	631.63	10.1911	122.471	170.42	123.088	852.1	13.7483	87.0425	112.196	90.4122	560.98	9.05118	87.7707	113.405	88.0745
sp|P9WL15|Y2927_MYCTU	Rv2927c	Uncharacterized protein Rv2927c OS=Mycobacterium tuberculosis (strain ATCC 25618 / H37Rv) OX=83332 GN=Rv2927c PE=1 SV=1	335	2	C	UR	174.831	174.831	33.375	349.662	10.0379	202	202	96.4731	404	11.5978	271.419	271.419	122.335	542.839	15.5836	116.851	116.851	38.5706	233.703	6.70903	132.959	132.959	37.9477	265.918	7.63385	105	105	10.4582	210	6.02858	210.03	210.03	77.2262	420.06	12.0589	273.681	273.681	218.497	547.361	15.7134	254.931	254.931	164.753
sp|P9WIH1|PE15_MYCTU	PE15	PE family immunomodulator PE15 OS=Mycobacterium tuberculosis (strain ATCC 25618 / H37Rv) OX=83332 GN=PE15 PE=1 SV=1	336	1	C	UR	216.905	216.905	0	216.905	10.8186	298.562	298.562	0	298.562	14.8913	236.853	236.853	0	236.853	11.8135	184.103	184.103	0	184.103	9.1825	163.33	163.33	0	163.33	8.14638	149.375	149.375	0	149.375	7.45034	275.134	275.134	0	275.134	13.7228	257.168	257.168	0	257.168	12.8267	223.508	223.508	0
sp|P9WNQ9|ECCB5_MYCTU	eccB5	ESX-5 secretion system ATPase EccB5 OS=Mycobacterium tuberculosis (strain ATCC 25618 / H37Rv) OX=83332 GN=eccB5 PE=1 SV=1	338	1	C	UR	66.5448	66.5448	0	66.5448	10.7546	119.788	119.788	0	119.788	19.3594	99.6173	99.6173	0	99.6173	16.0995	45.3081	45.3081	0	45.3081	7.32242	63.178	63.178	0	63.178	10.2104	55.7915	55.7915	0	55.7915	9.01668	51.6269	51.6269	0	51.6269	8.34363	68.6916	68.6916	0	68.6916	11.1015	48.2127	48.2127	0
sp|P9WFV9|SYE_MYCTU	gltX	Glutamate--tRNA ligase OS=Mycobacterium tuberculosis (strain ATCC 25618 / H37Rv) OX=83332 GN=gltX PE=1 SV=1	339	9	C	UR	113.761	143.099	120.488	1287.89	11.603	95.2315	124.929	109.506	1124.36	10.1297	99.2427	132.199	97.4463	1189.79	10.7192	120.201	149.745	125.294	1347.7	12.1418	117.319	149.232	119.252	1343.09	12.1003	131.349	144.758	107.471	1302.82	11.7375	117.953	128.253	111.618	1154.28	10.3992	124.729	135.753	100.789	1221.78	11.0073	102.314	125.327	97.3948
tr|O06823|O06823_MYCTU	Rv1435c	Probable conserved proline, glycine, valine-rich secreted protein OS=Mycobacterium tuberculosis (strain ATCC 25618 / H37Rv) OX=83332 GN=Rv1435c PE=1 SV=1	341	1	C	UR	245.146	245.146	0	245.146	14.7147	169.169	169.169	0	169.169	10.1542	187.496	187.496	0	187.496	11.2543	280.438	280.438	0	280.438	16.833	249.087	249.087	0	249.087	14.9512	117.867	117.867	0	117.867	7.07486	188.919	188.919	0	188.919	11.3397	78.2978	78.2978	0	78.2978	4.69975	149.579	149.579	0
tr|O53842|O53842_MYCTU	Rv0831c	Conserved protein OS=Mycobacterium tuberculosis (strain ATCC 25618 / H37Rv) OX=83332 GN=Rv0831c PE=1 SV=3	342	8	C	UR	123.827	141.823	100.029	1134.59	11.4491	96.0617	126.925	97.0581	1015.4	10.2464	141.064	159.838	102.603	1278.71	12.9034	113.687	141.773	115.766	1134.18	11.445	112.605	136.927	99.8992	1095.41	11.0538	90.1274	128.506	100.475	1028.05	10.374	106.295	135.051	103.99	1080.4	10.9023	134.433	146.284	83.2076	1170.27	11.8092	97.5799	121.603	96.2066
sp|P9WFW3|SYDND_MYCTU	aspS	Aspartate--tRNA(Asp/Asn) ligase OS=Mycobacterium tuberculosis (strain ATCC 25618 / H37Rv) OX=83332 GN=aspS PE=1 SV=1	343	3	C	UR	199.741	243.383	254.874	730.148	13.9237	216.563	162.455	127.991	487.366	9.29394	214.563	185.082	159.551	555.245	10.5884	274.593	218.606	177.68	655.818	12.5063	254.972	240.463	212.699	721.39	13.7567	258.412	194.214	157.774	582.643	11.1109	209.149	194.868	171.804	584.603	11.1482	223.083	154.752	124.465	464.255	8.85322	219.004	154.148	121.079
sp|P9WH21|Y3818_MYCTU	Rv3818	Putative Rieske 2Fe-2S iron-sulfur protein Rv3818 OS=Mycobacterium tuberculosis (strain ATCC 25618 / H37Rv) OX=83332 GN=Rv3818 PE=1 SV=1	344	3	C	UR	91.532	160.021	121.179	480.062	12.7527	74.0452	124.054	100.094	372.162	9.88634	82.479	195.173	212.851	585.518	15.5541	103.509	171.653	157.374	514.96	13.6797	85.8423	131.672	95.2294	395.015	10.4934	118.65	129.507	89.8061	388.522	10.3209	77.197	129.343	98.8416	388.03	10.3079	74.8468	92.4313	54.9226	277.294	7.36621	85.8478	120.947	95.2047
sp|P9WFT5|SYT_MYCTU	thrS	Threonine--tRNA ligase OS=Mycobacterium tuberculosis (strain ATCC 25618 / H37Rv) OX=83332 GN=thrS PE=1 SV=1	345	2	C	UR	106.935	106.935	114.604	213.871	11.1498	85.6232	85.6232	82.0475	171.246	8.92763	108.303	108.303	123.407	216.606	11.2923	118.505	118.505	128.199	237.009	12.3561	111.043	111.043	121.492	222.086	11.5781	105.453	105.453	96.3586	210.905	10.9952	111.165	111.165	123.747	222.329	11.5908	120.496	120.496	119.325	240.992	12.5637	91.559	91.559	97.7551
tr|Q6MWZ8|Q6MWZ8_MYCTU	TB9.4	Conserved protein TB9.4 OS=Mycobacterium tuberculosis (strain ATCC 25618 / H37Rv) OX=83332 GN=TB9.4 PE=1 SV=1	346	8	C	UR	142.094	260.959	224.542	2087.67	14.208	173.237	247.75	205.78	1982	13.4889	163.599	233.978	185.07	1871.82	12.739	119.707	186.329	156.193	1490.63	10.1448	122.419	185.49	146.101	1483.92	10.0991	122.194	175.919	147.804	1407.35	9.57801	119.874	204.492	176.918	1635.93	11.1337	184.253	178.674	129.2	1429.39	9.728	150.307	163.107	130.887
sp|P9WFV7|SYG_MYCTU	glyQS	Glycine--tRNA ligase OS=Mycobacterium tuberculosis (strain ATCC 25618 / H37Rv) OX=83332 GN=glyQS PE=1 SV=1	347	3	C	UR	266.759	250.645	182.556	751.936	12.6112	224.611	200.499	140.66	601.497	10.0881	265.923	211.463	136.2	634.388	10.6398	266.771	237.079	162.182	711.238	11.9287	274.124	234.174	153.559	702.522	11.7825	188.721	194.492	145.922	583.476	9.78588	285.721	239.529	163.806	718.586	12.0519	185.063	204.208	176.804	612.623	10.2747	203.629	215.386	168.457
sp|P9WFI5|Y756_MYCTU	Rv0731c	Putative S-adenosyl-L-methionine-dependent methyltransferase Rv0731c OS=Mycobacterium tuberculosis (strain ATCC 25618 / H37Rv) OX=83332 GN=Rv0731c PE=1 SV=1	348	1	C	UR	179.91	179.91	0	179.91	12.3526	119.293	119.293	0	119.293	8.19065	254.404	254.404	0	254.404	17.4674	156.354	156.354	0	156.354	10.7353	197.709	197.709	0	197.709	13.5747	143.258	143.258	0	143.258	9.8361	153.95	153.95	0	153.95	10.5702	127.939	127.939	0	127.939	8.78425	123.636	123.636	0
sp|O53166|ACNA_MYCTU	acn	Aconitate hydratase A OS=Mycobacterium tuberculosis (strain ATCC 25618 / H37Rv) OX=83332 GN=acn PE=1 SV=1	350	28	C	UR	196.139	233.31	212.696	6532.68	11.3667	166.686	217.554	237.612	6091.51	10.5991	176.008	217.47	216.368	6089.17	10.595	191.455	262.093	284.605	7338.61	12.769	194.634	247.18	260.41	6921.04	12.0425	141.451	247.384	317.078	6926.77	12.0524	156.092	201.746	158.546	5648.88	9.82893	131.599	210.98	245.443	5907.43	10.2788	153.009	214.852	233.544
sp|P9WPH9|ECCA1_MYCTU	eccA1	ESX-1 secretion system protein EccA1 OS=Mycobacterium tuberculosis (strain ATCC 25618 / H37Rv) OX=83332 GN=eccA1 PE=1 SV=1	351	6	C	UR	68.5512	119.262	88.9834	715.573	10.0763	79.4956	126.86	102.651	761.162	10.7182	121.331	128.694	64.9645	772.164	10.8732	84.5822	131.824	91.7316	790.944	11.1376	96.7688	132.565	72.7797	795.391	11.2002	116.503	141.531	72.8264	849.188	11.9578	98.6727	127.095	77.3305	762.569	10.7381	139.248	143.317	59.4142	859.899	12.1086	112.626	132.445	81.1596
sp|P9WP13|FQR61_MYCTU	Rv1261c	F420H(2)-dependent quinone reductase Rv1261c OS=Mycobacterium tuberculosis (strain ATCC 25618 / H37Rv) OX=83332 GN=Rv1261c PE=1 SV=1	352	2	C	UR	141.582	141.582	152.46	283.165	15.49	95.6366	95.6366	85.1808	191.273	10.4633	121.051	121.051	134.554	242.102	13.2438	99.0215	99.0215	100.35	198.043	10.8336	102.739	102.739	94.502	205.479	11.2404	81.7582	81.7582	91.5703	163.516	8.9449	109.534	109.534	111.879	219.069	11.9838	74.3834	74.3834	67.3987	148.767	8.13804	88.3143	88.3143	72.3247
sp|P9WQD9|KASA_MYCTU	kasA	3-oxoacyl-[acyl-carrier-protein] synthase 1 OS=Mycobacterium tuberculosis (strain ATCC 25618 / H37Rv) OX=83332 GN=kasA PE=1 SV=1	353	10	C	UR	187.735	193.302	114.354	1933.02	12.6048	162.394	156.325	83.5887	1563.25	10.1936	170.396	177.307	99.3524	1773.07	11.5618	178.782	182.793	95.9518	1827.93	11.9195	201.285	192.028	98.7558	1920.28	12.5217	169.514	168.53	85.1273	1685.3	10.9894	174.864	179.583	107.034	1795.83	11.7101	98.5857	141.998	73.9087	1419.98	9.25933	120.859	141.699	71.7115
tr|I6Y8Y8|I6Y8Y8_MYCTU	mog	Probable molybdopterin biosynthesis Mog protein OS=Mycobacterium tuberculosis (strain ATCC 25618 / H37Rv) OX=83332 GN=mog PE=1 SV=1	354	1	C	UR	27.2331	27.2331	0	27.2331	6.89219	24.0703	24.0703	0	24.0703	6.09174	91.7419	91.7419	0	91.7419	23.2182	27.0659	27.0659	0	27.0659	6.8499	42.1015	42.1015	0	42.1015	10.6551	45.9681	45.9681	0	45.9681	11.6337	51.6407	51.6407	0	51.6407	13.0693	55.9944	55.9944	0	55.9944	14.1712	29.3133	29.3133	0
sp|P9WPY7|ARLY_MYCTU	argH	Argininosuccinate lyase OS=Mycobacterium tuberculosis (strain ATCC 25618 / H37Rv) OX=83332 GN=argH PE=1 SV=1	355	5	C	UR	43.2197	110.45	148.421	552.25	14.4561	36.4274	76.7249	90.635	383.625	10.042	45.6461	100.821	111.787	504.105	13.1958	38.316	92.2329	117.607	461.165	12.0718	46.9683	85.0444	90.8401	425.222	11.1309	49.6616	73.6886	79.1426	368.443	9.64461	45.2261	94.2883	117.403	471.441	12.3408	29.5747	59.7016	61.19	298.508	7.81395	33.6439	71.0875	86.1836
sp|P9WG45|GYRB_MYCTU	gyrB	DNA gyrase subunit B OS=Mycobacterium tuberculosis (strain ATCC 25618 / H37Rv) OX=83332 GN=gyrB PE=1 SV=1	356	3	C	UR	190.337	206.71	58.8114	620.129	10.8706	164.478	181.702	67.8446	545.104	9.55541	261.389	252.231	78.9666	756.693	13.2644	166.578	212.311	133.918	636.933	11.1651	170.882	217.247	99.8738	651.742	11.4247	162.38	212.002	89.4339	636.007	11.1489	182.392	219.061	82.9179	657.182	11.5201	207.158	195.654	47.5466	586.962	10.2891	172.495	204.639	65.8321
sp|P9WNU1|DPO3B_MYCTU	dnaN	Beta sliding clamp OS=Mycobacterium tuberculosis (strain ATCC 25618 / H37Rv) OX=83332 GN=dnaN PE=1 SV=1	357	7	C	UR	263.962	258.312	141.778	1808.19	9.95362	290.033	291.867	136.266	2043.07	11.2466	280.289	275.781	117.101	1930.47	10.6267	339.425	303.605	143.29	2125.23	11.6989	289.963	260.943	121.725	1826.6	10.055	371.197	349.888	157.663	2449.22	13.4823	240.355	233.405	126.924	1633.84	8.99386	312.422	302.068	139.904	2114.48	11.6397	303.235	319.291	148.399
tr|P95208|P95208_MYCTU	fadE7	Acyl-CoA dehydrogenase FadE7 OS=Mycobacterium tuberculosis (strain ATCC 25618 / H37Rv) OX=83332 GN=fadE7 PE=1 SV=3	358	1	C	UR	210.354	210.354	0	210.354	12.0415	167.614	167.614	0	167.614	9.59495	220.495	220.495	0	220.495	12.6221	233.556	233.556	0	233.556	13.3697	229.623	229.623	0	229.623	13.1446	227.06	227.06	0	227.06	12.9979	181.019	181.019	0	181.019	10.3623	126.605	126.605	0	126.605	7.2474	150.573	150.573	0
sp|P9WNM3|EFP_MYCTU	efp	Elongation factor P OS=Mycobacterium tuberculosis (strain ATCC 25618 / H37Rv) OX=83332 GN=efp PE=1 SV=1	359	5	C	UR	67.4437	188.361	207.02	941.805	12.5201	85.5337	187.525	201.412	937.626	12.4645	157.001	176.345	140.98	881.724	11.7214	53.6937	145.349	156.977	726.744	9.66113	50.3045	122.097	115.483	610.483	8.11558	78.3268	126.738	125.628	633.692	8.42412	84.5019	205.369	223.141	1026.85	13.6506	73.4372	163.29	175.726	816.451	10.8537	84.4723	189.397	209.253
sp|P9WGQ7|Y1144_MYCTU	Rv1144	Uncharacterized oxidoreductase Rv1144 OS=Mycobacterium tuberculosis (strain ATCC 25618 / H37Rv) OX=83332 GN=Rv1144 PE=1 SV=1	362	4	C	UR	81.54	126.679	103.365	506.717	13.6944	78.885	95.4421	44.1554	381.768	10.3176	82.0586	96.0747	36.0832	384.299	10.3859	85.7844	108.997	64.5291	435.986	11.7828	85.4844	108.743	53.6615	434.973	11.7555	104.782	100.09	27.0845	400.36	10.82	78.6212	108.453	70.1022	433.814	11.7241	98.1227	95.8928	22.1422	383.571	10.3663	79.0044	84.6739	32.1919
sp|P9WQ25|GLGX_MYCTU	glgX	Glycogen operon protein GlgX homolog OS=Mycobacterium tuberculosis (strain ATCC 25618 / H37Rv) OX=83332 GN=glgX PE=1 SV=1	363	3	C	UR	35.3711	76.8587	72.5796	230.576	11.1743	31.4032	79.6357	86.8736	238.907	11.578	34.8693	86.7496	94.898	260.249	12.6123	35.1733	81.2288	83.2378	243.687	11.8096	33.5532	72.8468	75.3339	218.541	10.591	40.0782	84.1509	81.6513	252.453	12.2344	24.9634	68.0934	75.7755	204.28	9.89988	26.3936	70.1865	75.9737	210.56	10.2042	26.8547	68.0693	71.68
sp|P9WFV5|SYH_MYCTU	hisS	Histidine--tRNA ligase OS=Mycobacterium tuberculosis (strain ATCC 25618 / H37Rv) OX=83332 GN=hisS PE=1 SV=1	364	2	C	UR	72.2063	72.2063	63.9782	144.413	9.30997	33.8216	33.8216	20.5849	67.6431	4.36081	153.581	153.581	162.742	307.162	19.8021	43.4283	43.4283	26.9162	86.8567	5.59946	135.68	135.68	159.517	271.36	17.494	61.2159	61.2159	61.9662	122.432	7.89291	60.1138	60.1138	56.1357	120.228	7.75081	160.952	160.952	206.201	321.904	20.7525	54.5814	54.5814	51.7566
sp|P9WQF5|LEUC_MYCTU	leuC	3-isopropylmalate dehydratase large subunit OS=Mycobacterium tuberculosis (strain ATCC 25618 / H37Rv) OX=83332 GN=leuC PE=1 SV=1	365	1	C	UR	143.658	143.658	0	143.658	7.9332	204.669	204.669	0	204.669	11.3024	129.242	129.242	0	129.242	7.1371	211.017	211.017	0	211.017	11.653	187.116	187.116	0	187.116	10.3331	247.499	247.499	0	247.499	13.6676	132.803	132.803	0	132.803	7.33375	276.918	276.918	0	276.918	15.2922	277.921	277.921	0
sp|P9WQP3|A85A_MYCTU	fbpA	Diacylglycerol acyltransferase/mycolyltransferase Ag85A OS=Mycobacterium tuberculosis (strain ATCC 25618 / H37Rv) OX=83332 GN=fbpA PE=1 SV=1	366	6	C	UR	123.766	220.005	284.26	1320.03	12.1233	125.115	257.906	337.579	1547.44	14.2118	134.52	265.605	349.005	1593.63	14.6361	99.2921	168.077	220.552	1008.46	9.26182	98.0513	152.808	190.089	916.85	8.42047	86.7785	188.263	250.141	1129.58	10.3742	124.589	210.881	276.152	1265.28	11.6205	89.3586	154.137	187.668	924.821	8.49367	98.3323	197.045	257.452
tr|I6Y293|I6Y293_MYCTU	lppZ	Probable conserved lipoprotein LppZ OS=Mycobacterium tuberculosis (strain ATCC 25618 / H37Rv) OX=83332 GN=lppZ PE=1 SV=1	367	5	C	UR	246.36	216.453	167.625	1082.26	12.4041	140.462	167.146	142.833	835.732	9.57857	202.789	185.13	121.882	925.65	10.6091	212.694	246.717	232.572	1233.59	14.1385	201.026	227.837	190.424	1139.19	13.0565	138.145	243.052	244.307	1215.26	13.9284	176.615	199.318	165.502	996.591	11.4222	123.351	123.473	89.479	617.365	7.0758	118.745	135.878	114.454
tr|I6YGE4|I6YGE4_MYCTU	Rv3528c	Methyltransferase OS=Mycobacterium tuberculosis (strain ATCC 25618 / H37Rv) OX=83332 GN=Rv3528c PE=1 SV=1	368	3	C	UR	461.996	399.073	153.342	1197.22	14.9453	308.041	278.116	109.117	834.347	10.4154	294.857	263.399	91.9418	790.198	9.86428	386.646	332.363	125.807	997.09	12.447	592.499	476.349	268.752	1429.05	17.8392	296.95	260.238	136.842	780.715	9.7459	354.512	297.322	107.015	891.965	11.1347	165.985	158.462	55.7021	475.386	5.93438	216.595	204.912	68.0385
tr|P71701|P71701_MYCTU	Rv0044c	Possible oxidoreductase OS=Mycobacterium tuberculosis (strain ATCC 25618 / H37Rv) OX=83332 GN=Rv0044c PE=1 SV=1	369	3	C	UR	278.11	264.331	48.7549	792.992	11.2061	266.377	245.765	53.0808	737.296	10.419	278.564	265.813	115.013	797.44	11.2689	308.573	303.269	94.9826	909.806	12.8568	304.887	286.218	69.5792	858.653	12.1339	313.185	295.535	111.018	886.606	12.529	223.215	212.866	61.4162	638.598	9.02426	261.467	257.656	95.5543	772.967	10.9231	222.97	227.367	63.1794
sp|P9WH75|RIR1_MYCTU	nrdE	Ribonucleoside-diphosphate reductase subunit alpha OS=Mycobacterium tuberculosis (strain ATCC 25618 / H37Rv) OX=83332 GN=nrdE PE=1 SV=1	370	12	C	UR	146.357	151.146	82.3374	1813.75	11.1836	132.204	145.939	80.7288	1751.27	10.7983	152.936	164.496	73.1096	1973.95	12.1714	140.575	141.968	70.9803	1703.61	10.5044	127.99	135.299	68.6297	1623.59	10.011	127.024	134.809	64.9114	1617.71	9.97476	132.235	146.518	78.6932	1758.22	10.8411	158.88	163.321	79.7906	1959.85	12.0844	151.904	168.006	97.1204
sp|P9WIM1|PAFB_MYCTU	pafB	Protein PafB OS=Mycobacterium tuberculosis (strain ATCC 25618 / H37Rv) OX=83332 GN=pafB PE=1 SV=1	371	2	C	UR	104.629	104.629	124.038	209.258	9.76132	121.934	121.934	149.916	243.868	11.3758	134.443	134.443	150.642	268.885	12.5428	102.355	102.355	125.733	204.71	9.54915	109.901	109.901	126.889	219.802	10.2531	131.407	131.407	150.467	262.815	12.2596	113.046	113.046	138.168	226.093	10.5466	140.502	140.502	166.009	281.004	13.108	113.659	113.659	136.887
sp|I6Y4U9|DYP_MYCTU	dyp	Dye-decolorizing peroxidase OS=Mycobacterium tuberculosis (strain ATCC 25618 / H37Rv) OX=83332 GN=dyp PE=1 SV=1	372	2	C	UR	275.592	275.592	271.316	551.185	20.3138	112.271	112.271	77.9004	224.542	8.27546	171.35	171.35	137.835	342.699	12.6301	149.669	149.669	104.156	299.339	11.0321	170.099	170.099	135.76	340.199	12.5379	156.972	156.972	135.791	313.944	11.5703	126.342	126.342	88.6351	252.685	9.31265	95.5659	95.5659	72.8314	191.132	7.04412	98.8137	98.8137	66.8754
sp|P9WPU5|ATPB_MYCTU	atpD	ATP synthase subunit beta OS=Mycobacterium tuberculosis (strain ATCC 25618 / H37Rv) OX=83332 GN=atpD PE=1 SV=1	373	30	C	UR	220.849	317.665	320.494	9529.96	12.4017	198.999	289.706	288.578	8691.18	11.3101	204.128	306.285	298.404	9188.55	11.9574	182.039	273.61	289.709	8208.31	10.6818	191.483	254.242	246.081	7627.26	9.92563	181.338	296.246	284.09	8887.37	11.5655	192.444	275.038	252.291	8251.13	10.7375	185.801	295.425	286.511	8862.76	11.5334	155.305	253.252	246.735
tr|I6YGX9|I6YGX9_MYCTU	moxR2	Probable methanol dehydrogenase transcriptional regulatory protein MoxR2 OS=Mycobacterium tuberculosis (strain ATCC 25618 / H37Rv) OX=83332 GN=moxR2 PE=1 SV=1	375	2	C	UR	196.645	196.645	216.681	393.291	14.6068	130.444	130.444	134.724	260.887	9.68934	175.184	175.184	162.137	350.368	13.0127	202.621	202.621	229.115	405.243	15.0507	142.419	142.419	159.054	284.838	10.5789	95.5856	95.5856	82.1692	191.171	7.1001	159.535	159.535	168.087	319.07	11.8502	95.3457	95.3457	57.1477	190.691	7.08227	148.479	148.479	159.253
tr|Q79FN7|Q79FN7_MYCTU	moxR1	Probable transcriptional regulatory protein MoxR1 OS=Mycobacterium tuberculosis (strain ATCC 25618 / H37Rv) OX=83332 GN=moxR1 PE=1 SV=1	375	3	C	UR	180.573	176.196	120.837	528.587	10.6374	168.299	178.704	125.936	536.111	10.7888	168.165	222.647	176.666	667.94	13.4417	175.617	158.758	111.753	476.273	9.58462	176.736	187.48	138.547	562.441	11.3187	161.192	217.295	181.223	651.886	13.1187	187.731	178.641	125.502	535.922	10.785	140.895	170.099	125.754	510.297	10.2693	129.366	166.562	135.094
sp|P9WMS5|Y3376_MYCTU	Rv3376	Phosphatase Rv3376 OS=Mycobacterium tuberculosis (strain ATCC 25618 / H37Rv) OX=83332 GN=Rv3376 PE=1 SV=1	376	1	C	UR	15.6196	15.6196	0	15.6196	11.2322	14.3298	14.3298	0	14.3298	10.3048	18.7433	18.7433	0	18.7433	13.4785	12.0532	12.0532	0	12.0532	8.66762	17.8053	17.8053	0	17.8053	12.804	16.1112	16.1112	0	16.1112	11.5857	15.2594	15.2594	0	15.2594	10.9732	16.3648	16.3648	0	16.3648	11.7681	12.7739	12.7739	0
tr|P75019|P75019_MYCTU	echA21	Possible enoyl-CoA hydratase EchA21 (Enoyl hydrase) (Unsaturated acyl-CoA hydratase) (Crotonase) OS=Mycobacterium tuberculosis (strain ATCC 25618 / H37Rv) OX=83332 GN=echA21 PE=1 SV=1	377	9	C	UR	105.606	232.559	223.493	2093.04	13.4328	94.6572	177.873	166.527	1600.85	10.2741	171.028	182.505	148.839	1642.55	10.5417	94.3941	235.478	227.023	2119.3	13.6014	106.205	198.004	200.636	1782.04	11.4369	97.7227	178.217	152.947	1603.95	10.294	92.4745	183.636	187.6	1652.72	10.6069	120.745	162.698	133.738	1464.29	9.39759	80.3423	180.308	153.259
sp|P9WKP5|Y898_MYCTU	Rv0898c	Uncharacterized protein Rv0898c OS=Mycobacterium tuberculosis (strain ATCC 25618 / H37Rv) OX=83332 GN=Rv0898c PE=1 SV=1	378	1	C	UR	804.801	804.801	0	804.801	11.7199	896.301	896.301	0	896.301	13.0524	771.737	771.737	0	771.737	11.2384	658.089	658.089	0	658.089	9.58344	647.017	647.017	0	647.017	9.4222	688.978	688.978	0	688.978	10.0333	763.172	763.172	0	763.172	11.1137	780.637	780.637	0	780.637	11.3681	856.207	856.207	0
sp|P9WHE3|RL7_MYCTU	rplL	50S ribosomal protein L7/L12 OS=Mycobacterium tuberculosis (strain ATCC 25618 / H37Rv) OX=83332 GN=rplL PE=1 SV=1	379	21	C	UR	127.208	185.248	172.68	3890.22	11.746	178.495	244.112	232.137	5126.35	15.4783	117.377	179.735	166.207	3774.44	11.3964	87.0603	183.635	213.81	3856.34	11.6437	90.003	206.68	227.275	4340.29	13.1049	84.7205	198.391	224.025	4166.22	12.5793	105.496	148.472	133.001	3117.91	9.41411	87.0381	125.513	107.253	2635.77	7.95835	78.7767	105.334	93.3751
tr|I6YA03|I6YA03_MYCTU	echA15	Probable enoyl-CoA hydratase EchA15 (Enoyl hydrase) (Unsaturated acyl-CoA hydratase) (Crotonase) OS=Mycobacterium tuberculosis (strain ATCC 25618 / H37Rv) OX=83332 GN=echA15 PE=1 SV=1	380	1	C	UR	36.7775	36.7775	0	36.7775	11.4827	34.9863	34.9863	0	34.9863	10.9234	31.689	31.689	0	31.689	9.89395	37.89	37.89	0	37.89	11.83	41.9402	41.9402	0	41.9402	13.0946	47.7823	47.7823	0	47.7823	14.9186	28.8157	28.8157	0	28.8157	8.99685	33.4366	33.4366	0	33.4366	10.4396	26.9692	26.9692	0
sp|P9WNI3|ESXW_MYCTU	esxW	ESAT-6-like protein EsxW OS=Mycobacterium tuberculosis (strain ATCC 25618 / H37Rv) OX=83332 GN=esxW PE=1 SV=1	381	11	C	UR	125.469	120.301	53.602	1323.31	3.70154	219.157	264.373	159.924	2908.11	8.13453	257.445	261.621	157.799	2877.84	8.04986	68.1229	70.8481	43.2879	779.329	2.17993	141.202	124.008	61.1421	1364.09	3.81561	160.503	137.422	71.5809	1511.64	4.22835	496.379	612.063	395.311	6732.69	18.8326	723.063	867.483	533.524	9542.32	26.6917	656.113	791.894	517.974
sp|P9WKL1|IDH_MYCTU	icd	Isocitrate dehydrogenase [NADP] OS=Mycobacterium tuberculosis (strain ATCC 25618 / H37Rv) OX=83332 GN=icd PE=1 SV=1	382	5	C	UR	201.114	254.7	176.615	1273.5	10.6289	197.592	287.75	201.233	1438.75	12.0081	201.454	259.118	164.235	1295.59	10.8132	236.672	305.706	203.154	1528.53	12.7574	248.304	319.166	230.217	1595.83	13.3191	222.231	307.988	240.614	1539.94	12.8527	190.942	231.062	129.108	1155.31	9.64244	147.171	204.876	152.23	1024.38	8.54966	162.217	225.936	156.747
sp|P9WIE1|BCP_MYCTU	bcp	Putative peroxiredoxin Rv2521 OS=Mycobacterium tuberculosis (strain ATCC 25618 / H37Rv) OX=83332 GN=bcp PE=1 SV=1	383	5	C	UR	347.81	441.995	424.943	2209.97	11.8942	401.869	562.649	626.447	2813.25	15.141	309.652	352.931	233.109	1764.65	9.49745	233.507	387.909	429.346	1939.54	10.4387	226.951	320.499	311.39	1602.49	8.6247	200.484	258.017	209.341	1290.08	6.94329	395.333	469.693	438.567	2348.46	12.6395	382.663	403.2	293.113	2016	10.8502	496.132	519.166	400.372
sp|P9WHL9|PURK_MYCTU	purK	N5-carboxyaminoimidazole ribonucleotide synthase OS=Mycobacterium tuberculosis (strain ATCC 25618 / H37Rv) OX=83332 GN=purK PE=1 SV=1	384	2	C	UR	74.0761	74.0761	28.3753	148.152	10.5844	74.5944	74.5944	12.8355	149.189	10.6585	66.0838	66.0838	14.7467	132.168	9.44244	100.075	100.075	25.5733	200.151	14.2994	81.5293	81.5293	4.21011	163.059	11.6494	95.9769	95.9769	3.13261	191.954	13.7137	63.0937	63.0937	3.25436	126.187	9.0152	73.326	73.326	9.77655	146.652	10.4773	71.1038	71.1038	8.15767
sp|P9WMW1|PHSG_MYCTU	glgP	Glycogen phosphorylase OS=Mycobacterium tuberculosis (strain ATCC 25618 / H37Rv) OX=83332 GN=glgP PE=1 SV=1	385	13	C	UR	125.769	234.438	285.69	3047.69	10.4811	101.617	234.045	275.072	3042.58	10.4636	131.81	239.811	263.033	3117.54	10.7214	136.226	284.021	338.411	3692.27	12.6979	118.976	253.635	304.297	3297.26	11.3394	135.033	300.196	351.366	3902.55	13.421	107.865	218.007	258.165	2834.09	9.74656	119.952	257.364	304.137	3345.74	11.5061	92.1226	215.242	258.786
sp|P9WNX5|DHAS_MYCTU	asd	Aspartate-semialdehyde dehydrogenase OS=Mycobacterium tuberculosis (strain ATCC 25618 / H37Rv) OX=83332 GN=asd PE=1 SV=1	386	8	C	UR	143.689	131.916	78.4238	1055.33	10.4783	146.822	131.059	78.4674	1048.47	10.4103	197.449	176.59	124.45	1412.72	14.0269	134.253	123.514	68.6518	988.112	9.81095	132.596	127.605	71.3108	1020.84	10.1359	147.036	133.532	76.2226	1068.26	10.6067	169.125	160.734	122.566	1285.87	12.7674	156.938	146.426	81.1162	1171.41	11.6309	149.073	127.565	76.1409
sp|P9WJK7|MUTA_MYCTU	mutA	Probable methylmalonyl-CoA mutase small subunit OS=Mycobacterium tuberculosis (strain ATCC 25618 / H37Rv) OX=83332 GN=mutA PE=1 SV=1	388	1	C	UR	18.2923	18.2923	0	18.2923	9.57291	22.7681	22.7681	0	22.7681	11.9153	26.8553	26.8553	0	26.8553	14.0542	15.4322	15.4322	0	15.4322	8.07615	14.1753	14.1753	0	14.1753	7.41838	25.0359	25.0359	0	25.0359	13.102	15.5187	15.5187	0	15.5187	8.12143	30.5523	30.5523	0	30.5523	15.989	22.4535	22.4535	0
tr|O05898|O05898_MYCTU	manA	mannose-6-phosphate isomerase OS=Mycobacterium tuberculosis (strain ATCC 25618 / H37Rv) OX=83332 GN=manA PE=1 SV=1	390	2	C	UR	24.0415	24.0415	1.46699	48.0831	10.9382	21.2349	21.2349	12.4838	42.4697	9.66121	25.1032	25.1032	4.16988	50.2063	11.4212	26.2508	26.2508	12.0356	52.5016	11.9433	17.6252	17.6252	4.47763	35.2504	8.01893	31.5979	31.5979	13.4582	63.1959	14.3761	24.4015	24.4015	1.30501	48.8029	11.1019	26.3557	26.3557	5.44216	52.7113	11.991	23.1844	23.1844	6.88298
sp|P9WK55|LPRA_MYCTU	lprA	Lipoprotein LprA OS=Mycobacterium tuberculosis (strain ATCC 25618 / H37Rv) OX=83332 GN=lprA PE=1 SV=1	391	6	C	UR	165.892	248.65	327.039	1491.9	10.144	159.965	288.153	416.115	1728.92	11.7556	191.073	323.808	428.336	1942.85	13.2102	190.524	269.984	352.079	1619.9	11.0144	127.887	192.155	241.122	1152.93	7.83927	134.06	228.979	316.609	1373.87	9.34155	198.096	328.672	466.991	1972.03	13.4087	155.152	285.874	416.668	1715.25	11.6627	167.372	284.914	398.694
sp|P9WLN5|Y2001_MYCTU	Rv2001	Uncharacterized protein Rv2001 OS=Mycobacterium tuberculosis (strain ATCC 25618 / H37Rv) OX=83332 GN=Rv2001 PE=1 SV=1	392	1	C	UR	39.7312	39.7312	0	39.7312	11.1091	38.1082	38.1082	0	38.1082	10.6553	31.6096	31.6096	0	31.6096	8.8382	52.5868	52.5868	0	52.5868	14.7035	38.0955	38.0955	0	38.0955	10.6517	44.2625	44.2625	0	44.2625	12.376	35.9928	35.9928	0	35.9928	10.0638	41.4062	41.4062	0	41.4062	11.5774	35.8543	35.8543	0
tr|O07406|O07406_MYCTU	Rv0161	Possible oxidoreductase OS=Mycobacterium tuberculosis (strain ATCC 25618 / H37Rv) OX=83332 GN=Rv0161 PE=1 SV=2	393	2	C	UR	128.114	128.114	47.8849	256.228	12.9035	94.472	94.472	47.0787	188.944	9.51515	102.66	102.66	68.9977	205.32	10.3399	144.063	144.063	34.1997	288.126	14.5099	124.225	124.225	33.3027	248.45	12.5118	108.626	108.626	28.5048	217.252	10.9407	110.27	110.27	74.0001	220.539	11.1063	95.6485	95.6485	52.9953	191.297	9.63365	84.7808	84.7808	57.5666
sp|O69689|ASPAT_MYCTU	Rv3722c	Aspartate aminotransferase OS=Mycobacterium tuberculosis (strain ATCC 25618 / H37Rv) OX=83332 GN=Rv3722c PE=1 SV=2	394	6	C	UR	385.957	390.265	110.141	2341.59	11.6616	338.062	417.584	174.1	2505.5	12.4779	292.756	319.603	79.7927	1917.62	9.55009	358.539	416.947	130.82	2501.68	12.4588	353.214	396.623	109.764	2379.74	11.8515	317.459	420.34	210.216	2522.04	12.5602	315.763	306.934	48.8785	1841.6	9.17152	263.093	337.221	157.997	2023.33	10.0765	283.268	341.079	118.932
sp|P9WQE3|PPSD_MYCTU	ppsD	Phenolphthiocerol/phthiocerol polyketide synthase subunit D OS=Mycobacterium tuberculosis (strain ATCC 25618 / H37Rv) OX=83332 GN=ppsD PE=1 SV=1	395	1	C	UR	225.922	225.922	0	225.922	9.21473	227.119	227.119	0	227.119	9.26353	260.543	260.543	0	260.543	10.6268	412.504	412.504	0	412.504	16.8249	273.911	273.911	0	273.911	11.172	354.425	354.425	0	354.425	14.456	206.626	206.626	0	206.626	8.42771	221.064	221.064	0	221.064	9.01658	269.637	269.637	0
sp|P9WI79|PKND_MYCTU	pknD	Serine/threonine-protein kinase PknD OS=Mycobacterium tuberculosis (strain ATCC 25618 / H37Rv) OX=83332 GN=pknD PE=1 SV=1	396	3	C	UR	147.637	125.64	43.759	376.919	11.5461	106.637	107.111	23.3968	321.333	9.84333	180.596	168.254	68.2298	504.761	15.4622	101.513	109.372	20.1841	328.115	10.0511	115.963	109.813	11.9727	329.438	10.0916	126.021	118.902	14.707	356.705	10.9269	141.707	125.199	39.2861	375.597	11.5056	108.846	106.798	24.2879	320.393	9.81454	111.971	117.072	18.0638
sp|P9WPE5|CH10_MYCTU	groES	Co-chaperonin GroES OS=Mycobacterium tuberculosis (strain ATCC 25618 / H37Rv) OX=83332 GN=groES PE=1 SV=1	397	103	C	UR	93.4896	163.657	222.441	16856.7	10.0901	88.4012	160.077	259.009	16487.9	9.86935	102.26	156.701	214.875	16140.2	9.66116	141.334	248.768	459.069	25623.1	15.3375	127.597	223.32	349.915	23001.9	13.7685	119.338	228.619	434.344	23547.8	14.0952	86.5457	149.705	190.899	15419.7	9.22989	97.4025	140.372	228.829	14458.3	8.65445	88.8294	150.744	267.043
tr|O06241|O06241_MYCTU	Rv2134c	Conserved protein OS=Mycobacterium tuberculosis (strain ATCC 25618 / H37Rv) OX=83332 GN=Rv2134c PE=1 SV=1	398	2	C	UR	143.564	143.564	25.1056	287.127	11.9281	120.653	120.653	3.39778	241.307	10.0246	193.654	193.654	8.19234	387.309	16.0899	120.673	120.673	9.31226	241.346	10.0262	132.34	132.34	36.5454	264.679	10.9955	116.216	116.216	1.9301	232.433	9.65589	145.785	145.785	7.92121	291.57	12.1126	122.452	122.452	0.358687	244.905	10.174	108.241	108.241	18.9682
sp|P9WFV3|SYI_MYCTU	ileS	Isoleucine--tRNA ligase OS=Mycobacterium tuberculosis (strain ATCC 25618 / H37Rv) OX=83332 GN=ileS PE=1 SV=1	399	3	C	UR	200.05	446.511	494.519	1339.53	18.1245	180.007	248.028	172.887	744.083	10.0678	250.094	250.699	105.179	752.096	10.1762	227.705	227.674	116.919	683.023	9.24164	243.649	253.293	153.128	759.878	10.2815	255.692	276.887	174.426	830.662	11.2393	209.258	235.214	127.276	705.642	9.54768	196.696	276.863	173.41	830.588	11.2383	192.456	248.403	137.57
tr|O86315|O86315_MYCTU	Rv1232c	Conserved protein OS=Mycobacterium tuberculosis (strain ATCC 25618 / H37Rv) OX=83332 GN=Rv1232c PE=1 SV=1	400	2	C	UR	23.3376	23.3376	18.8811	46.6752	10.3836	21.8793	21.8793	12.4345	43.7585	9.73473	24.7579	24.7579	16.9833	49.5159	11.0155	20.8008	20.8008	13.576	41.6017	9.2549	18.0085	18.0085	11.6674	36.0171	8.01253	21.5237	21.5237	11.6622	43.0474	9.57652	26.1126	26.1126	16.2733	52.2252	11.6183	29.2383	29.2383	6.29318	58.4767	13.009	39.096	39.096	12.8965
sp|P9WP51|Y1077_MYCTU	cbs	Probable cystathionine beta-synthase Rv1077 OS=Mycobacterium tuberculosis (strain ATCC 25618 / H37Rv) OX=83332 GN=cbs PE=1 SV=1	401	8	C	UR	197.856	197.117	75.5747	1576.94	11.2881	158.398	170.636	82.7913	1365.08	9.77166	161.41	170.506	51.0539	1364.05	9.76425	243.151	260.499	131.477	2083.99	14.9178	222.926	235.734	123.395	1885.87	13.4996	196.617	264.395	214.025	2115.16	15.1409	158.43	164.954	51.0029	1319.63	9.44628	110.526	133.201	62.8168	1065.61	7.62794	132.411	149.187	63.7272
tr|P71744|P71744_MYCTU	subI	Probable sulfate-binding lipoprotein SubI OS=Mycobacterium tuberculosis (strain ATCC 25618 / H37Rv) OX=83332 GN=subI PE=1 SV=1	402	3	C	UR	65.6988	53.4001	24.8446	160.2	13.2866	66.8139	54.8338	24.1269	164.501	13.6433	51.0797	44.7974	21.2202	134.392	11.1461	40.241	34.1986	17.8411	102.596	8.509	40.3295	34.2936	26.9531	102.881	8.53262	41.9464	32.4046	18.1295	97.2139	8.06264	73.22	62.3336	34.0392	187.001	15.5093	54.8612	43.8107	19.967	131.432	10.9006	43.669	41.8387	18.1481
sp|P9WPC3|CLPP2_MYCTU	clpP2	ATP-dependent Clp protease proteolytic subunit 2 OS=Mycobacterium tuberculosis (strain ATCC 25618 / H37Rv) OX=83332 GN=clpP2 PE=1 SV=1	404	5	C	UR	188.959	195.146	80.6553	975.728	9.74384	211.25	215.567	69.0874	1077.84	10.7635	312.024	274.843	83.0518	1374.21	13.7232	237.4	218.611	62.9351	1093.05	10.9155	230.173	217.762	97.8149	1088.81	10.8731	223.022	237.63	82.7996	1188.15	11.8651	204.857	175.916	70.2126	879.579	8.78368	191.716	226.85	108.846	1134.25	11.3269	226.926	240.434	90.5939
sp|P9WI87|PILIN_MYCTU	mtp	Pilin OS=Mycobacterium tuberculosis (strain ATCC 25618 / H37Rv) OX=83332 GN=mtp PE=1 SV=1	405	1	C	UR	303.678	303.678	0	303.678	15.5996	204.082	204.082	0	204.082	10.4834	186.727	186.727	0	186.727	9.59194	225.26	225.26	0	225.26	11.5714	316.957	316.957	0	316.957	16.2817	152.436	152.436	0	152.436	7.83045	266.87	266.87	0	266.87	13.7088	114.835	114.835	0	114.835	5.89893	175.862	175.862	0
sp|P9WNV7|DNAJ2_MYCTU	dnaJ2	Chaperone protein DnaJ 2 OS=Mycobacterium tuberculosis (strain ATCC 25618 / H37Rv) OX=83332 GN=dnaJ2 PE=1 SV=1	407	3	C	UR	122.855	178.374	125.736	535.121	10.9216	155.927	175.506	73.8253	526.517	10.746	116.089	173.754	102.516	521.263	10.6388	166.373	238.516	131.558	715.549	14.6041	161.397	230.503	120.499	691.509	14.1135	172.851	230.667	103.805	692.002	14.1235	97.7225	160.875	111.168	482.625	9.8502	83.1649	103.508	49.8484	310.523	6.33766	103.453	141.512	75.4818
tr|I6X5K1|I6X5K1_MYCTU	glnA4	Probable glutamine synthetase GlnA4 (Glutamine synthase) (GS-II) OS=Mycobacterium tuberculosis (strain ATCC 25618 / H37Rv) OX=83332 GN=glnA4 PE=1 SV=1	408	1	C	UR	110.922	110.922	0	110.922	14.7897	78.0534	78.0534	0	78.0534	10.4072	82.5191	82.5191	0	82.5191	11.0026	103.404	103.404	0	103.404	13.7873	90.5438	90.5438	0	90.5438	12.0726	75.1074	75.1074	0	75.1074	10.0144	89.164	89.164	0	89.164	11.8886	52.6648	52.6648	0	52.6648	7.02202	67.6175	67.6175	0
tr|I6YEU0|I6YEU0_MYCTU	pca	Pyruvate carboxylase OS=Mycobacterium tuberculosis (strain ATCC 25618 / H37Rv) OX=83332 GN=pca PE=1 SV=1	409	10	C	UR	90.5924	110.087	93.3898	1100.87	11.9792	85.9393	84.1915	63.7055	841.915	9.16133	119.897	149.882	153.761	1498.82	16.3095	91.3758	99.9957	83.6071	999.957	10.8811	78.1599	99.4555	83.3915	994.555	10.8223	71.4597	88.317	74.1779	883.17	9.61025	107.335	105.421	81.7492	1054.21	11.4714	92.6112	101.082	81.4031	1010.82	10.9993	76.3389	80.5555	60.9146
sp|P9WM93|Y034_MYCTU	Rv0034	Uncharacterized protein Rv0034 OS=Mycobacterium tuberculosis (strain ATCC 25618 / H37Rv) OX=83332 GN=Rv0034 PE=1 SV=1	410	1	C	UR	32.2012	32.2012	0	32.2012	6.25946	46.6648	46.6648	0	46.6648	9.07097	50.1823	50.1823	0	50.1823	9.75473	44.9391	44.9391	0	44.9391	8.73553	46.4977	46.4977	0	46.4977	9.03851	61.4556	61.4556	0	61.4556	11.9461	44.2598	44.2598	0	44.2598	8.60348	93.6325	93.6325	0	93.6325	18.2008	94.6076	94.6076	0
sp|P9WNY1|ALDH_MYCTU	Rv0458	Probable aldehyde dehydrogenase OS=Mycobacterium tuberculosis (strain ATCC 25618 / H37Rv) OX=83332 GN=Rv0458 PE=1 SV=1	411	7	C	UR	162.258	164.141	111.5	1148.99	9.94222	129.88	149.984	111.378	1049.89	9.08469	157.934	175.561	104.348	1228.93	10.6339	175.077	243.891	258.812	1707.23	14.7727	159.292	199.086	173.096	1393.6	12.0589	154.706	249.961	317.947	1749.73	15.1404	141.203	134.386	69.8614	940.705	8.13994	96.9597	160.988	153.935	1126.92	9.75126	138.186	172.952	160.15
##sp|P71629|CAS10_MYCTU	##cas10	####CRISPR system single-strand-specific deoxyribonuclease Cas10/Csm1 (subtype III-A) OS=Mycobacterium tuberculosis (strain ATCC 25618 / H37Rv) OX=83332 GN=cas10 PE=1 SV=1	412	1	C	UR	116.54	116.54	0	116.54	11.2802	120.156	120.156	0	120.156	11.6302	112.533	112.533	0	112.533	10.8923	108.485	108.485	0	108.485	10.5006	154.739	154.739	0	154.739	14.9776	113.966	113.966	0	113.966	11.0311	123.342	123.342	0	123.342	11.9385	106.349	106.349	0	106.349	10.2938	77.0283	77.0283	0
tr|I6X9J0|I6X9J0_MYCTU	fadE8	Probable acyl-CoA dehydrogenase FadE8 OS=Mycobacterium tuberculosis (strain ATCC 25618 / H37Rv) OX=83332 GN=fadE8 PE=1 SV=1	413	3	C	UR	136.521	197.918	141.407	593.755	11.3265	112.328	178.315	141.873	534.946	10.2046	279.153	240.602	120.231	721.805	13.7691	143.686	202.649	153.834	607.946	11.5972	147.864	212.358	167.181	637.074	12.1528	124.709	216.495	206.842	649.486	12.3896	149.078	176.528	82.5857	529.583	10.1023	113.007	167.115	132.278	501.345	9.56365	106.315	155.419	116.673
tr|O06218|O06218_MYCTU	Rv2159c	Conserved protein OS=Mycobacterium tuberculosis (strain ATCC 25618 / H37Rv) OX=83332 GN=Rv2159c PE=1 SV=1	414	5	C	UR	33.0695	57.8608	50.1152	289.304	10.3525	36.4992	60.0475	51.2378	300.237	10.7437	52.9288	70.2267	52.8242	351.134	12.565	37.5289	65.8584	58.2211	329.292	11.7834	39.0519	55.3107	43.5351	276.553	9.89624	28.5395	53.1857	49.9869	265.929	9.51604	34.2529	65.5808	60.1689	327.904	11.7338	45.076	63.8842	52.7792	319.421	11.4302	43.8307	66.9514	61.3278
tr|I6WZD7|I6WZD7_MYCTU	Rv0760c	Conserved protein OS=Mycobacterium tuberculosis (strain ATCC 25618 / H37Rv) OX=83332 GN=Rv0760c PE=1 SV=1	415	1	C	UR	108.551	108.551	0	108.551	10.8389	87.5673	87.5673	0	87.5673	8.74368	150.16	150.16	0	150.16	14.9936	109.22	109.22	0	109.22	10.9057	83.621	83.621	0	83.621	8.34964	102.012	102.012	0	102.012	10.186	101.246	101.246	0	101.246	10.1095	130.876	130.876	0	130.876	13.0681	128.239	128.239	0
##sp|O06136|LYSX2_MYCTU	##LysX2	####MprF-like domain protein Rv1619 OS=Mycobacterium tuberculosis (strain ATCC 25618 / H37Rv) OX=83332 GN=LysX2 PE=1 SV=1	416	1	C	UR	3666.83	3666.83	0	3666.83	18.4304	2622.18	2622.18	0	2622.18	13.1797	1417.83	1417.83	0	1417.83	7.12638	3147.93	3147.93	0	3147.93	15.8223	2614.3	2614.3	0	2614.3	13.1401	1255.17	1255.17	0	1255.17	6.30879	2570.16	2570.16	0	2570.16	12.9182	829.405	829.405	0	829.405	4.16879	1771.76	1771.76	0
sp|P9WQG7|Y802_MYCTU	Rv0802c	Putative succinyl-CoA transferase Rv0802c OS=Mycobacterium tuberculosis (strain ATCC 25618 / H37Rv) OX=83332 GN=Rv0802c PE=1 SV=1	417	1	C	UR	76.9201	76.9201	0	76.9201	11.8646	50.7004	50.7004	0	50.7004	7.82034	120.241	120.241	0	120.241	18.5467	68.4062	68.4062	0	68.4062	10.5514	72.8807	72.8807	0	72.8807	11.2416	61.7659	61.7659	0	61.7659	9.52714	74.0155	74.0155	0	74.0155	11.4166	64.2303	64.2303	0	64.2303	9.90727	59.1548	59.1548	0
sp|P9WGP5|SECA1_MYCTU	secA1	Protein translocase subunit SecA 1 OS=Mycobacterium tuberculosis (strain ATCC 25618 / H37Rv) OX=83332 GN=secA1 PE=1 SV=1	420	3	C	UR	62.8145	99.7069	110.409	299.121	10.9806	80.8159	89.8493	82.0807	269.548	9.895	79.4702	103.092	91.069	309.276	11.3534	93.0679	98.2083	84.8109	294.625	10.8156	97.6603	100.669	85.7429	302.006	11.0865	146.884	106.119	73.0134	318.356	11.6867	90.1019	117.118	114.334	351.354	12.8981	133.756	96.6566	66.4957	289.97	10.6447	132.062	96.6091	64.9737
sp|P9WG69|FADA4_MYCTU	fadA4	Probable acetyl-CoA acetyltransferase OS=Mycobacterium tuberculosis (strain ATCC 25618 / H37Rv) OX=83332 GN=fadA4 PE=1 SV=2	421	5	C	UR	172.927	166.799	126.649	833.997	14.8329	115.704	113.268	84.0912	566.339	10.0725	136.439	116.584	59.8808	582.919	10.3674	133.565	147.186	112.211	735.928	13.0887	126.515	128.026	88.74	640.131	11.3849	89.1512	99.7515	43.1884	498.757	8.87057	144.133	144.877	109.298	724.385	12.8834	83.6065	90.5647	37.1714	452.824	8.05362	114.805	117.466	61.9597
tr|P95228|P95228_MYCTU	fadE6	Probable acyl-CoA dehydrogenase FadE6 OS=Mycobacterium tuberculosis (strain ATCC 25618 / H37Rv) OX=83332 GN=fadE6 PE=1 SV=1	422	7	C	UR	89.7602	111.129	89.132	777.9	11.3701	60.8659	92.9618	71.2589	650.733	9.51137	130.027	132.61	98.2832	928.272	13.568	70.0408	110.074	79.441	770.519	11.2622	81.3128	117.895	89.3019	825.264	12.0624	64.0094	98.6504	70.0189	690.552	10.0934	95.8135	117.808	103.689	824.653	12.0535	92.25	97.9952	59.7984	685.966	10.0264	71.6162	98.2529	64.9089
sp|P9WLR5|Y1829_MYCTU	Rv1829	Uncharacterized protein Rv1829 OS=Mycobacterium tuberculosis (strain ATCC 25618 / H37Rv) OX=83332 GN=Rv1829 PE=1 SV=1	423	5	C	UR	252.136	210.295	118.421	1051.48	13.2304	233.009	215.854	111.562	1079.27	13.5801	263.396	240.054	134.257	1200.27	15.1026	118.795	112.343	62.541	561.717	7.0679	131.594	128.648	69.5598	643.24	8.09369	102.577	110.768	48.2187	553.84	6.9688	263.131	213.203	118.135	1066.02	13.4134	204.21	191.977	111.796	959.885	12.0779	159.912	166.342	101.739
tr|P95146|P95146_MYCTU	Rv1869c	Probable reductase OS=Mycobacterium tuberculosis (strain ATCC 25618 / H37Rv) OX=83332 GN=Rv1869c PE=1 SV=1	424	5	C	UR	50.8955	162.767	216.8	813.834	12.0451	41.0305	140.784	175.338	703.918	10.4183	42.7871	152.614	213.371	763.069	11.2938	58.0653	164.87	195.214	824.35	12.2008	48.0439	169.558	214.428	847.791	12.5477	53.0558	168.819	190.817	844.093	12.493	47.1832	137.112	196.336	685.558	10.1466	40.6249	126.298	144.32	631.489	9.34633	43.8918	128.489	158.958
tr|I6XF52|I6XF52_MYCTU	Rv2721c	Possible conserved transmembrane alanine and glycine rich protein OS=Mycobacterium tuberculosis (strain ATCC 25618 / H37Rv) OX=83332 GN=Rv2721c PE=1 SV=1	426	9	C	UR	170.678	185.542	104.481	1669.88	13.2808	158.07	167.141	77.8776	1504.27	11.9637	166.663	169.269	82.4974	1523.42	12.116	130.846	148.083	80.7816	1332.75	10.5995	141.192	161.516	94.3366	1453.65	11.5611	108.593	119.412	65.7803	1074.71	8.54733	156.821	198.723	102.693	1788.5	14.2242	108.976	114.064	53.266	1026.58	8.16452	113.696	133.321	65.8828
sp|P9WJV3|MMPL4_MYCTU	mmpL4	Siderophore exporter MmpL4 OS=Mycobacterium tuberculosis (strain ATCC 25618 / H37Rv) OX=83332 GN=mmpL4 PE=1 SV=1	427	2	C	UR	97.9933	97.9933	71.1844	195.987	12.07	83.2304	83.2304	43.3267	166.461	10.2516	80.4099	80.4099	49.0763	160.82	9.90424	84.5274	84.5274	37.8591	169.055	10.4114	86.079	86.079	37.9123	172.158	10.6025	66.146	66.146	32.286	132.292	8.14732	103.406	103.406	61.5342	206.813	12.7368	158.874	158.874	120.008	317.749	19.5689	51.2069	51.2069	31.1444
sp|P9WN65|RMLB_MYCTU	rmlB	dTDP-glucose 4,6-dehydratase OS=Mycobacterium tuberculosis (strain ATCC 25618 / H37Rv) OX=83332 GN=rmlB PE=1 SV=1	428	1	C	UR	69.6335	69.6335	0	69.6335	11.2181	71.0896	71.0896	0	71.0896	11.4527	94.9987	94.9987	0	94.9987	15.3045	60.9335	60.9335	0	60.9335	9.81652	93.017	93.017	0	93.017	14.9852	58.2054	58.2054	0	58.2054	9.37701	56.1234	56.1234	0	56.1234	9.0416	61.2947	61.2947	0	61.2947	9.87472	55.4283	55.4283	0
tr|O53641|O53641_MYCTU	Rv0158	Probable transcriptional regulatory protein (Possibly TetR-family) OS=Mycobacterium tuberculosis (strain ATCC 25618 / H37Rv) OX=83332 GN=Rv0158 PE=1 SV=1	429	1	C	UR	95.8724	95.8724	0	95.8724	9.38957	111.34	111.34	0	111.34	10.9044	113.888	113.888	0	113.888	11.154	120.169	120.169	0	120.169	11.7691	135.363	135.363	0	135.363	13.2572	101.091	101.091	0	101.091	9.90065	111.633	111.633	0	111.633	10.9331	121.091	121.091	0	121.091	11.8594	110.605	110.605	0
tr|I6XW38|I6XW38_MYCTU	Rv0730	DNA topoisomerase (ATP-hydrolyzing) OS=Mycobacterium tuberculosis (strain ATCC 25618 / H37Rv) OX=83332 GN=Rv0730 PE=1 SV=1	430	6	C	UR	74.7127	187.991	243.899	1127.95	10.3193	62.7534	186.411	232.309	1118.47	10.2325	81.4375	180.35	199.329	1082.1	9.8998	93.2665	207.942	238.333	1247.65	11.4144	94.9284	196.797	220.885	1180.78	10.8026	72.5767	192.106	210.265	1152.63	10.5451	69.8559	200.876	277.361	1205.25	11.0265	75.8082	221.276	251.596	1327.65	12.1463	81.6301	248.005	298.966
sp|P9WJH7|NDK_MYCTU	ndkA	Nucleoside diphosphate kinase OS=Mycobacterium tuberculosis (strain ATCC 25618 / H37Rv) OX=83332 GN=ndkA PE=1 SV=1	431	3	C	UR	92.8218	100.926	53.6629	302.778	10.992	77.7623	96.0913	33.0799	288.274	10.4654	75.6013	119.127	98.4379	357.381	12.9743	85.9859	100.372	52.2034	301.116	10.9316	105.134	119.426	73.1144	358.278	13.0068	109.882	126.861	54.6604	380.583	13.8166	63.8664	78.1944	49.0536	234.583	8.51624	89.2827	98.1229	45.3529	294.369	10.6867	69.5721	79.059	36.5216
sp|P9WNP5|MENB_MYCTU	menB	1,4-dihydroxy-2-naphthoyl-CoA synthase OS=Mycobacterium tuberculosis (strain ATCC 25618 / H37Rv) OX=83332 GN=menB PE=1 SV=1	432	3	C	UR	119.951	171.09	190.105	513.27	11.6176	106.544	167.975	196.071	503.926	11.4061	113.229	145.874	145.234	437.621	9.90529	120.171	183.966	207.181	551.898	12.4919	111.268	167.838	184.404	503.514	11.3967	95.5469	170.538	200.849	511.615	11.5801	123.927	136.748	132.104	410.244	9.28563	130.8	172.071	184.512	516.213	11.6842	116.401	156.585	168.51
tr|P72041|P72041_MYCTU	lipE	Probable lipase LipE OS=Mycobacterium tuberculosis (strain ATCC 25618 / H37Rv) OX=83332 GN=lipE PE=1 SV=1	433	1	C	UR	49.2124	49.2124	0	49.2124	13.7181	27.08	27.08	0	27.08	7.5486	63.8769	63.8769	0	63.8769	17.8058	30.6123	30.6123	0	30.6123	8.53324	39.6367	39.6367	0	39.6367	11.0488	31.8362	31.8362	0	31.8362	8.87441	58.2772	58.2772	0	58.2772	16.2449	33.0937	33.0937	0	33.0937	9.22496	25.1161	25.1161	0
tr|I6Y0W5|I6Y0W5_MYCTU	fadE19	Possible acyl-CoA dehydrogenase FadE19 (MMGC) OS=Mycobacterium tuberculosis (strain ATCC 25618 / H37Rv) OX=83332 GN=fadE19 PE=1 SV=1	434	2	C	UR	56.377	56.377	59.0856	112.754	9.72859	51.0903	51.0903	37.4741	102.181	8.81629	97.9579	97.9579	91.4818	195.916	16.9039	59.9521	59.9521	50.4278	119.904	10.3455	62.5932	62.5932	62.1773	125.186	10.8013	55.429	55.429	34.1345	110.858	9.56499	68.0206	68.0206	62.2639	136.041	11.7378	63.1188	63.1188	35.3657	126.238	10.892	64.9597	64.9597	29.8608
sp|P9WJH5|NUOD_MYCTU	nuoD	NADH-quinone oxidoreductase subunit D OS=Mycobacterium tuberculosis (strain ATCC 25618 / H37Rv) OX=83332 GN=nuoD PE=1 SV=1	435	1	C	UR	32.5876	32.5876	0	32.5876	9.45878	31.1582	31.1582	0	31.1582	9.04387	46.8597	46.8597	0	46.8597	13.6013	34.98	34.98	0	34.98	10.1532	40.0861	40.0861	0	40.0861	11.6353	40.743	40.743	0	40.743	11.8259	30.5574	30.5574	0	30.5574	8.86949	44.8032	44.8032	0	44.8032	13.0044	42.7473	42.7473	0
sp|O53203|DHE2_MYCTU	gdh	NAD-specific glutamate dehydrogenase OS=Mycobacterium tuberculosis (strain ATCC 25618 / H37Rv) OX=83332 GN=gdh PE=1 SV=1	436	11	C	UR	93.2423	98.8939	59.8854	1087.83	10.4737	83.2062	91.4049	64.3059	1005.45	9.68057	122.379	132.003	71.9883	1452.03	13.9803	69.7645	100.899	65.3898	1109.89	10.6861	85.77	107.509	59.5847	1182.6	11.3862	100.678	109.676	75.7454	1206.44	11.6157	78.8834	95.8972	64.8882	1054.87	10.1563	104.115	109.969	66.889	1209.66	11.6467	92.4643	97.9568	67.7831
sp|P9WHW5|PSTP_MYCTU	pstP	Serine/threonine protein phosphatase PstP OS=Mycobacterium tuberculosis (strain ATCC 25618 / H37Rv) OX=83332 GN=pstP PE=1 SV=1	437	1	C	UR	302.137	302.137	0	302.137	13.0785	224.216	224.216	0	224.216	9.70556	288.705	288.705	0	288.705	12.4971	300.498	300.498	0	300.498	13.0075	236.458	236.458	0	236.458	10.2355	203.892	203.892	0	203.892	8.8258	316.052	316.052	0	316.052	13.6808	174.714	174.714	0	174.714	7.56279	263.51	263.51	0
tr|O05777|O05777_MYCTU	Rv3099c	Conserved protein OS=Mycobacterium tuberculosis (strain ATCC 25618 / H37Rv) OX=83332 GN=Rv3099c PE=1 SV=1	438	4	C	UR	81.7853	114.708	89.6311	458.83	9.6214	87.1307	138.339	122.783	553.355	11.6035	100.972	151.823	129.31	607.291	12.7345	69.4838	112.113	100.212	448.45	9.40374	77.9104	119.593	104.156	478.373	10.0312	78.7561	123.063	105.725	492.251	10.3222	82.4979	116.549	99.6936	466.196	9.77585	93.0342	163.353	154.101	653.411	13.7016	83.0148	152.674	143.391
sp|O06159|BKDC_MYCTU	bkdC	Dihydrolipoyllysine-residue acyltransferase component of branched-chain alpha-ketoacid dehydrogenase complex OS=Mycobacterium tuberculosis (strain ATCC 25618 / H37Rv) OX=83332 GN=bkdC PE=1 SV=2	439	2	C	UR	168.863	168.863	20.9444	337.726	9.54387	178.796	178.796	46.9942	357.592	10.1053	204.368	204.368	75.0156	408.736	11.5506	172.922	172.922	40.7501	345.844	9.77328	192.16	192.16	70.5199	384.319	10.8606	235.291	235.291	92.283	470.581	13.2983	206.001	206.001	79.9985	412.002	11.6429	210.655	210.655	124.768	421.31	11.9059	200.279	200.279	76.6265
sp|P9WH39|RS2_MYCTU	rpsB	30S ribosomal protein S2 OS=Mycobacterium tuberculosis (strain ATCC 25618 / H37Rv) OX=83332 GN=rpsB PE=1 SV=1	440	5	C	UR	100.688	102.062	57.0086	510.312	11.9112	94.9002	93.8346	60.3804	469.173	10.9509	116.826	106.035	54.3156	530.176	12.3748	84.4365	81.1456	44.9604	405.728	9.47008	93.5405	89.4346	52.5147	447.173	10.4374	69.1982	77.5839	45.4669	387.919	9.0544	103.448	96.4248	50.116	482.124	11.2532	96.4332	99.0753	61.2184	495.376	11.5626	87.2355	111.267	79.03
tr|I6Y4F1|I6Y4F1_MYCTU	Rv0680c	Probable conserved transmembrane protein OS=Mycobacterium tuberculosis (strain ATCC 25618 / H37Rv) OX=83332 GN=Rv0680c PE=1 SV=1	441	1	C	UR	636.59	636.59	0	636.59	13.0299	817.365	817.365	0	817.365	16.73	816.614	816.614	0	816.614	16.7147	269.366	269.366	0	269.366	5.51346	291.588	291.588	0	291.588	5.96831	285.336	285.336	0	285.336	5.84034	764.445	764.445	0	764.445	15.6469	598.994	598.994	0	598.994	12.2604	405.313	405.313	0
tr|P71672|P71672_MYCTU	Rv1404	Probable transcriptional regulatory protein OS=Mycobacterium tuberculosis (strain ATCC 25618 / H37Rv) OX=83332 GN=Rv1404 PE=1 SV=1	443	2	C	UR	181.018	181.018	172.166	362.037	9.93046	233.626	233.626	235.577	467.252	12.8165	220.767	220.767	218.609	441.533	12.111	152.696	152.696	150.888	305.391	8.3767	156.612	156.612	151.562	313.224	8.59157	240.963	240.963	226.572	481.927	13.219	165.449	165.449	174.915	330.898	9.07634	209.314	209.314	207.994	418.629	11.4827	262.415	262.415	251.605
tr|I6XDU8|I6XDU8_MYCTU	Rv2237A	Conserved protein OS=Mycobacterium tuberculosis (strain ATCC 25618 / H37Rv) OX=83332 GN=Rv2237A PE=1 SV=1	445	1	C	UR	126.836	126.836	0	126.836	11.0858	137.758	137.758	0	137.758	12.0405	150.086	150.086	0	150.086	13.118	108.575	108.575	0	108.575	9.48979	109.639	109.639	0	109.639	9.58278	116.295	116.295	0	116.295	10.1645	124.791	124.791	0	124.791	10.9071	122.096	122.096	0	122.096	10.6716	148.051	148.051	0
sp|P9WIQ1|GLF_MYCTU	glf	UDP-galactopyranose mutase OS=Mycobacterium tuberculosis (strain ATCC 25618 / H37Rv) OX=83332 GN=glf PE=1 SV=1	446	1	C	UR	175.871	175.871	0	175.871	9.44029	201.776	201.776	0	201.776	10.8308	172.416	172.416	0	172.416	9.25484	224.395	224.395	0	224.395	12.0449	220.755	220.755	0	220.755	11.8496	269.059	269.059	0	269.059	14.4424	159.361	159.361	0	159.361	8.55407	240.366	240.366	0	240.366	12.9022	198.982	198.982	0
sp|P9WFN1|Y2140_MYCTU	Rv2140c	UPF0098 protein Rv2140c OS=Mycobacterium tuberculosis (strain ATCC 25618 / H37Rv) OX=83332 GN=Rv2140c PE=1 SV=1	447	2	C	UR	153.769	153.769	78.5883	307.537	13.3449	129.464	129.464	52.8976	258.928	11.2356	155.14	155.14	37.8214	310.28	13.4639	126.894	126.894	64.8498	253.788	11.0125	135.637	135.637	51.0921	271.273	11.7713	95.2842	95.2842	31.2772	190.568	8.26927	150.818	150.818	76.1974	301.636	13.0888	94.0615	94.0615	20.6545	188.123	8.16315	111.202	111.202	56.7414
sp|P9WFU3|SYFA_MYCTU	pheS	Phenylalanine--tRNA ligase alpha subunit OS=Mycobacterium tuberculosis (strain ATCC 25618 / H37Rv) OX=83332 GN=pheS PE=1 SV=1	448	2	C	UR	23.8772	23.8772	14.3641	47.7545	9.2115	27.4793	27.4793	11.349	54.9587	10.6011	30.7159	30.7159	25.6243	61.4319	11.8498	25.2531	25.2531	21.9916	50.5061	9.74226	25.5093	25.5093	19.4991	51.0186	9.84112	33.137	33.137	13.6331	66.2739	12.7838	26.1283	26.1283	20.7314	52.2565	10.0799	35.3082	35.3082	1.17484	70.6164	13.6214	31.803	31.803	16.3408
sp|P9WIS5|KGD_MYCTU	kgd	Multifunctional 2-oxoglutarate metabolism enzyme OS=Mycobacterium tuberculosis (strain ATCC 25618 / H37Rv) OX=83332 GN=kgd PE=1 SV=1	449	5	C	UR	217.741	189.727	85.9267	948.635	10.8813	182.158	187.277	72.6856	936.383	10.7408	267.861	218.855	91.655	1094.28	12.5519	210.33	180.641	89.2159	903.207	10.3603	247.523	197.479	94.5924	987.394	11.3259	177.988	176.678	70.2435	883.389	10.1329	192.662	185.159	87.8262	925.797	10.6194	157.794	197.223	100.482	986.115	11.3113	154.402	210.56	92.4921
sp|P9WHA7|RL29_MYCTU	rpmC	50S ribosomal protein L29 OS=Mycobacterium tuberculosis (strain ATCC 25618 / H37Rv) OX=83332 GN=rpmC PE=1 SV=1	450	1	C	UR	281.308	281.308	0	281.308	9.42776	429.004	429.004	0	429.004	14.3777	385.039	385.039	0	385.039	12.9042	279.134	279.134	0	279.134	9.35492	291.091	291.091	0	291.091	9.75565	251.434	251.434	0	251.434	8.42657	344.023	344.023	0	344.023	11.5296	290.01	290.01	0	290.01	9.71941	432.778	432.778	0
sp|P9WHR7|LEXA_MYCTU	lexA	LexA repressor OS=Mycobacterium tuberculosis (strain ATCC 25618 / H37Rv) OX=83332 GN=lexA PE=1 SV=1	451	3	C	UR	118.79	171.318	109.091	513.955	12.5972	85.5326	160.86	132.709	482.579	11.8281	114.594	173.176	101.724	519.527	12.7337	84.0936	120.688	65.0159	362.064	8.87428	98.7543	168.323	121.772	504.969	12.3769	67.9763	124.657	99.0372	373.971	9.16612	127.393	164.692	82.6842	494.076	12.1099	80.7425	145.474	120.646	436.422	10.6968	85.8208	130.789	90.7291
sp|P9WKZ3|SUGFT_MYCTU	Rv3404c	dTDP-4-amino-4,6-dideoxyglucose formyltransferase OS=Mycobacterium tuberculosis (strain ATCC 25618 / H37Rv) OX=83332 GN=Rv3404c PE=1 SV=1	452	2	C	UR	115.254	115.254	132.993	230.508	9.89425	105.636	105.636	119.672	211.272	9.06858	143.337	143.337	171.445	286.673	12.3051	144.02	144.02	149.08	288.04	12.3638	133.113	133.113	144.623	266.227	11.4274	183.71	183.71	194.561	367.421	15.7711	104.861	104.861	118.937	209.721	9.00203	118.244	118.244	116.121	236.488	10.151	116.681	116.681	116.777
sp|O69720|Y3753_MYCTU	Rv3753c	Protein Rv3753c OS=Mycobacterium tuberculosis (strain ATCC 25618 / H37Rv) OX=83332 GN=Rv3753c PE=1 SV=2	453	1	C	UR	300.786	300.786	0	300.786	13.8129	232.692	232.692	0	232.692	10.6858	215.001	215.001	0	215.001	9.87344	267.488	267.488	0	267.488	12.2838	265.315	265.315	0	265.315	12.184	217.704	217.704	0	217.704	9.99758	272.841	272.841	0	272.841	12.5296	163.164	163.164	0	163.164	7.49292	242.58	242.58	0
sp|P9WQB3|LEU1_MYCTU	leuA	2-isopropylmalate synthase OS=Mycobacterium tuberculosis (strain ATCC 25618 / H37Rv) OX=83332 GN=leuA PE=1 SV=1	455	3	C	UR	191.406	215.12	138.051	645.359	9.58044	214.671	228.902	147.698	686.706	10.1942	193.016	272.119	193.213	816.356	12.1189	220.572	258.204	172.005	774.611	11.4992	199.132	243.367	135.474	730.1	10.8384	231.43	300.665	227.316	901.996	13.3902	172.386	218.658	145.642	655.973	9.73801	221.454	267.827	141.369	803.48	11.9278	197.886	240.545	188.627
tr|O69667|O69667_MYCTU	Rv3699	Conserved protein OS=Mycobacterium tuberculosis (strain ATCC 25618 / H37Rv) OX=83332 GN=Rv3699 PE=1 SV=3	458	4	C	UR	159.959	189.318	99.4539	757.27	13.2356	135.871	171.889	128.527	687.556	12.0171	160.696	190.492	118.282	761.967	13.3177	141.44	146.258	87.078	585.031	10.2252	135.054	142.802	91.0102	571.209	9.98361	108.759	122.314	73.4011	489.255	8.55122	169.822	175.003	109.822	700.013	12.2349	110.252	147.719	106.655	590.877	10.3274	125.23	144.572	96.418
sp|P9WKJ9|IF3_MYCTU	infC	Translation initiation factor IF-3 OS=Mycobacterium tuberculosis (strain ATCC 25618 / H37Rv) OX=83332 GN=infC PE=1 SV=1	459	4	C	UR	202.67	192.451	99.692	769.805	13.4151	153.957	171.849	97.7094	687.394	11.979	179.365	167.876	68.8378	671.503	11.702	131.265	132.992	62.8065	531.968	9.2704	144.659	133.373	53.3211	533.492	9.29697	114.925	114.32	51.0029	457.278	7.96882	208.973	199.251	98.4118	797.005	13.8891	147.783	156.288	88.7486	625.152	10.8943	155.784	166.187	84.0776
sp|P71741|TREH_MYCTU	Rv2402	Trehalase OS=Mycobacterium tuberculosis (strain ATCC 25618 / H37Rv) OX=83332 GN=Rv2402 PE=1 SV=2	460	2	C	UR	162.448	162.448	100.359	324.895	10.3457	164.091	164.091	127.76	328.182	10.4503	221.853	221.853	50.5047	443.706	14.1289	147.748	147.748	90.3743	295.496	9.40949	157.087	157.087	96.8677	314.173	10.0042	140.237	140.237	76.2457	280.474	8.93114	292.536	292.536	327.575	585.072	18.6305	172.413	172.413	176.18	344.826	10.9803	111.79	111.79	67.1564
sp|P9WKS3|Y738_MYCTU	Rv0738	Uncharacterized protein Rv0738 OS=Mycobacterium tuberculosis (strain ATCC 25618 / H37Rv) OX=83332 GN=Rv0738 PE=1 SV=1	461	2	C	UR	32.9113	32.9113	18.0494	65.8226	8.96608	32.744	32.744	12.8762	65.488	8.9205	43.2915	43.2915	17.1903	86.5831	11.794	26.4476	26.4476	14.6916	52.8952	7.20517	32.2963	32.2963	18.0743	64.5925	8.79852	31.1679	31.1679	17.5381	62.3357	8.49111	40.3033	40.3033	17.707	80.6067	10.9799	64.9937	64.9937	60.8203	129.987	17.7063	62.9089	62.9089	66.2853
sp|P9WIU9|NUSG_MYCTU	nusG	Transcription termination/antitermination protein NusG OS=Mycobacterium tuberculosis (strain ATCC 25618 / H37Rv) OX=83332 GN=nusG PE=1 SV=1	462	6	C	UR	227.501	259.149	190.012	1554.89	11.1738	234.715	317.283	295.119	1903.7	13.6804	226.514	296.884	246.638	1781.31	12.8008	119.265	124.45	48.0836	746.7	5.36594	128.603	126.77	50.6021	760.623	5.46599	125.313	129.765	79.7111	778.592	5.59512	221.031	326.881	303.063	1961.29	14.0942	231.756	372.211	390.126	2233.27	16.0487	245.716	365.864	357.458
tr|I6XF31|I6XF31_MYCTU	Rv2696c	Conserved alanine and glycine and valine rich protein OS=Mycobacterium tuberculosis (strain ATCC 25618 / H37Rv) OX=83332 GN=Rv2696c PE=1 SV=1	463	1	C	UR	14.5556	14.5556	0	14.5556	8.18188	15.9685	15.9685	0	15.9685	8.97608	18.5712	18.5712	0	18.5712	10.4391	21.4788	21.4788	0	21.4788	12.0735	11.5346	11.5346	0	11.5346	6.48376	12.4857	12.4857	0	12.4857	7.01837	12.1229	12.1229	0	12.1229	6.81443	39.2599	39.2599	0	39.2599	22.0685	31.9231	31.9231	0
sp|P9WQP5|6PGL_MYCTU	pgl	6-phosphogluconolactonase OS=Mycobacterium tuberculosis (strain ATCC 25618 / H37Rv) OX=83332 GN=pgl PE=1 SV=1	464	3	C	UR	104.175	112.587	93.025	337.762	9.21256	77.8326	92.4823	79.2484	277.447	7.56745	96.1106	234.883	302.061	704.649	19.2195	109.115	125.135	106.025	375.405	10.2393	87.3701	121.331	114.393	363.993	9.92803	125.54	131.476	101.53	394.428	10.7581	60.3562	89.6502	96.234	268.951	7.33571	155.712	159.829	117.345	479.488	13.0782	173.839	154.732	105.065
tr|O06412|O06412_MYCTU	Rv0546c	Conserved protein OS=Mycobacterium tuberculosis (strain ATCC 25618 / H37Rv) OX=83332 GN=Rv0546c PE=1 SV=1	465	5	C	UR	57.4127	123.488	145.356	617.439	11.0009	50.3739	131.339	176.012	656.693	11.7003	72.7359	161.21	167.777	806.048	14.3613	54.9131	117.287	143.789	586.436	10.4485	49.1348	126.457	169.572	632.285	11.2654	53.3652	140.237	205.622	701.187	12.493	57.9502	110.211	115.092	551.055	9.81813	41.4795	114.06	151.086	570.301	10.161	39.9557	98.2368	119.524
sp|P9WHW3|PPIA_MYCTU	ppiA	Peptidyl-prolyl cis-trans isomerase A OS=Mycobacterium tuberculosis (strain ATCC 25618 / H37Rv) OX=83332 GN=ppiA PE=1 SV=1	466	8	C	UR	192.007	190.254	135.371	1522.03	10.999	137.103	175.151	133.319	1401.21	10.1259	174.816	203.86	144.13	1630.88	11.7856	150.592	141.857	86.3818	1134.86	8.20111	145.681	138.789	79.1493	1110.31	8.02371	99.3827	130.93	104.637	1047.44	7.56939	220.082	206.649	131.525	1653.19	11.9468	183.448	340.605	389.391	2724.84	19.6912	142.12	201.639	188.837
tr|P95159|P95159_MYCTU	Rv1855c	Possible oxidoreductase OS=Mycobacterium tuberculosis (strain ATCC 25618 / H37Rv) OX=83332 GN=Rv1855c PE=1 SV=2	467	4	C	UR	199.335	183.218	89.5303	732.873	10.0485	176.753	183.408	46.2058	733.633	10.0589	228.5	234.837	121.863	939.35	12.8795	271.522	248.916	117.063	995.665	13.6516	205.259	208.863	103.724	835.451	11.4549	220.2	233.041	112.826	932.163	12.781	172.621	174.027	89.4841	696.109	9.54439	181.15	190.881	103.238	763.522	10.4687	181.029	166.153	74.4885
sp|P9WIK5|PAPA3_MYCTU	papA3	Acyltransferase PapA3 OS=Mycobacterium tuberculosis (strain ATCC 25618 / H37Rv) OX=83332 GN=papA3 PE=1 SV=1	468	2	C	UR	67.485	67.485	4.9263	134.97	12.2348	57.875	57.875	3.61814	115.75	10.4926	67.9739	67.9739	28.1353	135.948	12.3235	59.1488	59.1488	4.41884	118.298	10.7235	73.6436	73.6436	10.141	147.287	13.3514	49.5569	49.5569	1.79228	99.1139	8.98452	81.358	81.358	17.2652	162.716	14.75	36.7646	36.7646	5.45507	73.5293	6.66532	57.7754	57.7754	7.29359
sp|P9WNH5|HSAD_MYCTU	hsaD	4,5:9,10-diseco-3-hydroxy-5,9,17-trioxoandrosta-1(10),2-diene-4-oate hydrolase OS=Mycobacterium tuberculosis (strain ATCC 25618 / H37Rv) OX=83332 GN=hsaD PE=1 SV=1	469	5	C	UR	110.45	134.949	135.537	674.745	10.8386	116.517	139.627	123.498	698.134	11.2143	90.2155	140.908	144.125	704.541	11.3172	154.014	157.963	134.626	789.814	12.687	136.483	155.815	138.877	779.073	12.5145	194.854	169.008	112.983	845.039	13.5741	94.9901	122.75	111.139	613.748	9.8588	113.245	113.314	87.6754	566.572	9.101	109.376	110.743	82.8347
tr|Q11061|Q11061_MYCTU	Rv1257c	Probable oxidoreductase OS=Mycobacterium tuberculosis (strain ATCC 25618 / H37Rv) OX=83332 GN=Rv1257c PE=1 SV=1	470	2	C	UR	74.7638	74.7638	13.1021	149.528	10.7221	70.4234	70.4234	9.66552	140.847	10.0996	69.702	69.702	7.03834	139.404	9.99617	82.6723	82.6723	27.7461	165.345	11.8563	85.908	85.908	12.0983	171.816	12.3203	108.699	108.699	0.473554	217.398	15.5888	65.3511	65.3511	2.98556	130.702	9.37218	68.042	68.042	2.95582	136.084	9.7581	71.7258	71.7258	14.4925
sp|P9WLA7|Y2468_MYCTU	Rv2468c	Uncharacterized protein Rv2468c OS=Mycobacterium tuberculosis (strain ATCC 25618 / H37Rv) OX=83332 GN=Rv2468c PE=1 SV=1	471	1	C	UR	12.7972	12.7972	0	12.7972	6.20689	22.4914	22.4914	0	22.4914	10.9087	21.965	21.965	0	21.965	10.6535	23.0301	23.0301	0	23.0301	11.17	17.0545	17.0545	0	17.0545	8.27173	13.9473	13.9473	0	13.9473	6.7647	18.119	18.119	0	18.119	8.78806	44.276	44.276	0	44.276	21.4747	32.4971	32.4971	0
sp|P9WQ73|SERC_MYCTU	serC	Phosphoserine aminotransferase OS=Mycobacterium tuberculosis (strain ATCC 25618 / H37Rv) OX=83332 GN=serC PE=1 SV=1	472	12	C	UR	168.572	346.562	436.143	4158.75	12.4804	136.918	315.997	419.407	3791.97	11.3797	125.2	248.923	275.374	2987.08	8.96424	161.273	358.609	471.922	4303.3	12.9142	153.689	363.681	478.29	4364.17	13.0969	136.503	393.668	579.645	4724.02	14.1768	134.83	259.059	288.644	3108.71	9.32925	112.435	249.962	328.972	2999.54	9.00164	113.1	240.386	309.02
tr|O33263|O33263_MYCTU	Rv2129c	Probable oxidoreductase OS=Mycobacterium tuberculosis (strain ATCC 25618 / H37Rv) OX=83332 GN=Rv2129c PE=1 SV=3	473	4	C	UR	205.361	193.688	92.1847	774.754	11.0463	207.659	193.607	103.189	774.428	11.0417	177.502	155.835	62.9832	623.341	8.88752	253.074	242.87	131.859	971.482	13.8513	220.21	208.08	107.341	832.321	11.8671	176.907	206.368	158.27	825.471	11.7695	216.152	191.21	81.6164	764.838	10.905	160.327	172.267	120.333	689.069	9.82466	185.814	189.492	117.595
sp|O53521|FAC15_MYCTU	fadD15	Long-chain-fatty-acid--CoA ligase FadD15 OS=Mycobacterium tuberculosis (strain ATCC 25618 / H37Rv) OX=83332 GN=fadD15 PE=1 SV=3	474	3	C	UR	301.122	254.491	189.945	763.474	12.5322	328.542	242.829	181.419	728.486	11.9579	305.979	229.964	153.401	689.892	11.3244	289.044	243.892	188.582	731.676	12.0103	268.405	216.058	148.369	648.173	10.6396	250.406	176.986	127.213	530.959	8.71557	287.556	237.581	170.828	712.743	11.6995	204.776	182.865	144.297	548.596	9.00507	333.671	246.026	182.329
sp|P9WHN1|PUR7_MYCTU	purC	Phosphoribosylaminoimidazole-succinocarboxamide synthase OS=Mycobacterium tuberculosis (strain ATCC 25618 / H37Rv) OX=83332 GN=purC PE=1 SV=1	475	3	C	UR	140.435	139.183	51.7116	417.548	12.0913	110.303	106.527	45.6773	319.581	9.25443	149.557	151.955	57.3979	455.865	13.2009	150.497	140.801	59.0829	422.402	12.2319	110.42	113.432	41.9485	340.296	9.85428	150.93	135.754	48.6967	407.261	11.7935	120.72	130.803	61.0445	392.41	11.3634	109.223	107.014	36.0703	321.043	9.29675	141.748	125.624	42.9933
sp|P71635|CSM6_MYCTU	csm6	CRISPR system endoribonuclease Csm6 OS=Mycobacterium tuberculosis (strain ATCC 25618 / H37Rv) OX=83332 GN=csm6 PE=1 SV=5	477	2	C	UR	78.979	78.979	39.782	157.958	12.2739	66.0511	66.0511	34.3376	132.102	10.2648	74.8814	74.8814	26.4014	149.763	11.6371	77.8111	77.8111	25.6867	155.622	12.0924	71.5218	71.5218	32.6145	143.044	11.115	71.8643	71.8643	23.3745	143.729	11.1682	68.9161	68.9161	45.451	137.832	10.7101	66.2879	66.2879	29.6165	132.576	10.3016	67.157	67.157	29.0947
tr|O05859|O05859_MYCTU	Rv3207c	Conserved protein OS=Mycobacterium tuberculosis (strain ATCC 25618 / H37Rv) OX=83332 GN=Rv3207c PE=1 SV=1	478	2	C	UR	375.24	375.24	481.144	750.48	11.2755	429.715	429.715	551.645	859.429	12.9124	323.588	323.588	405.088	647.176	9.7234	413.205	413.205	539.639	826.41	12.4163	352.725	352.725	464.397	705.451	10.5989	328.819	328.819	420.965	657.637	9.88058	486.499	486.499	620.688	972.998	14.6187	309.561	309.561	398.386	619.122	9.30192	308.577	308.577	393.2
sp|P9WP41|CULP2_MYCTU	cut2	Probable carboxylesterase Culp2 OS=Mycobacterium tuberculosis (strain ATCC 25618 / H37Rv) OX=83332 GN=cut2 PE=1 SV=1	479	1	C	UR	75.1801	75.1801	0	75.1801	7.12469	63.3661	63.3661	0	63.3661	6.00509	100.742	100.742	0	100.742	9.54716	39.8233	39.8233	0	39.8233	3.77398	41.8529	41.8529	0	41.8529	3.96633	40.2921	40.2921	0	40.2921	3.81841	124.226	124.226	0	124.226	11.7727	483.837	483.837	0	483.837	45.8524	85.8865	85.8865	0
tr|O53961|O53961_MYCTU	Rv1919c	Conserved protein OS=Mycobacterium tuberculosis (strain ATCC 25618 / H37Rv) OX=83332 GN=Rv1919c PE=1 SV=3	480	3	C	UR	166.729	201.069	205.291	603.208	13.4054	129.744	165.51	168.839	496.53	11.0346	112.166	155.355	165.525	466.064	10.3576	146.018	174.127	177.056	522.38	11.6091	128.325	144.234	140.112	432.701	9.6161	118.44	136.748	127.855	410.245	9.11706	122.039	172.501	189.46	517.503	11.5007	123.608	155.437	153.06	466.312	10.3631	138.984	194.936	214.323
tr|P95059|P95059_MYCTU	atsA	Possible arylsulfatase AtsA (Aryl-sulfate sulphohydrolase) (Arylsulphatase) OS=Mycobacterium tuberculosis (strain ATCC 25618 / H37Rv) OX=83332 GN=atsA PE=1 SV=1	481	2	C	UR	86.798	86.798	100.258	173.596	13.1699	67.9263	67.9263	75.2023	135.853	10.3065	85.3673	85.3673	99.82	170.735	12.9528	83.5982	83.5982	86.5319	167.196	12.6843	86.3591	86.3591	96.5035	172.718	13.1033	58.6122	58.6122	66.736	117.224	8.89323	72.1413	72.1413	86.7763	144.283	10.946	49.5903	49.5903	56.126	99.1807	7.52434	68.6727	68.6727	75.5669
sp|P9WIB3|PHLB_MYCTU	plcB	Phospholipase C B OS=Mycobacterium tuberculosis (strain ATCC 25618 / H37Rv) OX=83332 GN=plcB PE=1 SV=1	482	3	C	UR	71.2525	118.582	127.293	355.746	12.6725	45.3225	69.4344	71.5462	208.303	7.42024	104.252	99.7404	72.8638	299.221	10.6589	48.1871	82.8501	94.0691	248.55	8.85393	54.681	100.22	110.54	300.661	10.7102	59.5079	75.648	66.8316	226.944	8.08426	118.825	148.061	142.288	444.184	15.8228	109.16	107.296	88.7573	321.889	11.4664	128.211	133.911	116.843
sp|P9WKL3|Y559_MYCTU	Rv0559c	Uncharacterized protein Rv0559c OS=Mycobacterium tuberculosis (strain ATCC 25618 / H37Rv) OX=83332 GN=Rv0559c PE=1 SV=1	483	2	C	UR	1166.15	1166.15	1380.39	2332.31	11.515	1461.72	1461.72	1803.57	2923.45	14.4335	1109.39	1109.39	1244	2218.77	10.9544	1191.63	1191.63	1461.64	2383.26	11.7665	1198.04	1198.04	1435.43	2396.09	11.8299	1320.66	1320.66	1683.64	2641.31	13.0406	1225.63	1225.63	1434.38	2451.26	12.1022	653.106	653.106	638.633	1306.21	6.44898	800.958	800.958	951.103
tr|O86361|O86361_MYCTU	fadA2	Probable acetyl-CoA acyltransferase FadA2 (3-ketoacyl-CoA thiolase) (Beta-ketothiolase) OS=Mycobacterium tuberculosis (strain ATCC 25618 / H37Rv) OX=83332 GN=fadA2 PE=1 SV=1	484	8	C	UR	136.484	189.641	146.093	1517.12	11.1565	153.955	195.333	145.318	1562.67	11.4914	149.988	191.952	125.112	1535.62	11.2925	133.024	197.626	158.211	1581.01	11.6263	129.409	172.304	125.437	1378.44	10.1366	167.536	181.911	111.588	1455.28	10.7017	134.692	182.402	132.766	1459.22	10.7306	141.411	159.64	104.135	1277.12	9.39153	209.047	229.017	165.855
tr|O86358|O86358_MYCTU	Rv3755c	Conserved protein OS=Mycobacterium tuberculosis (strain ATCC 25618 / H37Rv) OX=83332 GN=Rv3755c PE=1 SV=1	485	1	C	UR	272.202	272.202	0	272.202	10.1686	255.218	255.218	0	255.218	9.53415	249.612	249.612	0	249.612	9.32475	339.551	339.551	0	339.551	12.6846	299.073	299.073	0	299.073	11.1724	375.578	375.578	0	375.578	14.0304	258.701	258.701	0	258.701	9.66428	310.568	310.568	0	310.568	11.6018	316.378	316.378	0
sp|P9WP27|DAO_MYCTU	aao	Probable D-amino-acid oxidase OS=Mycobacterium tuberculosis (strain ATCC 25618 / H37Rv) OX=83332 GN=aao PE=1 SV=1	486	1	C	UR	52.2994	52.2994	0	52.2994	15.5921	27.8189	27.8189	0	27.8189	8.29368	55.1319	55.1319	0	55.1319	16.4365	40.274	40.274	0	40.274	12.0069	39.4424	39.4424	0	39.4424	11.759	31.0551	31.0551	0	31.0551	9.2585	34.4911	34.4911	0	34.4911	10.2829	30.0418	30.0418	0	30.0418	8.95639	24.8681	24.8681	0
sp|P9WNH3|Y2715_MYCTU	Rv2715	Uncharacterized protein Rv2715 OS=Mycobacterium tuberculosis (strain ATCC 25618 / H37Rv) OX=83332 GN=Rv2715 PE=1 SV=1	488	1	C	UR	39.7658	39.7658	0	39.7658	10.5687	38.1861	38.1861	0	38.1861	10.1488	41.1316	41.1316	0	41.1316	10.9317	29.8369	29.8369	0	29.8369	7.92983	60.8356	60.8356	0	60.8356	16.1685	52.9853	52.9853	0	52.9853	14.082	37.0524	37.0524	0	37.0524	9.84752	38.1816	38.1816	0	38.1816	10.1476	38.2858	38.2858	0
sp|P95141|FAA29_MYCTU	fadD29	4-hydroxyphenylalkanoate adenylyltransferase OS=Mycobacterium tuberculosis (strain ATCC 25618 / H37Rv) OX=83332 GN=fadD29 PE=1 SV=1	489	1	C	UR	25.6732	25.6732	0	25.6732	8.24968	37.6181	37.6181	0	37.6181	12.088	19.1732	19.1732	0	19.1732	6.16101	29.7626	29.7626	0	29.7626	9.56373	32.7931	32.7931	0	32.7931	10.5376	41.9205	41.9205	0	41.9205	13.4705	25.4492	25.4492	0	25.4492	8.17771	52.7891	52.7891	0	52.7891	16.9629	46.0234	46.0234	0
sp|P95189|HISN_MYCTU	hisN	Histidinol-phosphatase OS=Mycobacterium tuberculosis (strain ATCC 25618 / H37Rv) OX=83332 GN=hisN PE=1 SV=2	490	1	C	UR	135.621	135.621	0	135.621	8.57551	142.29	142.29	0	142.29	8.9972	150.736	150.736	0	150.736	9.53125	209.443	209.443	0	209.443	13.2434	204.477	204.477	0	204.477	12.9294	240.892	240.892	0	240.892	15.232	150.663	150.663	0	150.663	9.52664	163.119	163.119	0	163.119	10.3143	184.249	184.249	0
sp|P9WH23|QCRA_MYCTU	qcrA	Cytochrome bc1 complex Rieske iron-sulfur subunit OS=Mycobacterium tuberculosis (strain ATCC 25618 / H37Rv) OX=83332 GN=qcrA PE=1 SV=1	491	1	C	UR	245.866	245.866	0	245.866	11.8137	197.892	197.892	0	197.892	9.5085	230.328	230.328	0	230.328	11.067	249.228	249.228	0	249.228	11.9752	258.522	258.522	0	258.522	12.4217	232.123	232.123	0	232.123	11.1533	262.712	262.712	0	262.712	12.6231	206.449	206.449	0	206.449	9.91967	198.086	198.086	0
sp|P9WI51|RPE_MYCTU	rpe	Ribulose-phosphate 3-epimerase OS=Mycobacterium tuberculosis (strain ATCC 25618 / H37Rv) OX=83332 GN=rpe PE=1 SV=1	492	1	C	UR	490.588	490.588	0	490.588	13.6157	361.015	361.015	0	361.015	10.0196	296.973	296.973	0	296.973	8.24215	489.04	489.04	0	489.04	13.5728	511.115	511.115	0	511.115	14.1854	550.768	550.768	0	550.768	15.286	212.861	212.861	0	212.861	5.90771	374.981	374.981	0	374.981	10.4072	315.754	315.754	0
sp|P9WQN9|A85C_MYCTU	fbpC	Diacylglycerol acyltransferase/mycolyltransferase Ag85C OS=Mycobacterium tuberculosis (strain ATCC 25618 / H37Rv) OX=83332 GN=fbpC PE=1 SV=1	494	2	C	UR	493.282	493.282	518.061	986.564	13.1079	624.475	624.475	740.771	1248.95	16.594	581.139	581.139	614.934	1162.28	15.4424	238.88	238.88	229.342	477.76	6.3477	271.995	271.995	274.887	543.99	7.22764	360.017	360.017	417.948	720.035	9.56664	395.649	395.649	434.609	791.298	10.5135	393.249	393.249	457.791	786.498	10.4497	404.571	404.571	469.69
sp|P9WNE1|FGD_MYCTU	fgd1	F420-dependent glucose-6-phosphate dehydrogenase OS=Mycobacterium tuberculosis (strain ATCC 25618 / H37Rv) OX=83332 GN=fgd1 PE=1 SV=1	495	2	C	UR	222.603	222.603	251.079	445.207	11.4792	211.474	211.474	237.636	422.947	10.9053	226.148	226.148	235.837	452.296	11.662	249.424	249.424	259.89	498.848	12.8623	239.339	239.339	269.73	478.678	12.3423	223.291	223.291	256.395	446.582	11.5147	195.278	195.278	213.538	390.555	10.0701	193.387	193.387	213.268	386.774	9.9726	178.241	178.241	194.264
tr|I6WZ83|I6WZ83_MYCTU	Rv0743c	DUF6036 domain-containing protein OS=Mycobacterium tuberculosis (strain ATCC 25618 / H37Rv) OX=83332 GN=Rv0743c PE=1 SV=1	496	1	C	UR	62.6145	62.6145	0	62.6145	8.59491	84.8176	84.8176	0	84.8176	11.6427	72.514	72.514	0	72.514	9.95378	79.2211	79.2211	0	79.2211	10.8745	60.8346	60.8346	0	60.8346	8.35059	82.2502	82.2502	0	82.2502	11.2902	82.1367	82.1367	0	82.1367	11.2747	83.5632	83.5632	0	83.5632	11.4705	120.555	120.555	0
tr|O53979|O53979_MYCTU	Rv1978	Conserved protein OS=Mycobacterium tuberculosis (strain ATCC 25618 / H37Rv) OX=83332 GN=Rv1978 PE=1 SV=3	497	2	C	UR	63.0802	63.0802	13.3881	126.16	12.2454	50.6881	50.6881	7.35135	101.376	9.8398	82.7305	82.7305	4.09675	165.461	16.06	52.9805	52.9805	20.3211	105.961	10.2848	51.9448	51.9448	28.6287	103.89	10.0838	57.7451	57.7451	18.2895	115.49	11.2097	60.8725	60.8725	15.1051	121.745	11.8168	51.1769	51.1769	9.34469	102.354	9.93468	43.9152	43.9152	8.32027
tr|O06154|O06154_MYCTU	Rv1637c	Conserved protein OS=Mycobacterium tuberculosis (strain ATCC 25618 / H37Rv) OX=83332 GN=Rv1637c PE=1 SV=2	498	3	C	UR	112.693	109.352	40.9416	328.056	8.75414	107.276	121.494	62.1352	364.483	9.72618	158.092	147.595	53.9022	442.785	11.8157	141.634	144.711	91.1549	434.132	11.5848	130.454	151.959	86.1329	455.877	12.165	161.507	170.992	112.385	512.975	13.6887	112.962	128.196	60.3983	384.587	10.2627	137.103	148.316	99.7252	444.949	11.8734	136.142	126.532	72.2816
sp|P9WL97|Y2567_MYCTU	Rv2567	Uncharacterized protein Rv2567 OS=Mycobacterium tuberculosis (strain ATCC 25618 / H37Rv) OX=83332 GN=Rv2567 PE=1 SV=1	499	2	C	UR	47.6945	47.6945	28.9285	95.3889	7.33883	55.2001	55.2001	6.33419	110.4	8.49374	95.9421	95.9421	48.5453	191.884	14.7628	55.3077	55.3077	18.089	110.615	8.51028	59.0663	59.0663	6.51959	118.133	9.08863	68.8799	68.8799	12.0077	137.76	10.5987	60.7527	60.7527	23.7883	121.505	9.34812	138.374	138.374	85.5324	276.749	21.2919	68.6747	68.6747	6.12512
tr|O06409|O06409_MYCTU	Rv0543c	Conserved protein OS=Mycobacterium tuberculosis (strain ATCC 25618 / H37Rv) OX=83332 GN=Rv0543c PE=1 SV=1	500	1	C	UR	41.2828	41.2828	0	41.2828	8.81528	62.9762	62.9762	0	62.9762	13.4476	67.4856	67.4856	0	67.4856	14.4105	38.4238	38.4238	0	38.4238	8.20479	35.1713	35.1713	0	35.1713	7.51027	34.0255	34.0255	0	34.0255	7.2656	57.1744	57.1744	0	57.1744	12.2087	69.6666	69.6666	0	69.6666	14.8762	62.1031	62.1031	0
sp|P9WIQ3|FPRA_MYCTU	fprA	NADPH-ferredoxin reductase FprA OS=Mycobacterium tuberculosis (strain ATCC 25618 / H37Rv) OX=83332 GN=fprA PE=1 SV=1	501	4	C	UR	139.766	144.603	54.7153	578.412	10.7416	132.892	128.653	42.8	514.612	9.55681	136.28	136.4	35.744	545.601	10.1323	196.274	185.738	77.6636	742.951	13.7973	188.066	178.148	65.3866	712.593	13.2335	192.805	183.453	86.5205	733.813	13.6276	103.057	117.486	57.3846	469.943	8.72727	155.079	142.589	50.5017	570.357	10.592	132.703	129.121	47.6557
sp|P9WQK7|UVRA_MYCTU	uvrA	UvrABC system protein A OS=Mycobacterium tuberculosis (strain ATCC 25618 / H37Rv) OX=83332 GN=uvrA PE=1 SV=1	502	1	C	UR	15.2092	15.2092	0	15.2092	9.3918	11.7136	11.7136	0	11.7136	7.23321	13.1706	13.1706	0	13.1706	8.13293	23.0922	23.0922	0	23.0922	14.2595	18.357	18.357	0	18.357	11.3356	30.3473	30.3473	0	30.3473	18.7396	19.2643	19.2643	0	19.2643	11.8958	17.2893	17.2893	0	17.2893	10.6763	13.4983	13.4983	0
tr|O06404|O06404_MYCTU	Rv0538	Possible conserved membrane protein OS=Mycobacterium tuberculosis (strain ATCC 25618 / H37Rv) OX=83332 GN=Rv0538 PE=1 SV=1	503	3	C	UR	195.19	187.018	140.582	561.054	12.7933	130.061	137.032	110.659	411.097	9.37392	226.913	221.135	180.477	663.406	15.1271	131.561	154.135	131.65	462.405	10.5439	187.41	195.919	150.405	587.757	13.4022	158.942	176.445	160.915	529.334	12.07	170.898	169.78	126.673	509.339	11.6141	144.179	117.541	78.7896	352.624	8.0406	101.679	102.841	69.159
sp|P9WKP1|Y940_MYCTU	Rv0940c	Uncharacterized protein Rv0940c OS=Mycobacterium tuberculosis (strain ATCC 25618 / H37Rv) OX=83332 GN=Rv0940c PE=1 SV=1	504	2	C	UR	66.3487	66.3487	13.0186	132.697	10.8031	55.4299	55.4299	2.08649	110.86	9.02527	63.106	63.106	22.5789	126.212	10.2751	90.885	90.885	4.66053	181.77	14.7982	81.6522	81.6522	1.64345	163.304	13.2949	73.4146	73.4146	9.84157	146.829	11.9536	50.7544	50.7544	0.817352	101.509	8.264	61.9792	61.9792	26.7559	123.958	10.0917	70.5929	70.5929	5.78984
sp|P9WFK3|Y504_MYCTU	Rv0504c	UPF0336 protein Rv0504c OS=Mycobacterium tuberculosis (strain ATCC 25618 / H37Rv) OX=83332 GN=Rv0504c PE=1 SV=1	505	2	C	UR	420.3	420.3	52.586	840.6	9.34736	508.316	508.316	52.8736	1016.63	11.3048	518.428	518.428	177.692	1036.86	11.5297	486.436	486.436	84.4898	972.872	10.8182	438.792	438.792	42.8905	877.584	9.75861	548.416	548.416	27.4113	1096.83	12.1966	367.42	367.42	17.692	734.84	8.17132	613.181	613.181	110.208	1226.36	13.637	595.169	595.169	101.813
tr|O53404|O53404_MYCTU	Rv1056	Conserved protein OS=Mycobacterium tuberculosis (strain ATCC 25618 / H37Rv) OX=83332 GN=Rv1056 PE=1 SV=1	506	3	C	UR	119.258	90.642	66.1236	271.926	12.0294	79.0883	75.435	53.3949	226.305	10.0112	107.749	99.3977	75.7907	298.193	13.1914	115.66	88.9129	55.4245	266.739	11.7999	104.963	95.1738	67.1334	285.521	12.6308	80.7498	88.5438	57.5948	265.631	11.7509	94.1255	73.0631	53.6031	219.189	9.69642	69.4613	67.2729	41.9639	201.819	8.92799	83.5662	75.0641	52.2366
tr|I6Y340|I6Y340_MYCTU	Rv0216	Double hotdog hydratase OS=Mycobacterium tuberculosis (strain ATCC 25618 / H37Rv) OX=83332 GN=Rv0216 PE=1 SV=1	507	3	C	UR	161.793	163.602	94.571	490.807	11.9577	191.03	159.333	81.3828	477.998	11.6456	219.833	179.003	74.5628	537.008	13.0833	168.526	162.867	85.4634	488.6	11.9039	178.8	160.206	90.0306	480.618	11.7095	167.758	136.024	61.1442	408.072	9.94199	147.267	153.385	107.753	460.154	11.2109	110.014	114.884	56.2891	344.653	8.3969	169.781	138.873	55.2892
sp|P9WFT3|SYW_MYCTU	trpS	Tryptophan--tRNA ligase OS=Mycobacterium tuberculosis (strain ATCC 25618 / H37Rv) OX=83332 GN=trpS PE=1 SV=1	508	3	C	UR	239.216	219.997	35.5929	659.991	10.2414	245.366	214.926	61.5117	644.779	10.0053	213.277	212.778	78.6	638.335	9.90535	191.179	213.182	41.7543	639.546	9.92413	182.136	184.192	13.393	552.576	8.57459	234.618	262.412	112.751	787.236	12.2159	202.592	189.664	30.5531	568.992	8.82932	265.74	451.033	354.692	1353.1	20.9967	189.661	199.931	72.2782
sp|P9WQ19|TRES_MYCTU	treS	Trehalose synthase/amylase TreS OS=Mycobacterium tuberculosis (strain ATCC 25618 / H37Rv) OX=83332 GN=treS PE=1 SV=1	509	2	C	UR	179.486	179.486	121.976	358.972	16.2933	109.519	109.519	73.1584	219.037	9.94186	145.81	145.81	13.9475	291.62	13.2363	114.925	114.925	71.696	229.85	10.4326	130.954	130.954	64.8333	261.908	11.8877	76.0462	76.0462	26.0117	152.092	6.9033	172.351	172.351	87.4594	344.702	15.6457	78.2179	78.2179	46.7449	156.436	7.10044	94.2829	94.2829	47.3042
sp|P9WQF7|Y873_MYCTU	fadE10	Probable acyl-CoA dehydrogenase FadE10 OS=Mycobacterium tuberculosis (strain ATCC 25618 / H37Rv) OX=83332 GN=fadE10 PE=1 SV=1	510	4	C	UR	222.732	218.272	90.39	873.089	10.7296	215.376	207.71	86.6913	830.841	10.2104	226.828	213.39	90.4883	853.559	10.4896	206.572	208.216	86.2593	832.862	10.2353	187.419	207.65	98.6326	830.599	10.2074	212.081	209.769	106.749	839.076	10.3116	244.207	228.399	84.7124	913.595	11.2274	315.182	269.018	110.342	1076.07	13.2241	314.245	271.875	101.309
sp|P9WI93|PHS_MYCTU	Rv1159.1	Putative pterin-4-alpha-carbinolamine dehydratase OS=Mycobacterium tuberculosis (strain ATCC 25618 / H37Rv) OX=83332 GN=Rv1159.1 PE=1 SV=1	511	1	C	UR	398.724	398.724	0	398.724	13.9912	300.441	300.441	0	300.441	10.5425	317.834	317.834	0	317.834	11.1528	327.166	327.166	0	327.166	11.4802	308.804	308.804	0	308.804	10.8359	260.968	260.968	0	260.968	9.15735	414.164	414.164	0	414.164	14.533	246.624	246.624	0	246.624	8.65404	275.093	275.093	0
sp|P9WJB9|ESPL_MYCTU	espL	ESX-1 secretion-associated protein EspL OS=Mycobacterium tuberculosis (strain ATCC 25618 / H37Rv) OX=83332 GN=espL PE=1 SV=1	512	1	C	UR	324.131	324.131	0	324.131	14.9644	228.042	228.042	0	228.042	10.5282	255.906	255.906	0	255.906	11.8146	258.814	258.814	0	258.814	11.9488	283.455	283.455	0	283.455	13.0865	165.912	165.912	0	165.912	7.65977	304.032	304.032	0	304.032	14.0365	142.31	142.31	0	142.31	6.57015	203.414	203.414	0
sp|P9WQ77|LAT_MYCTU	lat	Probable L-lysine-epsilon aminotransferase OS=Mycobacterium tuberculosis (strain ATCC 25618 / H37Rv) OX=83332 GN=lat PE=1 SV=1	513	2	C	UR	34.5442	34.5442	2.81188	69.0884	9.51081	40.4132	40.4132	19.1747	80.8263	11.1267	51.6024	51.6024	20.439	103.205	14.2073	35.7513	35.7513	11.2941	71.5025	9.84314	36.5538	36.5538	12.4772	73.1077	10.0641	39.7242	39.7242	26.3208	79.4484	10.937	42.7534	42.7534	13.7145	85.5067	11.771	40.0151	40.0151	28.9984	80.0303	11.0171	41.8525	41.8525	26.3159
sp|P9WHD7|RL15_MYCTU	rplO	50S ribosomal protein L15 OS=Mycobacterium tuberculosis (strain ATCC 25618 / H37Rv) OX=83332 GN=rplO PE=1 SV=1	514	4	C	UR	266.404	647.939	932.762	2591.76	15.2416	268.906	476.41	596.695	1905.64	11.2067	312.268	404.327	400.358	1617.31	9.51108	221.941	651.192	1002.08	2604.77	15.3181	207.03	492.147	685.048	1968.59	11.5769	150.562	249.09	290.367	996.358	5.8594	331.407	631.845	827.985	2527.38	14.8631	196.721	212.288	176.999	849.15	4.99369	306.135	485.876	579.887
sp|P9WIR7|APA_MYCTU	apa	Alanine and proline-rich secreted protein Apa OS=Mycobacterium tuberculosis (strain ATCC 25618 / H37Rv) OX=83332 GN=apa PE=1 SV=1	515	11	C	UR	258.761	277.684	123.19	3054.52	12.423	234.471	262.674	150.8	2889.42	11.7516	230.45	259.753	124.437	2857.28	11.6208	240.454	267.512	131.844	2942.63	11.9679	244.28	295.54	172.468	3250.94	13.2219	187.759	259.473	191.883	2854.2	11.6083	237.065	243.706	92.7317	2680.77	10.9029	157.189	199.988	119.955	2199.86	8.94706	163.424	168.904	78.5025
sp|P9WQA9|ALR_MYCTU	alr	Alanine racemase OS=Mycobacterium tuberculosis (strain ATCC 25618 / H37Rv) OX=83332 GN=alr PE=1 SV=1	516	1	C	UR	28.5489	28.5489	0	28.5489	12.5569	26.972	26.972	0	26.972	11.8633	21.4651	21.4651	0	21.4651	9.44116	35.7825	35.7825	0	35.7825	15.7385	24.3677	24.3677	0	24.3677	10.7178	34.6896	34.6896	0	34.6896	15.2578	15.2517	15.2517	0	15.2517	6.70827	21.5106	21.5106	0	21.5106	9.46116	18.7685	18.7685	0
tr|I6WYY7|I6WYY7_MYCTU	hadB	(3R)-hydroxyacyl-ACP dehydratase subunit HadB OS=Mycobacterium tuberculosis (strain ATCC 25618 / H37Rv) OX=83332 GN=hadB PE=1 SV=1	517	6	C	UR	194.537	195.685	104.76	1174.11	10.0309	190.87	200.317	100.853	1201.9	10.2684	199.799	207.477	110.42	1244.86	10.6354	211.206	218.621	115.856	1311.73	11.2067	190.943	198.44	102.624	1190.64	10.1721	189.57	205.449	110.934	1232.69	10.5314	194.831	193.331	89.9012	1159.99	9.91028	234.974	290.636	194.358	1743.82	14.8982	228.442	240.859	145.973
sp|I6YBZ8|HTDY_MYCTU	htdY	3-hydroxyacyl-thioester dehydratase Y OS=Mycobacterium tuberculosis (strain ATCC 25618 / H37Rv) OX=83332 GN=htdY PE=1 SV=1	518	7	C	UR	133.842	142.788	83.1275	999.519	10.4951	157.595	135.594	89.5355	949.158	9.96631	113.134	141.076	85.8617	987.531	10.3692	134.576	141.352	93.5085	989.464	10.3895	146.334	146.995	94.2311	1028.96	10.8043	143.934	189.617	163.067	1327.32	13.937	107.064	136.786	79.3181	957.503	10.0539	133.864	152.305	110.266	1066.14	11.1946	176.482	174.011	136.842
sp|P9WGZ9|RNJ_MYCTU	rnj	Ribonuclease J OS=Mycobacterium tuberculosis (strain ATCC 25618 / H37Rv) OX=83332 GN=rnj PE=1 SV=1	519	2	C	UR	75.5162	75.5162	80.9062	151.032	11.2621	75.2971	75.2971	81.303	150.594	11.2294	67.1367	67.1367	68.9714	134.273	10.0124	76.1471	76.1471	71.183	152.294	11.3562	75.9102	75.9102	73.3429	151.82	11.3209	93.8494	93.8494	93.5351	187.699	13.9962	51.2385	51.2385	50.9125	102.477	7.64145	80.3294	80.3294	79.6115	160.659	11.9799	75.1085	75.1085	67.3133
sp|P9WH81|RL6_MYCTU	rplF	50S ribosomal protein L6 OS=Mycobacterium tuberculosis (strain ATCC 25618 / H37Rv) OX=83332 GN=rplF PE=1 SV=1	520	4	C	UR	229.747	341.779	236.445	1367.11	8.79493	274.029	418.56	352.424	1674.24	10.7707	238.895	345.589	243.281	1382.36	8.89298	272.454	394.358	286.478	1577.43	10.1479	236.447	350.365	265.138	1401.46	9.01587	264.006	393.619	340.053	1574.48	10.1289	268.951	446.853	371.096	1787.41	11.4988	358.582	592.304	548.869	2369.22	15.2417	344.256	602.66	575.144
sp|O53692|ESXG_MYCTU	esxG	ESAT-6-like protein EsxG OS=Mycobacterium tuberculosis (strain ATCC 25618 / H37Rv) OX=83332 GN=esxG PE=1 SV=1	521	3	C	UR	51.3518	118.284	121.319	354.853	14.1491	67.2664	185.749	232.996	557.248	22.2192	62.2067	129.343	135.032	388.03	15.4719	36.4449	42.0912	33.8596	126.274	5.03491	31.3573	45.5036	40.1993	136.511	5.44309	30.6453	41.6013	35.1148	124.804	4.97631	51.6487	112.2	118.278	336.6	13.4213	36.4786	94.5139	105.454	283.542	11.3057	28.299	66.7004	70.5087
sp|P9WP33|CYSO_MYCTU	cysO	Sulfur carrier protein CysO OS=Mycobacterium tuberculosis (strain ATCC 25618 / H37Rv) OX=83332 GN=cysO PE=1 SV=1	522	1	C	UR	384.94	384.94	0	384.94	12.6811	397.272	397.272	0	397.272	13.0874	338.438	338.438	0	338.438	11.1492	397.464	397.464	0	397.464	13.0937	420.105	420.105	0	420.105	13.8396	309.549	309.549	0	309.549	10.1975	324.627	324.627	0	324.627	10.6943	203.925	203.925	0	203.925	6.71794	259.211	259.211	0
tr|O06790|O06790_MYCTU	Rv1754c	Conserved protein OS=Mycobacterium tuberculosis (strain ATCC 25618 / H37Rv) OX=83332 GN=Rv1754c PE=1 SV=1	523	1	C	UR	387.843	387.843	0	387.843	9.44093	450.646	450.646	0	450.646	10.9697	404.701	404.701	0	404.701	9.85128	200.468	200.468	0	200.468	4.87982	225.444	225.444	0	225.444	5.48779	247.057	247.057	0	247.057	6.01391	690.607	690.607	0	690.607	16.8109	572.756	572.756	0	572.756	13.9421	928.58	928.58	0
sp|P9WN73|G6PD2_MYCTU	zwf2	Glucose-6-phosphate 1-dehydrogenase 2 OS=Mycobacterium tuberculosis (strain ATCC 25618 / H37Rv) OX=83332 GN=zwf2 PE=1 SV=1	524	2	C	UR	56.9052	56.9052	56.2763	113.81	9.90655	52.8255	52.8255	53.4342	105.651	9.19631	80.4545	80.4545	96.2762	160.909	14.0062	57.0787	57.0787	57.0772	114.157	9.93675	61.5668	61.5668	65.2415	123.134	10.7181	74.3807	74.3807	75.502	148.761	12.9488	58.9693	58.9693	65.4626	117.939	10.2659	72.5332	72.5332	66.7119	145.066	12.6272	59.7063	59.7063	59.3234
sp|P9WPX9|AROB_MYCTU	aroB	3-dehydroquinate synthase OS=Mycobacterium tuberculosis (strain ATCC 25618 / H37Rv) OX=83332 GN=aroB PE=1 SV=1	525	1	C	UR	87.6865	87.6865	0	87.6865	8.878	137.64	137.64	0	137.64	13.9357	83.76	83.76	0	83.76	8.48046	68.8411	68.8411	0	68.8411	6.96996	87.0083	87.0083	0	87.0083	8.80934	130.633	130.633	0	130.633	13.2262	84.2539	84.2539	0	84.2539	8.53046	148.82	148.82	0	148.82	15.0676	159.04	159.04	0
sp|P9WP79|FBIB_MYCTU	fbiB	Bifunctional F420 biosynthesis protein FbiB OS=Mycobacterium tuberculosis (strain ATCC 25618 / H37Rv) OX=83332 GN=fbiB PE=1 SV=1	526	1	C	UR	29.1566	29.1566	0	29.1566	8.39738	36.7542	36.7542	0	36.7542	10.5855	39.2394	39.2394	0	39.2394	11.3013	37.2795	37.2795	0	37.2795	10.7369	36.4571	36.4571	0	36.4571	10.5	43.4108	43.4108	0	43.4108	12.5027	26.8884	26.8884	0	26.8884	7.7441	54.1317	54.1317	0	54.1317	15.5904	43.8931	43.8931	0
tr|Q10782|Q10782_MYCTU	Rv1544	Possible ketoacyl reductase OS=Mycobacterium tuberculosis (strain ATCC 25618 / H37Rv) OX=83332 GN=Rv1544 PE=1 SV=1	527	1	C	UR	303.536	303.536	0	303.536	10.7845	277.903	277.903	0	277.903	9.87382	408.229	408.229	0	408.229	14.5043	262.926	262.926	0	262.926	9.34168	266.492	266.492	0	266.492	9.46838	363.026	363.026	0	363.026	12.8982	296.85	296.85	0	296.85	10.547	322.421	322.421	0	322.421	11.4555	313.162	313.162	0
sp|P9WM39|ESTR_MYCTU	Rv1288	Esterase Rv1288 OS=Mycobacterium tuberculosis (strain ATCC 25618 / H37Rv) OX=83332 GN=Rv1288 PE=1 SV=1	528	2	C	UR	84.3696	84.3696	51.3238	168.739	10.9036	84.199	84.199	30.7547	168.398	10.8816	83.9612	83.9612	36.4633	167.922	10.8509	95.7771	95.7771	82.533	191.554	12.3779	127.117	127.117	84.0515	254.235	16.4282	157.464	157.464	119.612	314.928	20.3501	51.6495	51.6495	28.1338	103.299	6.675	39.797	39.797	3.02119	79.594	5.14323	49.44	49.44	20.2949
sp|P9WJJ3|NADE_MYCTU	nadE	Glutamine-dependent NAD(+) synthetase OS=Mycobacterium tuberculosis (strain ATCC 25618 / H37Rv) OX=83332 GN=nadE PE=1 SV=1	529	3	C	UR	52.3567	48.1659	18.0755	144.498	10.3932	48.5816	52.145	26.0895	156.435	11.2518	47.6851	55.3753	16.4186	166.126	11.9488	47.2904	44.9957	13.31	134.987	9.70912	52.4397	47.4882	13.0621	142.465	10.2469	55.7998	56.7974	26.0717	170.392	12.2557	44.4797	40.3434	12.4843	121.03	8.70525	77.1442	69.3928	34.2906	208.178	14.9735	55.9415	48.7337	30.4696
sp|P9WP23|DAPB_MYCTU	dapB	4-hydroxy-tetrahydrodipicolinate reductase OS=Mycobacterium tuberculosis (strain ATCC 25618 / H37Rv) OX=83332 GN=dapB PE=1 SV=1	531	5	C	UR	155.259	149.922	31.6274	749.61	11.3879	156.379	156.511	51.7845	782.557	11.8885	127.981	198.174	147.548	990.871	15.0531	166.033	164.384	42.5149	821.92	12.4865	154.425	162.73	53.1658	813.648	12.3608	142.9	160.2	64.33	800.998	12.1686	114.776	113.965	18.8813	569.826	8.65668	73.6411	94.5595	40.154	472.798	7.18265	125.167	116.053	33.8893
tr|O07175|O07175_MYCTU	pepA	Probable serine protease PepA (Serine proteinase) (MTB32A) OS=Mycobacterium tuberculosis (strain ATCC 25618 / H37Rv) OX=83332 GN=pepA PE=1 SV=1	533	3	C	UR	101.431	96.2175	38.4671	288.653	15.1373	81.7731	93.6089	23.3723	280.827	14.7269	84.2036	81.1431	16.004	243.429	12.7657	75.0452	63.6456	33.6766	190.937	10.013	58.3527	53.5124	36.5836	160.537	8.41878	41.7746	35.9138	10.5007	107.742	5.6501	97.4917	90.8084	29.355	272.425	14.2863	64.3889	59.6407	8.86174	178.922	9.38291	67.3289	61.1412	19.5161
sp|P9WIP7|LSR2_MYCTU	lsr2	Nucleoid-associated protein Lsr2 OS=Mycobacterium tuberculosis (strain ATCC 25618 / H37Rv) OX=83332 GN=lsr2 PE=1 SV=1	534	4	C	UR	303.989	292.928	188.416	1171.71	9.31742	328.293	359.567	250.327	1438.27	11.4371	410.478	460.766	355.052	1843.06	14.656	331.901	359.87	241.079	1439.48	11.4467	573.1	565.502	391.325	2262.01	17.9874	438.179	456.498	324.161	1825.99	14.5202	194.703	219.143	128.542	876.573	6.97048	225.351	241.999	165.744	967.995	7.69746	186.276	187.603	96.3048
sp|P9WQH7|ACCD5_MYCTU	accD5	Biotin-dependent acetyl-/propionyl-coenzyme A carboxylase beta5 subunit OS=Mycobacterium tuberculosis (strain ATCC 25618 / H37Rv) OX=83332 GN=accD5 PE=1 SV=1	535	5	C	UR	89.8589	115.831	118.084	579.157	10.3837	90.1565	129.112	152.908	645.558	11.5741	148.187	171.214	183.731	856.07	15.3484	85.1404	113.748	123.641	568.738	10.1968	99.1888	119.531	128.986	597.657	10.7153	105.311	123.919	143.339	619.597	11.1087	67.0971	98.8793	102.249	494.396	8.86398	90.7831	124.953	159.72	624.765	11.2014	96.9852	118.33	149.604
sp|P9WQC7|ADHB_MYCTU	adhB	Alcohol dehydrogenase B OS=Mycobacterium tuberculosis (strain ATCC 25618 / H37Rv) OX=83332 GN=adhB PE=1 SV=1	536	3	C	UR	208.952	219.782	52.371	659.347	10.595	214.208	223.028	41.503	669.084	10.7515	194.365	212.407	55.3897	637.22	10.2394	236.625	235.953	7.3654	707.86	11.3745	227.984	217.479	36.9089	652.437	10.484	225.387	221.939	12.5463	665.818	10.699	192.427	200.784	72.0383	602.353	9.67917	250.033	267.584	31.4924	802.751	12.8993	253.203	275.441	41.6948
sp|P9WKI5|Y3410_MYCTU	guaB3	Uncharacterized oxidoreductase Rv3410c OS=Mycobacterium tuberculosis (strain ATCC 25618 / H37Rv) OX=83332 GN=guaB3 PE=1 SV=1	537	4	C	UR	197.836	176.184	103.087	704.738	10.9423	190.493	176.588	100.321	706.353	10.9674	181.041	165.148	83.2311	660.594	10.2569	212.789	211.536	133.977	846.146	13.1379	210.027	201.97	116.784	807.878	12.5438	180.663	191.924	124.047	767.694	11.9198	182.668	153.062	82.9347	612.248	9.50624	185.776	165.786	87.0479	663.143	10.2965	186.625	167.922	84.003
sp|P9WFP5|Y1462_MYCTU	Rv1462	UPF0051 protein Rv1462 OS=Mycobacterium tuberculosis (strain ATCC 25618 / H37Rv) OX=83332 GN=Rv1462 PE=1 SV=1	538	1	C	UR	59.1958	59.1958	0	59.1958	12.4101	51.2979	51.2979	0	51.2979	10.7543	47.0619	47.0619	0	47.0619	9.86628	63.1176	63.1176	0	63.1176	13.2323	51.5907	51.5907	0	51.5907	10.8157	38.1048	38.1048	0	38.1048	7.98846	62.2484	62.2484	0	62.2484	13.05	46.7067	46.7067	0	46.7067	9.79183	57.6737	57.6737	0
sp|P9WL19|Y2923_MYCTU	Rv2923c	Uncharacterized protein Rv2923c OS=Mycobacterium tuberculosis (strain ATCC 25618 / H37Rv) OX=83332 GN=Rv2923c PE=1 SV=1	541	2	C	UR	325.478	325.478	30.7471	650.956	11.5208	320.14	320.14	135.469	640.281	11.3318	335.103	335.103	35.2767	670.206	11.8614	301.181	301.181	57.6685	602.361	10.6607	228.401	228.401	24.8309	456.801	8.08456	282.963	282.963	132.517	565.927	10.0159	355.686	355.686	70.1144	711.372	12.59	291.358	291.358	169.075	582.715	10.313	384.837	384.837	237.066
sp|P9WKJ7|ILVC_MYCTU	ilvC	Ketol-acid reductoisomerase (NADP(+)) OS=Mycobacterium tuberculosis (strain ATCC 25618 / H37Rv) OX=83332 GN=ilvC PE=1 SV=2	542	10	C	UR	160.897	201.247	154.528	2012.47	12.319	133.777	163.864	133.179	1638.64	10.0306	127.818	157.805	123.93	1578.05	9.65975	143.815	227.06	215.966	2270.6	13.8991	162.862	202.808	160.966	2028.08	12.4145	129.588	185.338	187.349	1853.38	11.3451	163.646	178.657	125.712	1786.57	10.9361	114.905	157.348	158.307	1573.48	9.63177	120.554	159.509	136.535
sp|P9WGE9|SODC_MYCTU	sodC	Superoxide dismutase [Cu-Zn] OS=Mycobacterium tuberculosis (strain ATCC 25618 / H37Rv) OX=83332 GN=sodC PE=1 SV=1	543	5	C	UR	220.956	191.331	86.762	956.654	13.6316	158.218	143.259	57.2971	716.294	10.2066	165.365	149.396	55.1609	746.978	10.6439	203.378	184.179	71.8056	920.895	13.122	163.373	157.097	65.3593	785.483	11.1925	144.888	142.328	42.1527	711.638	10.1403	244.181	202.801	82.4229	1014.01	14.4488	111.901	109.253	45.316	546.266	7.78386	124.734	123.943	58.9827
sp|P9WLX5|Y1480_MYCTU	Rv1480	Uncharacterized protein Rv1480 OS=Mycobacterium tuberculosis (strain ATCC 25618 / H37Rv) OX=83332 GN=Rv1480 PE=1 SV=1	544	1	C	UR	17.9231	17.9231	0	17.9231	8.89247	22.6858	22.6858	0	22.6858	11.2555	21.7412	21.7412	0	21.7412	10.7868	22.2142	22.2142	0	22.2142	11.0215	13.0848	13.0848	0	13.0848	6.49197	20.8006	20.8006	0	20.8006	10.3202	20.0508	20.0508	0	20.0508	9.94812	21.032	21.032	0	21.032	10.435	42.0209	42.0209	0
tr|O06624|O06624_MYCTU	Rv1566c	Possible Inv protein OS=Mycobacterium tuberculosis (strain ATCC 25618 / H37Rv) OX=83332 GN=Rv1566c PE=1 SV=3	545	11	C	UR	158.531	211.113	255.073	2322.25	11.7479	155.72	228.56	315.003	2514.16	12.7188	149.353	235.501	297.761	2590.51	13.1051	60.9842	78.1921	58.7408	860.113	4.3512	50.2171	75.1362	55.6051	826.498	4.18114	58.2658	65.4158	56.4241	719.574	3.64023	216.702	388.211	567.749	4270.32	21.603	120.414	234.798	339.785	2582.77	13.0659	138.757	280.096	438.747
tr|O06144|O06144_MYCTU	Rv1627c	Probable nonspecific lipid-transfer protein OS=Mycobacterium tuberculosis (strain ATCC 25618 / H37Rv) OX=83332 GN=Rv1627c PE=1 SV=1	546	3	C	UR	202.089	150.369	102.938	451.108	12.4016	184.126	130.208	94.6881	390.625	10.7388	167.597	142.515	85.7461	427.544	11.7538	197.825	154.363	110.489	463.089	12.7309	203.2	151.092	93.9777	453.275	12.4611	179.508	132.598	92.484	397.795	10.9359	181.644	138.787	99.4849	416.362	11.4463	130.563	97.3938	66.3869	292.181	8.03245	159.349	115.177	81.4822
sp|P9WNU5|DPO1_MYCTU	polA	DNA polymerase I OS=Mycobacterium tuberculosis (strain ATCC 25618 / H37Rv) OX=83332 GN=polA PE=1 SV=1	547	3	C	UR	133.686	175.614	93.0889	526.841	9.85241	109.601	174.51	116.965	523.529	9.79048	153.919	198.973	92.277	596.919	11.1629	134.915	190.783	112.068	572.348	10.7034	143.896	222.769	149.562	668.306	12.4979	116.979	221.501	191.163	664.504	12.4268	135.273	172.044	77.6082	516.133	9.65217	139.352	228.313	167.942	684.939	12.809	124.4	197.936	151.971
sp|P9WHB7|RL24_MYCTU	rplX	50S ribosomal protein L24 OS=Mycobacterium tuberculosis (strain ATCC 25618 / H37Rv) OX=83332 GN=rplX PE=1 SV=1	548	5	C	UR	415.047	525.726	395.659	2628.63	11.6318	439.909	606.548	501.743	3032.74	13.42	342.522	454.136	359.33	2270.68	10.0479	397.547	535.456	426.263	2677.28	11.8471	419.293	519.998	419.49	2599.99	11.5051	333.801	454.922	385.126	2274.61	10.0653	373.73	444.503	333.978	2222.51	9.83475	362.5	474.305	373.876	2371.53	10.4941	381.185	504.122	373.269
sp|O05877|PK21_MYCTU	ppk2	GDP-polyphosphate phosphotransferase OS=Mycobacterium tuberculosis (strain ATCC 25618 / H37Rv) OX=83332 GN=ppk2 PE=1 SV=1	549	2	C	UR	64.7726	64.7726	17.0861	129.545	10.7143	57.5985	57.5985	24.2473	115.197	9.52761	95.6162	95.6162	70.6696	191.232	15.8163	63.6341	63.6341	15.4043	127.268	10.526	60.6896	60.6896	9.59637	121.379	10.0389	75.5763	75.5763	26.0091	151.153	12.5014	62.6294	62.6294	17.5305	125.259	10.3598	64.3523	64.3523	9.09545	128.705	10.6448	59.6738	59.6738	13.6458
sp|O33259|METH_MYCTU	metH	Methionine synthase OS=Mycobacterium tuberculosis (strain ATCC 25618 / H37Rv) OX=83332 GN=metH PE=1 SV=1	550	2	C	UR	254.901	254.901	342.76	509.802	12.6493	263.303	263.303	355.767	526.606	13.0662	199.774	199.774	254.239	399.548	9.91364	210.828	210.828	275.002	421.655	10.4622	256.846	256.846	348.456	513.692	12.7458	250.286	250.286	338.107	500.572	12.4203	232.231	232.231	308.913	464.461	11.5243	189.376	189.376	226.589	378.752	9.39765	157.597	157.597	195.799
sp|P9WPZ5|DAPC_MYCTU	dapC	Probable N-succinyldiaminopimelate aminotransferase DapC OS=Mycobacterium tuberculosis (strain ATCC 25618 / H37Rv) OX=83332 GN=dapC PE=1 SV=1	551	2	C	UR	140.204	140.204	173.097	280.407	10.0855	177.295	177.295	220.935	354.589	12.7536	152.892	152.892	189.192	305.785	10.9982	178.892	178.892	202.226	357.785	12.8685	153.503	153.503	179.297	307.007	11.0422	192.233	192.233	233.11	384.466	13.8282	141.76	141.76	177.955	283.521	10.1975	123.018	123.018	140.946	246.035	8.84921	130.356	130.356	160.012
sp|P9WP75|CSPA_MYCTU	cspA	Probable cold shock protein A OS=Mycobacterium tuberculosis (strain ATCC 25618 / H37Rv) OX=83332 GN=cspA PE=1 SV=1	552	1	C	UR	187.968	187.968	0	187.968	13.4251	139.003	139.003	0	139.003	9.92788	153.664	153.664	0	153.664	10.975	182.435	182.435	0	182.435	13.0299	179.273	179.273	0	179.273	12.8041	145.017	145.017	0	145.017	10.3574	193.957	193.957	0	193.957	13.8528	109.96	109.96	0	109.96	7.85356	108.849	108.849	0
tr|I6WZM9|I6WZM9_MYCTU	cspB	Probable cold shock-like protein B CspB OS=Mycobacterium tuberculosis (strain ATCC 25618 / H37Rv) OX=83332 GN=cspB PE=1 SV=1	553	3	C	UR	173.926	189.677	77.5078	569.031	14.0678	110.311	138.847	69.9493	416.54	10.2979	144.163	167.076	83.4569	501.229	12.3916	93.6824	135.556	77.7394	406.669	10.0538	111.408	151.559	70.3587	454.678	11.2407	69.6792	119.964	93.4844	359.891	8.89738	152.182	158.726	54.0769	476.178	11.7723	82.3515	124.51	81.5276	373.531	9.2346	108.539	162.388	112.409
sp|P9WGB7|METB_MYCTU	metB	Cystathionine gamma-synthase OS=Mycobacterium tuberculosis (strain ATCC 25618 / H37Rv) OX=83332 GN=metB PE=1 SV=1	554	5	C	UR	107.845	101.167	48.3693	505.835	12.7126	78.2086	79.8266	35.7321	399.133	10.031	99.8596	100.929	23.9758	504.645	12.6827	90.48	89.8597	45.4649	449.298	11.2918	97.2544	101.851	46.8606	509.253	12.7985	96.9325	99.1889	49.6109	495.945	12.4641	71.469	78.7146	40.0008	393.573	9.89128	74.3377	78.197	31.5333	390.985	9.82623	63.1189	66.0654	35.4501
sp|I6Y4D2|PEPAM_MYCTU	Rv3717	N-acetylmuramoyl-L-alanine amidase Rv3717 OS=Mycobacterium tuberculosis (strain ATCC 25618 / H37Rv) OX=83332 GN=Rv3717 PE=1 SV=1	555	2	C	UR	220.383	220.383	68.5564	440.767	13.3365	191.975	191.975	63.7748	383.951	11.6173	177.389	177.389	68.9104	354.778	10.7347	146.453	146.453	66.8302	292.906	8.86259	179.203	179.203	47.8027	358.406	10.8444	111.004	111.004	41.0299	222.008	6.71739	212.048	212.048	88.7745	424.096	12.832	186.248	186.248	99.3301	372.496	11.2708	227.785	227.785	145.455
sp|P71875|KSHA_MYCTU	kshA	3-ketosteroid-9-alpha-monooxygenase, oxygenase component OS=Mycobacterium tuberculosis (strain ATCC 25618 / H37Rv) OX=83332 GN=kshA PE=1 SV=2	556	2	C	UR	218.306	218.306	258.184	436.613	11.3226	185.071	185.071	224.371	370.142	9.59886	222.658	222.658	262.497	445.317	11.5484	273.881	273.881	339.059	547.762	14.2051	233.879	233.879	259.324	467.759	12.1303	236.488	236.488	272.568	472.975	12.2656	189.364	189.364	229.575	378.728	9.82153	172.063	172.063	188.38	344.126	8.92418	196.341	196.341	240.26
tr|O33340|O33340_MYCTU	aldC	Probable aldehyde dehydrogenase AldC OS=Mycobacterium tuberculosis (strain ATCC 25618 / H37Rv) OX=83332 GN=aldC PE=1 SV=1	557	4	C	UR	234.082	259.292	162.952	1037.17	12.2915	181.13	218.203	124.2	872.813	10.3438	262.509	305.268	241.943	1221.07	14.471	190.694	237.486	175.047	949.944	11.2579	254.206	262.595	153.333	1050.38	12.4481	221.973	221.372	127.334	885.487	10.494	195.83	222.414	163.955	889.656	10.5434	175.261	178.826	89.1957	715.305	8.47713	158.757	204.059	133.935
sp|P9WNW9|HISX_MYCTU	hisD	Histidinol dehydrogenase OS=Mycobacterium tuberculosis (strain ATCC 25618 / H37Rv) OX=83332 GN=hisD PE=1 SV=3	558	1	C	UR	48.4779	48.4779	0	48.4779	12.3221	40.8649	40.8649	0	40.8649	10.3871	52.1267	52.1267	0	52.1267	13.2496	48.3325	48.3325	0	48.3325	12.2852	43.1003	43.1003	0	43.1003	10.9553	36.4157	36.4157	0	36.4157	9.25617	46.5671	46.5671	0	46.5671	11.8365	42.7916	42.7916	0	42.7916	10.8768	34.7443	34.7443	0
sp|I6XHJ3|FADA6_MYCTU	fadA6	Steroid 3-ketoacyl-CoA thiolase FadA6 OS=Mycobacterium tuberculosis (strain ATCC 25618 / H37Rv) OX=83332 GN=fadA6 PE=1 SV=2	559	3	C	UR	145.763	135.033	30.8953	405.1	12.8372	118.019	109.081	32.294	327.244	10.37	156.351	136.459	44.4953	409.378	12.9728	143.092	132.978	42.4013	398.935	12.6419	131.632	126.89	46.7443	380.67	12.0631	113.248	116.267	36.0518	348.802	11.0532	135.766	122.98	29.3722	368.939	11.6913	69.1621	74.1254	22.5538	222.376	7.04688	111.835	98.0743	28.8559
sp|P9WGL7|Y3143_MYCTU	Rv3143	Uncharacterized response regulatory protein Rv3143 OS=Mycobacterium tuberculosis (strain ATCC 25618 / H37Rv) OX=83332 GN=Rv3143 PE=1 SV=1	560	1	C	UR	111.876	111.876	0	111.876	12.0592	114.116	114.116	0	114.116	12.3007	167.616	167.616	0	167.616	18.0676	66.938	66.938	0	66.938	7.21533	78.3547	78.3547	0	78.3547	8.44596	68.9649	68.9649	0	68.9649	7.43381	114.335	114.335	0	114.335	12.3243	112.771	112.771	0	112.771	12.1558	92.7472	92.7472	0
tr|P71965|P71965_MYCTU	Rv2668	Possible exported alanine and valine rich protein OS=Mycobacterium tuberculosis (strain ATCC 25618 / H37Rv) OX=83332 GN=Rv2668 PE=1 SV=1	561	1	C	UR	130.309	130.309	0	130.309	6.997	229.324	229.324	0	229.324	12.3137	195.266	195.266	0	195.266	10.4849	76.5397	76.5397	0	76.5397	4.10984	75.1035	75.1035	0	75.1035	4.03272	85.6424	85.6424	0	85.6424	4.59861	388.901	388.901	0	388.901	20.8823	313.035	313.035	0	313.035	16.8086	368.231	368.231	0
sp|P9WN49|GLMS_MYCTU	glmS	Glutamine--fructose-6-phosphate aminotransferase [isomerizing] OS=Mycobacterium tuberculosis (strain ATCC 25618 / H37Rv) OX=83332 GN=glmS PE=1 SV=1	562	3	C	UR	24.2351	45.8525	44.2379	137.557	8.67334	20.7829	47.7116	54.2085	143.135	9.02501	40.1473	59.7736	47.1734	179.321	11.3066	29.2852	73.531	84.3269	220.593	13.9089	32.262	60.5993	55.9296	181.798	11.4628	31.3355	64.3918	70.2085	193.175	12.1802	17.6689	43.4725	47.9796	130.417	8.22314	46.835	71.1383	50.8201	213.415	13.4563	23.4735	62.1897	67.9073
sp|P9WGY3|RRAAH_MYCTU	rraA	Putative 4-hydroxy-4-methyl-2-oxoglutarate aldolase OS=Mycobacterium tuberculosis (strain ATCC 25618 / H37Rv) OX=83332 GN=rraA PE=1 SV=1	563	3	C	UR	378.837	453.117	356.28	1359.35	13.3148	232.491	368.593	354.459	1105.78	10.8311	232.518	288.744	144.631	866.232	8.48472	346.697	427.224	355.253	1281.67	12.554	411.182	493.742	404.276	1481.22	14.5086	308.178	483.362	483.902	1450.08	14.2035	284.617	304.289	212.519	912.866	8.9415	202.489	289.216	270.951	867.649	8.4986	237.438	294.817	242.626
sp|P9WHT9|PSB_MYCTU	prcB	Proteasome subunit beta OS=Mycobacterium tuberculosis (strain ATCC 25618 / H37Rv) OX=83332 GN=prcB PE=1 SV=1	564	13	C	UR	93.8772	249.16	298.874	3239.09	11.0716	124.38	245.831	310.738	3195.81	10.9237	88.4507	223.353	251.598	2903.59	9.92486	140.494	318.615	427.668	4141.99	14.1579	125.43	304.319	386.093	3956.15	13.5226	141.271	304.649	389.204	3960.44	13.5373	94.1484	217.808	257.029	2831.5	9.67844	115.671	193.271	233.935	2512.52	8.58812	95.6892	193.437	234.322
sp|P9WG41|ILVB1_MYCTU	ilvB1	Acetolactate synthase large subunit IlvB1 OS=Mycobacterium tuberculosis (strain ATCC 25618 / H37Rv) OX=83332 GN=ilvB1 PE=1 SV=1	565	3	C	UR	250.514	211.376	100.42	634.129	9.94615	233.107	234.797	146.165	704.391	11.0482	281.398	245.936	107.251	737.808	11.5723	272.62	229.281	118.865	687.843	10.7886	261.256	222.733	101.499	668.199	10.4805	203.965	244.769	170.286	734.306	11.5174	299.997	241.501	122.056	724.503	11.3637	204.876	265.389	209.148	796.167	12.4877	209.922	229.424	154.866
sp|P9WQN7|MPT51_MYCTU	mpt51	MPT51/MPB51 antigen OS=Mycobacterium tuberculosis (strain ATCC 25618 / H37Rv) OX=83332 GN=mpt51 PE=1 SV=1	567	1	C	UR	245.302	245.302	0	245.302	13.1655	261.464	261.464	0	261.464	14.0329	231.673	231.673	0	231.673	12.434	192.54	192.54	0	192.54	10.3338	149.846	149.846	0	149.846	8.04233	113.856	113.856	0	113.856	6.11071	222.29	222.29	0	222.29	11.9305	222.249	222.249	0	222.249	11.9282	223.994	223.994	0
sp|P9WPU9|ATPG_MYCTU	atpG	ATP synthase gamma chain OS=Mycobacterium tuberculosis (strain ATCC 25618 / H37Rv) OX=83332 GN=atpG PE=1 SV=1	568	5	C	UR	170.34	186.25	110.444	931.249	12.9379	144.65	151.121	92.3975	755.607	10.4977	183.314	178.508	75.4159	892.542	12.4002	136.078	157.13	97.4377	785.648	10.9151	162.156	163.681	80.0428	818.404	11.3702	135.136	138.165	75.6832	690.827	9.59772	170.47	190.91	102.753	954.551	13.2617	130.359	135.44	64.6407	677.199	9.40839	132.618	138.359	85.3399
sp|P9WJJ7|NADC_MYCTU	nadC	Nicotinate-nucleotide pyrophosphorylase [carboxylating] OS=Mycobacterium tuberculosis (strain ATCC 25618 / H37Rv) OX=83332 GN=nadC PE=1 SV=1	569	5	C	UR	129.188	336.386	366.689	1681.93	10.5516	121.077	390.487	484.592	1952.44	12.2486	120.947	288.701	294.981	1443.51	9.05583	130.871	343.851	385.141	1719.25	10.7857	121.267	334.778	376.992	1673.89	10.5011	159.38	487.204	627.739	2436.02	15.2824	112.629	281.175	308.035	1405.87	8.81973	88.943	400.633	538.696	2003.17	12.5668	105.11	324.802	396.141
sp|P9WFK1|Y635_MYCTU	Rv0635	UPF0336 protein Rv0635 OS=Mycobacterium tuberculosis (strain ATCC 25618 / H37Rv) OX=83332 GN=Rv0635 PE=1 SV=1	570	2	C	UR	206.036	206.036	218.802	412.073	11.0826	186.172	186.172	210.578	372.344	10.0141	196.832	196.832	169.657	393.664	10.5875	194.951	194.951	231.39	389.902	10.4863	194.322	194.322	218.34	388.644	10.4525	223.167	223.167	265.859	446.333	12.004	193.204	193.204	212.976	386.408	10.3923	212.993	212.993	220.541	425.986	11.4568	251.424	251.424	271.888
sp|O50440|CHP2_MYCTU	chp2	Diacyltrehalose acyltransferase Chp2 OS=Mycobacterium tuberculosis (strain ATCC 25618 / H37Rv) OX=83332 GN=chp2 PE=1 SV=3	571	1	C	UR	23.9864	23.9864	0	23.9864	13.5296	17.968	17.968	0	17.968	10.1349	18.6569	18.6569	0	18.6569	10.5235	23.5713	23.5713	0	23.5713	13.2955	25.2118	25.2118	0	25.2118	14.2208	21.7066	21.7066	0	21.7066	12.2437	20.5005	20.5005	0	20.5005	11.5634	14.6601	14.6601	0	14.6601	8.26909	11.0266	11.0266	0
sp|P9WH55|RS15_MYCTU	rpsO	30S ribosomal protein S15 OS=Mycobacterium tuberculosis (strain ATCC 25618 / H37Rv) OX=83332 GN=rpsO PE=1 SV=1	572	2	C	UR	83.2618	83.2618	81.0494	166.524	11.091	89.0932	89.0932	75.2444	178.186	11.8678	74.5783	74.5783	78.6458	149.157	9.93431	72.5605	72.5605	71.0645	145.121	9.66552	71.0538	71.0538	74.2858	142.108	9.46482	69.4828	69.4828	64.1358	138.966	9.25556	80.7079	80.7079	77.4417	161.416	10.7508	85.5787	85.5787	80.5205	171.157	11.3996	124.398	124.398	138.564
tr|O06554|O06554_MYCTU	Rv1156	Conserved protein OS=Mycobacterium tuberculosis (strain ATCC 25618 / H37Rv) OX=83332 GN=Rv1156 PE=1 SV=1	573	3	C	UR	35.5411	91.7355	108.821	275.206	8.19884	60.0436	121.763	138.859	365.29	10.8826	52.5657	103.188	103.749	309.563	9.22239	36.8719	80.1043	83.5237	240.313	7.1593	38.0271	85.4378	85.284	256.313	7.63599	53.0342	108.948	111.476	326.843	9.73718	49.4758	95.4351	101.906	286.305	8.5295	138.6	215.343	221.732	646.028	19.2462	110.623	216.929	247.301
tr|I6Y0X6|I6Y0X6_MYCTU	Rv2510c	Conserved protein OS=Mycobacterium tuberculosis (strain ATCC 25618 / H37Rv) OX=83332 GN=Rv2510c PE=1 SV=1	574	1	C	UR	80.1744	80.1744	0	80.1744	12.684	59.7957	59.7957	0	59.7957	9.46	98.4175	98.4175	0	98.4175	15.5702	63.6672	63.6672	0	63.6672	10.0725	78.3918	78.3918	0	78.3918	12.402	45.4925	45.4925	0	45.4925	7.19716	80.623	80.623	0	80.623	12.755	62.9534	62.9534	0	62.9534	9.95957	62.5743	62.5743	0
sp|P9WQ17|GLGE_MYCTU	glgE	Alpha-1,4-glucan:maltose-1-phosphate maltosyltransferase OS=Mycobacterium tuberculosis (strain ATCC 25618 / H37Rv) OX=83332 GN=glgE PE=1 SV=1	575	2	C	UR	27.6164	27.6164	11.1245	55.2327	10.1874	25.0899	25.0899	10.6922	50.1797	9.2554	36.9018	36.9018	32.5811	73.8037	13.6127	34.8807	34.8807	16.181	69.7614	12.8671	37.93	37.93	24.7982	75.86	13.992	38.1146	38.1146	27.7307	76.2291	14.0601	28.6973	28.6973	17.4966	57.3946	10.5862	23.9189	23.9189	7.27325	47.8378	8.82344	17.9339	17.9339	4.39596
sp|O06581|PRPR_MYCTU	prpR	HTH-type transcriptional regulator PrpR OS=Mycobacterium tuberculosis (strain ATCC 25618 / H37Rv) OX=83332 GN=prpR PE=1 SV=1	576	1	C	UR	52.7427	52.7427	0	52.7427	11.4626	42.8531	42.8531	0	42.8531	9.31328	59.6437	59.6437	0	59.6437	12.9624	50.0495	50.0495	0	50.0495	10.8773	48.3977	48.3977	0	48.3977	10.5183	53.1919	53.1919	0	53.1919	11.5602	43.9254	43.9254	0	43.9254	9.54633	49.5542	49.5542	0	49.5542	10.7697	59.7706	59.7706	0
sp|P9WFU1|SYFB_MYCTU	pheT	Phenylalanine--tRNA ligase beta subunit OS=Mycobacterium tuberculosis (strain ATCC 25618 / H37Rv) OX=83332 GN=pheT PE=1 SV=1	577	3	C	UR	92.3259	84.6131	13.6498	253.839	9.63453	70.6508	62.809	17.9626	188.427	7.15178	123.282	188.267	149.281	564.8	21.4371	66.4054	72.5765	18.6561	217.73	8.26397	89.5167	95.8311	18.889	287.493	10.9119	70.4885	108.456	74.2927	325.369	12.3495	85.2222	101.003	29.5762	303.01	11.5008	80.2684	84.9543	43.9221	254.863	9.67338	80.587	79.7176	31.7914
sp|P9WHV1|PROA_MYCTU	proA	Gamma-glutamyl phosphate reductase OS=Mycobacterium tuberculosis (strain ATCC 25618 / H37Rv) OX=83332 GN=proA PE=1 SV=1	578	4	C	UR	67.3935	77.8072	63.5629	311.229	10.0622	78.1307	79.2388	60.9727	316.955	10.2473	80.0903	94.8432	85.8264	379.373	12.2653	87.5594	89.9617	65.565	359.847	11.634	90.4503	93.2289	74.8774	372.915	12.0565	88.7252	97.5247	82.0624	390.099	12.6121	73.9773	77.681	65.9341	310.724	10.0458	74.4775	83.4952	66.0815	333.981	10.7977	68.2533	79.4845	67.1137
tr|P71791|P71791_MYCTU	epiA	GDP-L-fucose synthase OS=Mycobacterium tuberculosis (strain ATCC 25618 / H37Rv) OX=83332 GN=epiA PE=1 SV=1	579	2	C	UR	86.4904	86.4904	64.6139	172.981	10.9285	79.4267	79.4267	57.3931	158.853	10.0359	82.2946	82.2946	66.3986	164.589	10.3983	93.1113	93.1113	83.917	186.223	11.765	102.784	102.784	79.9995	205.569	12.9873	84.9971	84.9971	54.1263	169.994	10.7398	73.5653	73.5653	68.0954	147.131	9.2953	92.506	92.506	61.9695	185.012	11.6885	96.2483	96.2483	69.1477
sp|P9WIT7|PYRB_MYCTU	pyrB	Aspartate carbamoyltransferase OS=Mycobacterium tuberculosis (strain ATCC 25618 / H37Rv) OX=83332 GN=pyrB PE=1 SV=1	580	5	C	UR	156.843	244.819	148.976	1224.1	13.0911	144.647	190.119	79.7869	950.597	10.1662	148.691	191.48	83.2652	957.4	10.2389	203.102	234.944	82.6877	1174.72	12.5631	222.005	248.333	101.325	1241.66	13.279	188.114	185.04	32.5264	925.198	9.89454	149.503	221.86	128.919	1109.3	11.8634	162.639	196.491	121.878	982.453	10.5069	123.621	157.033	59.2836
sp|P9WN21|GLPX_MYCTU	glpX	Fructose-1,6-bisphosphatase class 2 OS=Mycobacterium tuberculosis (strain ATCC 25618 / H37Rv) OX=83332 GN=glpX PE=1 SV=1	581	3	C	UR	188.689	189.776	46.3526	569.329	12.0162	169.39	150.076	58.6568	450.228	9.50244	155.378	172.031	51.4472	516.094	10.8926	200.706	180.089	49.3457	540.266	11.4028	207.837	209.122	36.3722	627.365	13.2411	158.899	141.065	50.6043	423.195	8.93189	164.204	182.596	55.9529	547.787	11.5615	213.078	200.642	82.5797	601.927	12.7042	164.498	153.943	53.3957
sp|P9WH45|RS19_MYCTU	rpsS	30S ribosomal protein S19 OS=Mycobacterium tuberculosis (strain ATCC 25618 / H37Rv) OX=83332 GN=rpsS PE=1 SV=1	582	3	C	UR	124.172	147.379	72.732	442.138	11.0693	144.505	176.713	109.656	530.138	13.2724	175.632	176.923	86.5312	530.769	13.2882	126.513	160.953	83.3449	482.858	12.0887	111.804	154.055	101.185	462.164	11.5706	116.041	138.954	85.0485	416.862	10.4365	107.095	123.675	43.3386	371.024	9.28888	114.897	142.282	64.8496	426.845	10.6864	103.301	110.495	39.6484
sp|P9WN51|GCST_MYCTU	gcvT	Aminomethyltransferase OS=Mycobacterium tuberculosis (strain ATCC 25618 / H37Rv) OX=83332 GN=gcvT PE=1 SV=1	583	2	C	UR	204.972	204.972	56.3073	409.944	11.589	167.585	167.585	70.4201	335.171	9.47517	220.276	220.276	57.1253	440.552	12.4543	228.293	228.293	97.6356	456.586	12.9075	205.623	205.623	96.4261	411.245	11.6258	200.598	200.598	123.11	401.195	11.3417	177.267	177.267	39.9141	354.533	10.0225	184.566	184.566	125.409	369.132	10.4352	179.5	179.5	108.213
sp|P9WP55|CYSK_MYCTU	cysK1	O-acetylserine sulfhydrylase OS=Mycobacterium tuberculosis (strain ATCC 25618 / H37Rv) OX=83332 GN=cysK1 PE=1 SV=1	584	11	C	UR	207.029	222.229	172.15	2444.52	13.2108	166.605	196.697	159.484	2163.67	11.693	180.334	190.49	156.527	2095.39	11.324	193.054	195.658	154.679	2152.24	11.6313	186.322	202.285	158.697	2225.13	12.0251	176.142	172.668	132.574	1899.35	10.2645	169.725	190.729	159.02	2098.02	11.3382	116.412	145.531	114.169	1600.84	8.65135	158.618	165.893	133.659
sp|P9WFS9|SYV_MYCTU	valS	Valine--tRNA ligase OS=Mycobacterium tuberculosis (strain ATCC 25618 / H37Rv) OX=83332 GN=valS PE=1 SV=2	585	5	C	UR	227.629	184.402	86.452	922.008	11.8321	158.036	181.375	85.8117	906.875	11.6379	194.141	205.277	102.75	1026.39	13.1716	158.45	155.272	83.6303	776.362	9.96306	145.729	152.516	70.1882	762.58	9.78619	140.287	158.311	84.226	791.556	10.158	161.507	171.268	93.3246	856.342	10.9894	134.597	170.352	69.9751	851.759	10.9306	154.984	179.709	111.178
tr|O53619|O53619_MYCTU	Rv0074	Conserved protein OS=Mycobacterium tuberculosis (strain ATCC 25618 / H37Rv) OX=83332 GN=Rv0074 PE=1 SV=1	586	1	C	UR	19.1233	19.1233	0	19.1233	9.85161	27.4248	27.4248	0	27.4248	14.1282	28.7824	28.7824	0	28.7824	14.8276	23.4386	23.4386	0	23.4386	12.0747	27.7323	27.7323	0	27.7323	14.2866	21.6823	21.6823	0	21.6823	11.1699	15.7088	15.7088	0	15.7088	8.09258	13.1905	13.1905	0	13.1905	6.79523	17.0305	17.0305	0
sp|P71590|FHAA_MYCTU	fhaA	FHA domain-containing protein FhaA OS=Mycobacterium tuberculosis (strain ATCC 25618 / H37Rv) OX=83332 GN=fhaA PE=1 SV=1	587	9	C	UR	84.0015	371.075	447.796	3339.68	12.2889	68.8146	380.207	473.167	3421.86	12.5913	76.4815	307.835	357.426	2770.51	10.1946	66.8216	334.471	406.922	3010.24	11.0767	85.9719	289.829	338.311	2608.46	9.59826	58.3609	308.756	390.901	2778.81	10.2251	74.6026	364.826	442.56	3283.43	12.0819	59.8488	341.752	427.048	3075.76	11.3178	63.607	320.847	392.275
tr|O69693|O69693_MYCTU	Rv3726	Possible dehydrogenase OS=Mycobacterium tuberculosis (strain ATCC 25618 / H37Rv) OX=83332 GN=Rv3726 PE=1 SV=1	588	1	C	UR	76.4333	76.4333	0	76.4333	10.7521	71.3677	71.3677	0	71.3677	10.0395	58.1168	58.1168	0	58.1168	8.17546	89.5622	89.5622	0	89.5622	12.599	102.257	102.257	0	102.257	14.3848	124.797	124.797	0	124.797	17.5556	48.8189	48.8189	0	48.8189	6.86749	58.536	58.536	0	58.536	8.23442	80.98	80.98	0
sp|P96886|ACCE5_MYCTU	accE5	Biotin-dependent acetyl-/propionyl-coenzyme A carboxylase epsilon subunit OS=Mycobacterium tuberculosis (strain ATCC 25618 / H37Rv) OX=83332 GN=accE5 PE=1 SV=1	590	1	C	UR	49.0787	49.0787	0	49.0787	11.8689	59.2456	59.2456	0	59.2456	14.3276	69.404	69.404	0	69.404	16.7842	37.2249	37.2249	0	37.2249	9.00222	42.5516	42.5516	0	42.5516	10.2904	53.2421	53.2421	0	53.2421	12.8757	35.5115	35.5115	0	35.5115	8.58788	38.5157	38.5157	0	38.5157	9.31439	28.7332	28.7332	0
sp|P9WHH3|MTR_MYCTU	mtr	Mycothione reductase OS=Mycobacterium tuberculosis (strain ATCC 25618 / H37Rv) OX=83332 GN=mtr PE=1 SV=1	591	2	C	UR	143.893	143.893	176.684	287.786	13.1558	112.521	112.521	138.538	225.041	10.2875	125.491	125.491	120.675	250.982	11.4733	143.877	143.877	172.027	287.754	13.1543	146.395	146.395	171.452	292.789	13.3845	126.123	126.123	153.478	252.247	11.5312	116.923	116.923	144.745	233.846	10.69	81.5984	81.5984	98.0838	163.197	7.46035	96.9395	96.9395	116.247
sp|P9WPR5|CCO_MYCTU	Rv0654	Carotenoid cleavage oxygenase OS=Mycobacterium tuberculosis (strain ATCC 25618 / H37Rv) OX=83332 GN=Rv0654 PE=1 SV=1	592	2	C	UR	36.5791	36.5791	17.2547	73.1581	11.9035	23.0966	23.0966	13.0421	46.1931	7.51606	51.0774	51.0774	28.475	102.155	16.6216	27.3694	27.3694	15.5136	54.7387	8.90651	32.4903	32.4903	11.8995	64.9806	10.573	43.1667	43.1667	9.1594	86.3334	14.0473	28.5575	28.5575	13.575	57.115	9.29316	29.5047	29.5047	18.2662	59.0094	9.60138	35.4545	35.4545	22.7152
sp|P9WNR9|Y3716_MYCTU	Rv3716c	Nucleoid-associated protein Rv3716c OS=Mycobacterium tuberculosis (strain ATCC 25618 / H37Rv) OX=83332 GN=Rv3716c PE=1 SV=1	593	1	C	UR	208.231	208.231	0	208.231	11.8185	183.345	183.345	0	183.345	10.406	202.8	202.8	0	202.8	11.5102	161.152	161.152	0	161.152	9.14639	162.973	162.973	0	162.973	9.24974	177.728	177.728	0	177.728	10.0872	230.718	230.718	0	230.718	13.0947	243.622	243.622	0	243.622	13.8271	191.347	191.347	0
sp|P9WH63|RS12_MYCTU	rpsL	30S ribosomal protein S12 OS=Mycobacterium tuberculosis (strain ATCC 25618 / H37Rv) OX=83332 GN=rpsL PE=1 SV=1	594	1	C	UR	309.386	309.386	0	309.386	10.6185	253.426	253.426	0	253.426	8.69792	253.076	253.076	0	253.076	8.68592	370.565	370.565	0	370.565	12.7183	445.214	445.214	0	445.214	15.2804	458.208	458.208	0	458.208	15.7263	261.227	261.227	0	261.227	8.96568	291.779	291.779	0	291.779	10.0143	270.754	270.754	0
sp|P9WHD5|RL16_MYCTU	rplP	50S ribosomal protein L16 OS=Mycobacterium tuberculosis (strain ATCC 25618 / H37Rv) OX=83332 GN=rplP PE=1 SV=1	595	2	C	UR	173.124	173.124	71.0625	346.248	10.811	139.802	139.802	66.6851	279.604	8.73015	185.955	185.955	71.974	371.91	11.6123	204.17	204.17	115.041	408.34	12.7497	223.497	223.497	123.408	446.994	13.9566	197.93	197.93	125.287	395.859	12.36	170.4	170.4	86.6428	340.8	10.6409	164.838	164.838	118.477	329.676	10.2936	141.654	141.654	84.701
tr|I6X4S7|I6X4S7_MYCTU	tesB2	Probable acyl-CoA thioesterase II TesB2 (TEII) OS=Mycobacterium tuberculosis (strain ATCC 25618 / H37Rv) OX=83332 GN=tesB2 PE=1 SV=1	596	1	C	UR	25.6372	25.6372	0	25.6372	12.6479	24.4341	24.4341	0	24.4341	12.0544	27.2714	27.2714	0	27.2714	13.4541	20.8313	20.8313	0	20.8313	10.2769	21.0359	21.0359	0	21.0359	10.3779	20.9357	20.9357	0	20.9357	10.3285	15.4914	15.4914	0	15.4914	7.64259	27.3638	27.3638	0	27.3638	13.4997	19.6982	19.6982	0
sp|P9WIP1|MP63_MYCTU	mpt63	Immunogenic protein MPT63 OS=Mycobacterium tuberculosis (strain ATCC 25618 / H37Rv) OX=83332 GN=mpt63 PE=1 SV=1	597	22	C	UR	81.4165	171.922	304.374	3782.29	14.1144	51.263	160.89	325.958	3539.58	13.2087	90.7451	186.354	321.77	4099.79	15.2992	49.7075	103.033	163.571	2266.72	8.45873	68.2246	138.369	220.983	3044.11	11.3597	37.4018	108.411	199.377	2385.04	8.90027	69.4639	141.077	214.787	3103.68	11.582	42.8758	115.866	231.704	2549.06	9.51235	37.6256	92.1417	157.238
sp|P9WP43|CULP1_MYCTU	cut7	Carboxylesterase Culp1 OS=Mycobacterium tuberculosis (strain ATCC 25618 / H37Rv) OX=83332 GN=cut7 PE=1 SV=1	598	1	C	UR	216.669	216.669	0	216.669	14.8194	163.909	163.909	0	163.909	11.2108	175.784	175.784	0	175.784	12.023	136.506	136.506	0	136.506	9.33652	173.243	173.243	0	173.243	11.8492	98.5033	98.5033	0	98.5033	6.73728	240.165	240.165	0	240.165	16.4265	133.284	133.284	0	133.284	9.11617	123.999	123.999	0
sp|P9WGB3|COBIJ_MYCTU	cobIJ	Cobalamin biosynthesis protein CobIJ OS=Mycobacterium tuberculosis (strain ATCC 25618 / H37Rv) OX=83332 GN=cobIJ PE=1 SV=1	599	1	C	UR	44.4356	44.4356	0	44.4356	13.0903	27.9662	27.9662	0	27.9662	8.23859	44.3888	44.3888	0	44.3888	13.0765	36.6436	36.6436	0	36.6436	10.7949	45.6199	45.6199	0	45.6199	13.4392	39.397	39.397	0	39.397	11.606	40.2388	40.2388	0	40.2388	11.854	28.2177	28.2177	0	28.2177	8.31266	32.5464	32.5464	0
tr|I6XHX8|I6XHX8_MYCTU	Rv3672c	Nudix hydrolase domain-containing protein OS=Mycobacterium tuberculosis (strain ATCC 25618 / H37Rv) OX=83332 GN=Rv3672c PE=1 SV=1	601	2	C	UR	28.364	28.364	5.87514	56.728	11.5142	25.4241	25.4241	5.67595	50.8482	10.3208	31.6143	31.6143	12.2883	63.2287	12.8337	25.9672	25.9672	4.28608	51.9344	10.5412	23.2509	23.2509	0.0231153	46.5019	9.4386	14.4564	14.4564	1.88545	28.9128	5.8685	25.4254	25.4254	8.36272	50.8509	10.3213	31.8414	31.8414	13.3096	63.6828	12.9259	39.995	39.995	4.03503
sp|P9WPD3|CISY2_MYCTU	citA	Putative citrate synthase 2 OS=Mycobacterium tuberculosis (strain ATCC 25618 / H37Rv) OX=83332 GN=citA PE=1 SV=1	602	5	C	UR	99.3428	150.397	100.955	751.986	11.5496	68.2418	126.648	95.0416	633.242	9.72583	146.639	186.904	101.72	934.521	14.3531	63.7684	149.49	124.153	747.451	11.4799	83.4081	156.739	134.039	783.693	12.0366	71.0983	153.841	139.329	769.207	11.8141	102.023	142.849	89.1842	714.245	10.9699	59.3087	116.972	88.4109	584.861	8.98275	52.8397	118.345	96.105
sp|P9WID5|ADOK_MYCTU	adoK	Adenosine kinase OS=Mycobacterium tuberculosis (strain ATCC 25618 / H37Rv) OX=83332 GN=adoK PE=1 SV=1	603	7	C	UR	135.937	144.241	51.719	1009.68	11.5898	111.524	113.244	33.7333	792.706	9.09916	137.643	173.554	78.9603	1214.88	13.9451	135.718	140.424	47.7361	982.971	11.2831	163.907	166.466	67.6221	1165.26	13.3756	154.663	153.085	53.1419	1071.6	12.3004	118.775	123.539	32.499	864.773	9.92639	108.145	116.783	27.8393	817.484	9.38358	105.63	113.215	35.7807
sp|I6YC03|EPHB_MYCTU	ephB	Epoxide hydrolase B OS=Mycobacterium tuberculosis (strain ATCC 25618 / H37Rv) OX=83332 GN=ephB PE=1 SV=1	604	2	C	UR	144.849	144.849	164.243	289.698	11.6218	140.631	140.631	154.452	281.262	11.2834	137.902	137.902	153.87	275.805	11.0645	175.679	175.679	194.218	351.359	14.0955	157.495	157.495	174.84	314.99	12.6365	156.07	156.07	164.915	312.14	12.5222	104.659	104.659	121.99	209.319	8.39725	118.327	118.327	128.172	236.654	9.49387	110.739	110.739	125.65
sp|P9WGT9|PSTS2_MYCTU	pstS2	Phosphate-binding protein PstS 2 OS=Mycobacterium tuberculosis (strain ATCC 25618 / H37Rv) OX=83332 GN=pstS2 PE=1 SV=1	606	5	C	UR	94.1898	117.986	88.719	589.929	10.7564	108.631	122.294	92.1004	611.471	11.1491	131.381	131.252	70.9666	656.26	11.9658	79.8654	93.6997	71.5932	468.499	8.54227	106.815	106.666	62.6256	533.332	9.72441	89.0257	99.1215	89.4241	495.608	9.03656	118.619	144.467	113.274	722.337	13.1706	138.512	146.498	117.671	732.488	13.3557	91.7307	134.91	128.297
sp|P9WHA5|RL2_MYCTU	rplB	50S ribosomal protein L2 OS=Mycobacterium tuberculosis (strain ATCC 25618 / H37Rv) OX=83332 GN=rplB PE=1 SV=1	607	3	C	UR	273.74	253.892	104.509	761.676	12.3679	180.947	167.597	91.7604	502.791	8.16421	282.705	301.339	85.0155	904.018	14.6792	267.676	238.821	124.643	716.464	11.6338	319.052	299.167	133.642	897.5	14.5734	257.408	242.279	124.486	726.837	11.8022	206.163	196.685	65.2594	590.056	9.5812	189.237	182.212	75.4162	546.635	8.87614	187.532	170.835	85.2096
sp|O07431|CAMT_MYCTU	Rv0187	Catechol O-methyltransferase OS=Mycobacterium tuberculosis (strain ATCC 25618 / H37Rv) OX=83332 GN=Rv0187 PE=1 SV=1	608	1	C	UR	239.951	239.951	0	239.951	8.04584	353.216	353.216	0	353.216	11.8437	301.833	301.833	0	301.833	10.1208	249.896	249.896	0	249.896	8.37928	295.514	295.514	0	295.514	9.90893	622.025	622.025	0	622.025	20.8572	275.484	275.484	0	275.484	9.2373	409.632	409.632	0	409.632	13.7354	234.751	234.751	0
tr|O07741|O07741_MYCTU	Rv1891	Conserved protein OS=Mycobacterium tuberculosis (strain ATCC 25618 / H37Rv) OX=83332 GN=Rv1891 PE=1 SV=1	609	2	C	UR	127.145	127.145	80.7357	254.29	13.7612	107.481	107.481	65.1761	214.963	11.633	135.445	135.445	37.6695	270.891	14.6596	91.8283	91.8283	76.519	183.657	9.93882	114.085	114.085	56.6925	228.171	12.3478	75.4128	75.4128	35.2266	150.826	8.16212	133.347	133.347	78.8741	266.695	14.4325	65.891	65.891	19.4128	131.782	7.13155	73.2992	73.2992	52.5208
sp|Q6MWZ7|SUGPH_MYCTU	gpm2	Acid phosphatase OS=Mycobacterium tuberculosis (strain ATCC 25618 / H37Rv) OX=83332 GN=gpm2 PE=1 SV=1	610	3	C	UR	163.724	128.168	76.2923	384.503	13.7673	120.209	99.0443	53.5249	297.133	10.639	104.723	100.997	48.9612	302.991	10.8487	159.03	128.346	80.7209	385.037	13.7864	157.528	119.899	77.5092	359.696	12.8791	107.219	85.6054	41.5022	256.816	9.19541	133.581	107.833	50.1834	323.5	11.583	76.9434	75.0082	44.3385	225.025	8.05709	107.894	86.0585	48.5418
sp|P9WIV9|NUOG_MYCTU	nuoG	NADH-quinone oxidoreductase subunit G OS=Mycobacterium tuberculosis (strain ATCC 25618 / H37Rv) OX=83332 GN=nuoG PE=1 SV=1	612	4	C	UR	65.4511	86.3673	57.0859	345.469	13.235	54.145	74.1488	53.9506	296.595	11.3626	69.2412	76.7486	37.4899	306.994	11.761	51.0429	73.1038	63.1662	292.415	11.2025	63.6044	82.519	60.1867	330.076	12.6453	72.3947	72.6298	49.6783	290.519	11.1298	61.0052	76.5536	51.6969	306.214	11.7311	55.0568	54.4696	34.5062	217.878	8.34696	44.2558	56.0276	42.1622
tr|O07236|O07236_MYCTU	Rv0309	Possible conserved exported protein OS=Mycobacterium tuberculosis (strain ATCC 25618 / H37Rv) OX=83332 GN=Rv0309 PE=1 SV=1	613	6	C	UR	165.958	219.168	155.502	1315.01	5.57273	332.124	415.144	342.86	2490.86	10.5558	311.73	406.626	328.752	2439.76	10.3392	55.8522	76.5048	76.172	459.029	1.94527	62.8721	74.6832	56.3367	448.099	1.89895	72.2437	72.4644	34.9809	434.786	1.84253	586.767	759.256	633.912	4555.53	19.3054	698.384	875.002	753.308	5250.01	22.2484	815.336	1034.02	884.739
sp|O53361|SAPM_MYCTU	sapM	Phosphatidylinositol-3-phosphatase OS=Mycobacterium tuberculosis (strain ATCC 25618 / H37Rv) OX=83332 GN=sapM PE=1 SV=1	614	3	C	UR	99.2867	174.574	141.968	523.722	11.2602	115.241	253.352	245.274	760.056	16.3414	157.358	228.043	168.523	684.129	14.709	72.6552	129.105	107.138	387.315	8.32737	79.9019	138.545	105.448	415.634	8.93624	83.072	181.048	183.907	543.143	11.6777	85.0008	141.362	100.954	424.085	9.11795	68.994	134.719	133.801	404.156	8.68947	83.9156	169.621	177.345
tr|O07169|O07169_MYCTU	fadD7	Probable fatty-acid-CoA ligase FadD7 (Fatty-acid-CoA synthetase) (Fatty-acid-CoA synthase) OS=Mycobacterium tuberculosis (strain ATCC 25618 / H37Rv) OX=83332 GN=fadD7 PE=1 SV=4	615	1	C	UR	264.556	264.556	0	264.556	8.49918	336.355	336.355	0	336.355	10.8058	335.455	335.455	0	335.455	10.7769	355.241	355.241	0	355.241	11.4125	327.365	327.365	0	327.365	10.517	425.505	425.505	0	425.505	13.6699	260.242	260.242	0	260.242	8.36059	435.422	435.422	0	435.422	13.9885	372.582	372.582	0
tr|O06576|O06576_MYCTU	ephC	Probable epoxide hydrolase EphC (Epoxide hydratase) OS=Mycobacterium tuberculosis (strain ATCC 25618 / H37Rv) OX=83332 GN=ephC PE=1 SV=1	616	1	C	UR	39.191	39.191	0	39.191	16.4824	19.3593	19.3593	0	19.3593	8.14188	27.2399	27.2399	0	27.2399	11.4562	31.0995	31.0995	0	31.0995	13.0794	26.2969	26.2969	0	26.2969	11.0596	24.225	24.225	0	24.225	10.1882	26.5513	26.5513	0	26.5513	11.1666	22.753	22.753	0	22.753	9.56917	21.0584	21.0584	0
sp|P9WMK5|HOA_MYCTU	hsaF	4-hydroxy-2-oxohexanoate aldolase OS=Mycobacterium tuberculosis (strain ATCC 25618 / H37Rv) OX=83332 GN=hsaF PE=1 SV=1	617	1	C	UR	60.3763	60.3763	0	60.3763	8.82951	87.2041	87.2041	0	87.2041	12.7529	69.6389	69.6389	0	69.6389	10.1841	62.9157	62.9157	0	62.9157	9.20088	58.6796	58.6796	0	58.6796	8.58139	73.3412	73.3412	0	73.3412	10.7255	64.8077	64.8077	0	64.8077	9.47757	144.969	144.969	0	144.969	21.2005	61.8683	61.8683	0
tr|O86353|O86353_MYCTU	Rv2054	Conserved protein OS=Mycobacterium tuberculosis (strain ATCC 25618 / H37Rv) OX=83332 GN=Rv2054 PE=1 SV=1	618	1	C	UR	28.1116	28.1116	0	28.1116	12.7479	27.6454	27.6454	0	27.6454	12.5365	28.732	28.732	0	28.732	13.0293	24.5884	24.5884	0	24.5884	11.1503	15.9817	15.9817	0	15.9817	7.24735	24.1451	24.1451	0	24.1451	10.9492	31.4443	31.4443	0	31.4443	14.2593	15.3168	15.3168	0	15.3168	6.94583	24.5533	24.5533	0
sp|P9WFW7|SYA_MYCTU	alaS	Alanine--tRNA ligase OS=Mycobacterium tuberculosis (strain ATCC 25618 / H37Rv) OX=83332 GN=alaS PE=1 SV=1	619	4	C	UR	43.9357	49.7982	41.9143	199.193	9.32796	45.9013	61.7968	53.3884	247.187	11.5755	44.702	60.502	59.0391	242.008	11.333	30.8127	59.5623	70.0213	238.249	11.1569	33.8715	58.1987	62.7662	232.795	10.9015	37.965	67.4453	76.752	269.781	12.6335	34.905	47.4149	43.9898	189.66	8.88154	57.7067	69.0579	49.4326	276.231	12.9356	47.8103	60.0833	42.2406
tr|O06619|O06619_MYCTU	Rv1571	Conserved protein OS=Mycobacterium tuberculosis (strain ATCC 25618 / H37Rv) OX=83332 GN=Rv1571 PE=1 SV=1	620	1	C	UR	257.348	257.348	0	257.348	11.9899	243.512	243.512	0	243.512	11.3453	224.699	224.699	0	224.699	10.4688	260.364	260.364	0	260.364	12.1304	292.771	292.771	0	292.771	13.6402	226.812	226.812	0	226.812	10.5672	257.193	257.193	0	257.193	11.9827	191.836	191.836	0	191.836	8.9377	191.84	191.84	0
sp|P9WMN3|GLMU_MYCTU	glmU	Bifunctional protein GlmU OS=Mycobacterium tuberculosis (strain ATCC 25618 / H37Rv) OX=83332 GN=glmU PE=1 SV=1	621	2	C	UR	98.2268	98.2268	62.2874	196.454	10.7984	102.512	102.512	53.3841	205.023	11.2695	110.398	110.398	56.7021	220.797	12.1365	90.9793	90.9793	55.1651	181.959	10.0017	100.081	100.081	52.3753	200.162	11.0023	84.5401	84.5401	30.5858	169.08	9.29381	91.7543	91.7543	69.4748	183.509	10.0869	123.485	123.485	64.6071	246.97	13.5752	107.663	107.663	44.6475
sp|P9WNS5|DUT_MYCTU	dut	Deoxyuridine 5'-triphosphate nucleotidohydrolase OS=Mycobacterium tuberculosis (strain ATCC 25618 / H37Rv) OX=83332 GN=dut PE=1 SV=1	622	1	C	UR	324.093	324.093	0	324.093	11.8833	292.437	292.437	0	292.437	10.7226	350.087	350.087	0	350.087	12.8364	323.453	323.453	0	323.453	11.8598	309.698	309.698	0	309.698	11.3554	297.043	297.043	0	297.043	10.8914	259.61	259.61	0	259.61	9.51891	279.774	279.774	0	279.774	10.2582	291.112	291.112	0
sp|P9WQA5|Y2971_MYCTU	Rv2971	Uncharacterized oxidoreductase Rv2971 OS=Mycobacterium tuberculosis (strain ATCC 25618 / H37Rv) OX=83332 GN=Rv2971 PE=1 SV=1	623	3	C	UR	69.0694	77.4686	40.9903	232.406	10.0514	57.4573	65.4344	32.5224	196.303	8.48999	72.2736	94.6142	51.6993	283.842	12.276	69.7302	77.698	34.8198	233.094	10.0812	75.8696	85.285	48.0956	255.855	11.0656	62.7996	76.6013	35.7892	229.804	9.93888	76.2417	81.474	57.1574	244.422	10.5711	122.742	119.135	31.1147	357.406	15.4576	73.2775	93.0126	49.7836
sp|P9WML7|HIS8_MYCTU	hisC	Histidinol-phosphate aminotransferase OS=Mycobacterium tuberculosis (strain ATCC 25618 / H37Rv) OX=83332 GN=hisC PE=1 SV=1	624	1	C	UR	183.232	183.232	0	183.232	9.20194	238.099	238.099	0	238.099	11.9574	251.978	251.978	0	251.978	12.6544	192.98	192.98	0	192.98	9.6915	203.74	203.74	0	203.74	10.2318	238.563	238.563	0	238.563	11.9807	156.109	156.109	0	156.109	7.83984	299.142	299.142	0	299.142	15.023	227.387	227.387	0
tr|O07255|O07255_MYCTU	Rv0331	Possible dehydrogenase/reductase OS=Mycobacterium tuberculosis (strain ATCC 25618 / H37Rv) OX=83332 GN=Rv0331 PE=1 SV=1	625	1	C	UR	202.201	202.201	0	202.201	10.3633	225.558	225.558	0	225.558	11.5604	261.107	261.107	0	261.107	13.3824	257.694	257.694	0	257.694	13.2075	154.16	154.16	0	154.16	7.9011	208.179	208.179	0	208.179	10.6697	187.085	187.085	0	187.085	9.58861	187.997	187.997	0	187.997	9.63536	267.138	267.138	0
sp|P9WPV1|ATPE_MYCTU	atpC	ATP synthase epsilon chain OS=Mycobacterium tuberculosis (strain ATCC 25618 / H37Rv) OX=83332 GN=atpC PE=1 SV=1	626	3	C	UR	30.6391	88.509	103.113	265.527	12.582	28.4954	79.3574	88.1029	238.072	11.2811	49.5082	88.3629	78.5864	265.089	12.5613	23.484	71.1198	83.6329	213.359	10.1101	33.039	63.6979	62.2086	191.094	9.055	30.7658	57.8373	51.4741	173.512	8.22188	47.7892	94.6779	92.2864	284.034	13.459	38.6472	78.1249	75.3322	234.375	11.1059	35.9701	81.7684	82.5427
tr|I6YGW9|I6YGW9_MYCTU	Rv3678c	Conserved protein OS=Mycobacterium tuberculosis (strain ATCC 25618 / H37Rv) OX=83332 GN=Rv3678c PE=1 SV=1	627	3	C	UR	54.7198	62.7046	31.5613	188.114	11.7476	36.0342	48.2378	24.0562	144.713	9.03729	86.6413	76.1087	26.972	228.326	14.2589	46.281	68.9182	49.3416	206.755	12.9118	56.7747	70.6922	42.6151	212.077	13.2441	56.5175	70.6418	52.3181	211.925	13.2347	50.8251	45.12	12.9278	135.36	8.45318	48.5861	52.9802	8.273	158.941	9.92578	37.3066	38.36	15.7573
tr|O53406|O53406_MYCTU	fadD14	Probable medium chain fatty-acid-CoA ligase FadD14 (Fatty-acid-CoA synthetase) (Fatty-acid-CoA synthase) OS=Mycobacterium tuberculosis (strain ATCC 25618 / H37Rv) OX=83332 GN=fadD14 PE=1 SV=1	628	3	C	UR	257.431	264.526	68.6528	793.579	10.2032	246.602	275	120.529	825.001	10.6072	270.265	306.741	84.5267	920.223	11.8315	320.698	321.603	131.345	964.808	12.4048	286.506	308.512	103.056	925.536	11.8998	227.713	302.437	173.664	907.312	11.6655	300.251	272.143	57.0989	816.43	10.497	215.924	281.991	209.084	845.973	10.8769	235.537	259.623	122.449
sp|P9WNV1|DNLJ_MYCTU	ligA	DNA ligase A OS=Mycobacterium tuberculosis (strain ATCC 25618 / H37Rv) OX=83332 GN=ligA PE=1 SV=1	629	3	C	UR	134.711	197.658	137.796	592.974	12.831	113.399	164.309	91.3089	492.928	10.6662	165.312	166.296	54.0276	498.888	10.7951	119.424	187.66	138.021	562.979	12.182	152.554	167.606	97.1126	502.819	10.8802	162.026	168.737	73.4115	506.212	10.9536	115.715	173.817	112.294	521.452	11.2834	142.398	155.058	55.16	465.174	10.0656	117.631	159.329	90.9038
tr|P95202|P95202_MYCTU	Rv0394c	Possible secreted protein OS=Mycobacterium tuberculosis (strain ATCC 25618 / H37Rv) OX=83332 GN=Rv0394c PE=1 SV=1	630	1	C	UR	22.5006	22.5006	0	22.5006	7.18119	42.0662	42.0662	0	42.0662	13.4256	52.0814	52.0814	0	52.0814	16.622	32.9051	32.9051	0	32.9051	10.5018	30.0033	30.0033	0	30.0033	9.57571	26.7705	26.7705	0	26.7705	8.54395	39.1906	39.1906	0	39.1906	12.5079	40.7553	40.7553	0	40.7553	13.0072	27.0544	27.0544	0
sp|P9WH67|RS10_MYCTU	rpsJ	30S ribosomal protein S10 OS=Mycobacterium tuberculosis (strain ATCC 25618 / H37Rv) OX=83332 GN=rpsJ PE=1 SV=1	631	3	C	UR	161.985	200.731	166.051	602.192	11.3884	174.139	205.733	166.07	617.2	11.6722	190.025	205.845	107.557	617.534	11.6786	140.306	201.686	194.624	605.059	11.4426	157.509	178.149	147.582	534.447	10.1072	112.101	129.66	90.2717	388.979	7.35621	209.374	240.674	188.329	722.022	13.6546	158.359	180.251	117.388	540.753	10.2265	156.449	219.858	181.341
sp|P9WGL9|REGX3_MYCTU	regX3	Sensory transduction protein RegX3 OS=Mycobacterium tuberculosis (strain ATCC 25618 / H37Rv) OX=83332 GN=regX3 PE=1 SV=1	632	2	C	UR	177.621	177.621	11.6836	355.242	14.3887	116.915	116.915	15.3403	233.831	9.47105	140.04	140.04	14.3029	280.079	11.3443	151.677	151.677	21.4388	303.354	12.287	140.17	140.17	23.3885	280.339	11.3548	100.004	100.004	5.26291	200.008	8.1011	179.764	179.764	8.41394	359.529	14.5623	87.7538	87.7538	7.45438	175.508	7.10874	140.504	140.504	6.02625
sp|P9WPC5|CLPP1_MYCTU	clpP1	ATP-dependent Clp protease proteolytic subunit 1 OS=Mycobacterium tuberculosis (strain ATCC 25618 / H37Rv) OX=83332 GN=clpP1 PE=1 SV=1	633	4	C	UR	124.242	117.398	36.6649	469.593	11.3454	101.801	98.7135	38.0087	394.854	9.53971	155.283	141.736	35.0545	566.946	13.6975	116.798	111.028	39.9074	444.114	10.7298	113.661	116.489	28.9949	465.955	11.2575	109.876	101.257	36.3383	405.028	9.7855	136.517	132.302	36.2788	529.206	12.7857	118.247	113.372	19.8281	453.489	10.9563	104.234	102.468	22.4975
tr|I6YDN6|I6YDN6_MYCTU	pepQ	Probable cytoplasmic peptidase PepQ OS=Mycobacterium tuberculosis (strain ATCC 25618 / H37Rv) OX=83332 GN=pepQ PE=1 SV=1	634	3	C	UR	100.509	74.8259	53.5058	224.478	11.2374	85.1638	64.3839	41.3748	193.152	9.66922	105.675	87.4038	64.4751	262.212	13.1264	96.8154	76.8425	47.6204	230.528	11.5403	96.5875	78.4683	57.8503	235.405	11.7844	114.378	84.204	57.4489	252.612	12.6458	77.1032	62.5313	41.5253	187.594	9.391	95.9569	71.2631	45.4949	213.789	10.7023	86.6913	65.9411	44.793
sp|P9WQL9|DRRA_MYCTU	drrA	Doxorubicin resistance ATP-binding protein DrrA OS=Mycobacterium tuberculosis (strain ATCC 25618 / H37Rv) OX=83332 GN=drrA PE=1 SV=1	635	1	C	UR	62.7417	62.7417	0	62.7417	11.4642	48.5101	48.5101	0	48.5101	8.86381	48.5411	48.5411	0	48.5411	8.86948	68.6371	68.6371	0	68.6371	12.5414	61.4461	61.4461	0	61.4461	11.2275	68.4496	68.4496	0	68.4496	12.5072	64.6036	64.6036	0	64.6036	11.8044	61.6024	61.6024	0	61.6024	11.2561	62.7507	62.7507	0
sp|P9WKK3|IF1_MYCTU	infA	Translation initiation factor IF-1 OS=Mycobacterium tuberculosis (strain ATCC 25618 / H37Rv) OX=83332 GN=infA PE=1 SV=1	636	6	C	UR	299.764	316.946	194.852	1901.67	11.8743	277.599	300.908	205.081	1805.45	11.2734	439.747	401.398	254.469	2408.39	15.0382	256.578	228.535	139.601	1371.21	8.56199	344.244	275.992	158.016	1655.95	10.34	270.958	224.368	124.983	1346.21	8.40585	338.492	353.901	239.467	2123.41	13.2588	298.752	279.805	169.21	1678.83	10.4828	258.31	287.33	204.531
sp|P9WQF3|ACPM_MYCTU	acpM	Meromycolate extension acyl carrier protein OS=Mycobacterium tuberculosis (strain ATCC 25618 / H37Rv) OX=83332 GN=acpM PE=1 SV=1	638	12	C	UR	197.859	206.721	110.525	2480.65	10.6276	196.617	220.509	140.24	2646.11	11.3365	189.122	216.456	133.002	2597.47	11.1281	216.067	260.694	163.528	3128.32	13.4024	315.994	315.388	202.509	3784.66	16.2143	256.181	283.771	183.142	3405.26	14.5888	186.793	158.977	72.7542	1907.72	8.17308	121.844	142.051	87.5514	1704.61	7.30291	114.198	140.561	80.0619
sp|P9WN31|GLNB_MYCTU	glnB	Nitrogen regulatory protein P-II OS=Mycobacterium tuberculosis (strain ATCC 25618 / H37Rv) OX=83332 GN=glnB PE=1 SV=1	639	6	C	UR	210.728	257.435	216.717	1544.61	9.93632	197.551	260.387	231.411	1562.32	10.0503	243.479	267.016	181.746	1602.1	10.3061	205.386	258.308	214.49	1549.85	9.97001	222.766	231.757	168.334	1390.54	8.94519	209.354	253.199	206.925	1519.2	9.77282	257.906	321.186	272.251	1927.12	12.3969	271.637	350.246	294.595	2101.48	13.5186	266.497	391.316	347.385
sp|O53578|ACCD4_MYCTU	accD4	Biotin-dependent long chain acyl-coenzyme A carboxylase beta4 subunit OS=Mycobacterium tuberculosis (strain ATCC 25618 / H37Rv) OX=83332 GN=accD4 PE=1 SV=2	640	6	C	UR	129.606	130.666	30.6089	783.999	11.7515	102.987	104.332	27.7705	625.992	9.38308	151.339	167.607	72.4801	1005.64	15.0738	115.531	116.194	32.6543	697.164	10.4499	143.421	148.395	35.2862	890.368	13.3459	115.668	113.176	20.8559	679.059	10.1785	133.425	135.323	34.4119	811.935	12.1702	108.99	100.752	22.4101	604.512	9.06112	97.3745	95.47	25.974
sp|P9WP37|QCRB_MYCTU	qcrB	Cytochrome bc1 complex cytochrome b subunit OS=Mycobacterium tuberculosis (strain ATCC 25618 / H37Rv) OX=83332 GN=qcrB PE=1 SV=1	641	1	C	UR	85.5524	85.5524	0	85.5524	8.55377	63.4686	63.4686	0	63.4686	6.34577	102.825	102.825	0	102.825	10.2807	128.219	128.219	0	128.219	12.8197	111.166	111.166	0	111.166	11.1147	115.28	115.28	0	115.28	11.526	124.458	124.458	0	124.458	12.4436	135.344	135.344	0	135.344	13.5321	133.859	133.859	0
tr|O53498|O53498_MYCTU	cobN	Cobalamin biosynthesis protein CobN OS=Mycobacterium tuberculosis (strain ATCC 25618 / H37Rv) OX=83332 GN=cobN PE=1 SV=4	642	2	C	UR	33.6645	33.6645	0.555353	67.329	8.31021	46.7401	46.7401	4.74044	93.4802	11.538	44.624	44.624	13.3563	89.248	11.0156	38.785	38.785	13.2332	77.5699	9.57421	45.3179	45.3179	4.24227	90.6357	11.1869	52.7189	52.7189	1.69988	105.438	13.0139	36.7731	36.7731	7.8404	73.5462	9.07758	59.6585	59.6585	10.71	119.317	14.7269	46.8162	46.8162	1.67489
tr|I6YC91|I6YC91_MYCTU	Rv3489	Transcriptional regulator OS=Mycobacterium tuberculosis (strain ATCC 25618 / H37Rv) OX=83332 GN=Rv3489 PE=1 SV=1	643	1	C	UR	43.2072	43.2072	0	43.2072	10.108	42.0942	42.0942	0	42.0942	9.84765	50.6951	50.6951	0	50.6951	11.8598	63.7372	63.7372	0	63.7372	14.9109	52.9679	52.9679	0	52.9679	12.3915	56.7642	56.7642	0	56.7642	13.2796	39.6043	39.6043	0	39.6043	9.26515	33.8479	33.8479	0	33.8479	7.91847	44.5365	44.5365	0
sp|P9WGT7|PSTS3_MYCTU	pstS3	Phosphate-binding protein PstS 3 OS=Mycobacterium tuberculosis (strain ATCC 25618 / H37Rv) OX=83332 GN=pstS3 PE=1 SV=1	644	2	C	UR	118.749	118.749	60.2112	237.498	13.7255	96.4109	96.4109	19.3284	192.822	11.1435	115.661	115.661	89.0232	231.322	13.3685	94.8401	94.8401	45.2927	189.68	10.962	109.254	109.254	85.6705	218.507	12.6279	75.3306	75.3306	28.2174	150.661	8.70699	102.247	102.247	56.1415	204.494	11.8181	70.6968	70.6968	19.939	141.394	8.1714	81.9849	81.9849	21.8421
tr|P96874|P96874_MYCTU	Rv3269	Conserved protein OS=Mycobacterium tuberculosis (strain ATCC 25618 / H37Rv) OX=83332 GN=Rv3269 PE=1 SV=1	645	1	C	UR	70.6138	70.6138	0	70.6138	9.36714	56.7294	56.7294	0	56.7294	7.52533	77.5934	77.5934	0	77.5934	10.293	119.149	119.149	0	119.149	15.8054	113.525	113.525	0	113.525	15.0595	97.8298	97.8298	0	97.8298	12.9774	89.4409	89.4409	0	89.4409	11.8646	65.5943	65.5943	0	65.5943	8.70129	63.3701	63.3701	0
sp|P9WJN3|MSHB_MYCTU	mshB	1D-myo-inositol 2-acetamido-2-deoxy-alpha-D-glucopyranoside deacetylase OS=Mycobacterium tuberculosis (strain ATCC 25618 / H37Rv) OX=83332 GN=mshB PE=1 SV=1	646	2	C	UR	92.1999	92.1999	44.3876	184.4	9.99766	67.2339	67.2339	19.2812	134.468	7.29048	154.209	154.209	147.216	308.419	16.7216	119.819	119.819	55.9366	239.638	12.9925	119.342	119.342	59.2878	238.684	12.9408	123.173	123.173	62.5971	246.346	13.3562	75.5406	75.5406	40.1364	151.081	8.19121	86.6487	86.6487	34.7091	173.297	9.39571	84.0485	84.0485	36.822
tr|P95223|P95223_MYCTU	oplA	Probable 5-oxoprolinase OplA (5-oxo-L-prolinase) (Pyroglutamase) (5-OPASE) OS=Mycobacterium tuberculosis (strain ATCC 25618 / H37Rv) OX=83332 GN=oplA PE=1 SV=2	647	2	C	UR	40.4705	40.4705	6.37973	80.941	11.1827	30.8966	30.8966	12.649	61.7933	8.53728	36.8764	36.8764	1.57893	73.7528	10.1896	48.4238	48.4238	19.5372	96.8476	13.3803	43.0715	43.0715	22.9229	86.143	11.9014	57.601	57.601	16.9075	115.202	15.9162	32.0226	32.0226	2.88191	64.0452	8.8484	36.2448	36.2448	6.23727	72.4896	10.0151	36.2954	36.2954	10.7413
tr|O53533|O53533_MYCTU	mscR	S-nitrosomycothiol reductase MscR OS=Mycobacterium tuberculosis (strain ATCC 25618 / H37Rv) OX=83332 GN=mscR PE=1 SV=1	648	3	C	UR	214.263	176.629	81.0686	529.886	11.5594	180.414	141.9	67.0901	425.699	9.28655	192.031	186.889	81.9186	560.666	12.2308	189.49	172.894	85.443	518.682	11.3149	206.468	181.16	100.409	543.48	11.8559	184.948	177.218	73.1071	531.653	11.5979	196.978	169.16	83.9057	507.48	11.0706	170.356	158.242	93.9073	474.726	10.3561	171.18	163.922	83.7176
tr|O53506|O53506_MYCTU	Rv2172c	Conserved protein OS=Mycobacterium tuberculosis (strain ATCC 25618 / H37Rv) OX=83332 GN=Rv2172c PE=1 SV=3	649	3	C	UR	87.8447	83.71	42.0289	251.13	12.8971	63.1146	66.3459	37.444	199.038	10.2218	79.8638	80.5412	24.1307	241.624	12.4089	60.9612	70.6006	36.4477	211.802	10.8774	58.8567	63.8354	25.5131	191.506	9.83506	71.4132	76.0077	37.0747	228.023	11.7104	72.2776	75.2693	44.3449	225.808	11.5967	69.5837	67.4905	30.3944	202.471	10.3982	60.1247	65.2594	39.6512
sp|P9WHR3|HIP1_MYCTU	hip1	Serine protease Hip1 OS=Mycobacterium tuberculosis (strain ATCC 25618 / H37Rv) OX=83332 GN=hip1 PE=1 SV=1	650	1	C	UR	55.7113	55.7113	0	55.7113	13.3037	35.2803	35.2803	0	35.2803	8.42485	72.4704	72.4704	0	72.4704	17.3057	50.5147	50.5147	0	50.5147	12.0628	44.2547	44.2547	0	44.2547	10.5679	45.165	45.165	0	45.165	10.7853	49.292	49.292	0	49.292	11.7708	39.3801	39.3801	0	39.3801	9.40385	26.6968	26.6968	0
sp|P9WNP1|ECHA6_MYCTU	echA6	Probable enoyl-CoA hydratase EchA6 OS=Mycobacterium tuberculosis (strain ATCC 25618 / H37Rv) OX=83332 GN=echA6 PE=1 SV=1	651	5	C	UR	139.453	149.887	94.8415	749.433	10.3418	136.909	140.525	98.5784	702.626	9.69587	125.724	173.118	133.911	865.589	11.9447	155.906	153.4	97.4409	766.998	10.5842	121.922	167.208	140.484	836.04	11.5369	175.082	171.397	124.709	856.987	11.826	121.569	153.917	106.167	769.585	10.6199	153.933	179.137	154.801	895.684	12.36	163.573	160.742	115.367
sp|P9WHK5|PYRH_MYCTU	pyrH	Uridylate kinase OS=Mycobacterium tuberculosis (strain ATCC 25618 / H37Rv) OX=83332 GN=pyrH PE=1 SV=1	652	4	C	UR	116.592	116.01	23.2647	464.04	11.625	112.611	104.477	24.2231	417.907	10.4693	137.279	130.315	30.1325	521.261	13.0585	115.969	116.138	13.4903	464.551	11.6378	120.072	116.353	17.1957	465.413	11.6594	92.1303	104.556	34.5602	418.225	10.4773	107.598	110.707	35.9939	442.827	11.0936	117.213	108.476	34.3487	433.902	10.87	92.6886	90.9003	17.5531
sp|P9WML5|PATR_MYCTU	pat	Putative phenylalanine aminotransferase OS=Mycobacterium tuberculosis (strain ATCC 25618 / H37Rv) OX=83332 GN=pat PE=1 SV=1	653	2	C	UR	74.2851	74.2851	27.788	148.57	10.8917	81.7522	81.7522	33.614	163.504	11.9866	80.9093	80.9093	21.941	161.819	11.863	67.0044	67.0044	17.8723	134.009	9.82425	62.7561	62.7561	16.2883	125.512	9.20135	74.512	74.512	21.7647	149.024	10.925	62.8427	62.8427	5.55548	125.685	9.21406	79.4129	79.4129	37.4973	158.826	11.6436	98.5564	98.5564	40.6594
tr|I6Y9K2|I6Y9K2_MYCTU	mrr	Probable restriction system protein Mrr OS=Mycobacterium tuberculosis (strain ATCC 25618 / H37Rv) OX=83332 GN=mrr PE=1 SV=1	654	3	C	UR	137.319	141.36	35.5063	424.081	9.33678	160.752	145.549	42.7252	436.646	9.6134	179.284	164.074	68.6059	492.222	10.837	148.282	157.624	63.9177	472.873	10.411	189.231	163.152	63.8269	489.456	10.7761	187.393	166.249	65.6211	498.748	10.9807	169.444	146.987	39.1486	440.96	9.70838	253.877	211.203	77.7554	633.61	13.9499	249.731	217.819	72.7551
sp|O53193|TRLR_MYCTU	Rv2466c	Thioredoxin-like reductase Rv2466c OS=Mycobacterium tuberculosis (strain ATCC 25618 / H37Rv) OX=83332 GN=Rv2466c PE=1 SV=1	655	1	C	UR	116.226	116.226	0	116.226	12.854	99.6772	99.6772	0	99.6772	11.0238	121.584	121.584	0	121.584	13.4466	88.0958	88.0958	0	88.0958	9.74293	97.7347	97.7347	0	97.7347	10.8089	83.7916	83.7916	0	83.7916	9.26691	140.898	140.898	0	140.898	15.5826	76.9546	76.9546	0	76.9546	8.51078	79.2396	79.2396	0
sp|P9WG33|TAL_MYCTU	tal	Transaldolase OS=Mycobacterium tuberculosis (strain ATCC 25618 / H37Rv) OX=83332 GN=tal PE=1 SV=1	657	8	C	UR	249.812	304.456	217.247	2435.65	11.3037	263.004	311.859	234.806	2494.87	11.5785	225.414	299.246	222.86	2393.97	11.1103	243.034	318.083	259.344	2544.67	11.8096	256.399	299.272	217.485	2394.17	11.1112	233.662	298.111	253.807	2384.89	11.0681	209.131	265.135	184.445	2121.08	9.84378	205.663	286.419	235.841	2291.36	10.634	260.734	310.842	265.664
sp|O69721|TYRA_MYCTU	tyrA	Prephenate dehydrogenase OS=Mycobacterium tuberculosis (strain ATCC 25618 / H37Rv) OX=83332 GN=tyrA PE=1 SV=4	659	2	C	UR	76.3477	76.3477	13.5841	152.695	10.4822	77.5016	77.5016	2.59583	155.003	10.6406	85.2808	85.2808	6.22722	170.562	11.7087	85.9889	85.9889	12.7672	171.978	11.8059	88.466	88.466	11.11	176.932	12.146	100.818	100.818	38.9019	201.637	13.8419	64.1485	64.1485	15.7982	128.297	8.80729	77.6688	77.6688	8.81926	155.338	10.6636	72.1367	72.1367	11.1822
sp|P9WGC7|SUCD_MYCTU	sucD	Succinate--CoA ligase [ADP-forming] subunit alpha OS=Mycobacterium tuberculosis (strain ATCC 25618 / H37Rv) OX=83332 GN=sucD PE=1 SV=1	660	8	C	UR	125.688	238.72	236.85	1909.76	10.6908	125.311	218.203	245.83	1745.62	9.77195	119.105	398.394	591.252	3187.15	17.8416	122.302	228.629	257.665	1829.03	10.2389	135.778	224.818	213.046	1798.54	10.0682	175.642	256.401	266.057	2051.21	11.4826	103.628	190.096	164.079	1520.77	8.51323	126.314	247.005	272.549	1976.04	11.0618	125.57	230.682	275.561
sp|P9WPF5|PKS10_MYCTU	pks10	Polyketide synthase-like Pks10 OS=Mycobacterium tuberculosis (strain ATCC 25618 / H37Rv) OX=83332 GN=pks10 PE=1 SV=1	661	2	C	UR	18.9768	18.9768	9.61069	37.9537	12.0524	13.393	13.393	3.28623	26.786	8.50606	24.2157	24.2157	0.971702	48.4314	15.3797	15.7301	15.7301	0.498987	31.4601	9.99036	26.9681	26.9681	0.0254201	53.9363	17.1278	19.7701	19.7701	0.18265	39.5402	12.5562	14.5757	14.5757	4.06625	29.1514	9.2572	12.5288	12.5288	0.354045	25.0576	7.95721	11.2941	11.2941	0.39495
sp|P9WHD9|RL14_MYCTU	rplN	50S ribosomal protein L14 OS=Mycobacterium tuberculosis (strain ATCC 25618 / H37Rv) OX=83332 GN=rplN PE=1 SV=1	662	2	C	UR	103.947	103.947	61.238	207.894	12.5455	98.596	98.596	63.0722	197.192	11.8997	103.203	103.203	62.283	206.406	12.4557	84.4122	84.4122	58.644	168.824	10.1878	76.3423	76.3423	45.5062	152.685	9.21385	80.7093	80.7093	38.189	161.419	9.74091	112.721	112.721	68.9909	225.443	13.6045	72.0875	72.0875	43.1346	144.175	8.70033	96.5414	96.5414	55.1426
sp|P9WK95|LEUD_MYCTU	leuD	3-isopropylmalate dehydratase small subunit OS=Mycobacterium tuberculosis (strain ATCC 25618 / H37Rv) OX=83332 GN=leuD PE=1 SV=1	663	3	C	UR	41.7798	101.453	116.177	304.36	11.577	55.026	98.7901	101.191	296.37	11.2731	42.1029	99.1058	104.465	297.317	11.3091	63.5534	117.058	122.987	351.173	13.3576	48.4712	94.3583	97.647	283.075	10.7674	68.3075	102.388	81.071	307.164	11.6837	37.4245	95.4783	111.018	286.435	10.8952	50.4611	81.6592	68.5437	244.977	9.31825	53.168	86.0448	84.2812
sp|Q6MX43|DODEC_MYCTU	secE2	Calcium dodecin OS=Mycobacterium tuberculosis (strain ATCC 25618 / H37Rv) OX=83332 GN=secE2 PE=1 SV=1	665	3	C	UR	50.3285	105.024	122.007	315.072	10.1485	42.5643	116.086	153.508	348.258	11.2174	66.665	123.518	139.806	370.555	11.9356	40.5267	133.113	182.83	399.338	12.8627	46.3805	148.384	202.475	445.153	14.3384	56.0302	133.271	170.048	399.812	12.878	48.4467	99.3556	115.062	298.067	9.60074	51.8011	104.112	100.621	312.335	10.0603	31.4864	72.0109	87.5716
sp|P9WM49|Y1265_MYCTU	Rv1265	Uncharacterized protein Rv1265 OS=Mycobacterium tuberculosis (strain ATCC 25618 / H37Rv) OX=83332 GN=Rv1265 PE=1 SV=1	666	3	C	UR	137.489	116.867	57.1903	350.601	10.8031	122.382	114.67	71.8083	344.01	10.6	134.026	118.791	60.2887	356.372	10.9809	129.036	119.869	80.4572	359.607	11.0806	112.731	102.265	62.7468	306.795	9.45329	135.386	123.947	80.3686	371.84	11.4575	183.489	152.765	91.9829	458.296	14.1215	127.374	107.373	57.6969	322.12	9.9255	132.276	125.246	86.736
sp|O86311|MEATP_MYCTU	Rv1218c	Multidrug efflux system ATP-binding protein Rv1218c OS=Mycobacterium tuberculosis (strain ATCC 25618 / H37Rv) OX=83332 GN=Rv1218c PE=1 SV=1	667	1	C	UR	510.859	510.859	0	510.859	12.1011	298.938	298.938	0	298.938	7.08116	382.509	382.509	0	382.509	9.06077	747.179	747.179	0	747.179	17.699	715.438	715.438	0	715.438	16.9471	257.245	257.245	0	257.245	6.09355	671.006	671.006	0	671.006	15.8946	232.218	232.218	0	232.218	5.50073	406.198	406.198	0
sp|O53672|Y250_MYCTU	Rv0250c	Uncharacterized protein Rv0250c OS=Mycobacterium tuberculosis (strain ATCC 25618 / H37Rv) OX=83332 GN=Rv0250c PE=1 SV=1	669	3	C	UR	51.8306	166.996	225.09	500.989	12.328	45.3835	203.13	301.425	609.389	14.9954	148.135	212.587	225.957	637.761	15.6936	34.5202	140.468	197.88	421.404	10.3696	52.3579	169.376	233.09	508.128	12.5037	43.7938	149.765	206.203	449.294	11.0559	50.1015	98.1558	123.422	294.467	7.24605	44.3332	117.118	153.525	351.354	8.64587	33.1932	97.016	129.692
sp|P9WKH3|MHUD_MYCTU	mhuD	Heme oxygenase (mycobilin-producing) OS=Mycobacterium tuberculosis (strain ATCC 25618 / H37Rv) OX=83332 GN=mhuD PE=1 SV=1	670	1	C	UR	149.789	149.789	0	149.789	10.9678	184.054	184.054	0	184.054	13.4767	178.484	178.484	0	178.484	13.0689	128.866	128.866	0	128.866	9.43574	139.904	139.904	0	139.904	10.244	143.942	143.942	0	143.942	10.5396	145.264	145.264	0	145.264	10.6364	143.696	143.696	0	143.696	10.5216	151.72	151.72	0
tr|O06541|O06541_MYCTU	echA11	Probable enoyl-CoA hydratase EchA11 (Enoyl hydrase) (Unsaturated acyl-CoA hydratase) (Crotonase) OS=Mycobacterium tuberculosis (strain ATCC 25618 / H37Rv) OX=83332 GN=echA11 PE=1 SV=1	671	1	C	UR	11.2899	11.2899	0	11.2899	7.67826	20.8079	20.8079	0	20.8079	14.1515	19.6885	19.6885	0	19.6885	13.3902	14.71	14.71	0	14.71	10.0043	20.0465	20.0465	0	20.0465	13.6336	19.3886	19.3886	0	19.3886	13.1862	9.82167	9.82167	0	9.82167	6.67974	14.8196	14.8196	0	14.8196	10.0789	16.464	16.464	0
tr|O53157|O53157_MYCTU	Rv1466	Conserved protein OS=Mycobacterium tuberculosis (strain ATCC 25618 / H37Rv) OX=83332 GN=Rv1466 PE=1 SV=2	672	2	C	UR	138.232	138.232	133.507	276.464	11.8762	124.35	124.35	118.731	248.701	10.6836	202.144	202.144	102.335	404.287	17.3672	159.947	159.947	149.961	319.894	13.7418	140.877	140.877	138.478	281.753	12.1034	148.361	148.361	133.384	296.723	12.7465	101.094	101.094	110.483	202.189	8.68553	72.8958	72.8958	57.9907	145.792	6.26285	76.0386	76.0386	64.1047
sp|P9WMD9|Y472_MYCTU	Rv0472c	Uncharacterized HTH-type transcriptional regulator Rv0472c OS=Mycobacterium tuberculosis (strain ATCC 25618 / H37Rv) OX=83332 GN=Rv0472c PE=1 SV=1	673	1	C	UR	52.9758	52.9758	0	52.9758	11.0757	52.1551	52.1551	0	52.1551	10.9042	60.9401	60.9401	0	60.9401	12.7408	44.6497	44.6497	0	44.6497	9.33498	43.5777	43.5777	0	43.5777	9.11085	53.927	53.927	0	53.927	11.2746	48.3215	48.3215	0	48.3215	10.1027	59.434	59.434	0	59.434	12.426	62.3241	62.3241	0
sp|P9WK45|LPRG_MYCTU	lprG	Lipoarabinomannan carrier protein LprG OS=Mycobacterium tuberculosis (strain ATCC 25618 / H37Rv) OX=83332 GN=lprG PE=1 SV=1	674	1	C	UR	654.855	654.855	0	654.855	10.171	718.303	718.303	0	718.303	11.1565	562.836	562.836	0	562.836	8.74182	677.133	677.133	0	677.133	10.5171	513.29	513.29	0	513.29	7.97229	770.512	770.512	0	770.512	11.9674	904.751	904.751	0	904.751	14.0524	791.613	791.613	0	791.613	12.2951	845.133	845.133	0
sp|I6YDK7|ACCD1_MYCTU	accD1	Biotin-dependent 3-methylcrotonyl-coenzyme A carboxylase beta1 subunit OS=Mycobacterium tuberculosis (strain ATCC 25618 / H37Rv) OX=83332 GN=accD1 PE=1 SV=1	675	1	C	UR	22.0914	22.0914	0	22.0914	12.617	14.1109	14.1109	0	14.1109	8.05914	37.7922	37.7922	0	37.7922	21.5843	18.2282	18.2282	0	18.2282	10.4107	22.3339	22.3339	0	22.3339	12.7555	12.7162	12.7162	0	12.7162	7.26258	18.2449	18.2449	0	18.2449	10.4202	15.7798	15.7798	0	15.7798	9.01228	13.7942	13.7942	0
tr|I6XI16|I6XI16_MYCTU	Rv3718c	Conserved protein OS=Mycobacterium tuberculosis (strain ATCC 25618 / H37Rv) OX=83332 GN=Rv3718c PE=1 SV=1	676	3	C	UR	97.167	101.275	86.5187	303.826	6.59573	142.659	131.475	112.035	394.426	8.56255	141.559	148.067	51.2692	444.201	9.64311	95.1087	86.8205	72.0631	260.462	5.65433	99.7595	92.5886	89.2195	277.766	6.02998	129.112	104.075	82.2645	312.225	6.77805	156.195	159.621	141.235	478.863	10.3956	270.728	265.526	227.321	796.578	17.2928	456.557	446.021	396.981
tr|P96824|P96824_MYCTU	Rv0147	Aldehyde dehydrogenase OS=Mycobacterium tuberculosis (strain ATCC 25618 / H37Rv) OX=83332 GN=Rv0147 PE=1 SV=1	677	4	C	UR	74.6368	70.39	19.1671	281.56	11.7764	52.7393	54.8712	23.8267	219.485	9.18006	76.6639	78.1956	7.23411	312.783	13.0823	61.7777	61.4669	18.498	245.868	10.2835	68.2067	64.7532	20.9094	259.013	10.8333	55.6507	61.709	26.9926	246.836	10.324	75.6375	71.8375	18.534	287.35	12.0186	66.9192	66.4203	22.8429	265.681	11.1123	62.1517	68.0773	30.1192
sp|P9WGT3|MABA_MYCTU	mabA	3-oxoacyl-[acyl-carrier-protein] reductase MabA OS=Mycobacterium tuberculosis (strain ATCC 25618 / H37Rv) OX=83332 GN=mabA PE=1 SV=1	678	2	C	UR	197.966	197.966	64.7591	395.933	9.59523	208.851	208.851	78.0335	417.701	10.1228	275.157	275.157	17.7486	550.314	13.3366	189.793	189.793	61.1814	379.586	9.19908	174.152	174.152	32.557	348.303	8.44095	179.14	179.14	25.2463	358.279	8.68271	264.14	264.14	92.6227	528.28	12.8026	233.667	233.667	103.851	467.335	11.3256	340.31	340.31	177.58
sp|I6WXK4|PTPB_MYCTU	ptpB	Triple specificity protein phosphatase PtpB OS=Mycobacterium tuberculosis (strain ATCC 25618 / H37Rv) OX=83332 GN=ptpB PE=1 SV=1	679	2	C	UR	175.443	175.443	48.0803	350.886	11.2251	171.497	171.497	75.7162	342.995	10.9727	205.687	205.687	47.7791	411.374	13.1602	155.445	155.445	80.3867	310.889	9.94561	172.631	172.631	89.6625	345.262	11.0452	163.679	163.679	108.103	327.359	10.4725	152.547	152.547	33.834	305.094	9.76022	195.515	195.515	101.624	391.029	12.5093	170.504	170.504	69.8786
sp|P9WFK7|EIS_MYCTU	eis	N-acetyltransferase Eis OS=Mycobacterium tuberculosis (strain ATCC 25618 / H37Rv) OX=83332 GN=eis PE=1 SV=2	680	2	C	UR	144.889	144.889	132.946	289.778	10.9806	149.649	149.649	156.828	299.298	11.3414	154.848	154.848	128.291	309.696	11.7354	155.247	155.247	157.915	310.493	11.7656	166.591	166.591	171.499	333.182	12.6253	196.001	196.001	226.693	392.002	14.8542	111.026	111.026	89.4661	222.052	8.41426	121.996	121.996	130.625	243.992	9.24564	119.252	119.252	130.325
tr|O07421|O07421_MYCTU	Rv0177	Probable conserved Mce associated protein OS=Mycobacterium tuberculosis (strain ATCC 25618 / H37Rv) OX=83332 GN=Rv0177 PE=1 SV=1	681	1	C	UR	21.9895	21.9895	0	21.9895	13.2002	14.0657	14.0657	0	14.0657	8.44359	13.0416	13.0416	0	13.0416	7.82882	26.5863	26.5863	0	26.5863	15.9596	25.2743	25.2743	0	25.2743	15.1721	19.3236	19.3236	0	19.3236	11.5999	21.2856	21.2856	0	21.2856	12.7777	7.60274	7.60274	0	7.60274	4.5639	17.4151	17.4151	0
tr|O06813|O06813_MYCTU	opcA	OXPP cycle protein OpcA OS=Mycobacterium tuberculosis (strain ATCC 25618 / H37Rv) OX=83332 GN=opcA PE=1 SV=1	682	1	C	UR	124.303	124.303	0	124.303	7.7514	148.35	148.35	0	148.35	9.25098	176.643	176.643	0	176.643	11.0153	156.702	156.702	0	156.702	9.77179	197.776	197.776	0	197.776	12.3331	236.219	236.219	0	236.219	14.7304	147.652	147.652	0	147.652	9.20743	212.779	212.779	0	212.779	13.2687	203.194	203.194	0
sp|P9WPW5|SCOA_MYCTU	scoA	Probable succinyl-CoA:3-ketoacid coenzyme A transferase subunit A OS=Mycobacterium tuberculosis (strain ATCC 25618 / H37Rv) OX=83332 GN=scoA PE=1 SV=1	683	2	C	UR	141.583	141.583	68.0926	283.166	10.8717	140.093	140.093	73.1498	280.187	10.7573	187.778	187.778	97.3768	375.557	14.4189	148.13	148.13	70.4786	296.261	11.3745	155.689	155.689	84.9004	311.378	11.9548	155.911	155.911	79.4962	311.822	11.9719	128.855	128.855	44.1134	257.711	9.89439	114.437	114.437	59.4479	228.875	8.78729	129.829	129.829	74.7403
sp|P9WH95|RL332_MYCTU	rpmG2	50S ribosomal protein L33 2 OS=Mycobacterium tuberculosis (strain ATCC 25618 / H37Rv) OX=83332 GN=rpmG2 PE=1 SV=1	684	2	C	UR	708.209	708.209	352.712	1416.42	11.198	841.287	841.287	379.851	1682.57	13.3022	593.629	593.629	286.402	1187.26	9.38632	764.046	764.046	314.41	1528.09	12.0809	741.392	741.392	365.724	1482.78	11.7227	646.348	646.348	316.923	1292.7	10.2199	650.825	650.825	303.631	1301.65	10.2907	663.867	663.867	266.465	1327.73	10.4969	714.805	714.805	304.253
sp|P9WNT9|DPO3X_MYCTU	dnaX	DNA polymerase III subunit gamma/tau OS=Mycobacterium tuberculosis (strain ATCC 25618 / H37Rv) OX=83332 GN=dnaX PE=1 SV=1	685	1	C	UR	24.0087	24.0087	0	24.0087	11.9569	25.0975	25.0975	0	25.0975	12.4991	21.2869	21.2869	0	21.2869	10.6013	22.127	22.127	0	22.127	11.0197	15.3927	15.3927	0	15.3927	7.66588	20.6324	20.6324	0	20.6324	10.2754	14.0368	14.0368	0	14.0368	6.99064	30.6528	30.6528	0	30.6528	15.2658	27.5597	27.5597	0
tr|I6XEK2|I6XEK2_MYCTU	Rv2548A	Conserved protein OS=Mycobacterium tuberculosis (strain ATCC 25618 / H37Rv) OX=83332 GN=Rv2548A PE=1 SV=1	686	1	C	UR	74.6568	74.6568	0	74.6568	10.1339	43.1278	43.1278	0	43.1278	5.85417	186.185	186.185	0	186.185	25.2727	38.2171	38.2171	0	38.2171	5.1876	104.587	104.587	0	104.587	14.1967	63.9031	63.9031	0	63.9031	8.67422	79.7602	79.7602	0	79.7602	10.8267	78.7635	78.7635	0	78.7635	10.6914	67.5015	67.5015	0
sp|P9WPK5|CARA_MYCTU	carA	Carbamoyl-phosphate synthase small chain OS=Mycobacterium tuberculosis (strain ATCC 25618 / H37Rv) OX=83332 GN=carA PE=1 SV=1	687	1	C	UR	68.4305	68.4305	0	68.4305	11.4345	80.4837	80.4837	0	80.4837	13.4486	66.2001	66.2001	0	66.2001	11.0618	46.239	46.239	0	46.239	7.7264	80.707	80.707	0	80.707	13.4859	66.5387	66.5387	0	66.5387	11.1184	81.5354	81.5354	0	81.5354	13.6243	61.7616	61.7616	0	61.7616	10.3202	46.5588	46.5588	0
sp|P9WJC1|ESPK_MYCTU	espK	ESX-1 secretion-associated protein EspK OS=Mycobacterium tuberculosis (strain ATCC 25618 / H37Rv) OX=83332 GN=espK PE=1 SV=1	688	4	C	UR	191.715	194.812	69.1335	779.249	8.96998	211.217	216.843	84.2634	867.373	9.98439	240.048	241.204	97.925	964.817	11.1061	158.479	152.314	22.3686	609.254	7.01316	137.017	140.789	22.3006	563.154	6.4825	121.908	119.375	46.7456	477.499	5.49652	423.795	500.524	397.893	2002.1	23.0463	319.935	315.638	188.512	1262.55	14.5333	304.787	290.326	146.57
sp|P9WPB1|MMAA1_MYCTU	mmaA1	Mycolic acid methyltransferase MmaA1 OS=Mycobacterium tuberculosis (strain ATCC 25618 / H37Rv) OX=83332 GN=mmaA1 PE=1 SV=1	689	1	C	UR	207.474	207.474	0	207.474	9.66682	211.151	211.151	0	211.151	9.83811	268.774	268.774	0	268.774	12.5229	240.774	240.774	0	240.774	11.2183	207.396	207.396	0	207.396	9.66318	248.399	248.399	0	248.399	11.5736	177.101	177.101	0	177.101	8.25165	288.669	288.669	0	288.669	13.4499	296.515	296.515	0
sp|O07779|VPB27_MYCTU	vapB27	Antitoxin VapB27 OS=Mycobacterium tuberculosis (strain ATCC 25618 / H37Rv) OX=83332 GN=vapB27 PE=1 SV=3	690	1	C	UR	120.015	120.015	0	120.015	12.0257	165.864	165.864	0	165.864	16.62	169.225	169.225	0	169.225	16.9567	79.622	79.622	0	79.622	7.97832	91.1958	91.1958	0	91.1958	9.13805	77.4076	77.4076	0	77.4076	7.75643	107.853	107.853	0	107.853	10.8071	107.153	107.153	0	107.153	10.737	79.645	79.645	0
sp|P9WGD5|SSB_MYCTU	ssb	Single-stranded DNA-binding protein OS=Mycobacterium tuberculosis (strain ATCC 25618 / H37Rv) OX=83332 GN=ssb PE=1 SV=1	691	4	C	UR	368.826	318.253	173.054	1273.01	11.4876	351.094	311.695	166.514	1246.78	11.2508	251.737	233.881	130.374	935.525	8.4421	428.546	400.87	250.258	1603.48	14.4697	436.791	381.255	225.698	1525.02	13.7616	435.719	372.995	230.328	1491.98	13.4635	300.159	275.828	150.671	1103.31	9.95619	266.088	239.203	134.724	956.813	8.6342	251.859	236.436	131.125
tr|L7N686|L7N686_MYCTU	Rv0078A	Nucleotidyltransferase AbiEii toxin of type IV toxin-antitoxin system OS=Mycobacterium tuberculosis (strain ATCC 25618 / H37Rv) OX=83332 GN=Rv0078A PE=1 SV=1	692	3	C	UR	56.0191	50.5419	17.9018	151.626	11.0203	48.9065	48.5772	15.42	145.732	10.5919	57.2933	58.2276	4.38239	174.683	12.6961	48.3586	48.225	7.24537	144.675	10.5151	45.6099	48.4617	5.38571	145.385	10.5667	50.52	50.4283	6.59709	151.285	10.9955	52.4994	48.8362	11.7829	146.509	10.6483	44.1371	49.6896	13.8085	149.069	10.8344	54.4965	55.6398	4.2473
sp|P9WHC5|RL20_MYCTU	rplT	50S ribosomal protein L20 OS=Mycobacterium tuberculosis (strain ATCC 25618 / H37Rv) OX=83332 GN=rplT PE=1 SV=1	696	4	C	UR	252.168	302.936	297.293	1211.75	12.2595	185.243	257.079	280.338	1028.32	10.4037	218.827	299.548	313.485	1198.19	12.1224	215.611	292.389	309.97	1169.56	11.8327	245.209	302.621	308.161	1210.49	12.2468	201.355	249.619	259.738	998.475	10.1018	272.189	314.346	303.742	1257.38	12.7213	170.866	238.994	253.752	955.976	9.67185	137.417	213.495	248.857
sp|P9WIR5|CADI_MYCTU	cadI	Cadmium-induced protein CadI OS=Mycobacterium tuberculosis (strain ATCC 25618 / H37Rv) OX=83332 GN=cadI PE=1 SV=1	697	12	C	UR	210.46	304.626	299.057	3655.51	10.2032	245.873	357.192	394.789	4286.31	11.9639	227.637	331.478	316.632	3977.74	11.1026	168.428	240.88	235.914	2890.56	8.06806	176.747	210.944	202.814	2531.32	7.06538	180.138	256.014	258.408	3072.16	8.57497	267.427	445.185	484.762	5342.22	14.9111	254.683	427.506	467.849	5130.07	14.3189	208.242	411.77	457.707
sp|P9WNK7|ESXA_MYCTU	esxA	6 kDa early secretory antigenic target OS=Mycobacterium tuberculosis (strain ATCC 25618 / H37Rv) OX=83332 GN=esxA PE=1 SV=1	698	11	C	UR	67.2126	86.9206	64.776	956.126	11.0157	90.3805	87.1491	62.029	958.64	11.0446	119.167	121.304	87.1632	1334.34	15.3731	52.5977	65.1192	42.0314	716.311	8.25274	39.8098	55.4567	40.4288	610.023	7.02817	27.4473	44.1152	29.3242	485.267	5.59084	103.293	112.653	72.0814	1239.18	14.2768	107.378	117.402	90.4491	1291.42	14.8786	82.0003	98.9435	66.1531
tr|O07752|O07752_MYCTU	glnA3	Probable glutamine synthetase GlnA3 (Glutamine synthase) (GS-I) OS=Mycobacterium tuberculosis (strain ATCC 25618 / H37Rv) OX=83332 GN=glnA3 PE=1 SV=1	699	1	C	UR	44.2634	44.2634	0	44.2634	11.8295	35.2418	35.2418	0	35.2418	9.41846	52.3396	52.3396	0	52.3396	13.9879	46.7898	46.7898	0	46.7898	12.5047	42.1953	42.1953	0	42.1953	11.2768	38.3189	38.3189	0	38.3189	10.2408	50.8866	50.8866	0	50.8866	13.5996	33.0995	33.0995	0	33.0995	8.84592	31.0435	31.0435	0
tr|O07732|O07732_MYCTU	lipJ	Probable lignin peroxidase LipJ OS=Mycobacterium tuberculosis (strain ATCC 25618 / H37Rv) OX=83332 GN=lipJ PE=1 SV=1	700	1	C	UR	104.459	104.459	0	104.459	16.0598	78.0372	78.0372	0	78.0372	11.9976	38.059	38.059	0	38.059	5.85127	79.1498	79.1498	0	79.1498	12.1687	63.4725	63.4725	0	63.4725	9.7584	55.304	55.304	0	55.304	8.50255	78.7408	78.7408	0	78.7408	12.1058	61.765	61.765	0	61.765	9.49589	91.452	91.452	0
sp|I6XU97|EST45_MYCTU	Rv0045c	Esterase Rv0045c OS=Mycobacterium tuberculosis (strain ATCC 25618 / H37Rv) OX=83332 GN=Rv0045c PE=1 SV=1	701	1	C	UR	219.858	219.858	0	219.858	16.2352	130.444	130.444	0	130.444	9.63251	206.108	206.108	0	206.108	15.2198	150.242	150.242	0	150.242	11.0944	155.44	155.44	0	155.44	11.4783	104.671	104.671	0	104.671	7.72931	187.354	187.354	0	187.354	13.8349	98.2981	98.2981	0	98.2981	7.25871	101.793	101.793	0
sp|P9WHM9|PUR2_MYCTU	purD	Phosphoribosylamine--glycine ligase OS=Mycobacterium tuberculosis (strain ATCC 25618 / H37Rv) OX=83332 GN=purD PE=1 SV=1	702	1	C	UR	80.117	80.117	0	80.117	10.4565	63.5457	63.5457	0	63.5457	8.29368	122.5	122.5	0	122.5	15.9881	99.1476	99.1476	0	99.1476	12.9403	101.433	101.433	0	101.433	13.2386	94.9345	94.9345	0	94.9345	12.3904	75.3583	75.3583	0	75.3583	9.83541	63.7014	63.7014	0	63.7014	8.314	65.4563	65.4563	0
tr|P96808|P96808_MYCTU	fadE1	Probable acyl-CoA dehydrogenase FadE1 OS=Mycobacterium tuberculosis (strain ATCC 25618 / H37Rv) OX=83332 GN=fadE1 PE=1 SV=1	703	2	C	UR	199.618	199.618	125.317	399.237	14.0378	141.615	141.615	88.6744	283.23	9.95883	208.932	208.932	83.4684	417.865	14.6928	171.075	171.075	97.8275	342.15	12.0305	159.456	159.456	81.7298	318.911	11.2134	116.717	116.717	31.4589	233.435	8.20794	179.88	179.88	110.026	359.76	12.6497	117.793	117.793	2.56528	235.585	8.28355	126.919	126.919	68.4903
sp|P9WFF1|URE1_MYCTU	ureC	Urease subunit alpha OS=Mycobacterium tuberculosis (strain ATCC 25618 / H37Rv) OX=83332 GN=ureC PE=1 SV=1	704	1	C	UR	27.6056	27.6056	0	27.6056	17.313	12.8329	12.8329	0	12.8329	8.04824	20.1848	20.1848	0	20.1848	12.659	19.5201	19.5201	0	19.5201	12.2421	16.2785	16.2785	0	16.2785	10.2091	15.8806	15.8806	0	15.8806	9.95958	15.5725	15.5725	0	15.5725	9.76638	19.0313	19.0313	0	19.0313	11.9356	12.5439	12.5439	0
sp|P96877|COATR_MYCTU	Rv3272	Probable fatty acyl-CoA transferase Rv3272 OS=Mycobacterium tuberculosis (strain ATCC 25618 / H37Rv) OX=83332 GN=Rv3272 PE=1 SV=1	705	2	C	UR	93.4964	93.4964	20.464	186.993	10.3538	97.4863	97.4863	22.4374	194.973	10.7957	106.604	106.604	7.4962	213.208	11.8054	108.176	108.176	52.4649	216.352	11.9795	94.436	94.436	30.9396	188.872	10.4579	99.5246	99.5246	0.36396	199.049	11.0214	143.805	143.805	82.6572	287.609	15.925	87.0479	87.0479	11.2878	174.096	9.63974	72.435	72.435	7.85471
sp|P9WGQ1|Y1856_MYCTU	Rv1856c	Putative oxidoreductase Rv1856c OS=Mycobacterium tuberculosis (strain ATCC 25618 / H37Rv) OX=83332 GN=Rv1856c PE=1 SV=2	707	1	C	UR	222.661	222.661	0	222.661	10.2653	253.141	253.141	0	253.141	11.6705	239.251	239.251	0	239.251	11.0301	192.295	192.295	0	192.295	8.86534	203.589	203.589	0	203.589	9.38601	269.272	269.272	0	269.272	12.4142	184.964	184.964	0	184.964	8.52736	317.927	317.927	0	317.927	14.6573	285.965	285.965	0
sp|P9WH29|RS7_MYCTU	rpsG	30S ribosomal protein S7 OS=Mycobacterium tuberculosis (strain ATCC 25618 / H37Rv) OX=83332 GN=rpsG PE=1 SV=1	708	7	C	UR	129.116	159.723	120.681	1118.06	11.3973	176.281	164.869	101.804	1154.08	11.7644	140.259	134.95	76.5018	944.648	9.62952	118.662	175.537	143.773	1228.76	12.5257	115.094	149.28	128.393	1044.96	10.6521	111.09	122.183	92.0862	855.283	8.71856	147.002	155.655	96.8993	1089.58	11.107	133.4	135.87	77.3169	951.088	9.69517	174.974	203.35	123.178
tr|O86317|O86317_MYCTU	Rv2680	Conserved protein OS=Mycobacterium tuberculosis (strain ATCC 25618 / H37Rv) OX=83332 GN=Rv2680 PE=1 SV=1	709	2	C	UR	171.854	171.854	188.605	343.708	11.4852	168.496	168.496	186.667	336.992	11.2608	188.778	188.778	174	377.556	12.6162	166.309	166.309	172.087	332.618	11.1146	144.815	144.815	148.049	289.63	9.67814	142.725	142.725	156.133	285.451	9.53848	155.52	155.52	161.45	311.04	10.3936	166.785	166.785	180.409	333.57	11.1464	191.029	191.029	210.284
sp|L7N6B0|LPQI_MYCTU	lpqI	Beta-hexosaminidase LpqI OS=Mycobacterium tuberculosis (strain ATCC 25618 / H37Rv) OX=83332 GN=lpqI PE=1 SV=1	710	1	C	UR	171.553	171.553	0	171.553	12.07	168.084	168.084	0	168.084	11.8259	170.511	170.511	0	170.511	11.9967	126.91	126.91	0	126.91	8.92904	115.114	115.114	0	115.114	8.09909	115.45	115.45	0	115.45	8.12274	166.358	166.358	0	166.358	11.7045	166.039	166.039	0	166.039	11.6821	221.299	221.299	0
sp|P9WHE1|RL13_MYCTU	rplM	50S ribosomal protein L13 OS=Mycobacterium tuberculosis (strain ATCC 25618 / H37Rv) OX=83332 GN=rplM PE=1 SV=1	711	2	C	UR	189.815	189.815	28.3389	379.63	10.4934	208.395	208.395	2.51384	416.791	11.5206	208.358	208.358	14.8436	416.716	11.5185	207.807	207.807	11.6106	415.614	11.4881	173.946	173.946	10.4086	347.892	9.61616	147.447	147.447	18.3608	294.894	8.15123	235.495	235.495	31.5932	470.991	13.0187	212.76	212.76	32.5008	425.521	11.7619	224.87	224.87	13.2369
sp|O53605|DARG_MYCTU	darG	DNA ADP-ribosyl glycohydrolase OS=Mycobacterium tuberculosis (strain ATCC 25618 / H37Rv) OX=83332 GN=darG PE=1 SV=1	712	2	C	UR	62.5285	62.5285	53.6165	125.057	8.78896	74.5591	74.5591	73.058	149.118	10.48	79.0646	79.0646	61.3972	158.129	11.1133	68.9863	68.9863	61.2605	137.973	9.69666	64.3698	64.3698	45.8998	128.74	9.04777	95.2143	95.2143	95.181	190.429	13.3833	61.5055	61.5055	45.5988	123.011	8.64517	92.8387	92.8387	81.313	185.677	13.0493	112.377	112.377	133.246
tr|I6YB54|I6YB54_MYCTU	Rv3096	1,4-beta-xylanase OS=Mycobacterium tuberculosis (strain ATCC 25618 / H37Rv) OX=83332 GN=Rv3096 PE=1 SV=1	713	6	C	UR	41.2132	36.2375	18.9115	217.425	10.2769	34.3764	45.5144	28.3626	273.086	12.9078	43.6598	46.104	22.842	276.624	13.075	27.9067	27.489	14.1167	164.934	7.79581	27.5723	26.6031	11.2918	159.619	7.54458	19.8519	23.2141	15.9439	139.285	6.58347	46.6564	48.2419	26.3549	289.451	13.6813	65.8824	55.1674	29.7019	331.005	15.6453	37.1049	44.0412	30.8853
sp|P9WIY9|Y1063_MYCTU	Rv1063c	Uncharacterized NTE family protein Rv1063c OS=Mycobacterium tuberculosis (strain ATCC 25618 / H37Rv) OX=83332 GN=Rv1063c PE=1 SV=1	714	1	C	UR	30.0353	30.0353	0	30.0353	16.3315	22.5989	22.5989	0	22.5989	12.288	17.0949	17.0949	0	17.0949	9.29521	20.6931	20.6931	0	20.6931	11.2517	18.3995	18.3995	0	18.3995	10.0046	18.0766	18.0766	0	18.0766	9.82904	19.1708	19.1708	0	19.1708	10.424	13.598	13.598	0	13.598	7.39383	24.2434	24.2434	0
sp|P9WIT3|GULDH_MYCTU	Rv1771	L-gulono-1,4-lactone dehydrogenase OS=Mycobacterium tuberculosis (strain ATCC 25618 / H37Rv) OX=83332 GN=Rv1771 PE=1 SV=1	715	3	C	UR	27.1235	77.2306	94.7989	231.692	10.6914	37.2881	90.6656	108.813	271.997	12.5513	29.0058	87.0182	113.45	261.055	12.0463	24.1682	66.6711	78.8242	200.013	9.22958	34.197	72.3513	75.0298	217.054	10.0159	37.3241	72.0462	74.2069	216.139	9.97368	32.0199	79.1975	96.4913	237.592	10.9637	36.9182	84.4678	95.0367	253.404	11.6933	42.72	92.7146	95.9829
sp|P9WFS1|TYPH_MYCTU	deoA	Thymidine phosphorylase OS=Mycobacterium tuberculosis (strain ATCC 25618 / H37Rv) OX=83332 GN=deoA PE=1 SV=1	716	1	C	UR	287.405	287.405	0	287.405	12.361	238.024	238.024	0	238.024	10.2372	295.236	295.236	0	295.236	12.6979	280.534	280.534	0	280.534	12.0655	275.422	275.422	0	275.422	11.8457	230.706	230.706	0	230.706	9.92248	260.36	260.36	0	260.36	11.1979	214.261	214.261	0	214.261	9.21519	243.137	243.137	0
sp|P9WLL9|Y2067_MYCTU	Rv2067c	Uncharacterized protein Rv2067c OS=Mycobacterium tuberculosis (strain ATCC 25618 / H37Rv) OX=83332 GN=Rv2067c PE=1 SV=1	717	1	C	UR	31.9436	31.9436	0	31.9436	10.2808	27.6835	27.6835	0	27.6835	8.90972	52.9818	52.9818	0	52.9818	17.0518	35.8087	35.8087	0	35.8087	11.5247	41.4396	41.4396	0	41.4396	13.337	28.7044	28.7044	0	28.7044	9.23828	31.572	31.572	0	31.572	10.1612	33.0007	33.0007	0	33.0007	10.621	27.5769	27.5769	0
sp|L7N6A5|GMPP_MYCTU	manB	Mannose-1-phosphate guanylyltransferase OS=Mycobacterium tuberculosis (strain ATCC 25618 / H37Rv) OX=83332 GN=manB PE=1 SV=1	718	4	C	UR	145.986	202.891	195.162	811.565	9.33323	129.092	201.52	215.94	806.078	9.27013	181.523	229.985	195.398	919.941	10.5796	158.473	302.078	369.203	1208.31	13.8959	173.711	273.003	294.605	1092.01	12.5584	166.842	335.58	432.29	1342.32	15.4371	144.572	172.964	137.613	691.854	7.95652	136.613	226.014	254.51	904.056	10.3969	122.773	229.825	277.313
sp|P9WFE9|URE2_MYCTU	ureB	Urease subunit beta OS=Mycobacterium tuberculosis (strain ATCC 25618 / H37Rv) OX=83332 GN=ureB PE=1 SV=1	719	1	C	UR	40.9563	40.9563	0	40.9563	10.7141	45.3838	45.3838	0	45.3838	11.8723	43.1255	43.1255	0	43.1255	11.2815	45.2778	45.2778	0	45.2778	11.8446	49.1292	49.1292	0	49.1292	12.8521	58.9625	58.9625	0	58.9625	15.4245	24.2126	24.2126	0	24.2126	6.33398	37.0271	37.0271	0	37.0271	9.68621	38.191	38.191	0
sp|P9WLT1|Y1708_MYCTU	Rv1708	Uncharacterized protein Rv1708 OS=Mycobacterium tuberculosis (strain ATCC 25618 / H37Rv) OX=83332 GN=Rv1708 PE=1 SV=1	720	1	C	UR	49.8402	49.8402	0	49.8402	6.82262	83.802	83.802	0	83.802	11.4717	66.1153	66.1153	0	66.1153	9.05051	81.5084	81.5084	0	81.5084	11.1577	73.0094	73.0094	0	73.0094	9.99425	94.4183	94.4183	0	94.4183	12.9249	49.3934	49.3934	0	49.3934	6.76146	91.1184	91.1184	0	91.1184	12.4732	141.309	141.309	0
sp|P9WPX3|AK_MYCTU	ask	Aspartokinase OS=Mycobacterium tuberculosis (strain ATCC 25618 / H37Rv) OX=83332 GN=ask PE=1 SV=1	722	1	C	UR	29.8184	29.8184	0	29.8184	9.27818	32.0233	32.0233	0	32.0233	9.96427	31.0386	31.0386	0	31.0386	9.65789	41.1326	41.1326	0	41.1326	12.7987	24.9583	24.9583	0	24.9583	7.76595	27.896	27.896	0	27.896	8.68003	41.5154	41.5154	0	41.5154	12.9178	50.3163	50.3163	0	50.3163	15.6563	42.6824	42.6824	0
sp|P9WI03|PPE33_MYCTU	PPE33	Uncharacterized PPE family protein PPE33 OS=Mycobacterium tuberculosis (strain ATCC 25618 / H37Rv) OX=83332 GN=PPE33 PE=1 SV=1	723	3	C	UR	70.5691	135.081	119.562	405.244	13.0278	71.4511	169.99	187.622	509.97	16.3946	75.6998	149.059	141.234	447.178	14.3759	40.2627	98.3313	108.779	294.994	9.4835	56.8012	151.376	164.57	454.129	14.5994	91.2934	208.084	250.013	624.251	20.0685	38.6207	37.7007	29.8783	113.102	3.63602	41.2418	34.2167	22.6649	102.65	3.30001	42.4238	53.0276	38.1799
sp|P9WGD7|SRP54_MYCTU	ffh	Signal recognition particle protein OS=Mycobacterium tuberculosis (strain ATCC 25618 / H37Rv) OX=83332 GN=ffh PE=1 SV=1	724	1	C	UR	110.439	110.439	0	110.439	11.9795	78.3366	78.3366	0	78.3366	8.49735	126.261	126.261	0	126.261	13.6958	97.6978	97.6978	0	97.6978	10.5975	112.506	112.506	0	112.506	12.2038	103.807	103.807	0	103.807	11.2602	90.85	90.85	0	90.85	9.85471	91.994	91.994	0	91.994	9.97881	110.003	110.003	0
sp|I6XD69|PKS12_MYCTU	pks12	Mycoketide-CoA synthase OS=Mycobacterium tuberculosis (strain ATCC 25618 / H37Rv) OX=83332 GN=pks12 PE=1 SV=1	725	1	C	UR	48.0057	48.0057	0	48.0057	13.4545	44.0072	44.0072	0	44.0072	12.3338	42.2516	42.2516	0	42.2516	11.8418	34.5186	34.5186	0	34.5186	9.67448	41.03	41.03	0	41.03	11.4994	49.2526	49.2526	0	49.2526	13.804	27.8952	27.8952	0	27.8952	7.81817	31.6227	31.6227	0	31.6227	8.86286	38.2164	38.2164	0
sp|O53901|PKS5_MYCTU	pks5	Mycocerosic acid synthase-like polyketide synthase OS=Mycobacterium tuberculosis (strain ATCC 25618 / H37Rv) OX=83332 GN=pks5 PE=1 SV=2	726	1	C	UR	20.6616	20.6616	0	20.6616	6.78043	29.5638	29.5638	0	29.5638	9.70181	27.5673	27.5673	0	27.5673	9.04666	42.1505	42.1505	0	42.1505	13.8323	28.8249	28.8249	0	28.8249	9.45936	44.4214	44.4214	0	44.4214	14.5776	22.4572	22.4572	0	22.4572	7.36968	44.2673	44.2673	0	44.2673	14.527	44.81	44.81	0
tr|O53673|O53673_MYCTU	hsp	Heat shock protein Hsp (Heat-stress-induced ribosome-binding protein A) OS=Mycobacterium tuberculosis (strain ATCC 25618 / H37Rv) OX=83332 GN=hsp PE=1 SV=1	727	2	C	UR	412.515	412.515	375.145	825.029	12.0674	312.42	312.42	296.454	624.84	9.13931	333.516	333.516	294.537	667.033	9.75646	444.724	444.724	364.122	889.448	13.0097	374.705	374.705	305.145	749.411	10.9614	302.445	302.445	268.857	604.889	8.84751	411.835	411.835	365.711	823.67	12.0475	364.303	364.303	310.804	728.607	10.6571	461.954	461.954	402.992
sp|P9WIB9|SCMU_MYCTU	Rv1885c	Secreted chorismate mutase OS=Mycobacterium tuberculosis (strain ATCC 25618 / H37Rv) OX=83332 GN=Rv1885c PE=1 SV=1	728	1	C	UR	110.764	110.764	0	110.764	11.5291	102.176	102.176	0	102.176	10.6353	142.001	142.001	0	142.001	14.7804	55.3918	55.3918	0	55.3918	5.76559	69.9938	69.9938	0	69.9938	7.28546	58.438	58.438	0	58.438	6.08265	179.579	179.579	0	179.579	18.6919	127.911	127.911	0	127.911	13.314	114.477	114.477	0
tr|O07788|O07788_MYCTU	mce2B	Mce-family protein Mce2B OS=Mycobacterium tuberculosis (strain ATCC 25618 / H37Rv) OX=83332 GN=mce2B PE=4 SV=1	729	1	C	UR	18.1685	18.1685	0	18.1685	10.6887	13.2019	13.2019	0	13.2019	7.76679	12.1894	12.1894	0	12.1894	7.17111	27.1172	27.1172	0	27.1172	15.9533	25.0968	25.0968	0	25.0968	14.7647	14.4296	14.4296	0	14.4296	8.48908	22.4233	22.4233	0	22.4233	13.1919	22.5782	22.5782	0	22.5782	13.283	14.7737	14.7737	0
tr|O05574|O05574_MYCTU	Rv0991c	Conserved serine rich protein OS=Mycobacterium tuberculosis (strain ATCC 25618 / H37Rv) OX=83332 GN=Rv0991c PE=1 SV=3	730	1	C	UR	22.4137	22.4137	0	22.4137	11.9416	17.6811	17.6811	0	17.6811	9.42017	15.2333	15.2333	0	15.2333	8.11602	21.8232	21.8232	0	21.8232	11.627	20.5325	20.5325	0	20.5325	10.9393	20.6451	20.6451	0	20.6451	10.9993	25.3554	25.3554	0	25.3554	13.5089	19.5122	19.5122	0	19.5122	10.3958	24.4979	24.4979	0
sp|P9WPH3|CDD_MYCTU	cdd	Cytidine deaminase OS=Mycobacterium tuberculosis (strain ATCC 25618 / H37Rv) OX=83332 GN=cdd PE=1 SV=1	731	1	C	UR	58.1562	58.1562	0	58.1562	11.4938	46.4121	46.4121	0	46.4121	9.17269	64.1663	64.1663	0	64.1663	12.6816	61.9249	61.9249	0	61.9249	12.2386	62.4999	62.4999	0	62.4999	12.3522	60.6939	60.6939	0	60.6939	11.9953	46.445	46.445	0	46.445	9.1792	72.0187	72.0187	0	72.0187	14.2335	33.6643	33.6643	0
tr|L7N650|L7N650_MYCTU	pcd	aldehyde dehydrogenase (NAD(+)) OS=Mycobacterium tuberculosis (strain ATCC 25618 / H37Rv) OX=83332 GN=pcd PE=1 SV=1	732	1	C	UR	68.7839	68.7839	0	68.7839	11.3681	61.2258	61.2258	0	61.2258	10.119	85.322	85.322	0	85.322	14.1014	63.3475	63.3475	0	63.3475	10.4696	58.0031	58.0031	0	58.0031	9.58636	74.8507	74.8507	0	74.8507	12.3708	73.4836	73.4836	0	73.4836	12.1449	67.8787	67.8787	0	67.8787	11.2185	52.1636	52.1636	0
tr|O53577|O53577_MYCTU	fadE35	Probable acyl-CoA dehydrogenase FadE35 OS=Mycobacterium tuberculosis (strain ATCC 25618 / H37Rv) OX=83332 GN=fadE35 PE=1 SV=1	733	1	C	UR	14.9695	14.9695	0	14.9695	8.92768	18.5771	18.5771	0	18.5771	11.0792	20.9547	20.9547	0	20.9547	12.4972	25.4583	25.4583	0	25.4583	15.1831	20.0888	20.0888	0	20.0888	11.9808	21.4587	21.4587	0	21.4587	12.7978	15.0427	15.0427	0	15.0427	8.97134	13.9686	13.9686	0	13.9686	8.33073	17.1567	17.1567	0
tr|I6XFB7|I6XFB7_MYCTU	Rv2799	Probable membrane protein OS=Mycobacterium tuberculosis (strain ATCC 25618 / H37Rv) OX=83332 GN=Rv2799 PE=1 SV=1	734	1	C	UR	64.759	64.759	0	64.759	10.1449	72.2296	72.2296	0	72.2296	11.3153	74.8141	74.8141	0	74.8141	11.7201	67.5875	67.5875	0	67.5875	10.588	59.6045	59.6045	0	59.6045	9.33746	45.2144	45.2144	0	45.2144	7.08315	104.379	104.379	0	104.379	16.3517	94.0691	94.0691	0	94.0691	14.7366	55.6803	55.6803	0
sp|P9WH99|RL32_MYCTU	rpmF	50S ribosomal protein L32 OS=Mycobacterium tuberculosis (strain ATCC 25618 / H37Rv) OX=83332 GN=rpmF PE=1 SV=1	735	3	C	UR	429.66	378.745	252.602	1136.24	12.4381	410.668	421.347	296.395	1264.04	13.8371	353.477	316.221	218.484	948.662	10.3848	416.63	302.366	199.803	907.099	9.92979	365.639	284.377	176.075	853.13	9.339	267.272	234.18	139.137	702.54	7.69054	430.529	367.395	240.129	1102.18	12.0653	270.579	302.332	229.154	906.995	9.92865	397.481	438.081	334.992
sp|P9WKV9|Y477_MYCTU	Rv0477	Uncharacterized protein Rv0477 OS=Mycobacterium tuberculosis (strain ATCC 25618 / H37Rv) OX=83332 GN=Rv0477 PE=1 SV=1	736	3	C	UR	61.9121	55.6911	12.3573	167.073	12.5382	55.1271	49.1544	10.3544	147.463	11.0665	54.9174	59.179	9.78973	177.537	13.3235	53.514	54.0145	5.65529	162.044	12.1607	54.0964	53.5053	7.38902	160.516	12.0461	38.1258	50.1777	24.2588	150.533	11.2969	66.677	59.1983	13.183	177.595	13.3278	28.3411	29.9475	5.5101	89.8426	6.74234	32.1321	33.3037	5.59585
sp|P9WPI3|ECCA3_MYCTU	eccA3	ESX-3 secretion system protein EccA3 OS=Mycobacterium tuberculosis (strain ATCC 25618 / H37Rv) OX=83332 GN=eccA3 PE=1 SV=1	737	1	C	UR	28.2805	28.2805	0	28.2805	10.1047	23.7131	23.7131	0	23.7131	8.47277	38.7227	38.7227	0	38.7227	13.8358	23.2355	23.2355	0	23.2355	8.30213	26.6189	26.6189	0	26.6189	9.51103	28.3006	28.3006	0	28.3006	10.1119	36.178	36.178	0	36.178	12.9266	38.9304	38.9304	0	38.9304	13.91	35.8941	35.8941	0
tr|I6X9V3|I6X9V3_MYCTU	Rv0811c	Conserved protein OS=Mycobacterium tuberculosis (strain ATCC 25618 / H37Rv) OX=83332 GN=Rv0811c PE=1 SV=1	738	3	C	UR	104.931	78.5904	47.2145	235.771	12.7178	93.855	78.3736	45.9555	235.121	12.6827	103.812	79.8098	44.1445	239.429	12.9151	90.055	71.3181	48.7257	213.954	11.541	63.4211	53.1225	30.8496	159.367	8.59647	52.7874	46.2415	29.5059	138.725	7.48298	96.4154	80.3237	48.7786	240.971	12.9983	82.7864	68.9424	38.2528	206.827	11.1565	75.8407	61.2346	30.1404
tr|O07430|O07430_MYCTU	bglS	Probable beta-glucosidase BglS (Gentiobiase) (Cellobiase) (Beta-D-glucoside glucohydrolase) OS=Mycobacterium tuberculosis (strain ATCC 25618 / H37Rv) OX=83332 GN=bglS PE=1 SV=1	739	1	C	UR	18.3677	18.3677	0	18.3677	11.6354	14.665	14.665	0	14.665	9.28982	27.7912	27.7912	0	27.7912	17.6049	18.4881	18.4881	0	18.4881	11.7117	11.5201	11.5201	0	11.5201	7.29766	14.2809	14.2809	0	14.2809	9.04654	14.8731	14.8731	0	14.8731	9.42169	21.8417	21.8417	0	21.8417	13.8361	16.0327	16.0327	0
sp|P9WN43|GLGC_MYCTU	glgC	Glucose-1-phosphate adenylyltransferase OS=Mycobacterium tuberculosis (strain ATCC 25618 / H37Rv) OX=83332 GN=glgC PE=1 SV=1	740	1	C	UR	59.4825	59.4825	0	59.4825	31.5139	14.0277	14.0277	0	14.0277	7.43192	17.9645	17.9645	0	17.9645	9.51762	16.916	16.916	0	16.916	8.96212	17.0138	17.0138	0	17.0138	9.01393	16.9806	16.9806	0	16.9806	8.99633	12.9597	12.9597	0	12.9597	6.86606	17.8961	17.8961	0	17.8961	9.48141	15.5089	15.5089	0
tr|P71737|P71737_MYCTU	Rv2406c	Conserved protein OS=Mycobacterium tuberculosis (strain ATCC 25618 / H37Rv) OX=83332 GN=Rv2406c PE=1 SV=1	741	1	C	UR	130.615	130.615	0	130.615	7.89185	192.2	192.2	0	192.2	11.6128	173.705	173.705	0	173.705	10.4953	275.366	275.366	0	275.366	16.6377	215.631	215.631	0	215.631	13.0286	241.177	241.177	0	241.177	14.5721	74.6057	74.6057	0	74.6057	4.50772	133.609	133.609	0	133.609	8.07274	218.157	218.157	0
tr|O53726|O53726_MYCTU	Rv0439c	Probable dehydrogenase/reductase OS=Mycobacterium tuberculosis (strain ATCC 25618 / H37Rv) OX=83332 GN=Rv0439c PE=1 SV=3	742	1	C	UR	52.3927	52.3927	0	52.3927	11.8351	40.6584	40.6584	0	40.6584	9.1844	69.71	69.71	0	69.71	15.7469	47.7434	47.7434	0	47.7434	10.7848	36.0346	36.0346	0	36.0346	8.13993	43.3342	43.3342	0	43.3342	9.78883	52.6729	52.6729	0	52.6729	11.8984	55.9787	55.9787	0	55.9787	12.6451	44.1651	44.1651	0
sp|P9WGW3|RUVA_MYCTU	ruvA	Holliday junction ATP-dependent DNA helicase RuvA OS=Mycobacterium tuberculosis (strain ATCC 25618 / H37Rv) OX=83332 GN=ruvA PE=1 SV=1	743	1	C	UR	64.9237	64.9237	0	64.9237	10.5727	79.8587	79.8587	0	79.8587	13.0048	63.9	63.9	0	63.9	10.406	66.8975	66.8975	0	66.8975	10.8941	80.5978	80.5978	0	80.5978	13.1252	77.7878	77.7878	0	77.7878	12.6676	68.4483	68.4483	0	68.4483	11.1467	60.3754	60.3754	0	60.3754	9.83201	51.2804	51.2804	0
sp|P9WN67|GALE_MYCTU	galE1	UDP-glucose 4-epimerase OS=Mycobacterium tuberculosis (strain ATCC 25618 / H37Rv) OX=83332 GN=galE1 PE=1 SV=1	744	2	C	UR	113.125	113.125	71.3053	226.251	12.4669	88.4816	88.4816	48.5486	176.963	9.75105	112.322	112.322	65.8885	224.643	12.3783	118.764	118.764	78.9178	237.528	13.0883	98.9511	98.9511	53.2792	197.902	10.9048	96.7466	96.7466	31.8948	193.493	10.6619	105.292	105.292	77.5328	210.584	11.6036	73.1202	73.1202	26.8191	146.24	8.05817	100.603	100.603	48.9455
sp|P9WMQ1|UVRD1_MYCTU	uvrD1	ATP-dependent DNA helicase UvrD1 OS=Mycobacterium tuberculosis (strain ATCC 25618 / H37Rv) OX=83332 GN=uvrD1 PE=1 SV=1	745	1	C	UR	23.857	23.857	0	23.857	10.0146	29.9614	29.9614	0	29.9614	12.5771	22.6402	22.6402	0	22.6402	9.5038	24.4982	24.4982	0	24.4982	10.2838	21.2721	21.2721	0	21.2721	8.92952	22.4717	22.4717	0	22.4717	9.43308	17.5234	17.5234	0	17.5234	7.3559	34.0627	34.0627	0	34.0627	14.2987	41.9357	41.9357	0
sp|O06553|F420R_MYCTU	Rv1155	F420H(2)-dependent reductase Rv1155 OS=Mycobacterium tuberculosis (strain ATCC 25618 / H37Rv) OX=83332 GN=Rv1155 PE=1 SV=1	746	1	C	UR	109.776	109.776	0	109.776	12.3116	77.4338	77.4338	0	77.4338	8.68437	92.1551	92.1551	0	92.1551	10.3354	102.547	102.547	0	102.547	11.5009	92.9912	92.9912	0	92.9912	10.4292	109.79	109.79	0	109.79	12.3132	112.465	112.465	0	112.465	12.6132	95.2113	95.2113	0	95.2113	10.6781	99.2768	99.2768	0
tr|O53409|O53409_MYCTU	Rv1061	Conserved protein OS=Mycobacterium tuberculosis (strain ATCC 25618 / H37Rv) OX=83332 GN=Rv1061 PE=1 SV=1	747	1	C	UR	141.267	141.267	0	141.267	9.25946	177.319	177.319	0	177.319	11.6225	200.468	200.468	0	200.468	13.1399	184.422	184.422	0	184.422	12.0881	167.716	167.716	0	167.716	10.9931	214.626	214.626	0	214.626	14.0678	99.5025	99.5025	0	99.5025	6.52198	165.673	165.673	0	165.673	10.8592	174.656	174.656	0
tr|L7N692|L7N692_MYCTU	Rv1489	Conserved protein OS=Mycobacterium tuberculosis (strain ATCC 25618 / H37Rv) OX=83332 GN=Rv1489 PE=1 SV=1	748	1	C	UR	44.0758	44.0758	0	44.0758	11.8822	33.0926	33.0926	0	33.0926	8.92128	37.1577	37.1577	0	37.1577	10.0172	44.0005	44.0005	0	44.0005	11.8619	39.696	39.696	0	39.696	10.7015	56.4202	56.4202	0	56.4202	15.21	51.3333	51.3333	0	51.3333	13.8387	30.5985	30.5985	0	30.5985	8.24889	34.5656	34.5656	0
sp|P9WIV7|NUOF_MYCTU	nuoF	NADH-quinone oxidoreductase subunit F OS=Mycobacterium tuberculosis (strain ATCC 25618 / H37Rv) OX=83332 GN=nuoF PE=1 SV=1	749	2	C	UR	119.48	119.48	90.5457	238.96	10.4851	124.162	124.162	99.2168	248.324	10.896	144.531	144.531	128.464	289.062	12.6835	115.331	115.331	91.9587	230.663	10.121	129.38	129.38	107.554	258.76	11.3539	165.035	165.035	119.748	330.071	14.4828	92.1871	92.1871	56.2505	184.374	8.08998	139.464	139.464	120.958	278.929	12.2389	109.952	109.952	88.7262
sp|P9WPT5|CTPC_MYCTU	ctpC	Manganese-exporting P-type ATPase OS=Mycobacterium tuberculosis (strain ATCC 25618 / H37Rv) OX=83332 GN=ctpC PE=1 SV=1	750	1	C	UR	107.086	107.086	0	107.086	10.8916	82.2442	82.2442	0	82.2442	8.36498	143.423	143.423	0	143.423	14.5875	105.147	105.147	0	105.147	10.6944	124.315	124.315	0	124.315	12.644	118.316	118.316	0	118.316	12.0338	134.677	134.677	0	134.677	13.6979	94.2882	94.2882	0	94.2882	9.58996	73.6995	73.6995	0
sp|P9WQ51|FAC19_MYCTU	fadD19	Medium/long-chain-fatty-acid--CoA/3-oxocholest-4-en-26-oate--CoA ligase OS=Mycobacterium tuberculosis (strain ATCC 25618 / H37Rv) OX=83332 GN=fadD19 PE=1 SV=1	751	3	C	UR	171.385	230.444	195.392	691.333	10.214	193.371	233.716	182.855	701.149	10.3591	147.025	226.114	204.441	678.343	10.0221	240.275	289.283	218.018	867.85	12.822	211.724	270.763	194.593	812.289	12.0011	258.983	292.847	198.371	878.541	12.9799	150.184	206.646	178.915	619.937	9.15921	230.753	261.383	178.569	784.15	11.5854	182.986	244.955	180.876
tr|L7N664|L7N664_MYCTU	trxB1	Thioredoxin OS=Mycobacterium tuberculosis (strain ATCC 25618 / H37Rv) OX=83332 GN=trxB1 PE=1 SV=1	752	1	C	UR	73.7128	73.7128	0	73.7128	12.2085	70.3015	70.3015	0	70.3015	11.6435	123.466	123.466	0	123.466	20.4488	57.399	57.399	0	57.399	9.50658	74.5896	74.5896	0	74.5896	12.3537	53.9934	53.9934	0	53.9934	8.94254	42.4213	42.4213	0	42.4213	7.02593	66.2989	66.2989	0	66.2989	10.9806	41.5987	41.5987	0
sp|P9WFX9|TRPB_MYCTU	trpB	Tryptophan synthase beta chain OS=Mycobacterium tuberculosis (strain ATCC 25618 / H37Rv) OX=83332 GN=trpB PE=1 SV=2	753	5	C	UR	222.369	221.452	140.376	1107.26	12.0397	190.231	197.658	140.148	988.289	10.7461	202.48	194.4	108.51	971.998	10.5689	209.463	211.61	138.492	1058.05	11.5046	208.215	198.657	129.356	993.287	10.8004	181.004	207.964	153.036	1039.82	11.3064	231.63	200.523	114.545	1002.62	10.9019	171.701	216.495	145.178	1082.47	11.7702	152.316	190.588	146.394
tr|O53371|O53371_MYCTU	sdhB	Probable succinate dehydrogenase (Iron-sulphur protein subunit) SdhB (Succinic dehydrogenase) (Fumarate reductase) (Fumarate dehydrogenase) (Fumaric hydrogenase) OS=Mycobacterium tuberculosis (strain ATCC 25618 / H37Rv) OX=83332 GN=sdhB PE=1 SV=1	755	1	C	UR	73.9693	73.9693	0	73.9693	11.2167	72.8388	72.8388	0	72.8388	11.0452	55.8218	55.8218	0	55.8218	8.46479	74.8895	74.8895	0	74.8895	11.3562	62.3748	62.3748	0	62.3748	9.45848	93.3277	93.3277	0	93.3277	14.1522	65.3115	65.3115	0	65.3115	9.9038	87.2848	87.2848	0	87.2848	13.2358	73.6407	73.6407	0
sp|P9WM25|Y1332_MYCTU	Rv1332	Uncharacterized protein Rv1332 OS=Mycobacterium tuberculosis (strain ATCC 25618 / H37Rv) OX=83332 GN=Rv1332 PE=1 SV=1	756	2	C	UR	152.494	152.494	39.3451	304.988	11.9566	143.896	143.896	15.7584	287.791	11.2824	161.6	161.6	37.8352	323.2	12.6706	132.489	132.489	22.3992	264.978	10.3881	137.93	137.93	12.5844	275.86	10.8147	86.6225	86.6225	23.5994	173.245	6.7918	181.689	181.689	5.59023	363.378	14.2457	116.124	116.124	25.1511	232.247	9.10488	162.555	162.555	26.1111
tr|O33291|O33291_MYCTU	Rv2749	Conserved protein OS=Mycobacterium tuberculosis (strain ATCC 25618 / H37Rv) OX=83332 GN=Rv2749 PE=1 SV=1	757	1	C	UR	97.2832	97.2832	0	97.2832	12.3789	90.1148	90.1148	0	90.1148	11.4667	123.155	123.155	0	123.155	15.6709	74.959	74.959	0	74.959	9.53822	97.9194	97.9194	0	97.9194	12.4598	87.4649	87.4649	0	87.4649	11.1295	87.1738	87.1738	0	87.1738	11.0925	66.9616	66.9616	0	66.9616	8.52059	60.8491	60.8491	0
sp|P9WQD1|ACSA_MYCTU	acsA	Acetyl-coenzyme A synthetase OS=Mycobacterium tuberculosis (strain ATCC 25618 / H37Rv) OX=83332 GN=acsA PE=1 SV=1	758	1	C	UR	25.02	25.02	0	25.02	17.5826	15.3016	15.3016	0	15.3016	10.753	27.1939	27.1939	0	27.1939	19.1103	10.9333	10.9333	0	10.9333	7.68323	11.438	11.438	0	11.438	8.03793	19.1086	19.1086	0	19.1086	13.4284	10.1961	10.1961	0	10.1961	7.16519	10.2664	10.2664	0	10.2664	7.21464	12.8423	12.8423	0
tr|O07256|O07256_MYCTU	Rv0332	Conserved protein OS=Mycobacterium tuberculosis (strain ATCC 25618 / H37Rv) OX=83332 GN=Rv0332 PE=1 SV=1	760	3	C	UR	34.9176	48.5153	24.3542	145.546	10.3087	22.2351	38.307	28.2139	114.921	8.13959	76.4669	63.4363	28.2777	190.309	13.4792	27.1592	59.925	56.8454	179.775	12.7331	34.0195	48.0493	35.0169	144.148	10.2097	46.5034	65.0095	55.5279	195.028	13.8134	32.4639	47.4312	26.5269	142.294	10.0783	39.838	52.0558	45.0376	156.167	11.061	25.2435	47.8959	42.8438
tr|O53298|O53298_MYCTU	Rv3081	Nucleotidyltransferase family protein OS=Mycobacterium tuberculosis (strain ATCC 25618 / H37Rv) OX=83332 GN=Rv3081 PE=1 SV=3	761	1	C	UR	29.4912	29.4912	0	29.4912	11.3052	24.5997	24.5997	0	24.5997	9.43013	35.1647	35.1647	0	35.1647	13.4801	29.6868	29.6868	0	29.6868	11.3802	26.9132	26.9132	0	26.9132	10.317	25.8579	25.8579	0	25.8579	9.91242	35.2524	35.2524	0	35.2524	13.5137	25.3556	25.3556	0	25.3556	9.71989	28.5416	28.5416	0
tr|O86340|O86340_MYCTU	Rv2061c	Conserved protein OS=Mycobacterium tuberculosis (strain ATCC 25618 / H37Rv) OX=83332 GN=Rv2061c PE=1 SV=3	762	2	C	UR	211.753	211.753	190.455	423.507	11.4045	193.108	193.108	202.188	386.216	10.4003	256.472	256.472	238.935	512.943	13.8129	191.737	191.737	198.879	383.473	10.3265	213.975	213.975	193.75	427.95	11.5242	184.588	184.588	201.938	369.177	9.94148	212.73	212.73	209.872	425.46	11.4571	175.877	175.877	182.413	351.755	9.47233	216.51	216.51	243.855
sp|P9WKL9|Y968_MYCTU	Rv0968	Uncharacterized protein Rv0968 OS=Mycobacterium tuberculosis (strain ATCC 25618 / H37Rv) OX=83332 GN=Rv0968 PE=1 SV=1	763	1	C	UR	343.721	343.721	0	343.721	13.621	243.56	243.56	0	243.56	9.65184	286.956	286.956	0	286.956	11.3715	346.112	346.112	0	346.112	13.7158	302.174	302.174	0	302.174	11.9746	251.987	251.987	0	251.987	9.98576	352.379	352.379	0	352.379	13.9641	197.127	197.127	0	197.127	7.81176	199.444	199.444	0
tr|I6X7D4|I6X7D4_MYCTU	Rv3463	Conserved protein OS=Mycobacterium tuberculosis (strain ATCC 25618 / H37Rv) OX=83332 GN=Rv3463 PE=1 SV=1	764	3	C	UR	316.523	247.964	199.602	743.893	12.9938	252.96	199.416	156.73	598.249	10.4498	222.276	182.993	145.982	548.98	9.58918	289.376	236.558	178.414	709.674	12.3961	318.322	240.418	177.067	721.253	12.5983	201.738	188.875	142.495	566.625	9.89739	324.604	260.343	217.808	781.028	13.6424	249.745	177.039	126.429	531.116	9.27715	219.055	174.725	131.525
sp|P9WFE7|URE3_MYCTU	ureA	Urease subunit gamma OS=Mycobacterium tuberculosis (strain ATCC 25618 / H37Rv) OX=83332 GN=ureA PE=1 SV=1	765	2	C	UR	61.3294	61.3294	6.80683	122.659	10.1774	71.6308	71.6308	18.5568	143.262	11.8869	107.158	107.158	32.1647	214.317	17.7826	59.6429	59.6429	22.2128	119.286	9.89758	77.7252	77.7252	12.42	155.45	12.8983	66.1007	66.1007	29.7328	132.201	10.9692	52.5716	52.5716	13.6001	105.143	8.72412	55.6418	55.6418	33.3737	111.284	9.23361	50.8001	50.8001	11.3565
sp|P9WNF3|MP83_MYCTU	mpt83	Cell surface glycolipoprotein MPT83 OS=Mycobacterium tuberculosis (strain ATCC 25618 / H37Rv) OX=83332 GN=mpt83 PE=1 SV=1	766	2	C	UR	402.282	402.282	152.725	804.563	14.0732	365.492	365.492	104.738	730.983	12.7862	358.288	358.288	89.2131	716.576	12.5341	298.24	298.24	190.839	596.479	10.4334	304.917	304.917	199.548	609.834	10.667	331.075	331.075	10.8344	662.149	11.5821	340.221	340.221	173.361	680.441	11.9021	210.601	210.601	83.1546	421.201	7.36754	247.382	247.382	122.429
sp|P9WNF5|MP70_MYCTU	mpt70	Immunogenic protein MPT70 OS=Mycobacterium tuberculosis (strain ATCC 25618 / H37Rv) OX=83332 GN=mpt70 PE=1 SV=1	767	5	C	UR	197.379	259.438	184.856	1297.19	12.2502	179.393	341.449	316.492	1707.24	16.1226	217.317	345.416	274.53	1727.08	16.3099	172.393	162.374	74.4525	811.872	7.66701	162.534	142.902	52.7382	714.509	6.74755	158.489	339.118	330.073	1695.59	16.0125	183.146	241.32	160.409	1206.6	11.3947	134.092	122.684	66.4961	613.422	5.79292	130.024	163.131	113.82
tr|O53370|O53370_MYCTU	sdhA	Succinate dehydrogenase flavoprotein subunit OS=Mycobacterium tuberculosis (strain ATCC 25618 / H37Rv) OX=83332 GN=sdhA PE=1 SV=1	768	1	C	UR	29.9499	29.9499	0	29.9499	11.9212	28.7153	28.7153	0	28.7153	11.4298	23.6913	23.6913	0	23.6913	9.43004	28.1847	28.1847	0	28.1847	11.2186	33.8482	33.8482	0	33.8482	13.4729	27.2135	27.2135	0	27.2135	10.832	26.3674	26.3674	0	26.3674	10.4953	26.4824	26.4824	0	26.4824	10.541	26.7791	26.7791	0
tr|P96277|P96277_MYCTU	Rv0431	Tuberculin related peptide OS=Mycobacterium tuberculosis (strain ATCC 25618 / H37Rv) OX=83332 GN=Rv0431 PE=1 SV=2	769	2	C	UR	241.495	241.495	112.97	482.99	13.249	196.17	196.17	89.6487	392.34	10.7624	175.722	175.722	66.7071	351.445	9.64058	198.507	198.507	70.7685	397.013	10.8906	235.091	235.091	84.0167	470.183	12.8977	185.868	185.868	63.6375	371.736	10.1972	246.868	246.868	99.4499	493.736	13.5438	196.812	196.812	7.12067	393.623	10.7976	146.203	146.203	56.0542
sp|P9WHL7|PURL_MYCTU	purL	Phosphoribosylformylglycinamidine synthase subunit PurL OS=Mycobacterium tuberculosis (strain ATCC 25618 / H37Rv) OX=83332 GN=purL PE=1 SV=2	770	2	C	UR	124.885	124.885	117.041	249.771	12.8503	92.6451	92.6451	81.385	185.29	9.53289	98.0488	98.0488	75.7711	196.098	10.0889	125.647	125.647	129.961	251.293	12.9286	123.472	123.472	112.261	246.945	12.7049	81.5163	81.5163	69.5674	163.033	8.38776	121.947	121.947	113.563	243.895	12.548	87.4468	87.4468	62.1321	174.894	8.99799	116.238	116.238	109.346
sp|P9WPP1|CP125_MYCTU	cyp125	Steroid C26-monooxygenase OS=Mycobacterium tuberculosis (strain ATCC 25618 / H37Rv) OX=83332 GN=cyp125 PE=1 SV=1	771	2	C	UR	58.0988	58.0988	6.51095	116.198	10.3086	64.42	64.42	9.44348	128.84	11.4302	63.771	63.771	28.3907	127.542	11.3151	78.0929	78.0929	12.2076	156.186	13.8562	62.1476	62.1476	5.69755	124.295	11.027	78.3293	78.3293	10.1429	156.659	13.8982	45.1308	45.1308	11.3452	90.2616	8.00767	57.9817	57.9817	7.92887	115.963	10.2878	55.6226	55.6226	0.102149
sp|P96264|LPQL_MYCTU	lpqL	Probable lipoprotein aminopeptidase LpqL OS=Mycobacterium tuberculosis (strain ATCC 25618 / H37Rv) OX=83332 GN=lpqL PE=1 SV=1	772	1	C	UR	140.925	140.925	0	140.925	12.2459	108.936	108.936	0	108.936	9.46618	143.965	143.965	0	143.965	12.5101	141.433	141.433	0	141.433	12.2901	153.664	153.664	0	153.664	13.3529	139.194	139.194	0	139.194	12.0955	135.445	135.445	0	135.445	11.7697	96.3812	96.3812	0	96.3812	8.3752	90.8481	90.8481	0
tr|O53459|O53459_MYCTU	ychF	Ribosome-binding ATPase YchF OS=Mycobacterium tuberculosis (strain ATCC 25618 / H37Rv) OX=83332 GN=ychF PE=1 SV=2	773	3	C	UR	63.3553	65.0858	29.3418	195.257	9.44724	63.5964	78.7004	39.6175	236.101	11.4234	86.2365	74.0364	32.7888	222.109	10.7464	47.6622	69.6672	41.6638	209.002	10.1122	66.3825	82.9247	59.2316	248.774	12.0366	60.2967	100.905	85.4803	302.715	14.6464	58.3377	53.5936	19.5967	160.781	7.77915	77.7531	82.658	41.4034	247.974	11.9979	63.4166	81.3689	50.4618
sp|P9WPQ3|ACCA1_MYCTU	accA1	Biotin-dependent 3-methylcrotonyl-coenzyme A carboxylase alpha1 subunit OS=Mycobacterium tuberculosis (strain ATCC 25618 / H37Rv) OX=83332 GN=accA1 PE=1 SV=1	774	2	C	UR	236.947	236.947	287.205	473.895	8.82076	358.605	358.605	467.1	717.211	13.3497	288.037	288.037	370.349	576.075	10.7227	95.6926	95.6926	98.5847	191.385	3.56231	341.322	341.322	444.304	682.644	12.7063	232.584	232.584	287.361	465.167	8.65831	649.327	649.327	889.81	1298.65	24.1723	359.387	359.387	470.737	718.774	13.3788	124.345	124.345	134.281
sp|P9WP99|PDUO_MYCTU	Rv1314c	Corrinoid adenosyltransferase OS=Mycobacterium tuberculosis (strain ATCC 25618 / H37Rv) OX=83332 GN=Rv1314c PE=1 SV=1	776	3	C	UR	55.5355	116.311	130.746	348.934	12.006	55.8756	99.8057	96.8911	299.417	10.3022	70.2278	133.683	145.839	401.048	13.7991	51.4945	100.872	117.571	302.616	10.4123	48.4246	112.322	141.829	336.966	11.5942	59.1428	84.6492	75.463	253.948	8.73773	60.526	130.602	152.162	391.806	13.4811	74.4442	95.023	76.3049	285.069	9.80854	78.3521	95.5105	81.1126
tr|I6XF25|I6XF25_MYCTU	ceoB	Trk system potassium uptake protein TrkA OS=Mycobacterium tuberculosis (strain ATCC 25618 / H37Rv) OX=83332 GN=ceoB PE=1 SV=1	777	1	C	UR	66.1253	66.1253	0	66.1253	9.76415	77.5112	77.5112	0	77.5112	11.4454	56.2715	56.2715	0	56.2715	8.30912	83.1378	83.1378	0	83.1378	12.2763	78.481	78.481	0	78.481	11.5886	134.573	134.573	0	134.573	19.8712	40.8706	40.8706	0	40.8706	6.03501	67.0568	67.0568	0	67.0568	9.9017	73.1981	73.1981	0
tr|I6XES4|I6XES4_MYCTU	Rv2622	Possible methyltransferase (Methylase) OS=Mycobacterium tuberculosis (strain ATCC 25618 / H37Rv) OX=83332 GN=Rv2622 PE=1 SV=1	778	1	C	UR	289.651	289.651	0	289.651	9.48553	394.182	394.182	0	394.182	12.9087	438.158	438.158	0	438.158	14.3489	289.918	289.918	0	289.918	9.49428	253.208	253.208	0	253.208	8.2921	259.087	259.087	0	259.087	8.48462	313.153	313.153	0	313.153	10.2552	420.445	420.445	0	420.445	13.7688	395.805	395.805	0
sp|P9WMH1|IDER_MYCTU	ideR	Iron-dependent repressor IdeR OS=Mycobacterium tuberculosis (strain ATCC 25618 / H37Rv) OX=83332 GN=ideR PE=1 SV=1	779	6	C	UR	102.395	122.528	76.4169	735.17	11.0339	103.4	114.174	71.8418	685.044	10.2816	130.47	134.577	68.267	807.463	12.1189	76.3906	103.089	77.651	618.533	9.28333	91.1815	111.76	63.116	670.56	10.0642	85.6043	85.3822	44.1449	512.293	7.68882	142.712	165.006	99.3053	990.034	14.8591	133.923	135.338	71.3163	812.031	12.1875	130.379	138.618	81.4417
sp|P9WPV9|IPDB_MYCTU	ipdB	Cholesterol ring-cleaving hydrolase IpdB subunit OS=Mycobacterium tuberculosis (strain ATCC 25618 / H37Rv) OX=83332 GN=ipdB PE=1 SV=1	780	2	C	UR	49.6491	49.6491	9.05369	99.2981	10.7174	54.2243	54.2243	21.6911	108.449	11.7051	68.5973	68.5973	11.6185	137.195	14.8077	43.518	43.518	3.26341	87.036	9.39396	52.0463	52.0463	17.8771	104.093	11.2349	55.3241	55.3241	24.0918	110.648	11.9425	41.6789	41.6789	3.6366	83.3578	8.99696	52.2986	52.2986	13.3567	104.597	11.2894	45.9189	45.9189	21.9825
tr|P71704|P71704_MYCTU	Rv0047c	Conserved protein OS=Mycobacterium tuberculosis (strain ATCC 25618 / H37Rv) OX=83332 GN=Rv0047c PE=1 SV=1	781	1	C	UR	23.193	23.193	0	23.193	8.92833	24.087	24.087	0	24.087	9.2725	30.3814	30.3814	0	30.3814	11.6956	22.9998	22.9998	0	22.9998	8.85396	18.5307	18.5307	0	18.5307	7.13357	19.4744	19.4744	0	19.4744	7.49685	38.064	38.064	0	38.064	14.6531	36.0532	36.0532	0	36.0532	13.879	46.9846	46.9846	0
sp|P9WHV7|NADK_MYCTU	ppnK	NAD kinase OS=Mycobacterium tuberculosis (strain ATCC 25618 / H37Rv) OX=83332 GN=ppnK PE=1 SV=1	782	1	C	UR	98.5652	98.5652	0	98.5652	12.3311	90.3452	90.3452	0	90.3452	11.3028	68.8445	68.8445	0	68.8445	8.61288	96.2801	96.2801	0	96.2801	12.0453	96.7788	96.7788	0	96.7788	12.1076	105.162	105.162	0	105.162	13.1565	76.4674	76.4674	0	76.4674	9.56656	77.3512	77.3512	0	77.3512	9.67713	89.525	89.525	0
tr|P96826|P96826_MYCTU	Rv0149	Possible quinone oxidoreductase (NADPH:quinone oxidoreductase) (Zeta-crystallin) OS=Mycobacterium tuberculosis (strain ATCC 25618 / H37Rv) OX=83332 GN=Rv0149 PE=1 SV=1	783	1	C	UR	113.627	113.627	0	113.627	10.9259	102.047	102.047	0	102.047	9.81242	178.371	178.371	0	178.371	17.1514	103.687	103.687	0	103.687	9.97012	112.771	112.771	0	112.771	10.8436	99.2712	99.2712	0	99.2712	9.54551	135.684	135.684	0	135.684	13.0468	86.7974	86.7974	0	86.7974	8.34608	107.723	107.723	0
sp|P9WI73|PKNG_MYCTU	pknG	Serine/threonine-protein kinase PknG OS=Mycobacterium tuberculosis (strain ATCC 25618 / H37Rv) OX=83332 GN=pknG PE=1 SV=1	784	1	C	UR	8.18887	8.18887	0	8.18887	5.78667	16.0206	16.0206	0	16.0206	11.321	9.62574	9.62574	0	9.62574	6.80203	9.02957	9.02957	0	9.02957	6.38075	15.2815	15.2815	0	15.2815	10.7986	19.9229	19.9229	0	19.9229	14.0785	14.1307	14.1307	0	14.1307	9.98545	21.7138	21.7138	0	21.7138	15.344	27.5992	27.5992	0
tr|O50398|O50398_MYCTU	Rv3369	Conserved protein OS=Mycobacterium tuberculosis (strain ATCC 25618 / H37Rv) OX=83332 GN=Rv3369 PE=1 SV=1	785	1	C	UR	66.394	66.394	0	66.394	14.1034	53.9573	53.9573	0	53.9573	11.4616	47.7935	47.7935	0	47.7935	10.1523	49.9627	49.9627	0	49.9627	10.613	49.9002	49.9002	0	49.9002	10.5998	65.0042	65.0042	0	65.0042	13.8081	51.5741	51.5741	0	51.5741	10.9553	51.4677	51.4677	0	51.4677	10.9327	34.7133	34.7133	0
tr|I6Y2G3|I6Y2G3_MYCTU	pgmA	phosphoglucomutase (alpha-D-glucose-1,6-bisphosphate-dependent) OS=Mycobacterium tuberculosis (strain ATCC 25618 / H37Rv) OX=83332 GN=pgmA PE=1 SV=1	786	1	C	UR	298.674	298.674	0	298.674	11.5791	284.449	284.449	0	284.449	11.0276	293.879	293.879	0	293.879	11.3932	326.938	326.938	0	326.938	12.6749	292.958	292.958	0	292.958	11.3575	289.556	289.556	0	289.556	11.2256	271.992	271.992	0	271.992	10.5447	238.993	238.993	0	238.993	9.26537	281.983	281.983	0
tr|O06633|O06633_MYCTU	Rv0801	Conserved protein OS=Mycobacterium tuberculosis (strain ATCC 25618 / H37Rv) OX=83332 GN=Rv0801 PE=1 SV=1	788	4	C	UR	294.105	274.534	170.756	1098.14	12.0607	288.735	275.938	187.168	1103.75	12.1224	326.47	321.948	182.069	1287.79	14.1437	265.783	242.372	143.302	969.488	10.6478	332.217	303.682	174.225	1214.73	13.3412	280.07	266.699	161.021	1066.8	11.7165	203.054	220.201	137.669	880.802	9.67376	208.643	198.492	112.147	793.97	8.72009	165.65	172.401	113.371
sp|P9WPL5|CP142_MYCTU	cyp142	Steroid C26-monooxygenase OS=Mycobacterium tuberculosis (strain ATCC 25618 / H37Rv) OX=83332 GN=cyp142 PE=1 SV=1	789	2	C	UR	100.974	100.974	33.1071	201.947	13.208	75.3463	75.3463	24.485	150.693	9.85579	103.335	103.335	41.5233	206.67	13.5169	83.8314	83.8314	24.8477	167.663	10.9657	92.4667	92.4667	24.6883	184.933	12.0953	75.428	75.428	16.822	150.856	9.86648	103.337	103.337	53.999	206.674	13.5172	59.4198	59.4198	5.97002	118.84	7.7725	70.3497	70.3497	21.252
sp|P9WJM9|MSHC_MYCTU	mshC	L-cysteine:1D-myo-inositol 2-amino-2-deoxy-alpha-D-glucopyranoside ligase OS=Mycobacterium tuberculosis (strain ATCC 25618 / H37Rv) OX=83332 GN=mshC PE=1 SV=1	790	2	C	UR	51.1348	51.1348	3.22779	102.27	9.62153	48.3528	48.3528	6.52743	96.7057	9.09807	102.497	102.497	13.8196	204.994	19.2858	50.1513	50.1513	5.49955	100.303	9.43648	64.2365	64.2365	17.7675	128.473	12.0867	61.2861	61.2861	1.97815	122.572	11.5316	54.1652	54.1652	2.17831	108.33	10.1917	53.3355	53.3355	6.3243	106.671	10.0356	46.3033	46.3033	6.82689
sp|P9WGD9|FTSY_MYCTU	ftsY	Signal recognition particle receptor FtsY OS=Mycobacterium tuberculosis (strain ATCC 25618 / H37Rv) OX=83332 GN=ftsY PE=1 SV=1	791	1	C	UR	43.8421	43.8421	0	43.8421	10.2294	40.2045	40.2045	0	40.2045	9.38065	74.9783	74.9783	0	74.9783	17.4942	44.4644	44.4644	0	44.4644	10.3746	49.1659	49.1659	0	49.1659	11.4715	49.8317	49.8317	0	49.8317	11.6269	54.8811	54.8811	0	54.8811	12.805	42.7424	42.7424	0	42.7424	9.97281	28.4793	28.4793	0
sp|P9WFN3|LPPC_MYCTU	lppC	Putative lipoprotein LppC OS=Mycobacterium tuberculosis (strain ATCC 25618 / H37Rv) OX=83332 GN=lppC PE=1 SV=2	792	1	C	UR	195.724	195.724	0	195.724	12.6843	186.616	186.616	0	186.616	12.0941	184.791	184.791	0	184.791	11.9758	173.187	173.187	0	173.187	11.2238	187.776	187.776	0	187.776	12.1693	202.503	202.503	0	202.503	13.1237	154.545	154.545	0	154.545	10.0156	152.594	152.594	0	152.594	9.88922	105.298	105.298	0
sp|P9WH61|RS13_MYCTU	rpsM	30S ribosomal protein S13 OS=Mycobacterium tuberculosis (strain ATCC 25618 / H37Rv) OX=83332 GN=rpsM PE=1 SV=1	793	3	C	UR	135.881	192.591	117.547	577.774	12.5817	111.954	167.702	107.216	503.106	10.9557	145.697	169.629	67.2063	508.888	11.0816	128.5	180.163	91.1591	540.49	11.7698	148.555	196.723	103.85	590.168	12.8516	157.892	163.665	48.0118	490.995	10.692	119.752	169.487	95.0994	508.461	11.0723	107.743	136.271	74.6274	408.813	8.90238	99.0119	154.493	105.897
sp|P9WHT1|APEB_MYCTU	apeB	Probable M18 family aminopeptidase 2 OS=Mycobacterium tuberculosis (strain ATCC 25618 / H37Rv) OX=83332 GN=apeB PE=1 SV=1	794	5	C	UR	245.865	272.905	46.1118	1364.53	13.5191	208.949	214.855	34.6279	1074.28	10.6435	189.33	194.341	37.7209	971.705	9.62723	258.304	295.256	73.5266	1476.28	14.6263	252.985	266.997	68.6276	1334.99	13.2265	229.743	232.098	55.4144	1160.49	11.4976	216.366	217.879	35.138	1089.4	10.7933	154.841	155.972	30.4176	779.86	7.72651	158.229	168.355	30.2843
tr|I6YG83|I6YG83_MYCTU	Rv3472	Conserved protein OS=Mycobacterium tuberculosis (strain ATCC 25618 / H37Rv) OX=83332 GN=Rv3472 PE=1 SV=1	795	3	C	UR	25.3886	24.1192	7.13377	72.3577	14.5725	16.3117	17.3234	3.73399	51.9703	10.4666	29.8714	26.927	6.23614	80.781	16.2689	17.1468	18.1731	4.34901	54.5194	10.98	18.1857	16.6621	4.897	49.9862	10.067	14.8598	15.2835	2.55768	45.8505	9.23408	19.9609	20.4536	2.54469	61.3609	12.3578	11.6417	12.6751	3.17497	38.0254	7.65814	16.8062	13.8947	5.73409
tr|O06578|O06578_MYCTU	Rv1126c	Conserved protein OS=Mycobacterium tuberculosis (strain ATCC 25618 / H37Rv) OX=83332 GN=Rv1126c PE=1 SV=1	796	4	C	UR	63.2983	61.4848	47.3068	245.939	12.564	43.2913	43.7551	30.6431	175.02	8.94106	112.675	118.546	115.45	474.186	24.2242	40.8917	41.4797	29.2476	165.919	8.4761	44.1025	45.3722	36.4807	181.489	9.2715	39.3731	40.2875	26.1505	161.15	8.23248	50.261	48.0861	35.7709	192.344	9.82608	49.1702	48.777	22.9231	195.108	9.96725	43.9436	41.5837	19.2766
sp|P9WQ49|FAD21_MYCTU	fadD21	Putative fatty-acid--CoA ligase FadD21 OS=Mycobacterium tuberculosis (strain ATCC 25618 / H37Rv) OX=83332 GN=fadD21 PE=1 SV=1	797	2	C	UR	131.461	131.461	155.008	262.923	6.39948	221.927	221.927	274.716	443.853	10.8033	180.93	180.93	216.199	361.861	8.80761	171.185	171.185	201.643	342.37	8.33321	174.579	174.579	221.112	349.157	8.4984	282.758	282.758	352.354	565.517	13.7645	188.079	188.079	227.165	376.157	9.15558	371.837	371.837	476.536	743.674	18.1009	331.495	331.495	420.549
tr|O05312|O05312_MYCTU	Rv1211	Conserved protein OS=Mycobacterium tuberculosis (strain ATCC 25618 / H37Rv) OX=83332 GN=Rv1211 PE=1 SV=3	798	2	C	UR	231.02	231.02	144.832	462.04	9.14458	245.899	245.899	151.862	491.798	9.73356	233.146	233.146	107.217	466.293	9.22875	367.087	367.087	198.012	734.175	14.5306	472.922	472.922	261.459	945.843	18.7199	431.227	431.227	245.001	862.454	17.0695	181.639	181.639	92.0195	363.277	7.1899	162.846	162.846	85.5149	325.691	6.446	200.517	200.517	111.894
tr|I6WZ30|I6WZ30_MYCTU	Rv0679c	Conserved threonine rich protein OS=Mycobacterium tuberculosis (strain ATCC 25618 / H37Rv) OX=83332 GN=Rv0679c PE=1 SV=1	799	1	C	UR	336.43	336.43	0	336.43	11.7788	295.442	295.442	0	295.442	10.3438	303.47	303.47	0	303.47	10.6249	381.228	381.228	0	381.228	13.3473	295.964	295.964	0	295.964	10.3621	309.923	309.923	0	309.923	10.8508	380.887	380.887	0	380.887	13.3353	308.831	308.831	0	308.831	10.8126	244.047	244.047	0
tr|I6Y3N9|I6Y3N9_MYCTU	Rv0397A	Conserved protein OS=Mycobacterium tuberculosis (strain ATCC 25618 / H37Rv) OX=83332 GN=Rv0397A PE=1 SV=1	800	1	C	UR	787.465	787.465	0	787.465	15.8268	514.541	514.541	0	514.541	10.3414	460.005	460.005	0	460.005	9.24536	827.589	827.589	0	827.589	16.6332	839.132	839.132	0	839.132	16.8652	460.779	460.779	0	460.779	9.26092	543.436	543.436	0	543.436	10.9222	194.113	194.113	0	194.113	3.90135	348.461	348.461	0
sp|P9WKP7|Y897_MYCTU	Rv0897c	Uncharacterized protein Rv0897c OS=Mycobacterium tuberculosis (strain ATCC 25618 / H37Rv) OX=83332 GN=Rv0897c PE=1 SV=1	801	1	C	UR	41.4782	41.4782	0	41.4782	9.5664	46.4282	46.4282	0	46.4282	10.7081	68.9481	68.9481	0	68.9481	15.902	39.6517	39.6517	0	39.6517	9.14515	60.4644	60.4644	0	60.4644	13.9453	52.5297	52.5297	0	52.5297	12.1153	40.3277	40.3277	0	40.3277	9.30105	40.4457	40.4457	0	40.4457	9.32828	43.3081	43.3081	0
sp|P9WIE3|AHPE_MYCTU	ahpE	Alkyl hydroperoxide reductase E OS=Mycobacterium tuberculosis (strain ATCC 25618 / H37Rv) OX=83332 GN=ahpE PE=1 SV=1	802	1	C	UR	40.1126	40.1126	0	40.1126	13.1654	30.1735	30.1735	0	30.1735	9.90323	43.2732	43.2732	0	43.2732	14.2027	30.8637	30.8637	0	30.8637	10.1298	34.628	34.628	0	34.628	11.3652	31.863	31.863	0	31.863	10.4578	26.6265	26.6265	0	26.6265	8.73907	33.3956	33.3956	0	33.3956	10.9608	33.7471	33.7471	0
sp|P9WPK3|CARB_MYCTU	carB	Carbamoyl-phosphate synthase large chain OS=Mycobacterium tuberculosis (strain ATCC 25618 / H37Rv) OX=83332 GN=carB PE=1 SV=1	803	1	C	UR	137.492	137.492	0	137.492	8.43018	129.283	129.283	0	129.283	7.92684	157.503	157.503	0	157.503	9.65716	198.43	198.43	0	198.43	12.1666	235.341	235.341	0	235.341	14.4297	323.671	323.671	0	323.671	19.8455	128.77	128.77	0	128.77	7.89541	163.023	163.023	0	163.023	9.9956	157.435	157.435	0
sp|P9WKK9|LEU3_MYCTU	leuB	3-isopropylmalate dehydrogenase OS=Mycobacterium tuberculosis (strain ATCC 25618 / H37Rv) OX=83332 GN=leuB PE=1 SV=1	804	4	C	UR	305.143	295.534	141.97	1182.14	10.9701	298.273	278.27	124.623	1113.08	10.3293	380.224	350.261	128.705	1401.04	13.0015	288.077	300.801	152.109	1203.2	11.1656	292.17	267.371	100.12	1069.48	9.92471	352.43	333.936	136.424	1335.74	12.3956	283.58	280.55	123.428	1122.2	10.4139	317.157	268.762	102.099	1075.05	9.97633	333.06	318.51	141.648
sp|P9WG59|THRC_MYCTU	thrC	Threonine synthase OS=Mycobacterium tuberculosis (strain ATCC 25618 / H37Rv) OX=83332 GN=thrC PE=1 SV=1	805	2	C	UR	136.462	136.462	5.92716	272.923	11.6346	120.243	120.243	24.9042	240.487	10.2519	145.296	145.296	6.48984	290.592	12.3878	148.757	148.757	34.9979	297.514	12.6829	126.448	126.448	12.8018	252.895	10.7808	119.493	119.493	49.5065	238.987	10.1879	121.098	121.098	11.7185	242.196	10.3247	130.268	130.268	50.7563	260.536	11.1065	124.828	124.828	41.2666
tr|O53850|O53850_MYCTU	lpqR	D-alanyl-D-alanine dipeptidase OS=Mycobacterium tuberculosis (strain ATCC 25618 / H37Rv) OX=83332 GN=lpqR PE=1 SV=1	806	1	C	UR	155.139	155.139	0	155.139	11.5193	196.671	196.671	0	196.671	14.6031	186.616	186.616	0	186.616	13.8565	80.7179	80.7179	0	80.7179	5.99344	96.6249	96.6249	0	96.6249	7.17456	49.7185	49.7185	0	49.7185	3.69168	250.158	250.158	0	250.158	18.5746	182.333	182.333	0	182.333	13.5385	148.794	148.794	0
sp|P9WI95|PHOU2_MYCTU	phoU2	Phosphate-specific transport system accessory protein PhoU homolog 2 OS=Mycobacterium tuberculosis (strain ATCC 25618 / H37Rv) OX=83332 GN=phoU2 PE=1 SV=1	807	1	C	UR	28.5274	28.5274	0	28.5274	11.6733	28.7936	28.7936	0	28.7936	11.7823	43.4176	43.4176	0	43.4176	17.7664	21.5052	21.5052	0	21.5052	8.79987	19.66	19.66	0	19.66	8.0448	25.6762	25.6762	0	25.6762	10.5066	26.0016	26.0016	0	26.0016	10.6398	27.4742	27.4742	0	27.4742	11.2424	23.3252	23.3252	0
sp|P9WJD3|ESPE_MYCTU	espE	ESX-1 secretion-associated protein EspE OS=Mycobacterium tuberculosis (strain ATCC 25618 / H37Rv) OX=83332 GN=espE PE=1 SV=1	808	1	C	UR	104.286	104.286	0	104.286	13.2359	73.2023	73.2023	0	73.2023	9.2908	93.4011	93.4011	0	93.4011	11.8544	78.2284	78.2284	0	78.2284	9.9287	85.7646	85.7646	0	85.7646	10.8852	56.0764	56.0764	0	56.0764	7.11718	122.366	122.366	0	122.366	15.5306	97.8884	97.8884	0	97.8884	12.4239	76.6881	76.6881	0
tr|O07726|O07726_MYCTU	Rv1906c	Conserved protein OS=Mycobacterium tuberculosis (strain ATCC 25618 / H37Rv) OX=83332 GN=Rv1906c PE=1 SV=3	809	2	C	UR	307.42	307.42	92.6091	614.841	11.5998	288.98	288.98	82.4055	577.959	10.904	224.526	224.526	33.1376	449.051	8.47198	321.141	321.141	60.1456	642.282	12.1176	405.761	405.761	85.1616	811.521	15.3105	397.544	397.544	86.8109	795.089	15.0005	321.191	321.191	78.622	642.381	12.1194	193.196	193.196	47.7	386.393	7.28985	190.454	190.454	49.2181
sp|P9WKD7|RPIB_MYCTU	rpiB	Ribose-5-phosphate isomerase B OS=Mycobacterium tuberculosis (strain ATCC 25618 / H37Rv) OX=83332 GN=rpiB PE=1 SV=1	810	3	C	UR	44.2326	164.236	219.496	492.709	13.091	49.656	131.054	161.839	393.161	10.446	59.933	125.014	129.497	375.041	9.96462	54.2522	172.527	220.397	517.582	13.7518	42.2299	156.108	206.81	468.324	12.4431	67.5387	141.636	161.676	424.908	11.2895	41.8383	142.122	192.928	426.367	11.3283	39.5857	89.2919	100.193	267.876	7.11729	51.2266	132.587	159.58
sp|O53943|ESPG5_MYCTU	espG5	ESX-5 secretion-associated protein EspG5 OS=Mycobacterium tuberculosis (strain ATCC 25618 / H37Rv) OX=83332 GN=espG5 PE=1 SV=1	812	3	C	UR	100.728	208.232	217.615	624.697	12.3118	75.0337	181.889	197.141	545.667	10.7542	93.1173	176.593	162.193	529.779	10.4411	91.4279	179.507	167.949	538.52	10.6133	78.4923	189.347	192.052	568.04	11.1951	70.897	182.529	193.476	547.586	10.792	95.0719	183.446	203.891	550.338	10.8463	101.312	197.901	192.579	593.702	11.7009	101.174	191.887	199.894
tr|L7N657|L7N657_MYCTU	TB18.5	Conserved protein TB18.5 OS=Mycobacterium tuberculosis (strain ATCC 25618 / H37Rv) OX=83332 GN=TB18.5 PE=1 SV=1	813	1	C	UR	69.6368	69.6368	0	69.6368	7.48498	126.167	126.167	0	126.167	13.5612	123.815	123.815	0	123.815	13.3084	69.9704	69.9704	0	69.9704	7.52085	77.3169	77.3169	0	77.3169	8.31049	107.964	107.964	0	107.964	11.6046	88.5823	88.5823	0	88.5823	9.52136	140.146	140.146	0	140.146	15.0638	126.756	126.756	0
tr|O33181|O33181_MYCTU	Rv1778c	DUF3426 domain-containing protein OS=Mycobacterium tuberculosis (strain ATCC 25618 / H37Rv) OX=83332 GN=Rv1778c PE=1 SV=3	814	1	C	UR	197.944	197.944	0	197.944	13.8589	145.348	145.348	0	145.348	10.1764	166.675	166.675	0	166.675	11.6695	169.23	169.23	0	169.23	11.8484	182.036	182.036	0	182.036	12.745	128.307	128.307	0	128.307	8.98331	178.073	178.073	0	178.073	12.4676	159.921	159.921	0	159.921	11.1967	100.753	100.753	0
sp|P9WMN5|Y2204_MYCTU	Rv2204c	Protein Rv2204c OS=Mycobacterium tuberculosis (strain ATCC 25618 / H37Rv) OX=83332 GN=Rv2204c PE=1 SV=1	815	1	C	UR	193.011	193.011	0	193.011	11.0067	175.235	175.235	0	175.235	9.993	224.842	224.842	0	224.842	12.8219	234.336	234.336	0	234.336	13.3633	246.501	246.501	0	246.501	14.057	231.089	231.089	0	231.089	13.1781	177.767	177.767	0	177.767	10.1374	158.722	158.722	0	158.722	9.05134	112.075	112.075	0
sp|P9WII9|PDXS_MYCTU	pdxS	Pyridoxal 5'-phosphate synthase subunit PdxS OS=Mycobacterium tuberculosis (strain ATCC 25618 / H37Rv) OX=83332 GN=pdxS PE=1 SV=1	816	2	C	UR	26.7	26.7	0.303278	53.4	16.5252	15.926	15.926	6.3918	31.852	9.85693	18.9559	18.9559	4.17433	37.9118	11.7322	19.8372	19.8372	0.439056	39.6744	12.2777	19.9416	19.9416	3.13169	39.8833	12.3423	17.0087	17.0087	1.03746	34.0174	10.527	15.0984	15.0984	4.74716	30.1968	9.34472	14.2719	14.2719	0.791038	28.5438	8.83317	13.8318	13.8318	1.42682
tr|O06597|O06597_MYCTU	Rv1593c	Conserved protein OS=Mycobacterium tuberculosis (strain ATCC 25618 / H37Rv) OX=83332 GN=Rv1593c PE=1 SV=1	817	1	C	UR	174.437	174.437	0	174.437	11.5762	166.386	166.386	0	166.386	11.0419	209.14	209.14	0	209.14	13.8792	156.243	156.243	0	156.243	10.3688	149.905	149.905	0	149.905	9.94824	139.648	139.648	0	139.648	9.2675	194.745	194.745	0	194.745	12.924	153.281	153.281	0	153.281	10.1723	163.069	163.069	0
sp|P9WJ97|INIB_MYCTU	iniB	Isoniazid-induced protein IniB OS=Mycobacterium tuberculosis (strain ATCC 25618 / H37Rv) OX=83332 GN=iniB PE=1 SV=1	818	1	C	UR	130.027	130.027	0	130.027	10.613	117.362	117.362	0	117.362	9.57922	170.711	170.711	0	170.711	13.9337	136.528	136.528	0	136.528	11.1436	112.186	112.186	0	112.186	9.15678	129.764	129.764	0	129.764	10.5916	152.458	152.458	0	152.458	12.4438	117.128	117.128	0	117.128	9.56016	159.005	159.005	0
tr|P96832|P96832_MYCTU	pntAa	Probable NAD(P) transhydrogenase (Subunit alpha) PntAa [first part catalytic part] (Pyridine nucleotide transhydrogenase subunit alpha) (Nicotinamide nucleotide transhydrogenase subunit alpha) OS=Mycobacterium tuberculosis (strain ATCC 25618 / H37Rv) OX=83332 GN=pntAa PE=1 SV=1	819	1	C	UR	40.8195	40.8195	0	40.8195	11.4422	37.7887	37.7887	0	37.7887	10.5926	39.9842	39.9842	0	39.9842	11.208	47.5484	47.5484	0	47.5484	13.3283	45.9018	45.9018	0	45.9018	12.8668	35.8707	35.8707	0	35.8707	10.055	29.5611	29.5611	0	29.5611	8.28632	42.5017	42.5017	0	42.5017	11.9137	36.7702	36.7702	0
tr|I6YA17|I6YA17_MYCTU	Rv2699c	dUTPase OS=Mycobacterium tuberculosis (strain ATCC 25618 / H37Rv) OX=83332 GN=Rv2699c PE=1 SV=1	820	4	C	UR	64.7215	62.601	10.3183	250.404	12.1094	49.3186	51.4044	13.3861	205.617	9.94356	63.6772	66.8167	16.6789	267.267	12.9249	61.6187	66.5682	12.3478	266.273	12.8768	65.501	65.107	6.9061	260.428	12.5942	48.1739	49.7841	13.4808	199.137	9.63015	57.5049	59.4213	17.7533	237.685	11.4943	44.8387	43.9215	8.3518	175.686	8.49609	47.3777	51.3371	12.3188
sp|P9WHJ5|RBPA_MYCTU	rbpA	RNA polymerase-binding protein RbpA OS=Mycobacterium tuberculosis (strain ATCC 25618 / H37Rv) OX=83332 GN=rbpA PE=1 SV=1	821	2	C	UR	382.611	382.611	151.189	765.223	12.6599	420.633	420.633	249.211	841.265	13.918	374.053	374.053	182.372	748.106	12.3767	287.089	287.089	73.2465	574.177	9.49923	268.624	268.624	98.3393	537.248	8.88827	206.024	206.024	118.575	412.049	6.81697	418.986	418.986	215.84	837.972	13.8635	249.914	249.914	169.341	499.827	8.26918	414.296	414.296	267.201
sp|P9WNH1|BPOC_MYCTU	bpoC	Putative non-heme bromoperoxidase BpoC OS=Mycobacterium tuberculosis (strain ATCC 25618 / H37Rv) OX=83332 GN=bpoC PE=1 SV=1	822	1	C	UR	29.9314	29.9314	0	29.9314	9.12723	25.6758	25.6758	0	25.6758	7.82953	59.9201	59.9201	0	59.9201	18.2719	31.7415	31.7415	0	31.7415	9.6792	28.3223	28.3223	0	28.3223	8.63655	36.3604	36.3604	0	36.3604	11.0877	30.2115	30.2115	0	30.2115	9.21264	59.2271	59.2271	0	59.2271	18.0606	26.5452	26.5452	0
tr|I6XFA9|I6XFA9_MYCTU	fadE21	Probable acyl-CoA dehydrogenase FadE21 OS=Mycobacterium tuberculosis (strain ATCC 25618 / H37Rv) OX=83332 GN=fadE21 PE=1 SV=1	823	1	C	UR	88.9691	88.9691	0	88.9691	7.4942	111.403	111.403	0	111.403	9.38387	126.972	126.972	0	126.972	10.6953	190.575	190.575	0	190.575	16.0528	158.712	158.712	0	158.712	13.3689	169.723	169.723	0	169.723	14.2964	103.258	103.258	0	103.258	8.6978	114.37	114.37	0	114.37	9.63382	123.191	123.191	0
sp|P9WNZ5|DESA2_MYCTU	desA2	Putative acyl-[acyl-carrier-protein] desaturase DesA2 OS=Mycobacterium tuberculosis (strain ATCC 25618 / H37Rv) OX=83332 GN=desA2 PE=1 SV=1	824	1	C	UR	85.8821	85.8821	0	85.8821	9.15742	99.6561	99.6561	0	99.6561	10.6261	104.433	104.433	0	104.433	11.1354	96.3949	96.3949	0	96.3949	10.2784	120.56	120.56	0	120.56	12.8551	128.389	128.389	0	128.389	13.6899	88.6997	88.6997	0	88.6997	9.45785	119.805	119.805	0	119.805	12.7745	94.0224	94.0224	0
sp|P9WI81|PKNB_MYCTU	pknB	Serine/threonine-protein kinase PknB OS=Mycobacterium tuberculosis (strain ATCC 25618 / H37Rv) OX=83332 GN=pknB PE=1 SV=1	825	1	C	UR	152.373	152.373	0	152.373	12.8094	125.949	125.949	0	125.949	10.588	137.278	137.278	0	137.278	11.5404	142.032	142.032	0	142.032	11.94	142.556	142.556	0	142.556	11.9841	148.486	148.486	0	148.486	12.4826	128.575	128.575	0	128.575	10.8088	98.1969	98.1969	0	98.1969	8.25501	114.097	114.097	0
sp|P9WMR9|DHAA_MYCTU	dhaA	Haloalkane dehalogenase 3 OS=Mycobacterium tuberculosis (strain ATCC 25618 / H37Rv) OX=83332 GN=dhaA PE=1 SV=1	826	1	C	UR	115.089	115.089	0	115.089	11.0721	88.5754	88.5754	0	88.5754	8.5214	129.9	129.9	0	129.9	12.497	101.649	101.649	0	101.649	9.77911	140.203	140.203	0	140.203	13.4882	116.488	116.488	0	116.488	11.2067	129.501	129.501	0	129.501	12.4586	110.983	110.983	0	110.983	10.6771	107.06	107.06	0
sp|P9WP15|DDN_MYCTU	ddn	Deazaflavin-dependent nitroreductase OS=Mycobacterium tuberculosis (strain ATCC 25618 / H37Rv) OX=83332 GN=ddn PE=1 SV=1	828	1	C	UR	34.181	34.181	0	34.181	9.46065	40.7272	40.7272	0	40.7272	11.2725	37.2409	37.2409	0	37.2409	10.3076	34.1528	34.1528	0	34.1528	9.45284	37.3965	37.3965	0	37.3965	10.3507	42.763	42.763	0	42.763	11.836	45.8783	45.8783	0	45.8783	12.6983	44.9817	44.9817	0	44.9817	12.4501	43.9747	43.9747	0
sp|P9WG79|THIC_MYCTU	thiC	Phosphomethylpyrimidine synthase OS=Mycobacterium tuberculosis (strain ATCC 25618 / H37Rv) OX=83332 GN=thiC PE=1 SV=1	829	3	C	UR	175.616	154.647	48.7613	463.942	12.626	147.104	128.983	58.177	386.949	10.5306	186.575	160.932	46.3662	482.797	13.1391	156.771	140.728	38.2637	422.183	11.4895	153.127	138.253	36.6338	414.759	11.2875	127.926	105.96	40.2006	317.881	8.65097	178.646	158.265	50.8095	474.796	12.9213	126.346	113.952	42.2875	341.855	9.30341	136.354	123.117	43.1998
sp|P9WFQ7|PLPHP_MYCTU	Rv2148c	Pyridoxal phosphate homeostasis protein OS=Mycobacterium tuberculosis (strain ATCC 25618 / H37Rv) OX=83332 GN=Rv2148c PE=1 SV=1	831	1	C	UR	328.624	328.624	0	328.624	14.5869	259.339	259.339	0	259.339	11.5115	187.447	187.447	0	187.447	8.32038	254.899	254.899	0	254.899	11.3144	263.24	263.24	0	263.24	11.6847	234.586	234.586	0	234.586	10.4128	342.252	342.252	0	342.252	15.1918	183.227	183.227	0	183.227	8.13304	199.256	199.256	0
sp|P9WGM9|MPRA_MYCTU	mprA	Response regulator MprA OS=Mycobacterium tuberculosis (strain ATCC 25618 / H37Rv) OX=83332 GN=mprA PE=1 SV=1	833	1	C	UR	71.7763	71.7763	0	71.7763	9.59661	81.5519	81.5519	0	81.5519	10.9036	111.574	111.574	0	111.574	14.9176	63.4281	63.4281	0	63.4281	8.48044	73.9087	73.9087	0	73.9087	9.88172	73.9512	73.9512	0	73.9512	9.8874	86.4766	86.4766	0	86.4766	11.5621	82.1218	82.1218	0	82.1218	10.9798	103.145	103.145	0
##tr|I6X9T8|I6X9T8_MYCTU	##Rv0791c	####Conserved protein OS=Mycobacterium tuberculosis (strain ATCC 25618 / H37Rv) OX=83332 GN=Rv0791c PE=1 SV=1	834	1	C	UR	1003.03	1003.03	0	1003.03	22.926	332.153	332.153	0	332.153	7.59196	199.539	199.539	0	199.539	4.56084	161.695	161.695	0	161.695	3.69584	329.485	329.485	0	329.485	7.53098	87.7649	87.7649	0	87.7649	2.00603	1508.96	1508.96	0	1508.96	34.4901	318.615	318.615	0	318.615	7.28252	433.821	433.821	0
sp|P9WG43|TPIS_MYCTU	tpiA	Triosephosphate isomerase OS=Mycobacterium tuberculosis (strain ATCC 25618 / H37Rv) OX=83332 GN=tpiA PE=1 SV=1	835	1	C	UR	56.9714	56.9714	0	56.9714	10.6536	48.1096	48.1096	0	48.1096	8.99642	81.6611	81.6611	0	81.6611	15.2705	67.2354	67.2354	0	67.2354	12.5729	55.0577	55.0577	0	55.0577	10.2957	65.2479	65.2479	0	65.2479	12.2013	50.1563	50.1563	0	50.1563	9.37916	53.8834	53.8834	0	53.8834	10.0761	56.4406	56.4406	0
sp|P9WN79|GLPD2_MYCTU	glpD2	Glycerol-3-phosphate dehydrogenase 2 OS=Mycobacterium tuberculosis (strain ATCC 25618 / H37Rv) OX=83332 GN=glpD2 PE=1 SV=1	836	1	C	UR	14.1187	14.1187	0	14.1187	10.6321	16.0845	16.0845	0	16.0845	12.1125	21.4438	21.4438	0	21.4438	16.1483	14.2703	14.2703	0	14.2703	10.7463	10.3712	10.3712	0	10.3712	7.81005	15.9826	15.9826	0	15.9826	12.0357	14.9541	14.9541	0	14.9541	11.2612	12.5434	12.5434	0	12.5434	9.44587	13.0241	13.0241	0
sp|P9WGY5|RPOZ_MYCTU	rpoZ	DNA-directed RNA polymerase subunit omega OS=Mycobacterium tuberculosis (strain ATCC 25618 / H37Rv) OX=83332 GN=rpoZ PE=1 SV=1	837	4	C	UR	81.3156	108.71	81.0702	434.839	10.3244	83.062	137.344	128.348	549.378	13.0439	96.3849	114.852	72.6086	459.406	10.9077	65.2972	95.6646	84.5437	382.659	9.08551	79.1575	104.08	77.3542	416.321	9.88475	63.9039	79.4623	56.0936	317.849	7.54673	116.876	156.943	121.206	627.772	14.9053	105.582	144.315	114.513	577.261	13.706	77.115	111.566	99.2649
sp|P9WMS1|DHMA2_MYCTU	dhmA2	Haloalkane dehalogenase 2 OS=Mycobacterium tuberculosis (strain ATCC 25618 / H37Rv) OX=83332 GN=dhmA2 PE=1 SV=1	838	1	C	UR	15.6546	15.6546	0	15.6546	11.2776	16.343	16.343	0	16.343	11.7735	14.3582	14.3582	0	14.3582	10.3436	15.6724	15.6724	0	15.6724	11.2904	17.0295	17.0295	0	17.0295	12.268	20.9204	20.9204	0	20.9204	15.0711	13.6647	13.6647	0	13.6647	9.84406	11.6753	11.6753	0	11.6753	8.41086	13.4936	13.4936	0
sp|P9WLH3|Y2229_MYCTU	Rv2229c	Uncharacterized protein Rv2229c OS=Mycobacterium tuberculosis (strain ATCC 25618 / H37Rv) OX=83332 GN=Rv2229c PE=1 SV=1	839	3	C	UR	234.607	287.976	282.494	863.929	12.9507	214.618	252.71	238.923	758.131	11.3648	246.794	249.797	199.624	749.391	11.2338	198.691	214.224	194.347	642.671	9.63397	196.72	267.11	276.497	801.329	12.0123	147.239	227.668	251.814	683.003	10.2386	229.011	274.891	265.036	824.673	12.3623	236.677	225.182	173.324	675.547	10.1268	275.791	224.07	162.562
sp|P9WJ71|RSDA_MYCTU	rsdA	Anti-sigma-D factor RsdA OS=Mycobacterium tuberculosis (strain ATCC 25618 / H37Rv) OX=83332 GN=rsdA PE=1 SV=1	840	4	C	UR	302.356	272.224	114.374	1088.9	14.2884	241.505	213.313	101.124	853.252	11.1963	201.257	187.123	47.6603	748.491	9.8216	278.476	244.528	118.95	978.112	12.8347	247.713	211.858	83.0142	847.433	11.1199	244.251	199.817	98.6316	799.266	10.4879	311.795	273.244	115.213	1092.97	14.3419	151.799	145.968	30.5741	583.873	7.66151	178.521	157.142	67.4801
sp|P9WN19|GLTD_MYCTU	gltD	Glutamate synthase [NADPH] small chain OS=Mycobacterium tuberculosis (strain ATCC 25618 / H37Rv) OX=83332 GN=gltD PE=1 SV=1	841	2	C	UR	212.957	212.957	113.142	425.914	8.74904	261.997	261.997	179.383	523.994	10.7638	220.443	220.443	155.139	440.886	9.0566	302.681	302.681	195.079	605.362	12.4352	305.167	305.167	207.685	610.335	12.5374	376.887	376.887	324.683	753.774	15.4839	166.267	166.267	83.881	332.533	6.83084	306.943	306.943	215.036	613.886	12.6103	280.717	280.717	172.888
sp|P9WHV5|PPX1_MYCTU	ppx1	Exopolyphosphatase 1 OS=Mycobacterium tuberculosis (strain ATCC 25618 / H37Rv) OX=83332 GN=ppx1 PE=1 SV=1	842	1	C	UR	58.9646	58.9646	0	58.9646	8.16687	78.393	78.393	0	78.393	10.8578	69.6883	69.6883	0	69.6883	9.65216	99.3437	99.3437	0	99.3437	13.7596	85.2992	85.2992	0	85.2992	11.8143	116.21	116.21	0	116.21	16.0956	62.4903	62.4903	0	62.4903	8.6552	77.1106	77.1106	0	77.1106	10.6802	74.4975	74.4975	0
tr|P72062|P72062_MYCTU	atsH	Conserved protein OS=Mycobacterium tuberculosis (strain ATCC 25618 / H37Rv) OX=83332 GN=atsH PE=1 SV=2	843	1	C	UR	39.3627	39.3627	0	39.3627	12.2797	42.0235	42.0235	0	42.0235	13.1097	30.6987	30.6987	0	30.6987	9.57681	53.5971	53.5971	0	53.5971	16.7202	35.2474	35.2474	0	35.2474	10.9958	24.3431	24.3431	0	24.3431	7.5941	30.2577	30.2577	0	30.2577	9.43924	27.5938	27.5938	0	27.5938	8.60821	37.4283	37.4283	0
sp|I6Y204|DACB2_MYCTU	dacB2	D-alanyl-D-alanine carboxypeptidase DacB2 OS=Mycobacterium tuberculosis (strain ATCC 25618 / H37Rv) OX=83332 GN=dacB2 PE=1 SV=1	844	1	C	UR	59.1166	59.1166	0	59.1166	10.0466	61.6159	61.6159	0	61.6159	10.4713	72.314	72.314	0	72.314	12.2894	41.6495	41.6495	0	41.6495	7.07813	45.8094	45.8094	0	45.8094	7.78508	37.9627	37.9627	0	37.9627	6.45158	55.2256	55.2256	0	55.2256	9.38532	110.108	110.108	0	110.108	18.7123	104.624	104.624	0
sp|P9WL61|Y2632_MYCTU	Rv2632c	Uncharacterized protein Rv2632c OS=Mycobacterium tuberculosis (strain ATCC 25618 / H37Rv) OX=83332 GN=Rv2632c PE=1 SV=1	845	1	C	UR	492.791	492.791	0	492.791	12.0273	562.673	562.673	0	562.673	13.7329	812.187	812.187	0	812.187	19.8227	378.617	378.617	0	378.617	9.24074	392.215	392.215	0	392.215	9.57262	449.979	449.979	0	449.979	10.9824	330.115	330.115	0	330.115	8.05697	373.254	373.254	0	373.254	9.10983	305.431	305.431	0
sp|P9WHG1|RF2_MYCTU	prfB	Peptide chain release factor 2 OS=Mycobacterium tuberculosis (strain ATCC 25618 / H37Rv) OX=83332 GN=prfB PE=1 SV=1	847	3	C	UR	99.0469	173.062	136.829	519.186	9.71392	126.133	203.92	183.476	611.761	11.446	131.14	190.443	139.94	571.329	10.6895	85.4877	138.369	103.918	415.106	7.76659	78.0152	144.475	121.351	433.424	8.10932	104.003	178.135	172.705	534.404	9.99864	130.73	211.258	151.869	633.773	11.8578	156.114	299.593	340.315	898.779	16.8161	112.137	242.334	274.239
sp|P9WMQ5|MFD_MYCTU	mfd	Transcription-repair-coupling factor OS=Mycobacterium tuberculosis (strain ATCC 25618 / H37Rv) OX=83332 GN=mfd PE=1 SV=1	848	1	C	UR	39.861	39.861	0	39.861	10.8324	37.2561	37.2561	0	37.2561	10.1245	42.9165	42.9165	0	42.9165	11.6628	42.0208	42.0208	0	42.0208	11.4194	53.2495	53.2495	0	53.2495	14.4708	36.727	36.727	0	36.727	9.98075	39.826	39.826	0	39.826	10.8229	35.7605	35.7605	0	35.7605	9.7181	40.3611	40.3611	0
tr|P96818|P96818_MYCTU	Rv0141c	SnoaL-like domain-containing protein OS=Mycobacterium tuberculosis (strain ATCC 25618 / H37Rv) OX=83332 GN=Rv0141c PE=1 SV=1	849	1	C	UR	261.853	261.853	0	261.853	11.9248	223.948	223.948	0	223.948	10.1986	303.235	303.235	0	303.235	13.8093	271.251	271.251	0	271.251	12.3528	257.197	257.197	0	257.197	11.7127	175.078	175.078	0	175.078	7.97305	282.869	282.869	0	282.869	12.8819	200.276	200.276	0	200.276	9.12058	220.166	220.166	0
sp|P9WJT1|MMPS3_MYCTU	mmpS3	Probable transport accessory protein MmpS3 OS=Mycobacterium tuberculosis (strain ATCC 25618 / H37Rv) OX=83332 GN=mmpS3 PE=1 SV=1	850	1	C	UR	345.641	345.641	0	345.641	9.82667	240.359	240.359	0	240.359	6.83349	584.263	584.263	0	584.263	16.6108	455.405	455.405	0	455.405	12.9473	530.095	530.095	0	530.095	15.0708	416.842	416.842	0	416.842	11.8509	463.067	463.067	0	463.067	13.1651	244.371	244.371	0	244.371	6.94754	237.329	237.329	0
sp|P9WFH5|Y3874_MYCTU	Rv3767c	Putative S-adenosyl-L-methionine-dependent methyltransferase Rv3767c OS=Mycobacterium tuberculosis (strain ATCC 25618 / H37Rv) OX=83332 GN=Rv3767c PE=1 SV=1	851	3	C	UR	33.727	62.1027	53.8831	186.308	12.1356	30.2441	51.3526	39.065	154.058	10.0349	33.952	60.8302	51.2249	182.491	11.887	25.718	56.7899	59.1858	170.37	11.0974	33.787	55.2461	38.4524	165.738	10.7958	29.9419	52.2883	44.1889	156.865	10.2178	35.9459	55.5228	44.7489	166.569	10.8498	21.9944	59.1276	64.9189	177.383	11.5543	26.1627	58.4782	60.2613
sp|P9WKU5|Y495_MYCTU	Rv0495c	Uncharacterized protein Rv0495c OS=Mycobacterium tuberculosis (strain ATCC 25618 / H37Rv) OX=83332 GN=Rv0495c PE=1 SV=1	852	1	C	UR	21.0362	21.0362	0	21.0362	11.8019	15.9769	15.9769	0	15.9769	8.96352	29.7486	29.7486	0	29.7486	16.6898	13.0781	13.0781	0	13.0781	7.33719	20.0611	20.0611	0	20.0611	11.2548	14.7039	14.7039	0	14.7039	8.24933	24.2475	24.2475	0	24.2475	13.6036	21.0727	21.0727	0	21.0727	11.8224	18.3189	18.3189	0
sp|P9WKU3|Y497_MYCTU	Rv0497	Uncharacterized protein Rv0497 OS=Mycobacterium tuberculosis (strain ATCC 25618 / H37Rv) OX=83332 GN=Rv0497 PE=1 SV=1	853	1	C	UR	47.3727	47.3727	0	47.3727	15.796	29.4053	29.4053	0	29.4053	9.80493	34.9081	34.9081	0	34.9081	11.6398	41.3514	41.3514	0	41.3514	13.7882	34.7681	34.7681	0	34.7681	11.5931	27.7243	27.7243	0	27.7243	9.2444	31.7777	31.7777	0	31.7777	10.596	19.7134	19.7134	0	19.7134	6.57326	32.8823	32.8823	0
tr|P95034|P95034_MYCTU	Rv0688	Ferredoxin reductase OS=Mycobacterium tuberculosis (strain ATCC 25618 / H37Rv) OX=83332 GN=Rv0688 PE=1 SV=1	854	1	C	UR	171.853	171.853	0	171.853	8.38986	207.026	207.026	0	207.026	10.107	223.561	223.561	0	223.561	10.9142	244.808	244.808	0	244.808	11.9515	241.253	241.253	0	241.253	11.778	252.788	252.788	0	252.788	12.3411	199.173	199.173	0	199.173	9.72364	259.845	259.845	0	259.845	12.6857	248.032	248.032	0
##sp|P9WLS1|Y1813_MYCTU	##Rv1813c	####Uncharacterized protein Rv1813c OS=Mycobacterium tuberculosis (strain ATCC 25618 / H37Rv) OX=83332 GN=Rv1813c PE=1 SV=1	856	1	C	UR	33.6091	33.6091	0	33.6091	14.283	33.5947	33.5947	0	33.5947	14.2769	22.3541	22.3541	0	22.3541	9.4999	23.0521	23.0521	0	23.0521	9.79654	17.1408	17.1408	0	17.1408	7.28438	30.8066	30.8066	0	30.8066	13.092	22.6291	22.6291	0	22.6291	9.61678	28.3084	28.3084	0	28.3084	12.0303	23.8137	23.8137	0
sp|P9WKS5|Y634A_MYCTU	Rv0634A	Uncharacterized protein Rv0634A OS=Mycobacterium tuberculosis (strain ATCC 25618 / H37Rv) OX=83332 GN=Rv0634A PE=1 SV=1	857	1	C	UR	325.711	325.711	0	325.711	10.65	442.996	442.996	0	442.996	14.4849	383.981	383.981	0	383.981	12.5553	168.837	168.837	0	168.837	5.52057	166.512	166.512	0	166.512	5.44456	154.765	154.765	0	154.765	5.06046	431.41	431.41	0	431.41	14.1061	499.236	499.236	0	499.236	16.3238	484.876	484.876	0
sp|P9WN71|G6PD1_MYCTU	zwf1	Glucose-6-phosphate 1-dehydrogenase 1 OS=Mycobacterium tuberculosis (strain ATCC 25618 / H37Rv) OX=83332 GN=zwf1 PE=1 SV=1	858	2	C	UR	21.6945	21.6945	4.82808	43.3889	9.11454	22.8112	22.8112	2.37164	45.6224	9.58371	29.5272	29.5272	0.0755032	59.0544	12.4053	24.6081	24.6081	1.18561	49.2162	10.3387	28.2999	28.2999	5.36048	56.5997	11.8897	37.6174	37.6174	3.32905	75.2349	15.8043	17.5198	17.5198	5.49649	35.0395	7.36061	30.8473	30.8473	13.5292	61.6946	12.9599	25.0951	25.0951	0.15226
sp|P9WGH9|SIGH_MYCTU	sigH	ECF RNA polymerase sigma factor SigH OS=Mycobacterium tuberculosis (strain ATCC 25618 / H37Rv) OX=83332 GN=sigH PE=1 SV=1	859	1	C	UR	228.88	228.88	0	228.88	11.0442	176.572	176.572	0	176.572	8.52013	240.546	240.546	0	240.546	11.607	185.582	185.582	0	185.582	8.95489	199.872	199.872	0	199.872	9.64441	125.069	125.069	0	125.069	6.03495	319.368	319.368	0	319.368	15.4105	259.268	259.268	0	259.268	12.5105	337.254	337.254	0
sp|P9WGA5|Y2603_MYCTU	Rv2603c	Probable transcriptional regulatory protein Rv2603c OS=Mycobacterium tuberculosis (strain ATCC 25618 / H37Rv) OX=83332 GN=Rv2603c PE=1 SV=1	860	2	C	UR	200.34	200.34	122.89	400.679	12.2321	210.636	210.636	177.8	421.273	12.8608	195.997	195.997	104.487	391.993	11.967	163.644	163.644	97.5709	327.287	9.9916	171.793	171.793	64.7868	343.586	10.4892	154.596	154.596	116.18	309.193	9.43921	192.792	192.792	111.05	385.585	11.7713	182.09	182.09	152.54	364.181	11.1179	165.923	165.923	130.746
sp|P9WGM1|PRRA_MYCTU	prrA	Transcriptional regulatory protein PrrA OS=Mycobacterium tuberculosis (strain ATCC 25618 / H37Rv) OX=83332 GN=prrA PE=1 SV=1	861	3	C	UR	179.902	175.498	52.3789	526.494	11.9365	144.532	153.438	16.5341	460.315	10.4361	159.603	173.237	42.8638	519.711	11.7827	126.805	144.457	36.4397	433.372	9.82525	141.451	157.645	46.2236	472.935	10.7222	122.435	129.673	14.2784	389.019	8.81969	180.448	183.367	52.3306	550.102	12.4717	178.626	184.735	22.0402	554.204	12.5647	146.848	168.215	38.8183
sp|P9WK61|LPQH_MYCTU	lpqH	Lipoprotein LpqH OS=Mycobacterium tuberculosis (strain ATCC 25618 / H37Rv) OX=83332 GN=lpqH PE=1 SV=1	863	1	C	UR	176.596	176.596	0	176.596	13.3341	144.906	144.906	0	144.906	10.9413	139.302	139.302	0	139.302	10.5182	167.611	167.611	0	167.611	12.6557	159.857	159.857	0	159.857	12.0702	135.499	135.499	0	135.499	10.231	162.583	162.583	0	162.583	12.2761	104.993	104.993	0	104.993	7.92764	133.043	133.043	0
sp|P9WLL7|FBVR_MYCTU	Rv2074	F420H(2)-dependent biliverdin reductase OS=Mycobacterium tuberculosis (strain ATCC 25618 / H37Rv) OX=83332 GN=Rv2074 PE=1 SV=1	864	1	C	UR	216.137	216.137	0	216.137	10.8056	154.985	154.985	0	154.985	7.74838	384.517	384.517	0	384.517	19.2237	208.843	208.843	0	208.843	10.4409	210.305	210.305	0	210.305	10.514	182.638	182.638	0	182.638	9.13085	183.944	183.944	0	183.944	9.19616	221.082	221.082	0	221.082	11.0528	237.778	237.778	0
sp|P9WQD5|TESA_MYCTU	tesA	Thioesterase TesA OS=Mycobacterium tuberculosis (strain ATCC 25618 / H37Rv) OX=83332 GN=tesA PE=1 SV=1	865	1	C	UR	61.8783	61.8783	0	61.8783	11.2263	44.5897	44.5897	0	44.5897	8.08969	71.2186	71.2186	0	71.2186	12.9208	56.4412	56.4412	0	56.4412	10.2399	61.7332	61.7332	0	61.7332	11.2	48.4784	48.4784	0	48.4784	8.79521	47.9913	47.9913	0	47.9913	8.70682	112.421	112.421	0	112.421	20.3959	46.4403	46.4403	0
sp|P9WHG3|RF1_MYCTU	prfA	Peptide chain release factor 1 OS=Mycobacterium tuberculosis (strain ATCC 25618 / H37Rv) OX=83332 GN=prfA PE=1 SV=1	867	3	C	UR	87.3678	129.182	113.704	387.547	13.3112	105.18	110.921	64.8446	332.763	11.4295	98.1984	131.713	74.4821	395.138	13.572	50.3169	85.0901	78.3794	255.27	8.76787	64.4933	95.165	83.2953	285.495	9.80602	66.4411	80.9547	56.414	242.864	8.34176	107.497	126.847	88.8506	380.542	13.0707	99.7697	102.985	50.0695	308.956	10.6118	86.9623	107.617	77.7023
tr|O07420|O07420_MYCTU	Rv0176	Probable conserved Mce associated transmembrane protein OS=Mycobacterium tuberculosis (strain ATCC 25618 / H37Rv) OX=83332 GN=Rv0176 PE=1 SV=1	869	1	C	UR	264.081	264.081	0	264.081	9.95891	184.53	184.53	0	184.53	6.95891	133.852	133.852	0	133.852	5.04777	412.362	412.362	0	412.362	15.5508	584.397	584.397	0	584.397	22.0386	1011.32	1011.32	0	1011.32	38.1384	0	0	0	0	0	0	0	0	0	0	61.1642	61.1642	0
sp|P9WJ25|VPB38_MYCTU	vapB38	Putative antitoxin VapB38 OS=Mycobacterium tuberculosis (strain ATCC 25618 / H37Rv) OX=83332 GN=vapB38 PE=1 SV=1	870	1	C	UR	296.849	296.849	0	296.849	14.2028	398.836	398.836	0	398.836	19.0823	355.08	355.08	0	355.08	16.9889	154.035	154.035	0	154.035	7.36982	180.064	180.064	0	180.064	8.6152	211.854	211.854	0	211.854	10.1362	179.273	179.273	0	179.273	8.57734	147.462	147.462	0	147.462	7.05533	166.623	166.623	0
sp|I6Y9Q3|PRPC_MYCTU	prpC	2-methylcitrate synthase OS=Mycobacterium tuberculosis (strain ATCC 25618 / H37Rv) OX=83332 GN=prpC PE=1 SV=1	872	2	C	UR	118.056	118.056	80.1135	236.113	12.465	100.819	100.819	80.9011	201.639	10.645	106.322	106.322	94.6476	212.644	11.226	95.2822	95.2822	78.8369	190.564	10.0604	103.876	103.876	82.7084	207.751	10.9677	88.8685	88.8685	63.9218	177.737	9.3832	128.568	128.568	127.443	257.136	13.5749	91.112	91.112	77.3394	182.224	9.62008	114.198	114.198	81.1562
sp|P9WHS9|DAPE_MYCTU	dapE	Putative succinyl-diaminopimelate desuccinylase DapE OS=Mycobacterium tuberculosis (strain ATCC 25618 / H37Rv) OX=83332 GN=dapE PE=1 SV=1	874	3	C	UR	45.4849	78.7836	67.2923	236.351	10.512	65.0269	69.0318	38.5974	207.095	9.21086	54.5792	88.0816	67.7689	264.245	11.7527	55.3618	87.5828	68.4985	262.748	11.6861	72.1409	92.0135	57.2292	276.04	12.2773	57.7571	80.6755	45.5587	242.027	10.7645	65.8778	93.5531	87.8439	280.659	12.4827	84.8266	87.6679	39.5255	263.004	11.6975	55.7288	72.0715	50.5998
sp|P9WFR9|TYSY_MYCTU	thyA	Thymidylate synthase ThyA OS=Mycobacterium tuberculosis (strain ATCC 25618 / H37Rv) OX=83332 GN=thyA PE=1 SV=2	875	1	C	UR	12.2594	12.2594	0	12.2594	8.68689	13.097	13.097	0	13.097	9.28045	12.7139	12.7139	0	12.7139	9.00899	23.2911	23.2911	0	23.2911	16.5039	18.4351	18.4351	0	18.4351	13.0629	21.0847	21.0847	0	21.0847	14.9404	5.16228	5.16228	0	5.16228	3.65794	15.9937	15.9937	0	15.9937	11.333	19.0878	19.0878	0
sp|P9WHK9|PYRE_MYCTU	pyrE	Orotate phosphoribosyltransferase OS=Mycobacterium tuberculosis (strain ATCC 25618 / H37Rv) OX=83332 GN=pyrE PE=1 SV=1	876	2	C	UR	127.703	127.703	96.6138	255.406	13.0421	97.6633	97.6633	77.671	195.327	9.9742	126.168	126.168	102.842	252.335	12.8853	105.074	105.074	60.1183	210.148	10.7311	113.966	113.966	63.1383	227.932	11.6392	89.4266	89.4266	58.2397	178.853	9.133	135.917	135.917	117.991	271.835	13.881	99.7244	99.7244	60.9524	199.449	10.1847	83.5167	83.5167	50.5072
sp|P9WHC1|RL22_MYCTU	rplV	50S ribosomal protein L22 OS=Mycobacterium tuberculosis (strain ATCC 25618 / H37Rv) OX=83332 GN=rplV PE=1 SV=1	877	1	C	UR	403.055	403.055	0	403.055	13.7876	276.837	276.837	0	276.837	9.46996	420.431	420.431	0	420.431	14.382	297.435	297.435	0	297.435	10.1746	314.93	314.93	0	314.93	10.773	285.812	285.812	0	285.812	9.77697	357.057	357.057	0	357.057	12.2141	259.059	259.059	0	259.059	8.86181	308.701	308.701	0
tr|P71898|P71898_MYCTU	Rv2314c	Conserved protein OS=Mycobacterium tuberculosis (strain ATCC 25618 / H37Rv) OX=83332 GN=Rv2314c PE=1 SV=1	878	1	C	UR	339.085	339.085	0	339.085	12.9965	271.814	271.814	0	271.814	10.4181	266.746	266.746	0	266.746	10.2239	400.358	400.358	0	400.358	15.345	341.703	341.703	0	341.703	13.0968	258.51	258.51	0	258.51	9.90821	298.575	298.575	0	298.575	11.4438	195.964	195.964	0	195.964	7.51093	236.296	236.296	0
sp|P9WGZ7|RNPH_MYCTU	rph	Ribonuclease PH OS=Mycobacterium tuberculosis (strain ATCC 25618 / H37Rv) OX=83332 GN=rph PE=1 SV=1	879	1	C	UR	43.5938	43.5938	0	43.5938	7.99021	49.8162	49.8162	0	49.8162	9.13069	79.9123	79.9123	0	79.9123	14.6469	73.5525	73.5525	0	73.5525	13.4813	39.723	39.723	0	39.723	7.28074	76.2063	76.2063	0	76.2063	13.9677	54.9529	54.9529	0	54.9529	10.0722	65.5248	65.5248	0	65.5248	12.0099	62.3088	62.3088	0
sp|P9WL01|Y3292_MYCTU	Rv3292	Uncharacterized protein Rv3292 OS=Mycobacterium tuberculosis (strain ATCC 25618 / H37Rv) OX=83332 GN=Rv3292 PE=1 SV=1	881	3	C	UR	201.831	193.145	66.8578	579.434	9.61977	291.863	257.305	136.27	771.914	12.8153	250.68	234.559	113.136	703.676	11.6824	209.208	208.187	96.1275	624.561	10.369	258.31	239.005	107.963	717.014	11.9039	243.147	255.036	161.911	765.108	12.7023	200.304	205.676	68.6868	617.029	10.2439	151.062	202.121	150.464	606.364	10.0669	162.325	212.756	146.509
sp|P9WHB3|RL27_MYCTU	rpmA	50S ribosomal protein L27 OS=Mycobacterium tuberculosis (strain ATCC 25618 / H37Rv) OX=83332 GN=rpmA PE=1 SV=1	882	2	C	UR	633.325	633.325	254.608	1266.65	11.7691	841.161	841.161	400.626	1682.32	15.6313	624.545	624.545	260.903	1249.09	11.6059	383.259	383.259	166.697	766.518	7.12212	379.933	379.933	185.724	759.866	7.0603	336.912	336.912	139.846	673.824	6.26084	702.779	702.779	344.299	1405.56	13.0598	539.934	539.934	260.047	1079.87	10.0336	939.408	939.408	387.773
sp|P9WJ17|VPB44_MYCTU	vapB44	Putative antitoxin VapB44 OS=Mycobacterium tuberculosis (strain ATCC 25618 / H37Rv) OX=83332 GN=vapB44 PE=4 SV=1	883	1	C	UR	81.3416	81.3416	0	81.3416	9.91636	102.435	102.435	0	102.435	12.4879	129	129	0	129	15.7264	90.2471	90.2471	0	90.2471	11.002	94.0442	94.0442	0	94.0442	11.4649	106.362	106.362	0	106.362	12.9666	78.3501	78.3501	0	78.3501	9.55167	69.967	69.967	0	69.967	8.52969	68.5294	68.5294	0
tr|I6X4K0|I6X4K0_MYCTU	adi	Probable amino acid decarboxylase OS=Mycobacterium tuberculosis (strain ATCC 25618 / H37Rv) OX=83332 GN=adi PE=1 SV=1	884	1	C	UR	31.7475	31.7475	0	31.7475	11.891	25.8322	25.8322	0	25.8322	9.67548	41.7554	41.7554	0	41.7554	15.6395	31.9412	31.9412	0	31.9412	11.9636	42.7421	42.7421	0	42.7421	16.0091	20.811	20.811	0	20.811	7.79475	29.7221	29.7221	0	29.7221	11.1324	16.5048	16.5048	0	16.5048	6.18187	25.9306	25.9306	0
sp|P9WLF7|Y2271_MYCTU	Rv2271	Uncharacterized protein Rv2271 OS=Mycobacterium tuberculosis (strain ATCC 25618 / H37Rv) OX=83332 GN=Rv2271 PE=1 SV=1	885	2	C	UR	79.4091	79.4091	73.9169	158.818	13.3552	66.3033	66.3033	48.6571	132.607	11.151	81.6618	81.6618	53.2406	163.324	13.734	54.7302	54.7302	57.0972	109.46	9.20462	62.3187	62.3187	56.6676	124.637	10.4809	40.605	40.605	23.0013	81.2099	6.82901	82.0511	82.0511	67.9899	164.102	13.7995	74.4057	74.4057	20.0257	148.811	12.5137	53.1102	53.1102	32.9492
sp|O33283|EPHG_MYCTU	ephG	Epoxide hydrolase EphG OS=Mycobacterium tuberculosis (strain ATCC 25618 / H37Rv) OX=83332 GN=ephG PE=1 SV=1	886	1	C	UR	16.1426	16.1426	0	16.1426	6.5819	18.357	18.357	0	18.357	7.48477	31.4013	31.4013	0	31.4013	12.8034	30.7412	30.7412	0	30.7412	12.5342	28.6833	28.6833	0	28.6833	11.6952	34.6622	34.6622	0	34.6622	14.133	23.7701	23.7701	0	23.7701	9.69188	30.9583	30.9583	0	30.9583	12.6228	30.5417	30.5417	0
sp|P9WH35|RS4_MYCTU	rpsD	30S ribosomal protein S4 OS=Mycobacterium tuberculosis (strain ATCC 25618 / H37Rv) OX=83332 GN=rpsD PE=1 SV=1	888	1	C	UR	240.683	240.683	0	240.683	11.0821	244.341	244.341	0	244.341	11.2506	225.785	225.785	0	225.785	10.3962	261.469	261.469	0	261.469	12.0392	228.471	228.471	0	228.471	10.5198	243.167	243.167	0	243.167	11.1965	213.592	213.592	0	213.592	9.83475	228.219	228.219	0	228.219	10.5082	286.083	286.083	0
[truncated: 78 more rows]
[truncated: 2 more columns]

## Sheet: protein_quant
				Summed S/N, Column Normalized, Scaled to 100 per Protein									Summed S/N, Column Normalized
[truncated: 889 more rows]

## Sheet: WT+vector_vs_WT+hsp71
Gene	UniprotID	GeneSymbol	Description	NumPeps	neglogPVal	log2FC
PE13__Q79FR3	Q79FR3	PE13	PE family protein PE13	14	0.632164	-0.343755
PE15__P9WIH1	P9WIH1	PE15	PE family immunomodulator PE15	1	1.48517	-0.59866
[truncated: 886 more rows]

## Sheet: WT+vector_vs_∆7138+vector
Gene	UniprotID	GeneSymbol	Description	NumPeps	neglogPVal	log2FC
[truncated: 888 more rows]

[truncated: 1 more sheets: ∆7138+vector_vs_WT+hsp71]
