# Supplementary material for: Loss of the PPE71-esxX-esxY-PPE38 locus drives adaptive transcriptional responses and hypervirulence of Mycobacterium tuberculosis lineage 2
Source: Sci Adv. 2025 Jul 2;11(27):eadw5194. doi: 10.1126/sciadv.adw5194 (PMC12219505; doi:10.1126/sciadv.adw5194)
Supplement: Supplementary file 2 — Tables S1 to S3 [file sciadv.adw5194_tables_s1_to_s3.zip › adw5194_table_s3.xlsx]

## Sheet: raw_input
Protein Id	Gene Symbol	Description	Group ID	Number of peptides	Collapsed	Parsimony	WT+vector-1_sn_median	WT+vector-1_sn_mean	WT+vector-1_sn_std_dev	WT+vector-1_sn_sum	WT+vector-1_sn_scaled	WT+vector-2_sn_median	WT+vector-2_sn_mean	WT+vector-2_sn_std_dev	WT+vector-2_sn_sum	WT+vector-2_sn_scaled	WT+vector-3_sn_median	WT+vector-3_sn_mean	WT+vector-3_sn_std_dev	WT+vector-3_sn_sum	WT+vector-3_sn_scaled	WT+71OE-1_sn_median	WT+71OE-1_sn_mean	WT+71OE-1_sn_std_dev	WT+71OE-1_sn_sum	WT+71OE-1_sn_scaled	WT+71OE-2_sn_median	WT+71OE-2_sn_median	WT+71OE-2_sn_std_dev	WT+71OE-2_sn_sum	WT+71OE-2_sn_scaled	WT+71OE-3_sn_median	WT+71OE-3_sn_mean	WT+71OE-3_sn_std_dev	WT+71OE-3_sn_sum	WT+71OE-3_sn_scaled	∆7138+vector-1_sn_median	∆7138+vector-1_sn_mean	∆7138+vector-1_sn_std_dev	∆7138+vector-1_sn_sum	∆7138+vector-1_sn_scaled	∆7138+vector-2_sn_median	∆7138+vector-2_sn_mean	∆7138+vector-2_sn_std_dev	∆7138+vector-2_sn_sum	∆7138+vector-2_sn_scaled	∆7138+vector-3_sn_median	∆7138+vector-3_sn_mean	∆7138+vector-3_sn_std_dev
sp|P9WFX7|TRPC_MYCTU	trpC	Indole-3-glycerol phosphate synthase OS=Mycobacterium tuberculosis (strain ATCC 25618 / H37Rv) OX=83332 GN=trpC PE=1 SV=1	0	7	C	UR	109.322	225.497	192.121	1578.48	10.0812	165.075	313.084	273.72	2191.58	13.9969	149.709	282.76	247.044	1979.32	12.6413	141.329	246.972	216.121	1728.81	11.0413	132.891	263.858	239.425	1847	11.7962	132.028	261.261	231.879	1828.82	11.6801	105.662	246.149	294.612	1723.04	11.0045	105.919	183.831	160.347	1286.82	8.21847	113.993	213.391	185.946
sp|P9WMP5|HEM2_MYCTU	hemB	Delta-aminolevulinic acid dehydratase OS=Mycobacterium tuberculosis (strain ATCC 25618 / H37Rv) OX=83332 GN=hemB PE=1 SV=1	1	2	C	UR	173.052	173.052	164.688	346.104	12.0166	164.651	164.651	187.726	329.302	11.4332	158.819	158.819	181.408	317.638	11.0283	145.647	145.647	127.918	291.293	10.1136	159.424	159.424	158.215	318.848	11.0703	166.731	166.731	186.037	333.462	11.5777	170.261	170.261	195.161	340.523	11.8228	155.407	155.407	178.264	310.815	10.7914	146.115	146.115	164.272
sp|P9WIR3|CFP32_MYCTU	cfp32	Putative glyoxylase CFP32 OS=Mycobacterium tuberculosis (strain ATCC 25618 / H37Rv) OX=83332 GN=cfp32 PE=1 SV=1	2	5	C	UR	96.9539	106.176	41.2538	530.881	10.1845	72.4196	93.2575	43.4435	466.288	8.94534	85.773	104.539	53.8938	522.695	10.0275	125.115	158.414	83.6737	792.068	15.1952	144.178	175.332	118.69	876.662	16.818	106.651	150.31	103.086	751.552	14.4179	78.0996	95.6711	49.6311	478.356	9.17686	57.4071	70.5284	43.9814	352.642	6.76514	76.7002	88.2969	48.981
sp|I6X8D2|PKS13_MYCTU	pks13	Polyketide synthase Pks13 OS=Mycobacterium tuberculosis (strain ATCC 25618 / H37Rv) OX=83332 GN=pks13 PE=1 SV=1	3	35	C	UR	176.532	294.684	251.794	10313.9	12.0896	192.027	318.058	321.331	11132	13.0485	192.087	325.986	321.722	11409.5	13.3738	157.472	220.449	232.055	7715.72	9.04405	122.51	159.077	117.83	5567.68	6.52621	112.768	176.3	159.77	6170.48	7.23279	203.586	311.579	274.401	10905.3	12.7827	172.898	319.416	312.39	11179.5	13.1042	190.343	311.956	303.262
tr|O53905|O53905_MYCTU	Rv1531	Conserved protein OS=Mycobacterium tuberculosis (strain ATCC 25618 / H37Rv) OX=83332 GN=Rv1531 PE=1 SV=1	4	4	C	UR	142.512	128.455	53.4054	513.821	12.0018	102.028	103.795	49.113	415.18	9.69774	88.5373	93.092	32.837	372.368	8.69774	171.697	167.737	65.2708	670.95	15.672	123.432	113.418	48.3037	453.67	10.5968	122.254	116.429	56.7934	465.715	10.8781	164.846	151.193	37.529	604.772	14.1262	105.642	101.941	45.1928	407.765	9.52454	99.7764	94.2399	40.1497
sp|P9WNL1|ENO_MYCTU	eno	Enolase OS=Mycobacterium tuberculosis (strain ATCC 25618 / H37Rv) OX=83332 GN=eno PE=1 SV=1	5	13	C	UR	135.785	239.6	254.669	3114.8	11.0503	140.034	234.918	252.359	3053.94	10.8344	138.823	208.539	201.38	2711.01	9.61776	160.487	179.093	113.565	2328.21	8.25972	106.148	165.833	139.283	2155.83	7.64818	118.66	178.047	166.04	2314.61	8.21147	156.881	301.496	313.491	3919.45	13.9049	170.158	339.516	366.892	4413.71	15.6584	151.431	321.229	365.272
sp|P9WPK1|GLPK_MYCTU	glpK	Glycerol kinase OS=Mycobacterium tuberculosis (strain ATCC 25618 / H37Rv) OX=83332 GN=glpK PE=1 SV=1	6	12	C	UR	110.568	169.262	135.2	2031.14	10.5927	112.898	172.258	150.036	2067.09	10.7802	129.769	176.516	143.716	2118.19	11.0467	199.686	214.381	140.105	2572.57	13.4163	136.558	177.752	129.304	2133.02	11.124	127.21	168.505	135.388	2022.05	10.5453	205.475	196.937	132.41	2363.25	12.3247	123.32	171.157	147.497	2053.89	10.7113	114.099	151.146	122.145
sp|O53565|Y3520_MYCTU	Rv3520c	Putative coenzyme F420-dependent oxidoreductase Rv3520c OS=Mycobacterium tuberculosis (strain ATCC 25618 / H37Rv) OX=83332 GN=Rv3520c PE=1 SV=1	7	10	C	UR	179.282	172.915	111.091	1729.15	8.97667	204.205	214.957	155.261	2149.57	11.1592	272.184	233.553	158.051	2335.53	12.1246	162.529	174.583	90.3143	1745.83	9.06326	109.391	141.308	93.768	1413.08	7.33584	158.882	147.233	94.1243	1472.33	7.64344	219.29	272.657	217.738	2726.57	14.1547	194.358	278.285	264.569	2782.85	14.4468	216.528	290.78	268.017
sp|P9WNM7|EFG_MYCTU	fusA	Elongation factor G OS=Mycobacterium tuberculosis (strain ATCC 25618 / H37Rv) OX=83332 GN=fusA PE=1 SV=1	8	20	C	UR	174.394	199.253	153.066	3985.06	13.1641	137.444	182.042	171.141	3640.83	12.027	121.891	169.934	143.59	3398.67	11.2271	117.516	136.697	75.2215	2733.94	9.03122	92.424	112.479	80.1524	2249.58	7.43119	87.1728	109.3	73.1639	2186	7.22117	201.633	242.641	225.49	4852.82	16.0306	139.741	189.603	191.156	3792.05	12.5265	138.868	171.66	178.102
sp|P9WN83|G3P_MYCTU	gap	Glyceraldehyde-3-phosphate dehydrogenase OS=Mycobacterium tuberculosis (strain ATCC 25618 / H37Rv) OX=83332 GN=gap PE=1 SV=1	9	19	C	UR	213.73	217.21	167.551	4126.98	11.0341	277.963	289.028	242.935	5491.53	14.6824	224.636	215.092	179.055	4086.74	10.9265	106.179	112.634	74.8686	2140.05	5.72174	101.278	122.062	87.3052	2319.18	6.20068	130.545	142.465	108.407	2706.83	7.23713	280.011	309.13	267.126	5873.46	15.7036	259.598	292.546	258.136	5558.36	14.8611	240.55	268.362	242.472
sp|P9WHD3|RL17_MYCTU	rplQ	50S ribosomal protein L17 OS=Mycobacterium tuberculosis (strain ATCC 25618 / H37Rv) OX=83332 GN=rplQ PE=1 SV=1	10	3	C	UR	182.204	332.969	282.074	998.907	11.3517	155.32	281.191	235.939	843.573	9.58649	162.919	294.236	249.4	882.708	10.0312	266.81	514.905	503.599	1544.71	17.5544	226.485	390.907	358.66	1172.72	13.327	208.747	400.573	389.223	1201.72	13.6565	185.192	334.445	283.497	1003.33	11.402	105.776	184.998	151.731	554.993	6.30702	125.452	198.979	155.73
sp|P9WMP1|CGOX_MYCTU	cgoX	Coproporphyrinogen III oxidase OS=Mycobacterium tuberculosis (strain ATCC 25618 / H37Rv) OX=83332 GN=cgoX PE=1 SV=1	11	4	C	UR	37.9137	37.457	12.5101	149.828	10.4969	41.076	37.1666	11.9625	148.666	10.4155	45.6896	42.9948	13.9961	171.979	12.0487	58.4234	60.6148	27.2738	242.459	16.9865	39.7843	38.1804	16.2476	152.721	10.6996	36.9042	36.319	10.4031	145.276	10.178	46.9691	45.547	22.6207	182.188	12.764	32.0365	30.0322	7.16138	120.129	8.41614	28.4262	28.5286	7.20587
sp|P9WG35|TPX_MYCTU	tpx	Thiol peroxidase OS=Mycobacterium tuberculosis (strain ATCC 25618 / H37Rv) OX=83332 GN=tpx PE=1 SV=1	12	4	C	UR	109.248	216.442	220.667	865.768	8.16656	103.415	265.99	342.711	1063.96	10.0361	131.046	281.882	319.349	1127.53	10.6357	187.064	287.62	248.891	1150.48	10.8522	118.135	201.155	179.851	804.62	7.58977	116.678	241.86	275.735	967.442	9.12562	153.471	333.119	393.044	1332.47	12.5689	138.901	359.754	483.387	1439.02	13.5738	162.906	462.522	655.576
sp|P9WPR9|Y1488_MYCTU	Rv1488	Uncharacterized protein Rv1488 OS=Mycobacterium tuberculosis (strain ATCC 25618 / H37Rv) OX=83332 GN=Rv1488 PE=1 SV=1	13	9	C	UR	231.712	252.197	163.625	2269.77	9.65189	259.659	223.699	136.709	2013.29	8.56127	245.574	244.687	143.431	2202.18	9.36448	618.283	519.938	347.624	4679.44	19.8987	231.031	304.453	245.2	2740.08	11.6518	272.651	308.846	261.512	2779.61	11.8199	400.445	375.803	238.705	3382.23	14.3825	207.222	198.361	96.515	1785.25	7.59154	175.993	184.938	111.473
sp|P9WPE9|CH601_MYCTU	groEL1	Chaperonin GroEL 1 OS=Mycobacterium tuberculosis (strain ATCC 25618 / H37Rv) OX=83332 GN=groEL1 PE=1 SV=1	14	17	C	UR	160.087	318.708	296.122	5418.03	15.1764	123.924	216.73	203.316	3684.41	10.3203	114.246	183.747	163.602	3123.7	8.74975	167.138	234.305	177.59	3983.18	11.1572	134.256	168.681	137.348	2867.58	8.03234	123.116	182.004	159.316	3094.07	8.66674	153.496	334.828	337.64	5692.08	15.944	109.689	247.096	245.77	4200.64	11.7663	100.366	213.929	224.543
sp|P9WPE7|CH602_MYCTU	groEL2	Chaperonin GroEL 2 OS=Mycobacterium tuberculosis (strain ATCC 25618 / H37Rv) OX=83332 GN=groEL2 PE=1 SV=1	14	73	C	UR	284.986	518.812	566.137	37873.3	16.6362	186.293	327.731	359.612	23924.3	10.509	188.386	293.55	292.049	21429.1	9.41297	213.985	314.852	323.856	22984.2	10.0961	139.886	242.534	264.582	17705	7.7771	142.375	230.357	255.976	16816.1	7.38663	233.95	471.51	534.015	34420.2	15.1194	191.746	398.179	467.538	29067.1	12.768	160.534	321.041	370.788
sp|P9WMN9|GSA_MYCTU	hemL	Glutamate-1-semialdehyde 2,1-aminomutase OS=Mycobacterium tuberculosis (strain ATCC 25618 / H37Rv) OX=83332 GN=hemL PE=1 SV=1	15	9	C	UR	87.3378	154.921	139.255	1394.29	11.0226	78.7032	163.289	158.009	1469.6	11.6179	96.0586	166.258	143.909	1496.33	11.8292	121.78	158.101	95.5659	1422.91	11.2488	92.4074	157.743	130.174	1419.68	11.2233	81.8461	142.506	125.846	1282.56	10.1392	102.972	156.862	111.994	1411.76	11.1606	67.6303	158.098	151.943	1422.88	11.2486	77.9879	147.714	130.399
tr|O50443|O50443_MYCTU	rocA	L-glutamate gamma-semialdehyde dehydrogenase OS=Mycobacterium tuberculosis (strain ATCC 25618 / H37Rv) OX=83332 GN=rocA PE=1 SV=1	16	3	C	UR	58.802	87.1985	82.0616	261.595	11.2707	49.3004	82.8966	85.368	248.69	10.7147	60.3258	88.7618	76.4655	266.285	11.4727	50.5982	125.83	165.327	377.489	16.2639	45.9112	76.5539	62.0073	229.662	9.89483	43.8125	62.7243	50.513	188.173	8.10731	61.5405	90.2581	96.8972	270.774	11.6661	47.0051	85.0978	87.2137	255.293	10.9992	36.0872	74.3549	78.0618
tr|I6X9V3|I6X9V3_MYCTU	Rv0811c	Conserved protein OS=Mycobacterium tuberculosis (strain ATCC 25618 / H37Rv) OX=83332 GN=Rv0811c PE=1 SV=1	17	3	C	UR	47.8273	43.0709	10.6202	129.213	10.4673	47.3621	44.482	11.2104	133.446	10.8102	50.1446	43.4156	11.7537	130.247	10.5511	40.5678	54.0056	28.3088	162.017	13.1247	29.631	31.7358	9.06346	95.2074	7.71257	34.118	32.8631	5.23054	98.5893	7.98653	63.4208	62.3695	27.7335	187.109	15.1573	55.6071	50.0089	20.9062	150.027	12.1534	58.1137	49.5299	17.7128
sp|P9WQP1|A85B_MYCTU	fbpB	Diacylglycerol acyltransferase/mycolyltransferase Ag85B OS=Mycobacterium tuberculosis (strain ATCC 25618 / H37Rv) OX=83332 GN=fbpB PE=1 SV=1	18	9	C	UR	83.055	132.46	97.2195	1192.14	11.7163	85.932	139.365	116.389	1254.28	12.3271	76.3212	142.938	120.256	1286.44	12.6431	95.9115	131.035	98.0542	1179.31	11.5903	89.3274	151.387	123.104	1362.49	13.3905	65.7746	133.056	111.033	1197.51	11.7691	104.737	104.231	60.0246	938.077	9.21938	58.457	87.1803	66.9382	784.623	7.71124	70.0849	108.908	83.7828
sp|P9WQP3|A85A_MYCTU	fbpA	Diacylglycerol acyltransferase/mycolyltransferase Ag85A OS=Mycobacterium tuberculosis (strain ATCC 25618 / H37Rv) OX=83332 GN=fbpA PE=1 SV=1	18	17	C	UR	253.743	388.751	373.317	6608.76	10.7143	345.718	596.83	611.771	10146.1	16.4491	340.951	524.623	493.578	8918.59	14.459	239.304	299.446	192.55	5090.59	8.25295	217.312	323.407	280.893	5497.92	8.91334	272.573	460.048	474.837	7820.82	12.6793	206.428	300.569	255.642	5109.68	8.2839	263.583	338.123	334.363	5748.08	9.3189	242.467	396.556	405.928
sp|I6XHJ3|FADA6_MYCTU	fadA6	Steroid 3-ketoacyl-CoA thiolase FadA6 OS=Mycobacterium tuberculosis (strain ATCC 25618 / H37Rv) OX=83332 GN=fadA6 PE=1 SV=2	19	10	C	UR	147.057	207.73	166.606	2077.3	11.4948	147.71	205.147	165.948	2051.47	11.3519	158.682	221.104	178.144	2211.04	12.2349	185.764	195.854	111.012	1958.54	10.8376	148.088	210.1	154.996	2101	11.626	155.333	216.871	171.551	2168.71	12.0006	129.396	171.218	121.979	1712.18	9.47442	143.381	182.671	133.493	1826.71	10.1082	137.854	196.467	152.874
tr|P95017|P95017_MYCTU	Rv2536	Probable conserved transmembrane protein OS=Mycobacterium tuberculosis (strain ATCC 25618 / H37Rv) OX=83332 GN=Rv2536 PE=1 SV=3	20	2	C	UR	395.469	395.469	480.325	790.938	10.8806	336.425	336.425	398.241	672.85	9.25613	480.671	480.671	599.195	961.343	13.2248	546.664	546.664	631.164	1093.33	15.0405	524.795	524.795	614.819	1049.59	14.4388	545.132	545.132	631.49	1090.26	14.9983	309.922	309.922	361.285	619.843	8.52694	244.284	244.284	299.55	488.569	6.72105	251.257	251.257	309.397
tr|I6YDN6|I6YDN6_MYCTU	pepQ	Probable cytoplasmic peptidase PepQ OS=Mycobacterium tuberculosis (strain ATCC 25618 / H37Rv) OX=83332 GN=pepQ PE=1 SV=1	21	12	C	UR	167.21	280.912	265.671	3370.94	10.4957	142.152	293.202	314.25	3518.43	10.9549	150.808	303.4	305.287	3640.81	11.336	196.627	301.977	256.625	3623.73	11.2828	192.093	325.181	306.142	3902.18	12.1498	187.732	316.088	314.199	3793.05	11.81	166.724	311.425	308.899	3737.09	11.6358	143.286	275.058	278.088	3300.69	10.277	135.318	269.201	277.728
sp|P9WF11|NNR_MYCTU	nnr	Bifunctional NAD(P)H-hydrate repair enzyme Nnr OS=Mycobacterium tuberculosis (strain ATCC 25618 / H37Rv) OX=83332 GN=nnr PE=1 SV=1	22	3	C	UR	111.625	223.609	256.429	670.828	11.2111	97.6314	216.273	252.191	648.818	10.8433	122.519	220.946	240.765	662.837	11.0776	171.355	221.824	150.126	665.471	11.1216	116.014	227.241	253.404	681.724	11.3932	111.948	227.299	258.046	681.896	11.3961	126.607	210.162	203.768	630.485	10.5369	121.755	239.209	279.678	717.628	11.9932	119.305	207.97	225.407
sp|O53871|Y0859_MYCTU	fadA	Putative acyltransferase Rv0859 OS=Mycobacterium tuberculosis (strain ATCC 25618 / H37Rv) OX=83332 GN=fadA PE=1 SV=1	23	26	C	UR	101.565	191.192	242.347	4970.99	11.0881	103.292	207.235	285.018	5388.1	12.0185	110.1	199.535	257.455	5187.9	11.5719	126.559	163.539	179.06	4252	9.48433	113.954	201.144	248.411	5229.75	11.6653	97.9266	201.859	272.597	5248.32	11.7067	78.1749	147.749	178.355	3841.47	8.56862	70.4154	209.442	307.76	5445.49	12.1465	75.6181	202.609	295.198
sp|P9WP03|DEOC_MYCTU	deoC	Deoxyribose-phosphate aldolase OS=Mycobacterium tuberculosis (strain ATCC 25618 / H37Rv) OX=83332 GN=deoC PE=1 SV=1	24	5	C	UR	185.9	157.611	80.7608	788.056	11.9051	149.491	143.628	70.2229	718.142	10.8489	171.991	156.488	72.0856	782.438	11.8202	190.255	174.473	55.6564	872.366	13.1788	176.94	165.453	83.6661	827.266	12.4974	165.864	157.738	81.2105	788.69	11.9147	125.948	116.515	44.4595	582.576	8.80092	123.053	116.929	47.4448	584.646	8.83219	143.571	135.062	62.6654
sp|P9WIP9|HBHA_MYCTU	hbhA	Heparin-binding hemagglutinin OS=Mycobacterium tuberculosis (strain ATCC 25618 / H37Rv) OX=83332 GN=hbhA PE=1 SV=1	25	10	C	UR	101.065	248.681	330.756	2486.81	5.50492	140.798	460.905	707.531	4609.05	10.2028	142.482	494.256	754.397	4942.56	10.9411	119.188	215.445	214.115	2154.45	4.76919	83.5907	139.004	125.454	1390.04	3.07707	97.8523	214.282	265.779	2142.82	4.74346	249.454	857.683	1315.44	8576.83	18.9861	237.81	952.822	1567.47	9528.22	21.0921	255.056	934.348	1481.55
sp|P9WIN7|MTB12_MYCTU	mtb12	Low molecular weight antigen MTB12 OS=Mycobacterium tuberculosis (strain ATCC 25618 / H37Rv) OX=83332 GN=mtb12 PE=1 SV=1	26	29	C	UR	22.3229	55.0836	80.9084	1597.42	10.0602	20.2963	48.7865	69.0535	1414.81	8.91014	20.6122	51.4644	75.8069	1492.47	9.39921	29.9215	81.868	111.513	2374.17	14.952	24.9082	77.3604	123.13	2243.45	14.1287	22.5717	62.3307	91.938	1807.59	11.3838	33.2015	61.7981	73.3127	1792.14	11.2865	18.1857	52.8708	88.8353	1533.25	9.65606	16.0262	55.9769	92.5746
sp|P9WGC5|SUCC_MYCTU	sucC	Succinate--CoA ligase [ADP-forming] subunit beta OS=Mycobacterium tuberculosis (strain ATCC 25618 / H37Rv) OX=83332 GN=sucC PE=1 SV=1	27	39	C	UR	294.341	408.557	358.685	15933.7	11.8825	262.912	393.839	368.118	15359.7	11.4544	257.209	365.349	315.927	14248.6	10.6258	252.022	349.73	268.286	13639.5	10.1715	238.183	399.393	372.554	15576.3	11.6159	233.283	392.538	378.244	15309	11.4166	263.301	382.705	340.691	14925.5	11.1306	234.184	385.547	354.91	15036.3	11.2132	229.707	360.66	331.631
sp|P9WN13|Y3401_MYCTU	Rv3401	Uncharacterized glycosyl hydrolase Rv3401 OS=Mycobacterium tuberculosis (strain ATCC 25618 / H37Rv) OX=83332 GN=Rv3401 PE=1 SV=1	28	13	C	UR	120.695	177.535	153.864	2307.95	11.8334	106.794	165.46	141.048	2150.98	11.0286	116.816	169.38	144.536	2201.94	11.2899	129.644	160.757	111.958	2089.85	10.7152	108.338	145.984	121.794	1897.79	9.73044	113.7	151.059	123.989	1963.76	10.0687	133.045	194.076	159.846	2522.99	12.936	120.478	172.565	150.197	2243.35	11.5022	98.1597	163.465	142.603
sp|P9WH41|RS20_MYCTU	rpsT	30S ribosomal protein S20 OS=Mycobacterium tuberculosis (strain ATCC 25618 / H37Rv) OX=83332 GN=rpsT PE=1 SV=1	29	2	C	UR	392.009	392.009	419.844	784.018	11.6269	353.58	353.58	397.425	707.16	10.4871	316.827	316.827	359.019	633.653	9.39703	359.714	359.714	402.499	719.427	10.669	301.028	301.028	357.463	602.055	8.92843	301.497	301.497	350.685	602.994	8.94236	556.765	556.765	584.635	1113.53	16.5136	422.702	422.702	444.755	845.403	12.5373	367.441	367.441	405.069
tr|P71790|P71790_MYCTU	gmdA	GDP-mannose 4,6-dehydratase OS=Mycobacterium tuberculosis (strain ATCC 25618 / H37Rv) OX=83332 GN=gmdA PE=1 SV=2	30	18	C	UR	92.6037	213.059	294.525	3835.07	11.0329	92.565	227.148	320.091	4088.66	11.7624	99.8361	217.172	292.801	3909.1	11.2458	132.564	227.793	300.339	4100.27	11.7958	104.062	220.614	281.006	3971.05	11.4241	93.9035	206.668	272.508	3720.02	10.7019	110.245	234.55	291.855	4221.91	12.1457	88.629	193.952	243.526	3491.14	10.0434	81.6833	190.177	255.061
sp|P9WIV9|NUOG_MYCTU	nuoG	NADH-quinone oxidoreductase subunit G OS=Mycobacterium tuberculosis (strain ATCC 25618 / H37Rv) OX=83332 GN=nuoG PE=1 SV=1	31	32	C	UR	139.797	159.571	111.917	5106.26	9.82131	125.203	181.931	161.285	5821.79	11.1975	148.632	194.907	162.509	6237.02	11.9962	156.462	171.289	96.7158	5481.24	10.5425	133.732	180.849	143.035	5787.17	11.131	108.381	168.337	143.773	5386.79	10.3609	118.619	132.436	70.6383	4237.94	8.1512	129.339	220.595	221.646	7059.05	13.5773	128.652	214.825	210.554
sp|P9WJ33|VPB32_MYCTU	vapB32	Antitoxin VapB32 OS=Mycobacterium tuberculosis (strain ATCC 25618 / H37Rv) OX=83332 GN=vapB32 PE=1 SV=1	32	2	C	UR	327.189	327.189	267.66	654.377	11.3826	371.779	371.779	299.566	743.559	12.9339	361.831	361.831	265.038	723.663	12.5878	356.939	356.939	226.136	713.878	12.4176	177.777	177.777	69.6755	355.554	6.18473	202.505	202.505	96.6794	405.01	7.04499	357.734	357.734	260.716	715.469	12.4453	369.443	369.443	279.949	738.885	12.8526	349.256	349.256	237.624
sp|O53554|ILVX_MYCTU	ilvX	Putative acetolactate synthase large subunit IlvX OS=Mycobacterium tuberculosis (strain ATCC 25618 / H37Rv) OX=83332 GN=ilvX PE=1 SV=1	33	10	C	UR	81.4563	97.5616	59.0713	975.616	11.7427	68.8747	91.6727	63.4333	916.727	11.0339	93.8345	108.292	67.8472	1082.92	13.0343	103.929	108.809	53.2933	1088.09	13.0965	76.1689	93.5032	55.6509	935.032	11.2543	71.7197	94.9218	65.4189	949.218	11.425	81.9182	77.5451	38.7739	775.451	9.33352	73.4948	74.6469	45.6812	746.469	8.98468	73.3708	83.872	54.673
tr|L7N684|L7N684_MYCTU	dapE2	Conserved protein OS=Mycobacterium tuberculosis (strain ATCC 25618 / H37Rv) OX=83332 GN=dapE2 PE=1 SV=1	34	12	C	UR	167.467	173.594	97.7123	2083.13	11.5377	137.319	165.685	104.696	1988.22	11.012	140.273	176.57	130.106	2118.84	11.7354	135.706	182.469	112.831	2189.63	12.1275	130.813	165.913	113.108	1990.95	11.0271	113.657	157.52	120.063	1890.24	10.4693	140.234	176.611	120.247	2119.33	11.7382	122.302	155.87	143.016	1870.44	10.3597	117.988	150.353	124.361
sp|P9WJN9|MRAZ_MYCTU	mraZ	Transcriptional regulator MraZ OS=Mycobacterium tuberculosis (strain ATCC 25618 / H37Rv) OX=83332 GN=mraZ PE=1 SV=1	35	1	C	UR	289.527	289.527	0	289.527	9.98534	259.772	259.772	0	259.772	8.95912	247.393	247.393	0	247.393	8.53222	499.319	499.319	0	499.319	17.2207	547.367	547.367	0	547.367	18.8778	558.67	558.67	0	558.67	19.2676	174.429	174.429	0	174.429	6.01578	150.453	150.453	0	150.453	5.18889	172.593	172.593	0
sp|P9WGN7|SECE_MYCTU	secE	Protein translocase subunit SecE OS=Mycobacterium tuberculosis (strain ATCC 25618 / H37Rv) OX=83332 GN=secE PE=1 SV=1	37	2	C	UR	391.787	391.787	347.534	783.575	8.6354	527.708	527.708	499.974	1055.42	11.6312	474.281	474.281	468.128	948.563	10.4537	463.453	463.453	344.896	926.906	10.215	290.636	290.636	129.234	581.273	6.40593	456.981	456.981	295.316	913.963	10.0723	894.557	894.557	932.876	1789.11	19.717	512.798	512.798	496.499	1025.6	11.3026	524.787	524.787	520.198
sp|P9WIT7|PYRB_MYCTU	pyrB	Aspartate carbamoyltransferase OS=Mycobacterium tuberculosis (strain ATCC 25618 / H37Rv) OX=83332 GN=pyrB PE=1 SV=1	38	14	C	UR	165.148	212.823	130.047	2979.52	10.4281	160.661	198.269	124.859	2775.77	9.71498	160.636	229.02	180.79	3206.27	11.2217	187.887	242.977	155.642	3401.67	11.9056	170.242	256.998	205.656	3597.97	12.5926	157.479	257.111	248.341	3599.56	12.5982	160.1	238.09	191.946	3333.27	11.6662	154.38	211.191	171.676	2956.68	10.3481	141.503	194.381	146.303
sp|P9WQB1|DHA_MYCTU	ald	Alanine dehydrogenase OS=Mycobacterium tuberculosis (strain ATCC 25618 / H37Rv) OX=83332 GN=ald PE=1 SV=1	39	5	C	UR	128.373	129.511	73.8599	647.554	11.2779	88.4114	108.277	61.5092	541.384	9.42885	112.893	122.76	67.3287	613.799	10.6901	179.501	145.749	83.1394	728.746	12.692	127.147	128.595	79.2526	642.973	11.1981	116.508	127.952	79.7883	639.761	11.1422	152.891	135.004	87.2454	675.02	11.7563	99.0763	123.519	92.4006	617.594	10.7561	108.877	126.99	93.5407
tr|P96277|P96277_MYCTU	Rv0431	Tuberculin related peptide OS=Mycobacterium tuberculosis (strain ATCC 25618 / H37Rv) OX=83332 GN=Rv0431 PE=1 SV=2	40	30	C	UR	54.2245	100.67	112.857	3020.11	10.5606	48.8079	89.5716	99.8234	2687.15	9.39628	50.2334	104.62	118.917	3138.6	10.9749	73.79	134.043	137.734	4021.3	14.0615	57.3882	137.887	189.104	4136.62	14.4647	48.5885	128.59	184.044	3857.69	13.4894	67.8456	88.1004	65.4635	2643.01	9.24194	40.832	79.5006	94.9085	2385.02	8.3398	41.358	90.2837	110.867
tr|I6XF52|I6XF52_MYCTU	Rv2721c	Possible conserved transmembrane alanine and glycine rich protein OS=Mycobacterium tuberculosis (strain ATCC 25618 / H37Rv) OX=83332 GN=Rv2721c PE=1 SV=1	41	26	C	UR	154.392	198.936	162.676	5172.33	9.85538	181.093	246.427	227.085	6407.11	12.2081	182.294	227.571	195.082	5916.84	11.274	199.915	226.967	163.046	5901.15	11.2441	142.316	182.45	137.106	4743.7	9.03867	161.861	222.562	195.775	5786.61	11.0258	182.175	191.56	142.995	4980.55	9.48996	188.885	260.885	249.025	6783	12.9244	184.099	261.192	249.347
sp|P9WIE5|KATG_MYCTU	katG	Catalase-peroxidase OS=Mycobacterium tuberculosis (strain ATCC 25618 / H37Rv) OX=83332 GN=katG PE=1 SV=1	42	88	C	UR	149.648	256.591	335.871	22580	11.3261	126.954	261.706	375.907	23030.1	11.5518	144.881	253.209	337.209	22282.4	11.1768	155.714	225.942	245.221	19882.9	9.97321	153.156	290.499	445.798	25563.9	12.8228	131.188	243.535	328.618	21431	10.7497	130.176	220.829	283.375	19432.9	9.74749	130.166	266.45	388.383	23447.6	11.7612	125.989	246.732	345.458
sp|P9WHD1|RL18_MYCTU	rplR	50S ribosomal protein L18 OS=Mycobacterium tuberculosis (strain ATCC 25618 / H37Rv) OX=83332 GN=rplR PE=1 SV=1	43	1	C	UR	416.974	416.974	0	416.974	13.2784	327.575	327.575	0	327.575	10.4315	284.531	284.531	0	284.531	9.06079	249.408	249.408	0	249.408	7.94231	197.095	197.095	0	197.095	6.27641	238.437	238.437	0	238.437	7.59294	614.772	614.772	0	614.772	19.5772	454.018	454.018	0	454.018	14.4581	357.432	357.432	0
sp|I6Y3T7|LTP2_MYCTU	ltp2	17-hydroxy-3-oxo-4-pregnene-20-carboxyl-CoA lyase OS=Mycobacterium tuberculosis (strain ATCC 25618 / H37Rv) OX=83332 GN=ltp2 PE=1 SV=1	44	1	C	UR	99.6003	99.6003	0	99.6003	9.28106	117.047	117.047	0	117.047	10.9068	99.2816	99.2816	0	99.2816	9.25137	258.552	258.552	0	258.552	24.0927	119.983	119.983	0	119.983	11.1803	81.7368	81.7368	0	81.7368	7.61648	168.734	168.734	0	168.734	15.7231	57.3326	57.3326	0	57.3326	5.34243	70.8893	70.8893	0
sp|P9WHE7|RL10_MYCTU	rplJ	50S ribosomal protein L10 OS=Mycobacterium tuberculosis (strain ATCC 25618 / H37Rv) OX=83332 GN=rplJ PE=1 SV=1	45	5	C	UR	258.514	252.394	78.9389	1261.97	12.6844	194.092	209.095	63.3428	1045.47	10.5083	197.24	198.178	49.6513	990.891	9.95973	259.061	252.395	90.9498	1261.97	12.6845	155.161	193.965	88.3061	969.824	9.74798	146.614	213.534	115.309	1067.67	10.7315	259.669	280.151	83.4445	1400.76	14.0794	196.418	207.049	54.365	1035.24	10.4055	176.142	183.035	55.4902
sp|P9WGP3|SECA2_MYCTU	secA2	Protein translocase subunit SecA 2 OS=Mycobacterium tuberculosis (strain ATCC 25618 / H37Rv) OX=83332 GN=secA2 PE=1 SV=1	46	3	C	UR	37.3545	82.6192	90.4327	247.858	9.96757	29.9339	66.6578	77.22	199.973	8.0419	26.3732	66.4495	75.4531	199.348	8.01677	31.9403	129.906	171.065	389.719	15.6725	29.3085	122.21	166.573	366.629	14.744	30.136	134.842	189.928	404.525	16.2679	42.0599	103.709	121.73	311.126	12.5119	40.9631	61.2293	59.8362	183.688	7.38699	31.7411	61.2581	62.8611
sp|P9WG39|ILVG_MYCTU	ilvG	Acetolactate synthase large subunit IlvG OS=Mycobacterium tuberculosis (strain ATCC 25618 / H37Rv) OX=83332 GN=ilvG PE=1 SV=1	47	9	C	UR	84.6081	94.6893	59.2049	852.204	9.4478	80.7804	105.47	77.7308	949.227	10.5234	91.9561	97.9239	52.6886	881.315	9.77053	117.891	130.127	69.9392	1171.15	12.9837	90.9435	111.255	85.3677	1001.29	11.1006	75.238	99.2318	73.9297	893.087	9.90104	124.817	206.543	209.736	1858.89	20.6082	67.2162	78.4051	35.9925	705.646	7.82301	75.4363	78.5918	39.2232
sp|P96831|ACD2_MYCTU	fadE2	Probable acyl-CoA dehydrogenase FadE2 OS=Mycobacterium tuberculosis (strain ATCC 25618 / H37Rv) OX=83332 GN=fadE2 PE=1 SV=4	48	6	C	UR	108.215	189.203	202.589	1135.22	11.7999	108.382	204.527	229.238	1227.16	12.7556	101.207	183.958	193.592	1103.75	11.4728	96.5832	129.37	87.6441	776.218	8.06833	89.7527	127.863	104.822	767.179	7.97437	85.6282	135.573	135.005	813.438	8.45521	128.984	210.848	221.113	1265.09	13.1498	105.956	208.825	241.247	1252.95	13.0237	106.947	213.26	246.509
tr|P96826|P96826_MYCTU	Rv0149	Possible quinone oxidoreductase (NADPH:quinone oxidoreductase) (Zeta-crystallin) OS=Mycobacterium tuberculosis (strain ATCC 25618 / H37Rv) OX=83332 GN=Rv0149 PE=1 SV=1	49	2	C	UR	76.9754	76.9754	26.3153	153.951	9.52128	80.6907	80.6907	39.7869	161.381	9.98083	92.1101	92.1101	35.2812	184.22	11.3933	98.9563	98.9563	9.30125	197.913	12.2402	52.8119	52.8119	8.63852	105.624	6.53243	52.7062	52.7062	15.7553	105.412	6.51937	102.48	102.48	41.9967	204.961	12.6761	120.169	120.169	87.8877	240.337	14.864	131.556	131.556	117.123
sp|P9WKG1|ISPH2_MYCTU	ispH2	4-hydroxy-3-methylbut-2-enyl diphosphate reductase 2 OS=Mycobacterium tuberculosis (strain ATCC 25618 / H37Rv) OX=83332 GN=ispH2 PE=1 SV=1	50	4	C	UR	59.3055	337.101	571.356	1348.41	13.1754	45.2501	308.131	536.804	1232.52	12.0431	56.419	302.527	513.05	1210.11	11.8241	57.7556	218.246	331.295	872.986	8.53003	46.058	228.221	369	912.885	8.91989	40.9773	284.597	499.779	1138.39	11.1233	56.0943	320.356	531.369	1281.42	12.5209	34.9633	287.276	512.968	1149.1	11.228	36.8642	272.11	475.982
sp|P9WFU9|SYK1_MYCTU	lysS1	Lysine--tRNA ligase 1 OS=Mycobacterium tuberculosis (strain ATCC 25618 / H37Rv) OX=83332 GN=lysS1 PE=1 SV=1	51	11	C	UR	148.484	214.898	204.893	2363.88	11.5601	160.585	238.879	231.144	2627.67	12.8501	146.508	232.214	230.598	2554.35	12.4915	131.597	178.923	159.995	1968.15	9.62482	84.2946	123.425	102.115	1357.68	6.63945	90.7548	151.34	148.057	1664.74	8.14107	270.567	240.179	184.806	2641.97	12.92	145.959	246.053	236.802	2706.58	13.236	141.354	233.061	227.52
tr|O05592|O05592_MYCTU	Rv1006	F5/8 type C domain-containing protein OS=Mycobacterium tuberculosis (strain ATCC 25618 / H37Rv) OX=83332 GN=Rv1006 PE=1 SV=1	52	20	C	UR	240.763	285.758	185.46	5715.16	8.57714	170.706	220.143	132.06	4402.85	6.60766	197.251	230.718	141.927	4614.35	6.92508	596.367	729.956	545.7	14599.1	21.9099	561.022	696.449	553.823	13929	20.9042	492.765	558.718	423.028	11174.4	16.7701	179.311	221.658	199.445	4433.16	6.65315	190.147	200.216	125.194	4004.32	6.00956	163.623	188.01	112.772
sp|P9WH79|RL9_MYCTU	rplI	50S ribosomal protein L9 OS=Mycobacterium tuberculosis (strain ATCC 25618 / H37Rv) OX=83332 GN=rplI PE=1 SV=1	53	1	C	UR	114.297	114.297	0	114.297	8.40968	145.525	145.525	0	145.525	10.7074	121.636	121.636	0	121.636	8.94973	160.748	160.748	0	160.748	11.8275	94.3239	94.3239	0	94.3239	6.94014	106.158	106.158	0	106.158	7.81086	232.547	232.547	0	232.547	17.1103	204.557	204.557	0	204.557	15.0508	179.314	179.314	0
sp|P9WG37|KDC_MYCTU	kdc	Alpha-keto-acid decarboxylase OS=Mycobacterium tuberculosis (strain ATCC 25618 / H37Rv) OX=83332 GN=kdc PE=1 SV=1	54	12	C	UR	85.4402	134.38	133.119	1612.56	11.3665	76.2792	140.443	154.276	1685.32	11.8794	95.4431	146.26	135.516	1755.12	12.3713	104.437	140.378	122.757	1684.53	11.8738	86.3193	132.112	126.113	1585.34	11.1746	77.5618	124.07	122.029	1488.84	10.4945	80.7065	115.399	96.4831	1384.78	9.76098	77.9639	121.339	116.555	1456.07	10.2635	70.8241	127.865	115.442
sp|P9WGB5|METZ_MYCTU	metZ	O-succinylhomoserine sulfhydrylase OS=Mycobacterium tuberculosis (strain ATCC 25618 / H37Rv) OX=83332 GN=metZ PE=1 SV=1	55	17	C	UR	272.215	329.416	234.136	5600.07	10.8766	254.587	342.107	245.737	5815.81	11.2956	258.997	325.516	231.136	5533.77	10.7478	299.548	329.738	198.824	5605.55	10.8872	305.467	361.976	262.778	6153.6	11.9516	270.669	372.437	288.285	6331.42	12.297	296.709	331.079	230.944	5628.35	10.9315	289.987	323.768	229.944	5504.05	10.6901	294.088	312.641	227.839
sp|P9WNY1|ALDH_MYCTU	Rv0458	Probable aldehyde dehydrogenase OS=Mycobacterium tuberculosis (strain ATCC 25618 / H37Rv) OX=83332 GN=Rv0458 PE=1 SV=1	56	18	C	UR	168.103	300.14	254.337	5402.52	12.2718	147.717	276.215	239.932	4971.87	11.2936	201.629	333.597	283.455	6004.74	13.6397	184.169	199.656	127.159	3593.81	8.16332	171.038	219.357	166.064	3948.43	8.96884	138.796	230.237	193.949	4144.27	9.41369	150.714	210.275	177.594	3784.95	8.59748	205.557	335.386	294.703	6036.94	13.7129	197.779	340.909	303.634
tr|O53246|O53246_MYCTU	lppY	Probable conserved lipoprotein LppY OS=Mycobacterium tuberculosis (strain ATCC 25618 / H37Rv) OX=83332 GN=lppY PE=1 SV=1	57	10	C	UR	155.449	172.314	101.847	1723.14	11.0739	108.506	126.881	71.8235	1268.81	8.1541	124.05	139.295	70.4696	1392.95	8.95189	252.717	286.652	189.374	2866.52	18.4219	216.178	262.991	177.33	2629.91	16.9013	189.803	233.185	167.146	2331.85	14.9858	109.002	130.405	59.685	1304.05	8.38055	99.7382	103.207	50.9269	1032.07	6.63266	93.8567	101.11	51.4748
tr|I6X9E2|I6X9E2_MYCTU	lpqO	Probable conserved lipoprotein LpqO OS=Mycobacterium tuberculosis (strain ATCC 25618 / H37Rv) OX=83332 GN=lpqO PE=1 SV=1	58	4	C	UR	168.567	215.373	168.917	861.49	10.242	135.794	181.195	152.495	724.782	8.61668	134.85	178.308	144.298	713.231	8.47936	296.296	372.548	276.988	1490.19	17.7164	317.677	368.344	295.811	1473.37	17.5164	246.691	343.314	324.815	1373.25	16.3261	108.216	153.503	121.026	614.011	7.29977	95.0366	152.404	149.518	609.618	7.24753	80.1099	137.858	140.084
tr|O53419|O53419_MYCTU	echA9	Possible enoyl-CoA hydratase EchA9 (Enoyl hydrase) (Unsaturated acyl-CoA hydratase) (Crotonase) OS=Mycobacterium tuberculosis (strain ATCC 25618 / H37Rv) OX=83332 GN=echA9 PE=1 SV=1	59	15	C	UR	103.255	252.512	401.434	3787.67	11.5289	111.408	276.724	462.588	4150.85	12.6343	128.131	268.878	431.414	4033.17	12.2761	145.511	217.16	262.854	3257.4	9.91483	124.615	283.657	446.736	4254.85	12.9509	122.095	299.544	500.765	4493.16	13.6762	100.108	166.887	209.034	2503.31	7.61954	88.2646	190.797	316.418	2861.96	8.71119	89.2115	234.095	408.002
sp|P9WN39|GLN1B_MYCTU	glnA1	Glutamine synthetase OS=Mycobacterium tuberculosis (strain ATCC 25618 / H37Rv) OX=83332 GN=glnA1 PE=1 SV=1	60	75	C	UR	91.3501	216.4	303.701	16230	11.6348	72.4389	187.473	282.482	14060.5	10.0796	82.8677	193.283	263.631	14496.2	10.3919	117.718	212.622	244.148	15946.7	11.4317	91.1967	240.499	339.947	18037.4	12.9305	91.5762	228.167	327.861	17112.5	12.2674	97.7534	213.653	287.955	16024	11.4871	68.6134	195.644	302.68	14673.3	10.5189	67.6956	172.194	255.123
sp|P9WM51|Y1260_MYCTU	Rv1260	Uncharacterized protein Rv1260 OS=Mycobacterium tuberculosis (strain ATCC 25618 / H37Rv) OX=83332 GN=Rv1260 PE=1 SV=1	61	16	C	UR	204.64	323.334	331.095	5173.35	10.7085	209.268	335.043	325.399	5360.69	11.0963	235.646	327.94	302.061	5247.04	10.861	246.398	392.713	542.927	6283.41	13.0063	200.826	363.129	447.547	5810.07	12.0265	196.449	352.787	403.803	5644.6	11.684	271.373	354.466	287.679	5671.46	11.7395	215.98	280.564	231.853	4489.03	9.292	202.827	289.441	259.832
sp|P9WML3|YHI1_MYCTU	Rv0759c	Uncharacterized HIT-like protein Rv0759c OS=Mycobacterium tuberculosis (strain ATCC 25618 / H37Rv) OX=83332 GN=Rv0759c PE=1 SV=1	62	1	C	UR	74.5391	74.5391	0	74.5391	11.7587	63.7647	63.7647	0	63.7647	10.059	68.0298	68.0298	0	68.0298	10.7318	105.543	105.543	0	105.543	16.6496	67.4834	67.4834	0	67.4834	10.6457	67.1361	67.1361	0	67.1361	10.5909	70.9996	70.9996	0	70.9996	11.2004	56.9092	56.9092	0	56.9092	8.97756	59.5005	59.5005	0
tr|I6X7F2|I6X7F2_MYCTU	Rv3483c	Possible exported protein OS=Mycobacterium tuberculosis (strain ATCC 25618 / H37Rv) OX=83332 GN=Rv3483c PE=1 SV=1	63	1	C	UR	113.309	113.309	0	113.309	9.92983	110.009	110.009	0	110.009	9.64056	136.428	136.428	0	136.428	11.9559	201.028	201.028	0	201.028	17.617	88.4467	88.4467	0	88.4467	7.75099	79.079	79.079	0	79.079	6.93006	104.759	104.759	0	104.759	9.18048	145.186	145.186	0	145.186	12.7234	162.857	162.857	0
sp|P9WKJ5|ILVD_MYCTU	ilvD	Dihydroxy-acid dehydratase OS=Mycobacterium tuberculosis (strain ATCC 25618 / H37Rv) OX=83332 GN=ilvD PE=1 SV=1	64	18	C	UR	167.43	257.932	240.17	4642.77	12.0002	178.029	273.552	263.083	4923.93	12.727	164.386	280.4	273.305	5047.2	13.0456	152.643	167.58	121.086	3016.44	7.79665	128.15	176.306	151.015	3173.51	8.20263	111.016	190.896	179.296	3436.14	8.88144	135.58	237.114	215.619	4268.06	11.0317	147.29	289.96	291.826	5219.29	13.4904	129.841	275.647	281.179
tr|O53422|O53422_MYCTU	fadA3	Probable beta-ketoacyl CoA thiolase FadA3 OS=Mycobacterium tuberculosis (strain ATCC 25618 / H37Rv) OX=83332 GN=fadA3 PE=1 SV=1	65	47	C	UR	109.979	180.311	232.727	8474.61	12.0348	90.4802	175.568	269.089	8251.72	11.7183	92.2851	179.441	248.001	8433.72	11.9767	129.157	163.163	138.011	7668.68	10.8903	101.427	166.808	184.689	7839.98	11.1335	99.6817	156.981	190.977	7378.1	10.4776	111.217	163.336	203.239	7676.81	10.9018	70.0053	163.182	276.149	7669.55	10.8915	84.4507	149.457	243.833
sp|P9WJD9|ESPB_MYCTU	espB	ESX-1 secretion-associated protein EspB OS=Mycobacterium tuberculosis (strain ATCC 25618 / H37Rv) OX=83332 GN=espB PE=1 SV=1	67	27	C	UR	185.01	400.796	441.5	10821.5	11.3175	185.583	417.213	499.904	11264.8	11.7811	200.822	453.043	533.14	12232.2	12.7928	200.783	450.192	506.628	12155.2	12.7123	190.036	446.791	538.562	12063.4	12.6163	163.002	408.574	478.45	11031.5	11.5371	152.44	286.375	258.312	7732.12	8.08653	157.052	323.901	385.984	8745.33	9.14619	166.932	354.495	434.867
tr|O06237|O06237_MYCTU	lppL	Probable conserved lipoprotein LppL OS=Mycobacterium tuberculosis (strain ATCC 25618 / H37Rv) OX=83332 GN=lppL PE=1 SV=1	68	7	C	UR	193.191	210.023	123.536	1470.16	10.4395	172.316	222.581	181.963	1558.07	11.0637	210.983	242.161	166.853	1695.13	12.0369	188.489	187.242	51.5581	1310.7	9.30712	167.866	195.987	111.847	1371.91	9.74178	161.167	208.109	159.713	1456.76	10.3443	228.961	261.141	178.413	1827.99	12.9804	175.892	242.357	212.807	1696.5	12.0467	173.388	242.216	221.33
sp|P9WMJ9|DNAK_MYCTU	dnaK	Chaperone protein DnaK OS=Mycobacterium tuberculosis (strain ATCC 25618 / H37Rv) OX=83332 GN=dnaK PE=1 SV=1	69	72	C	UR	162.344	354.976	434.891	25558.3	10.676	165.261	422.16	603.64	30395.5	12.6965	154.61	364.244	471.516	26225.5	10.9547	187.748	331.282	371.269	23852.3	9.96334	129.875	305.109	376.346	21967.9	9.17622	121.684	310.04	397.999	22322.9	9.3245	158.005	397.467	564.693	28617.6	11.9539	136.732	400.129	594.272	28809.3	12.0339	154.682	439.597	619.545
##tr|O53622|O53622_MYCTU	##Rv0077c	####Probable oxidoreductase OS=Mycobacterium tuberculosis (strain ATCC 25618 / H37Rv) OX=83332 GN=Rv0077c PE=1 SV=3	70	1	C	UR	31.4139	31.4139	0	31.4139	7.22248	43.7266	43.7266	0	43.7266	10.0533	34.9799	34.9799	0	34.9799	8.04233	86.2983	86.2983	0	86.2983	19.8411	79.5967	79.5967	0	79.5967	18.3003	61.545	61.545	0	61.545	14.15	31.8239	31.8239	0	31.8239	7.31674	34.3631	34.3631	0	34.3631	7.90052	31.1994	31.1994	0
sp|P9WN51|GCST_MYCTU	gcvT	Aminomethyltransferase OS=Mycobacterium tuberculosis (strain ATCC 25618 / H37Rv) OX=83332 GN=gcvT PE=1 SV=1	71	7	C	UR	565.584	630.449	616.606	4413.14	11.8327	479.508	655.278	669.915	4586.95	12.2987	540.708	595.866	543.391	4171.06	11.1836	446.972	492.256	381.386	3445.79	9.23899	692.412	688.306	629.453	4818.14	12.9186	571.97	660.569	640.839	4623.98	12.398	441.011	520.8	494.795	3645.6	9.77472	308.276	541.728	562.423	3792.1	10.1675	316.119	542.773	544.427
sp|P9WG67|THIO_MYCTU	trxA	Thioredoxin OS=Mycobacterium tuberculosis (strain ATCC 25618 / H37Rv) OX=83332 GN=trxA PE=1 SV=1	72	19	C	UR	137.778	366.683	576.847	6966.98	13.0553	90.4195	294.633	494.014	5598.03	10.4901	125.435	328.664	488.426	6244.62	11.7017	173.383	358.655	463.132	6814.44	12.7695	174.584	377.458	573.617	7171.71	13.4389	159.98	404.19	662.894	7679.61	14.3907	99.1644	223.05	319.25	4237.94	7.94141	79.7938	209.721	335.669	3984.7	7.46687	106.263	245.637	401.582
sp|P9WHC5|RL20_MYCTU	rplT	50S ribosomal protein L20 OS=Mycobacterium tuberculosis (strain ATCC 25618 / H37Rv) OX=83332 GN=rplT PE=1 SV=1	73	1	C	UR	132.511	132.511	0	132.511	12.4008	119.324	119.324	0	119.324	11.1668	117.633	117.633	0	117.633	11.0086	151.243	151.243	0	151.243	14.1539	104.96	104.96	0	104.96	9.82251	101.596	101.596	0	101.596	9.50773	139.215	139.215	0	139.215	13.0283	104.534	104.534	0	104.534	9.78265	97.5466	97.5466	0
sp|P9WJR1|MOAE2_MYCTU	moaE2	Molybdopterin synthase catalytic subunit 2 OS=Mycobacterium tuberculosis (strain ATCC 25618 / H37Rv) OX=83332 GN=moaE2 PE=1 SV=1	74	4	C	UR	74.6052	109.132	107.24	436.528	10.5291	74.425	101.337	91.7501	405.348	9.77706	73.0493	107.949	103.769	431.796	10.415	124.952	172.081	159.913	688.323	16.6025	99.02	133.407	132.929	533.628	12.8712	92.8007	123	115.237	492	11.8671	79.6995	101.504	86.883	406.015	9.79314	64.5501	90.4667	87.6525	361.867	8.72828	68.2249	97.6015	96.9944
sp|P9WHF9|THTR_MYCTU	cysA2	Putative thiosulfate sulfurtransferase OS=Mycobacterium tuberculosis (strain ATCC 25618 / H37Rv) OX=83332 GN=cysA2 PE=1 SV=1	76	42	C	UR	263.654	539.629	710.117	22664.4	12.7514	195.374	435.133	559.209	18275.6	10.2822	253.255	500.664	618.252	21027.9	11.8307	239.288	502.845	607.24	21119.5	11.8822	307.83	687.608	890.463	28879.6	16.2482	249.997	538.977	695.575	22637	12.736	142.6	223.336	240.398	9380.11	5.27743	176.441	351.285	435.874	14754	8.30087	203.914	452.427	574.134
sp|P9WNX9|GABD1_MYCTU	gabD1	Succinate-semialdehyde dehydrogenase [NADP(+)] 1 OS=Mycobacterium tuberculosis (strain ATCC 25618 / H37Rv) OX=83332 GN=gabD1 PE=1 SV=1	77	21	C	UR	102.599	139.251	116.655	2924.26	11.3024	100.588	131.477	129.169	2761.02	10.6715	111.375	143.862	121.259	3021.1	11.6766	130.565	145.148	82.9676	3048.1	11.781	109.25	138.49	110.838	2908.28	11.2406	104.345	132.032	111.615	2772.68	10.7165	131.269	148.074	101.351	3109.55	12.0185	92.266	130.267	127.806	2735.61	10.5732	85.5822	123.447	116.695
sp|P9WH31|RS6_MYCTU	rpsF	30S ribosomal protein S6 OS=Mycobacterium tuberculosis (strain ATCC 25618 / H37Rv) OX=83332 GN=rpsF PE=1 SV=1	78	3	C	UR	260.417	256.649	76.5784	769.948	7.27144	461.82	425.404	205.245	1276.21	12.0526	411.872	383.149	169.102	1149.45	10.8555	151.474	151.599	62.384	454.798	4.29515	173.184	159.547	24.3151	478.642	4.52033	223.147	206.222	39.0181	618.665	5.84272	531.389	479.962	215.16	1439.89	13.5984	721.713	683.367	395.68	2050.1	19.3613	866.668	783.651	470.929
sp|P9WJK1|NADA_MYCTU	nadA	Quinolinate synthase OS=Mycobacterium tuberculosis (strain ATCC 25618 / H37Rv) OX=83332 GN=nadA PE=1 SV=1	79	9	C	UR	95.0153	223.346	195.099	2010.11	12.2358	75.8766	238.952	223.322	2150.56	13.0907	99.1021	233.73	200.506	2103.57	12.8047	134.951	172.03	114.776	1548.27	9.42451	66.4195	160.307	135.1	1442.77	8.78228	64.3124	168.986	149.961	1520.87	9.25773	96.8534	193.874	158.332	1744.86	10.6212	70.5744	223.988	209.054	2015.89	12.271	77.1528	210.137	188.422
sp|P9WFC9|Y1636_MYCTU	Rv1636	Universal stress protein Rv1636 OS=Mycobacterium tuberculosis (strain ATCC 25618 / H37Rv) OX=83332 GN=Rv1636 PE=1 SV=1	80	18	C	UR	102.232	112.984	66.0808	2033.71	6.40292	136.937	175.117	147.629	3152.1	9.92405	149.973	185.894	150.852	3346.09	10.5348	116.453	133.839	68.9429	2409.1	7.58481	68.6041	85.3619	56.2911	1536.51	4.83755	65.6845	93.5071	73.2011	1683.13	5.29915	222.804	242.493	197.995	4364.87	13.7423	276.102	323.678	327.045	5826.2	18.3432	293.954	411.694	427.606
sp|P9WHH9|DLDH_MYCTU	lpdC	Dihydrolipoyl dehydrogenase OS=Mycobacterium tuberculosis (strain ATCC 25618 / H37Rv) OX=83332 GN=lpdC PE=1 SV=1	81	45	C	UR	130.618	268.976	359.867	12103.9	11.4054	107.741	257.695	324.961	11596.3	10.927	133.212	243.552	292.469	10959.8	10.3273	153.789	245.981	270.398	11069.2	10.4303	142.824	295.993	373.987	13319.7	12.551	130.585	293.377	359.254	13202	12.44	150.457	247.628	255.288	11143.3	10.5002	113.898	267.768	313.154	12049.6	11.3542	94.7317	237.356	273.02
tr|O53531|O53531_MYCTU	Rv2257c	Conserved protein OS=Mycobacterium tuberculosis (strain ATCC 25618 / H37Rv) OX=83332 GN=Rv2257c PE=1 SV=1	82	5	C	UR	45.9861	93.5365	75.8189	467.682	10.1492	47.8152	92.7839	72.8746	463.919	10.0675	50.064	96.5629	80.5054	482.815	10.4776	93.8653	162.233	128.96	811.166	17.6032	59.8769	118.79	100.541	593.949	12.8893	50.1725	109.434	90.7452	547.169	11.8741	61.2752	96.9597	64.4557	484.798	10.5206	49.6202	73.7665	53.1966	368.832	8.00405	50.7144	77.5483	44.3805
sp|P9WG25|TKT_MYCTU	tkt	Transketolase OS=Mycobacterium tuberculosis (strain ATCC 25618 / H37Rv) OX=83332 GN=tkt PE=1 SV=1	83	41	C	UR	147.676	212.65	177.338	8718.63	11.1139	162.96	213.294	185.63	8745.06	11.1475	155.116	216.685	182.649	8884.07	11.3248	166.354	190.963	132.05	7829.48	9.98044	174.014	222.254	185.294	9112.42	11.6158	164.321	215.907	188.835	8852.2	11.2841	148.105	207.368	175.72	8502.1	10.8378	132.347	218.778	208.003	8969.89	11.4341	129.749	215.474	196.487
tr|O33249|O33249_MYCTU	Rv2114	Conserved protein OS=Mycobacterium tuberculosis (strain ATCC 25618 / H37Rv) OX=83332 GN=Rv2114 PE=1 SV=3	84	2	C	UR	192.389	192.389	108.373	384.777	10.5684	227.391	227.391	103.605	454.781	12.4912	234.749	234.749	106.741	469.498	12.8954	161.64	161.64	138.232	323.28	8.87931	142.473	142.473	88.622	284.947	7.82644	177.507	177.507	77.4436	355.014	9.75093	177.35	177.35	91.6202	354.7	9.7423	221.955	221.955	77.6159	443.909	12.1925	284.958	284.958	84.3541
sp|I6X486|PE25_MYCTU	PE25	PE-PGRS family protein PE25 OS=Mycobacterium tuberculosis (strain ATCC 25618 / H37Rv) OX=83332 GN=PE25 PE=1 SV=1	85	2	C	UR	92.2911	92.2911	31.4497	184.582	9.44345	191.385	191.385	77.89	382.77	19.583	145.659	145.659	72.3397	291.318	14.9042	158.189	158.189	82.4939	316.377	16.1862	105.834	105.834	58.1377	211.668	10.8292	108.874	108.874	42.0938	217.747	11.1402	67.8196	67.8196	20.2998	135.639	6.93947	54.9829	54.9829	21.8031	109.966	5.62598	52.2696	52.2696	17.6344
sp|O53193|TRLR_MYCTU	Rv2466c	Thioredoxin-like reductase Rv2466c OS=Mycobacterium tuberculosis (strain ATCC 25618 / H37Rv) OX=83332 GN=Rv2466c PE=1 SV=1	86	3	C	UR	419.136	480.516	294.089	1441.55	10.8082	533.252	620.093	381.395	1860.28	13.9477	533.766	618.494	368.166	1855.48	13.9117	391.541	451.358	274.421	1354.07	10.1523	470.378	576.644	401.545	1729.93	12.9704	568.785	597.869	399.738	1793.61	13.4478	352.956	350.004	173.454	1050.01	7.87259	356.121	332.056	179.909	996.168	7.4689	426.87	418.819	246.821
tr|I6X831|I6X831_MYCTU	Rv3688c	Conserved protein OS=Mycobacterium tuberculosis (strain ATCC 25618 / H37Rv) OX=83332 GN=Rv3688c PE=1 SV=1	87	6	C	UR	532.763	458.365	275.969	2750.19	8.88133	739.009	642.674	398.878	3856.05	12.4525	639.622	572.677	350.115	3436.06	11.0963	373.35	358.804	223.101	2152.82	6.95223	370.291	324.745	185.9	1948.47	6.29231	454.976	411.147	250.237	2466.88	7.96644	989.054	852.611	512.081	5115.66	16.5203	870.535	783.321	462.94	4699.92	15.1777	855.649	756.646	457.956
sp|P9WGU9|LPQY_MYCTU	lpqY	Trehalose-binding lipoprotein LpqY OS=Mycobacterium tuberculosis (strain ATCC 25618 / H37Rv) OX=83332 GN=lpqY PE=1 SV=1	88	13	C	UR	109.291	162.206	153.16	2108.68	9.03379	172.743	230.305	245.981	2993.96	12.8264	149.982	243.48	265.106	3165.24	13.5602	132.213	156.214	110.278	2030.78	8.70006	93.0989	117.332	88.9697	1525.31	6.53461	131.412	191.25	192.935	2486.24	10.6513	134.392	233.773	233.964	3039.05	13.0196	140.657	240.751	263.189	3129.77	13.4082	184.669	220.236	222.831
sp|P9WNG9|ETFA_MYCTU	etfA	Electron transfer flavoprotein subunit alpha OS=Mycobacterium tuberculosis (strain ATCC 25618 / H37Rv) OX=83332 GN=etfA PE=1 SV=1	89	34	C	UR	74.1441	172.314	240.531	5858.67	9.1656	77.8131	206.53	310.278	7022.02	10.9856	82.7062	195.865	273.028	6659.42	10.4183	102.123	158.196	173.118	5378.65	8.41464	93.1273	192.026	251.222	6528.89	10.2141	83.5969	209.65	293.541	7128.1	11.1516	80.6264	193.57	259.589	6581.38	10.2962	89.7343	252.054	376.055	8569.84	13.4071	103.126	299.799	457.396
sp|P9WFK9|Y566_MYCTU	Rv0566c	UPF0234 protein Rv0566c OS=Mycobacterium tuberculosis (strain ATCC 25618 / H37Rv) OX=83332 GN=Rv0566c PE=1 SV=1	90	10	C	UR	141.316	172.833	145.21	1728.33	10.7593	134.807	174.588	157.636	1745.88	10.8685	129.843	162.835	126.326	1628.35	10.1369	162.126	189.511	107.081	1895.11	11.7975	121.515	149.144	111.766	1491.44	9.28459	127.623	147.505	113.706	1475.05	9.18257	176.701	228.869	212.634	2288.69	14.2477	159.104	194.782	179.161	1947.82	12.1256	144.951	186.295	171.186
sp|P9WG55|TIG_MYCTU	tig	Trigger factor OS=Mycobacterium tuberculosis (strain ATCC 25618 / H37Rv) OX=83332 GN=tig PE=1 SV=1	91	24	C	UR	98.5194	134.944	141.011	3238.66	9.22308	112.886	184.372	219.724	4424.94	12.6014	109.689	167.394	168.897	4017.46	11.4409	106.421	235.741	334.416	5657.79	16.1123	77.4766	116.092	102.457	2786.2	7.93455	75.9273	131.955	147.499	3166.93	9.0188	121.797	175.312	201.701	4207.48	11.9821	100.123	162.214	229.822	3893.14	11.0869	95.3492	155.091	211.436
sp|P9WFV1|SYL_MYCTU	leuS	Leucine--tRNA ligase OS=Mycobacterium tuberculosis (strain ATCC 25618 / H37Rv) OX=83332 GN=leuS PE=1 SV=1	92	20	C	UR	84.026	136.9	120.976	2738.01	9.1546	119.778	211.64	211.279	4232.8	14.1525	119.958	180.188	160.661	3603.77	12.0493	65.7971	84.7131	62.8336	1694.26	5.66481	61.7773	71.0242	48.6468	1420.48	4.74943	58.3785	81.3924	64.0508	1627.85	5.44275	150.646	227.185	194.483	4543.7	15.192	169.036	252.189	230.774	5043.78	16.864	167.37	250.195	231.176
tr|P95197|P95197_MYCTU	purT	Probable phosphoribosylglycinamide formyltransferase 2 PurT (GART 2) (Gar transformylase 2) (5'-phosphoribosylglycinamide transformylase 2) (Formate-dependent gar transformylase) OS=Mycobacterium tuberculosis (strain ATCC 25618 / H37Rv) OX=83332 GN=purT PE=1 SV=2	93	6	C	UR	157.243	190.833	124.878	1145	12.024	99.579	167.547	144.103	1005.28	10.5568	105.728	177.882	156.039	1067.29	11.208	141.595	159.653	71.5037	957.92	10.0594	111.49	148.783	84.2478	892.698	9.37452	105.616	182.57	139.854	1095.42	11.5034	120.603	176.416	136.776	1058.49	11.1156	115.426	185.225	178.92	1111.35	11.6706	115.055	198.192	191.258
tr|I6X8S7|I6X8S7_MYCTU	Rv0223c	Probable aldehyde dehydrogenase OS=Mycobacterium tuberculosis (strain ATCC 25618 / H37Rv) OX=83332 GN=Rv0223c PE=1 SV=1	94	1	C	UR	43.8597	43.8597	0	43.8597	18.7279	19.1384	19.1384	0	19.1384	8.17203	14.8661	14.8661	0	14.8661	6.34776	24.7418	24.7418	0	24.7418	10.5647	32.2272	32.2272	0	32.2272	13.7608	23.0209	23.0209	0	23.0209	9.8298	25.1808	25.1808	0	25.1808	10.7521	25.0757	25.0757	0	25.0757	10.7072	26.0839	26.0839	0
tr|O53291|O53291_MYCTU	fecB	Probable FEIII-dicitrate-binding periplasmic lipoprotein FecB OS=Mycobacterium tuberculosis (strain ATCC 25618 / H37Rv) OX=83332 GN=fecB PE=1 SV=1	95	4	C	UR	106.17	110.893	28.9326	443.571	10.4467	111.051	111.189	18.9529	444.754	10.4746	109.739	112.798	35.2656	451.194	10.6263	142.545	144.774	29.3372	579.098	13.6386	117.229	119.101	24.1049	476.402	11.22	114.442	110.42	17.9118	441.68	10.4022	136.735	138.956	34.4195	555.825	13.0905	94.9876	101.732	26.655	406.926	9.5837	104.832	111.643	24.669
tr|O05777|O05777_MYCTU	Rv3099c	Conserved protein OS=Mycobacterium tuberculosis (strain ATCC 25618 / H37Rv) OX=83332 GN=Rv3099c PE=1 SV=1	96	4	C	UR	106.922	99.692	65.1769	398.768	10.4243	135.396	120.488	68.519	481.952	12.5988	125.505	118.282	78.8061	473.129	12.3682	117.139	114.807	79.3138	459.23	12.0048	107.268	101.607	67.4462	406.428	10.6246	95.2594	79.9337	51.8502	319.735	8.35828	86.5338	110.197	101.011	440.789	11.5228	106.825	106.231	72.0349	424.924	11.1081	113.908	105.103	67.2546
sp|P9WHU7|P5CR_MYCTU	proC	Pyrroline-5-carboxylate reductase OS=Mycobacterium tuberculosis (strain ATCC 25618 / H37Rv) OX=83332 GN=proC PE=1 SV=1	97	4	C	UR	151.079	145.504	37.0306	582.016	10.096	142.932	151.623	46.2849	606.494	10.5206	182.116	183.257	47.3785	733.027	12.7155	107.731	143.912	77.17	575.647	9.98549	117.893	129.911	51.3852	519.643	9.01402	144.027	151.621	55.6979	606.484	10.5204	204.686	185.23	48.8957	740.92	12.8524	138.059	173.863	97.3048	695.45	12.0637	127.606	176.287	104.599
sp|O53580|FAA32_MYCTU	fadD32	Long-chain-fatty-acid--AMP ligase FadD32 OS=Mycobacterium tuberculosis (strain ATCC 25618 / H37Rv) OX=83332 GN=fadD32 PE=1 SV=1	98	18	C	UR	158.906	178.206	99.3318	3207.72	15.8926	113.915	115.376	58.3746	2076.76	10.2893	107.581	108.021	52.407	1944.38	9.63344	139.74	145.721	69.5721	2622.97	12.9955	96.7078	99.5768	60.7322	1792.38	8.88036	81.7831	91.5255	54.9117	1647.46	8.16233	154.079	162.173	94.4905	2919.11	14.4627	103.623	116.821	61.0328	2102.77	10.4182	97.4648	103.896	51.248
sp|P9WMU1|WAG31_MYCTU	wag31	Cell wall synthesis protein Wag31 OS=Mycobacterium tuberculosis (strain ATCC 25618 / H37Rv) OX=83332 GN=wag31 PE=1 SV=1	99	22	C	UR	179.415	263.754	268.175	5802.59	9.7296	192.461	344.888	379.887	7587.53	12.7225	199.602	329.33	342.875	7245.27	12.1486	193.609	236.481	189.791	5202.58	8.72353	143.663	183.79	161.379	4043.38	6.77981	151.005	245.709	239.844	5405.6	9.06395	173.171	281.664	318.419	6196.61	10.3903	236.541	426.884	486.741	9391.45	15.7473	251.371	398.341	441.205
tr|I6Y8B5|I6Y8B5_MYCTU	echA3	Probable enoyl-CoA hydratase EchA3 (Enoyl hydrase) (Unsaturated acyl-CoA hydratase) (Crotonase) OS=Mycobacterium tuberculosis (strain ATCC 25618 / H37Rv) OX=83332 GN=echA3 PE=1 SV=1	100	22	C	UR	237.344	293.485	247.229	6456.67	11.6676	222.753	270.079	237.117	5941.73	10.7371	231.732	231.159	186.087	5085.5	9.18981	163.269	212.346	166.062	4671.62	8.44191	243.961	291.328	242.772	6409.22	11.5819	293.839	346.339	301.788	7619.45	13.7688	312.774	343.603	286.523	7559.26	13.66	213.059	250.628	213.347	5513.82	9.96381	246.561	276.418	230.942
sp|P9WQP5|6PGL_MYCTU	pgl	6-phosphogluconolactonase OS=Mycobacterium tuberculosis (strain ATCC 25618 / H37Rv) OX=83332 GN=pgl PE=1 SV=1	101	4	C	UR	62.2338	72.7505	59.5915	291.002	10.3182	69.0166	72.5227	59.7131	290.091	10.2859	75.5512	82.9758	67.6815	331.903	11.7684	64.2771	98.6562	107.542	394.625	13.9924	74.3904	89.5953	74.3435	358.381	12.7073	70.4095	89.3752	74.4592	357.501	12.6761	51.6801	58.9355	51.6874	235.742	8.3588	52.867	58.263	46.8063	233.052	8.26343	76.9222	81.997	71.986
sp|P9WNN1|EFTU_MYCTU	tuf	Elongation factor Tu OS=Mycobacterium tuberculosis (strain ATCC 25618 / H37Rv) OX=83332 GN=tuf PE=1 SV=1	102	32	C	UR	128.016	286.264	333.583	9160.43	14.6038	96.1492	219.848	256.996	7035.14	11.2156	86.281	174.987	183.037	5599.57	8.92695	126.665	169.539	152.664	5425.24	8.64903	84.0345	127.538	129.318	4081.21	6.50634	75.4678	132.498	133.366	4239.93	6.75939	142.037	346.903	411.009	11100.9	17.6973	111.532	278.951	327.705	8926.42	14.2307	101.676	223.679	247.462
sp|P9WJD1|ESPF_MYCTU	espF	ESX-1 secretion-associated protein EspF OS=Mycobacterium tuberculosis (strain ATCC 25618 / H37Rv) OX=83332 GN=espF PE=1 SV=1	103	5	C	UR	175.914	150.506	58.0212	752.53	6.99539	220.842	234.531	148.597	1172.66	10.9008	217.472	233.067	113.775	1165.33	10.8327	257.157	258.956	88.1712	1294.78	12.0361	115.114	121.381	49.8878	606.907	5.64171	147.501	184.275	94.2879	921.376	8.56495	278.099	385.885	271.433	1929.43	17.9356	241.735	305.13	195.81	1525.65	14.1822	236.995	277.77	179.387
sp|P9WKF5|KAD_MYCTU	adk	Adenylate kinase OS=Mycobacterium tuberculosis (strain ATCC 25618 / H37Rv) OX=83332 GN=adk PE=1 SV=1	104	20	C	UR	93.8957	151.879	129.233	3037.59	7.77562	165.513	263.781	287.719	5275.63	13.5046	173.347	272.599	282.357	5451.98	13.956	112.027	122.272	66.821	2445.45	6.25986	73.2688	96.5966	75.178	1931.93	4.94537	68.4656	109.652	91.9765	2193.04	5.61374	143.556	229.948	225.511	4598.95	11.7724	177.449	304.443	349.677	6088.85	15.5863	213.218	402.104	471.39
sp|P9WNK5|ESXB_MYCTU	esxB	ESAT-6-like protein EsxB OS=Mycobacterium tuberculosis (strain ATCC 25618 / H37Rv) OX=83332 GN=esxB PE=1 SV=1	105	15	C	UR	239.881	405.18	467.747	6077.7	12.2755	213.866	366.885	463.165	5503.27	11.1153	293.905	404.909	440.522	6073.64	12.2673	351.366	449.64	492.398	6744.6	13.6224	305.191	391.744	479.51	5876.17	11.8684	182.615	330.036	414.085	4950.53	9.99886	219.531	348.403	412.058	5226.05	10.5553	233.27	336.218	398.96	5043.27	10.1862	177.755	267.717	302.804
sp|P9WKW7|Y3788_MYCTU	Rv3788	Uncharacterized protein Rv3788 OS=Mycobacterium tuberculosis (strain ATCC 25618 / H37Rv) OX=83332 GN=Rv3788 PE=1 SV=1	106	1	C	UR	13.6965	13.6965	0	13.6965	4.24483	39.708	39.708	0	39.708	12.3063	37.7638	37.7638	0	37.7638	11.7038	3.11021	3.11021	0	3.11021	0.963919	5.51305	5.51305	0	5.51305	1.70861	11.0514	11.0514	0	11.0514	3.42504	36.7795	36.7795	0	36.7795	11.3987	75.3396	75.3396	0	75.3396	23.3493	99.7013	99.7013	0
tr|P71898|P71898_MYCTU	Rv2314c	Conserved protein OS=Mycobacterium tuberculosis (strain ATCC 25618 / H37Rv) OX=83332 GN=Rv2314c PE=1 SV=1	107	13	C	UR	212.56	219.925	146.414	2859.02	10.8942	206.525	220.983	153.147	2872.78	10.9466	225.693	231.341	151.763	3007.43	11.4597	224.45	236.546	130.563	3075.09	11.7175	202.335	229.492	148.547	2983.4	11.3681	234.561	237.497	151.598	3087.46	11.7646	201.815	211.327	127.021	2747.25	10.4683	213.105	214.27	152.732	2785.51	10.6141	203.92	217.354	150.968
sp|P9WJA9|GARA_MYCTU	garA	Glycogen accumulation regulator GarA OS=Mycobacterium tuberculosis (strain ATCC 25618 / H37Rv) OX=83332 GN=garA PE=1 SV=1	108	29	C	UR	105.108	173.967	274.185	5045.05	11.4545	89.315	142.213	221.246	4124.17	9.36373	90.7661	155.893	231.754	4520.91	10.2645	161.382	252.613	375.507	7325.78	16.6328	134.251	249.703	449.697	7241.38	16.4412	115.107	208.436	356.843	6044.63	13.724	89.1928	112.491	116.095	3262.23	7.40673	65.7728	101.699	141.889	2949.27	6.69617	70.8543	121.749	179.494
sp|P9WQ69|CSD_MYCTU	csd	Probable cysteine desulfurase OS=Mycobacterium tuberculosis (strain ATCC 25618 / H37Rv) OX=83332 GN=csd PE=1 SV=1	109	22	C	UR	84.5472	188.444	244.337	4145.77	9.61174	89.3959	219.077	304.22	4819.71	11.1742	92.7679	217.979	296.743	4795.54	11.1182	141.972	236.764	271.052	5208.81	12.0764	104.906	230.554	316.301	5072.2	11.7596	88.2913	206.882	290.706	4551.41	10.5522	101.889	250.806	339.013	5517.73	12.7926	73.553	197.712	275.276	4349.66	10.0845	74.8788	212.34	300.77
sp|P9WQG1|ACDP_MYCTU	fadE25	Probable acyl-CoA dehydrogenase FadE25 OS=Mycobacterium tuberculosis (strain ATCC 25618 / H37Rv) OX=83332 GN=fadE25 PE=1 SV=1	110	16	C	UR	353.473	422.955	302.107	6767.29	15.1377	244.55	304.968	207.696	4879.48	10.9148	249.034	284.047	164.378	4544.76	10.1661	222.774	259.338	146.009	4149.41	9.28177	233.612	283.584	179.009	4537.34	10.1495	234.905	276.792	179.501	4428.67	9.90643	337.093	359.893	223.845	5758.29	12.8807	266.494	317.848	226.894	5085.56	11.3758	240.306	284.636	196.376
tr|O05842|O05842_MYCTU	Rv3224	Possible iron-regulated short-chain dehydrogenase/reductase OS=Mycobacterium tuberculosis (strain ATCC 25618 / H37Rv) OX=83332 GN=Rv3224 PE=1 SV=1	111	12	C	UR	361.34	409.77	270.905	4917.24	14.1769	296.67	308.805	188.049	3705.66	10.6838	240.631	255.386	143.955	3064.64	8.83568	247.685	258.002	149.264	3096.02	8.92617	235.362	261.836	175.541	3142.03	9.0588	227.897	263.981	189.91	3167.78	9.13304	411.661	428.555	289.529	5142.66	14.8269	326.63	363.826	260.055	4365.91	12.5874	308.451	340.238	239.518
sp|P9WN69|G6PI_MYCTU	pgi	Glucose-6-phosphate isomerase OS=Mycobacterium tuberculosis (strain ATCC 25618 / H37Rv) OX=83332 GN=pgi PE=1 SV=1	112	25	C	UR	121.148	201.376	223.461	5034.41	10.8184	102.041	208.549	262.435	5213.72	11.2037	109.861	211.676	242.753	5291.9	11.3717	155.437	210.097	187.222	5252.42	11.2869	133.9	216.454	229.627	5411.35	11.6284	107.428	219.535	260.921	5488.39	11.794	118.15	197.338	206.002	4933.44	10.6014	76.8536	202.138	247.237	5053.46	10.8593	75.0259	194.26	235.111
sp|P9WG65|MPT53_MYCTU	mpt53	Soluble secreted antigen MPT53 OS=Mycobacterium tuberculosis (strain ATCC 25618 / H37Rv) OX=83332 GN=mpt53 PE=1 SV=1	113	3	C	UR	37.0534	85.1664	97.7097	255.499	11.0659	31.0879	101.326	130.159	303.978	13.1656	29.1517	89.6588	117.198	268.976	11.6496	53.7553	88.6366	92.3667	265.91	11.5168	29.4947	80.7812	95.1301	242.344	10.4961	26.9725	92.1032	118.011	276.31	11.9672	41.5343	87.133	88.4263	261.399	11.3214	26.7297	68.6785	78.8639	206.035	8.92358	25.0455	76.1455	94.588
sp|P9WP53|CYSM_MYCTU	cysM	O-phosphoserine sulfhydrylase OS=Mycobacterium tuberculosis (strain ATCC 25618 / H37Rv) OX=83332 GN=cysM PE=1 SV=1	114	6	C	UR	82.0698	254.344	422.771	1526.07	10.8376	76.7986	272.111	467.162	1632.66	11.5947	94.1026	257.645	429.234	1545.87	10.9783	123.247	346.136	492.778	2076.82	14.7489	96.714	292.223	444.672	1753.34	12.4517	89.7432	283.528	437.609	1701.17	12.0811	85.5168	195.307	295.671	1171.84	8.32203	70.2768	215.398	372.439	1292.39	9.17812	83.7119	230.17	388.59
sp|P71741|TREH_MYCTU	Rv2402	Trehalase OS=Mycobacterium tuberculosis (strain ATCC 25618 / H37Rv) OX=83332 GN=Rv2402 PE=1 SV=2	115	11	C	UR	84.6142	368.321	526.079	4051.53	11.2117	84.5895	374.147	572.171	4115.61	11.3891	98.7077	375.271	521.893	4127.98	11.4233	210.847	381.064	435.604	4191.7	11.5996	113.565	355.746	491.269	3913.2	10.8289	117.243	359.219	503.712	3951.4	10.9347	112.904	345.862	474.475	3804.48	10.5281	117.276	374.372	543.24	4118.09	11.3959	94.7689	351.135	495.296
sp|P9WK37|LPQB_MYCTU	lpqB	Lipoprotein LpqB OS=Mycobacterium tuberculosis (strain ATCC 25618 / H37Rv) OX=83332 GN=lpqB PE=1 SV=1	116	25	C	UR	164.666	197.787	133.717	4944.67	10.2049	163.148	201.178	138.419	5029.44	10.3799	187.351	211.969	144.141	5299.23	10.9367	238.052	255.36	156.143	6383.99	13.1754	203.957	258.313	184.769	6457.83	13.3278	198.904	258.101	197.391	6452.54	13.3169	159.625	162.47	91.6569	4061.74	8.38271	179.581	200.494	151.459	5012.35	10.3446	185.326	192.482	142.698
tr|I6YF40|I6YF40_MYCTU	Rv3075c	Conserved protein OS=Mycobacterium tuberculosis (strain ATCC 25618 / H37Rv) OX=83332 GN=Rv3075c PE=1 SV=1	117	4	C	UR	145.871	149.422	90.8503	597.688	12.1917	108.817	121.258	84.8288	485.031	9.89369	140.095	141.441	91.6242	565.763	11.5405	154.615	146.975	94.6495	587.899	11.992	113.341	132.622	97.4984	530.489	10.8209	121.286	132.207	92.502	528.829	10.7871	115.135	116.78	74.3427	467.121	9.52835	137.167	127.751	72.3841	511.006	10.4235	158.723	157.151	101.931
tr|I6Y8F2|I6Y8F2_MYCTU	echA4	Possible enoyl-CoA hydratase EchA4 (Enoyl hydrase) (Unsaturated acyl-CoA hydratase) (Crotonase) OS=Mycobacterium tuberculosis (strain ATCC 25618 / H37Rv) OX=83332 GN=echA4 PE=1 SV=1	119	7	C	UR	94.579	105.174	77.5091	736.215	10.9578	94.5726	106.642	75.7731	746.493	11.1108	117.35	112.495	81.9669	787.462	11.7206	128.009	103.05	50.5886	721.348	10.7365	97.411	98.0614	63.6156	686.43	10.2168	106.515	101.235	64.9178	708.644	10.5474	119.288	109.862	67.0458	769.033	11.4463	136.628	117.423	79.9261	821.958	12.234	121.368	105.865	76.9903
tr|P95029|P95029_MYCTU	fas	Probable fatty acid synthase Fas (Fatty acid synthetase) OS=Mycobacterium tuberculosis (strain ATCC 25618 / H37Rv) OX=83332 GN=fas PE=1 SV=3	120	11	C	UR	70.7481	97.7926	85.3781	1075.72	13.4061	55.8053	74.2431	63.9129	816.674	10.1777	65.845	78.5219	76.6246	863.741	10.7643	99.4926	100.519	86.3303	1105.7	13.7798	58.0889	68.9545	60.407	758.5	9.45274	48.2436	62.5324	52.4434	687.857	8.57236	72.6717	104.141	87.2689	1145.55	14.2763	55.1528	74.2065	63.0426	816.272	10.1727	50.1714	68.5553	56.7792
sp|O53505|LPPM_MYCTU	lppM	Protein LppM OS=Mycobacterium tuberculosis (strain ATCC 25618 / H37Rv) OX=83332 GN=lppM PE=1 SV=3	122	14	C	UR	127.933	208.736	227.301	2922.31	10.6334	93.1276	184.645	204.788	2585.03	9.40618	127.538	215.127	227.718	3011.78	10.959	122.94	214.193	203.581	2998.7	10.9114	134.385	232.668	262.95	3257.36	11.8526	136.185	258.13	302.387	3613.82	13.1497	141.601	230.884	240.35	3232.37	11.7617	110.013	223.232	248.015	3125.25	11.3719	108.763	195.403	217.743
tr|O53489|O53489_MYCTU	lppI	Probable lipoprotein LppI OS=Mycobacterium tuberculosis (strain ATCC 25618 / H37Rv) OX=83332 GN=lppI PE=1 SV=1	123	3	C	UR	154.083	154.172	20.6802	462.515	11.3317	134.837	129.257	11.3398	387.772	9.50045	148.336	140.475	29.0617	421.425	10.325	147.585	186.175	78.1713	558.525	13.6839	150.695	160.071	34.1055	480.213	11.7653	147.915	152.388	19.0305	457.165	11.2006	108.698	215.713	199.086	647.139	15.855	112.361	111.634	22.1631	334.902	8.20512	114.039	110.653	20.1033
sp|P9WK07|METE_MYCTU	metE	5-methyltetrahydropteroyltriglutamate--homocysteine methyltransferase OS=Mycobacterium tuberculosis (strain ATCC 25618 / H37Rv) OX=83332 GN=metE PE=1 SV=1	124	35	C	UR	243.792	437.161	472.404	15300.6	15.8951	186.5	293.239	313.809	10263.4	10.6621	186.024	266.486	266.9	9327.03	9.68942	154.315	209.792	173.871	7342.71	7.62801	160.839	216.971	189.537	7594	7.88906	120.427	197.235	188.474	6903.22	7.17143	197.737	413.379	498.002	14468.3	15.0304	190.195	390.969	475.984	13683.9	14.2156	182.806	325.052	381.651
tr|I6X7X3|I6X7X3_MYCTU	lpqG	Probable conserved lipoprotein LpqG OS=Mycobacterium tuberculosis (strain ATCC 25618 / H37Rv) OX=83332 GN=lpqG PE=1 SV=1	125	5	C	UR	75.6604	154.265	176.33	771.327	12.1347	71.5781	109.414	86.252	547.071	8.60663	89.9232	174.086	214.957	870.428	13.6938	116.09	166.264	150.836	831.321	13.0785	84.0356	135.055	135.985	675.274	10.6236	79.7737	112.827	95.6566	564.133	8.87506	127.095	149.231	110.999	746.153	11.7386	96.6729	144.595	123.062	722.974	11.374	80.139	125.541	108.74
sp|P9WPV3|ATPFD_MYCTU	atpFH	ATP synthase subunit b-delta OS=Mycobacterium tuberculosis (strain ATCC 25618 / H37Rv) OX=83332 GN=atpFH PE=1 SV=1	126	5	C	UR	80.5362	109.669	75.3635	548.346	12.53	68.2468	82.149	50.7727	410.745	9.38576	74.1359	81.091	51.8849	405.455	9.26488	82.492	107.676	88.6364	538.382	12.3023	57.6305	66.539	43.854	332.695	7.60228	62.213	66.8187	43.391	334.094	7.63423	120.83	147.961	104.899	739.807	16.905	81.7169	116.056	80.6388	580.281	13.2597	70.9009	97.2908	66.1288
sp|O06543|AMACR_MYCTU	mcr	Alpha-methylacyl-CoA racemase OS=Mycobacterium tuberculosis (strain ATCC 25618 / H37Rv) OX=83332 GN=mcr PE=1 SV=3	127	9	C	UR	228.446	217.513	65.8098	1957.62	11.2408	222.92	223.715	107.696	2013.44	11.5613	256.367	235.427	78.6744	2118.85	12.1666	214.582	217.533	61.8409	1957.8	11.2418	239.838	229.03	78.4128	2061.27	11.836	237.576	224.825	71.9817	2023.42	11.6186	177.281	183.276	53.6944	1649.49	9.47148	173.745	190.53	69.8465	1714.77	9.84634	216.741	213.183	79.4129
tr|P72043|P72043_MYCTU	Rv3777	Probable oxidoreductase OS=Mycobacterium tuberculosis (strain ATCC 25618 / H37Rv) OX=83332 GN=Rv3777 PE=1 SV=2	128	7	C	UR	133.986	116.637	76.2204	816.461	10.2779	150.88	123.358	81.3756	863.504	10.8701	146.911	137.888	99.8728	965.218	12.1506	131.891	108.045	69.9683	756.312	9.52076	132.155	114.083	73.6362	798.581	10.0529	114.928	118.477	85.4217	829.34	10.4401	160.8	145.827	96.5145	1020.79	12.8501	137.407	134.507	100.28	941.551	11.8526	158.784	136.009	95.0005
sp|P9WHF7|THT2_MYCTU	sseA	Putative thiosulfate sulfurtransferase SseA OS=Mycobacterium tuberculosis (strain ATCC 25618 / H37Rv) OX=83332 GN=sseA PE=1 SV=1	129	36	C	UR	199.629	276.392	226.378	9950.12	11.7226	199.551	270.036	229.857	9721.3	11.453	188.725	256.502	205.522	9234.06	10.8789	226.603	282.141	203.336	10157.1	11.9664	213.908	294.953	241.834	10618.3	12.5098	209.611	285.977	246.687	10295.2	12.1291	193.46	239.024	177.05	8604.88	10.1377	167.805	224.242	187.17	8072.73	9.51074	171.95	228.513	183.206
sp|P9WNH1|BPOC_MYCTU	bpoC	Putative non-heme bromoperoxidase BpoC OS=Mycobacterium tuberculosis (strain ATCC 25618 / H37Rv) OX=83332 GN=bpoC PE=1 SV=1	130	6	C	UR	42.1899	48.4787	24.1152	290.872	11.3407	39.118	42.9715	23.4452	257.829	10.0524	44.9059	46.4371	25.4821	278.622	10.8631	55.0281	64.9254	44.8399	389.553	15.1881	36.2311	46.4614	28.7902	278.768	10.8688	30.1287	43.3133	31.4288	259.88	10.1324	78.13	64.8506	32.4738	389.103	15.1706	28.9961	33.9571	23.0519	203.743	7.94367	40.3988	36.0793	20.5647
tr|O53146|O53146_MYCTU	qor	Probable quinone reductase Qor (NADPH:quinone reductase) (Zeta-crystallin homolog protein) OS=Mycobacterium tuberculosis (strain ATCC 25618 / H37Rv) OX=83332 GN=qor PE=1 SV=3	131	1	C	UR	210.484	210.484	0	210.484	11.1564	185.206	185.206	0	185.206	9.81658	174.047	174.047	0	174.047	9.22511	245.273	245.273	0	245.273	13.0003	189.735	189.735	0	189.735	10.0567	153.806	153.806	0	153.806	8.15227	242.959	242.959	0	242.959	12.8777	196.389	196.389	0	196.389	10.4093	288.764	288.764	0
sp|P9WN57|GCH1_MYCTU	folE	GTP cyclohydrolase 1 OS=Mycobacterium tuberculosis (strain ATCC 25618 / H37Rv) OX=83332 GN=folE PE=1 SV=1	132	5	C	UR	132.382	131.05	24.4355	655.251	10.3536	138.437	150.541	40.9893	752.706	11.8934	145.454	147.402	30.3896	737.011	11.6454	143.733	147.359	45.1447	736.793	11.642	130.36	139.622	30.9164	698.112	11.0308	143.788	141.799	31.6366	708.995	11.2028	141.2	145.791	43.5561	728.953	11.5181	119.979	129.25	24.2683	646.248	10.2113	126.388	132.936	24.1378
sp|P9WGA1|TATA_MYCTU	tatA	Sec-independent protein translocase protein TatA OS=Mycobacterium tuberculosis (strain ATCC 25618 / H37Rv) OX=83332 GN=tatA PE=1 SV=1	133	4	C	UR	102.253	304.852	459.002	1219.41	8.62246	90.5091	456.986	774.962	1827.94	12.9254	113.146	455.018	741.342	1820.07	12.8698	130.344	354.75	522.37	1419	10.0338	105.903	275.964	397.37	1103.86	7.8054	100.126	435.998	724.963	1743.99	12.3318	100.678	323.761	500.665	1295.05	9.1573	88.0091	467.846	800.281	1871.38	13.2326	104.19	460.381	768.674
sp|P9WPY1|AROC_MYCTU	aroC	Chorismate synthase OS=Mycobacterium tuberculosis (strain ATCC 25618 / H37Rv) OX=83332 GN=aroC PE=1 SV=1	134	2	C	UR	68.8133	68.8133	31.8029	137.627	12.0985	63.401	63.401	22.1614	126.802	11.1469	66.5506	66.5506	17.1744	133.101	11.7006	65.5102	65.5102	18.3911	131.02	11.5177	41.7426	41.7426	15.819	83.4851	7.33899	46.6354	46.6354	14.7083	93.2708	8.19923	82.7837	82.7837	32.8153	165.567	14.5547	67.9788	67.9788	24.817	135.958	11.9517	65.3622	65.3622	18.1619
tr|P96874|P96874_MYCTU	Rv3269	Conserved protein OS=Mycobacterium tuberculosis (strain ATCC 25618 / H37Rv) OX=83332 GN=Rv3269 PE=1 SV=1	135	8	C	UR	299.679	406.829	382.939	3254.63	11.5633	300.872	421.376	387.434	3371.01	11.9768	263.017	411.291	346.241	3290.33	11.6901	239.74	328.745	270.045	2629.96	9.34392	231.787	314.852	287.328	2518.81	8.94902	261.642	485.256	513.932	3882.05	13.7924	307.008	487.197	416.45	3897.58	13.8476	259.867	319.003	222.869	2552.02	9.06701	258.736	343.73	266.891
sp|P9WNU1|DPO3B_MYCTU	dnaN	Beta sliding clamp OS=Mycobacterium tuberculosis (strain ATCC 25618 / H37Rv) OX=83332 GN=dnaN PE=1 SV=1	136	40	C	UR	200.198	341.601	364.505	13664	10.2769	164.977	348.636	381.358	13945.4	10.4886	249.502	362.901	359.527	14516	10.9177	292.048	378.805	336.298	15152.2	11.3962	224.655	425.739	425.156	17029.6	12.8082	236.437	424.604	425.094	16984.2	12.774	193.698	285.106	261.185	11404.2	8.57729	255.73	374.739	376.723	14989.6	11.2739	252.422	381.833	382.759
sp|P9WNM1|EFTS_MYCTU	tsf	Elongation factor Ts OS=Mycobacterium tuberculosis (strain ATCC 25618 / H37Rv) OX=83332 GN=tsf PE=1 SV=1	139	15	C	UR	221.462	273.924	179.877	4108.86	12.7569	163.64	219.342	151.793	3290.13	10.215	159.551	210.745	134.339	3161.17	9.81458	205.419	197.809	85.9918	2967.13	9.21213	144.131	147.056	73.4592	2205.83	6.84852	135.296	166.264	108.817	2493.95	7.74305	298.483	383.603	288.697	5754.04	17.8647	251.283	289.61	173.55	4344.16	13.4874	224.568	258.911	154.299
sp|P9WID1|PGK_MYCTU	pgk	Phosphoglycerate kinase OS=Mycobacterium tuberculosis (strain ATCC 25618 / H37Rv) OX=83332 GN=pgk PE=1 SV=1	140	17	C	UR	119.639	136.745	99.1599	2324.66	10.7469	97.4401	128.127	98.4189	2178.16	10.0696	106.883	128.246	92.5191	2180.18	10.0789	124.433	135.204	85.0932	2298.47	10.6258	123.718	140.456	101.152	2387.75	11.0385	99.3025	129.818	102.255	2206.91	10.2025	119.541	144.345	101.218	2453.86	11.3441	96.6423	155.492	120.866	2643.37	12.2202	124.839	173.984	141.216
sp|P9WK45|LPRG_MYCTU	lprG	Lipoarabinomannan carrier protein LprG OS=Mycobacterium tuberculosis (strain ATCC 25618 / H37Rv) OX=83332 GN=lprG PE=1 SV=1	141	22	C	UR	180.719	288.073	249.693	6337.6	11.2507	151.566	239.776	208.716	5275.06	9.36441	171.077	259.033	233.081	5698.72	10.1165	231.565	358.229	306.882	7881.05	13.9906	225.16	380.288	329.008	8366.34	14.8521	235.324	379.267	356.251	8343.88	14.8123	166.596	233.856	207.834	5144.84	9.13324	136.216	217.227	208.269	4778.99	8.48378	137.986	204.749	199.933
tr|I6Y8S6|I6Y8S6_MYCTU	purS	Phosphoribosylformylglycinamidine synthase subunit PurS OS=Mycobacterium tuberculosis (strain ATCC 25618 / H37Rv) OX=83332 GN=purS PE=1 SV=1	142	1	C	UR	107.425	107.425	0	107.425	10.0502	115.724	115.724	0	115.724	10.8266	137.904	137.904	0	137.904	12.9016	150.068	150.068	0	150.068	14.0396	97.523	97.523	0	97.523	9.12378	97.3559	97.3559	0	97.3559	9.10815	129.699	129.699	0	129.699	12.134	122.046	122.046	0	122.046	11.418	111.143	111.143	0
sp|P9WH71|RIR2B_MYCTU	nrdF2	Ribonucleoside-diphosphate reductase subunit beta nrdF2 OS=Mycobacterium tuberculosis (strain ATCC 25618 / H37Rv) OX=83332 GN=nrdF2 PE=1 SV=1	143	7	C	UR	300.506	311.287	152.164	2179.01	12.466	266.437	271.564	88.8806	1900.95	10.8753	268.562	266.33	74.5355	1864.31	10.6657	263.356	270.608	71.277	1894.26	10.837	275.063	293.555	94.7087	2054.88	11.7559	275.671	289.54	103.639	2026.78	11.5952	221.187	267.776	144.104	1874.43	10.7236	285.029	261.426	83.689	1829.98	10.4693	257.788	264.99	86.0818
sp|P9WH73|RIR2A_MYCTU	nrdF1	Ribonucleoside-diphosphate reductase subunit beta nrdF1 OS=Mycobacterium tuberculosis (strain ATCC 25618 / H37Rv) OX=83332 GN=nrdF1 PE=1 SV=1	143	3	C	UR	284.651	292.745	87.9303	878.234	12.7338	324.972	303.284	111.471	909.851	13.1922	283.14	279.029	95.6165	837.087	12.1372	155.913	165.829	29.7488	497.487	7.21321	189.85	191.215	34.2698	573.646	8.31746	228.098	237.541	67.0472	712.623	10.3325	245.278	227.338	67.8938	682.015	9.88874	286.22	295.917	132.243	887.75	12.8717	300.315	306.065	131.708
sp|P9WMK7|DBH_MYCTU	hup	DNA-binding protein HU homolog OS=Mycobacterium tuberculosis (strain ATCC 25618 / H37Rv) OX=83332 GN=hup PE=1 SV=2	144	3	C	UR	234.63	244.47	167.823	733.411	11.2416	209.144	209.552	131.087	628.655	9.63588	233.836	217.864	84.4095	653.593	10.0181	327.827	311.091	163.1	933.273	14.305	258.583	241.768	148.577	725.303	11.1173	234.399	229.231	148.632	687.693	10.5408	278.283	276.466	185.7	829.398	12.7128	249.915	233.785	151.428	701.355	10.7502	227.358	210.476	110.292
sp|P9WMK1|ACR_MYCTU	hspX	Alpha-crystallin OS=Mycobacterium tuberculosis (strain ATCC 25618 / H37Rv) OX=83332 GN=hspX PE=1 SV=1	145	7	C	UR	118.363	165.413	91.6832	1157.89	6.11562	568.366	546.347	374.081	3824.43	20.1994	496.992	478.741	316.013	3351.19	17.6999	83.022	103.01	88.7195	721.069	3.80846	97.3521	114.187	90.1189	799.308	4.22169	71.7789	77.2446	70.2082	540.712	2.85587	91.6123	96.9339	59.4964	678.537	3.58382	742.638	679.366	491.037	4755.56	25.1173	497.023	443.524	317.379
tr|O53897|O53897_MYCTU	moaB2	MoCF_biosynth domain-containing protein OS=Mycobacterium tuberculosis (strain ATCC 25618 / H37Rv) OX=83332 GN=moaB2 PE=1 SV=3	146	10	C	UR	118.179	294.594	307.043	2945.94	11.6686	116.544	337.59	353.872	3375.9	13.3716	123.741	326.02	353.046	3260.2	12.9133	112.644	174.822	156.327	1748.22	6.9245	98.2643	237.858	237.742	2378.58	9.42129	131.622	335.939	373.992	3359.39	13.3062	124.195	252.49	270.303	2524.9	10.0009	101.791	263.916	298.688	2639.16	10.4534	125.165	301.456	338.28
tr|O06574|O06574_MYCTU	gnd2	Probable 6-phosphogluconate dehydrogenase,decarboxylating Gnd2 OS=Mycobacterium tuberculosis (strain ATCC 25618 / H37Rv) OX=83332 GN=gnd2 PE=1 SV=1	147	7	C	UR	110.199	155.581	111.668	1089.06	10.5574	96.831	159.78	117.328	1118.46	10.8424	86.049	172.558	136.599	1207.91	11.7095	131.407	169.668	131.639	1187.68	11.5134	90.1114	152.056	117.792	1064.39	10.3182	73.7555	142.32	111.103	996.242	9.65762	121.618	172.58	130.232	1208.06	11.711	76.7909	177.929	169.636	1245.51	12.074	87.6166	171.185	157.003
sp|O53166|ACNA_MYCTU	acn	Aconitate hydratase A OS=Mycobacterium tuberculosis (strain ATCC 25618 / H37Rv) OX=83332 GN=acn PE=1 SV=1	148	63	C	UR	161.086	277.157	275.052	17460.9	12.017	145.451	271.654	280.428	17114.2	11.7784	159.958	284.702	287.902	17936.2	12.3441	165.391	202.693	152.554	12769.7	8.7884	148.227	221.621	200.233	13962.1	9.60907	144.504	226.748	213.626	14285.1	9.83138	166.501	271.67	258.218	17115.2	11.7791	151.408	284.178	305.506	17903.2	12.3214	141.984	265.948	286.006
tr|L7N657|L7N657_MYCTU	TB18.5	Conserved protein TB18.5 OS=Mycobacterium tuberculosis (strain ATCC 25618 / H37Rv) OX=83332 GN=TB18.5 PE=1 SV=1	149	8	C	UR	71.7727	123.287	101.397	986.297	11.6846	67.8588	116.952	97.5123	935.616	11.0842	65.2271	112.323	97.8301	898.583	10.6454	101.815	130.637	83.8872	1045.1	12.3812	70.3054	116.736	90.9238	933.886	11.0637	79.999	138.169	114.325	1105.35	13.095	81.3253	128.651	94.2971	1029.21	12.1929	52.9199	95.3681	82.6122	762.945	9.03854	52.1888	93.0043	76.4999
sp|P9WN93|FUMC_MYCTU	fumC	Fumarate hydratase class II OS=Mycobacterium tuberculosis (strain ATCC 25618 / H37Rv) OX=83332 GN=fumC PE=1 SV=1	150	8	C	UR	351.438	326.092	186.421	2608.74	14.6486	203.284	223.063	140.083	1784.5	10.0203	190.14	221.968	145.106	1775.75	9.97118	167.77	209.94	148.117	1679.52	9.43084	171.951	175.828	106.613	1406.63	7.89849	163.652	174.281	112.561	1394.25	7.82901	353.776	337.811	187.485	2702.49	15.175	321.608	285.631	165.778	2285.05	12.831	302.93	271.484	158.147
sp|P9WPV5|ATPF_MYCTU	atpF	ATP synthase subunit b OS=Mycobacterium tuberculosis (strain ATCC 25618 / H37Rv) OX=83332 GN=atpF PE=1 SV=1	151	1	C	UR	148.68	148.68	0	148.68	8.08406	187.647	187.647	0	187.647	10.2028	220.803	220.803	0	220.803	12.0055	257.893	257.893	0	257.893	14.0222	182.045	182.045	0	182.045	9.89823	171.97	171.97	0	171.97	9.35042	234.375	234.375	0	234.375	12.7435	204.412	204.412	0	204.412	11.1143	231.347	231.347	0
tr|O86358|O86358_MYCTU	Rv3755c	Conserved protein OS=Mycobacterium tuberculosis (strain ATCC 25618 / H37Rv) OX=83332 GN=Rv3755c PE=1 SV=1	152	2	C	UR	100.58	100.58	47.5211	201.16	10.6987	101.675	101.675	72.9	203.35	10.8152	111.491	111.491	96.3915	222.983	11.8594	134.604	134.604	67.5945	269.208	14.3179	101.765	101.765	55.2537	203.529	10.8248	100.551	100.551	64.4491	201.102	10.6957	110.277	110.277	64.7095	220.554	11.7302	87.7826	87.7826	54.8547	175.565	9.33747	91.3845	91.3845	55.3691
sp|P9WIH3|PCKG_MYCTU	pckG	Phosphoenolpyruvate carboxykinase [GTP] OS=Mycobacterium tuberculosis (strain ATCC 25618 / H37Rv) OX=83332 GN=pckG PE=1 SV=1	154	27	C	UR	191.242	251.459	253.466	6789.39	10.9853	198.4	270.202	293.361	7295.47	11.8042	211.376	255.209	248.492	6890.64	11.1492	163.72	203.841	148.015	5503.72	8.9051	189.073	250.053	232.814	6751.44	10.9239	175.511	252.799	253.219	6825.59	11.0439	208.759	296.347	323.591	8001.37	12.9463	169.952	256.329	310.808	6920.89	11.1981	185.978	252.802	308.226
sp|P9WL45|CHDC_MYCTU	chdC	Coproheme decarboxylase OS=Mycobacterium tuberculosis (strain ATCC 25618 / H37Rv) OX=83332 GN=chdC PE=1 SV=1	155	2	C	UR	148.354	148.354	145.452	296.709	10.291	162.687	162.687	135.511	325.374	11.2853	159.696	159.696	137.794	319.392	11.0778	153.68	153.68	153.85	307.36	10.6605	161.462	161.462	156.103	322.924	11.2003	151.584	151.584	141.091	303.169	10.5151	136.267	136.267	116.969	272.535	9.45259	171.245	171.245	128.947	342.49	11.8789	196.612	196.612	145.102
sp|P9WNY7|DGTL1_MYCTU	dgt	Deoxyguanosinetriphosphate triphosphohydrolase-like protein OS=Mycobacterium tuberculosis (strain ATCC 25618 / H37Rv) OX=83332 GN=dgt PE=1 SV=1	156	5	C	UR	188.945	194.582	145.669	972.912	12.7619	127.926	149.979	110.508	749.897	9.83653	140.261	162.788	130.19	813.939	10.6766	134.304	154.735	147.752	773.675	10.1484	102.78	132.233	118.226	661.167	8.67264	108.148	143.141	121.616	715.707	9.38805	152.433	231.156	177.681	1155.78	15.1606	131.656	193.047	150.653	965.237	12.6612	90.5675	163.056	132.348
tr|L0TBR2|L0TBR2_MYCTU	Rv2251	Possible flavoprotein OS=Mycobacterium tuberculosis (strain ATCC 25618 / H37Rv) OX=83332 GN=Rv2251 PE=1 SV=1	157	11	C	UR	125.745	176.593	162.213	1942.52	10.7677	113.528	175.172	170.463	1926.89	10.6811	123.497	177.757	162.572	1955.32	10.8387	145.378	195.523	160.364	2150.75	11.922	133.469	191.392	180.534	2105.31	11.6701	117.525	187.385	175.39	2061.23	11.4258	129.682	184.695	165.229	2031.65	11.2618	103.495	180.003	170.572	1980.03	10.9757	98.6758	171.498	164.191
sp|P9WFM1|GCH1L_MYCTU	Rv2230c	GTP cyclohydrolase 1 type 2 homolog OS=Mycobacterium tuberculosis (strain ATCC 25618 / H37Rv) OX=83332 GN=Rv2230c PE=1 SV=1	158	2	C	UR	519.527	519.527	665.433	1039.05	12.0467	424.604	424.604	539.514	849.208	9.84567	503.097	503.097	650.421	1006.19	11.6658	350.962	350.962	385.664	701.924	8.13807	485.802	485.802	614.814	971.604	11.2647	452.506	452.506	590.744	905.011	10.4927	429.944	429.944	540.119	859.888	9.9695	592.29	592.29	765.656	1184.58	13.734	553.864	553.864	724.154
sp|O06582|PRPD_MYCTU	prpD	2-methylcitrate dehydratase OS=Mycobacterium tuberculosis (strain ATCC 25618 / H37Rv) OX=83332 GN=prpD PE=1 SV=1	159	3	C	UR	140.279	260.081	309.594	780.242	17.0664	89.7931	163.021	190.74	489.064	10.6974	90.6419	142.736	157.282	428.208	9.3663	112.111	239.098	285.322	717.295	15.6896	95.0043	149.932	167.757	449.797	9.83851	75.5921	121.259	136.78	363.776	7.95697	162.465	186.799	175.574	560.397	12.2577	84.7379	137.617	156.71	412.852	9.03042	66.1753	123.388	146.208
sp|P9WQC5|ADHC_MYCTU	adhC	NADP-dependent alcohol dehydrogenase C OS=Mycobacterium tuberculosis (strain ATCC 25618 / H37Rv) OX=83332 GN=adhC PE=1 SV=1	160	7	C	UR	166.066	238.314	116.783	1668.2	10.9049	181.406	251.562	136.555	1760.94	11.5111	209.089	284.704	148.386	1992.93	13.0277	146.557	192.899	79.8265	1350.3	8.82681	177.743	210.353	92.2417	1472.47	9.62548	179.542	224.553	110.647	1571.87	10.2752	201.505	263.749	133.107	1846.24	12.0688	205.879	249.5	121.395	1746.5	11.4168	214.814	269.744	139.697
tr|O33177|O33177_MYCTU	Rv1774	Probable oxidoreductase OS=Mycobacterium tuberculosis (strain ATCC 25618 / H37Rv) OX=83332 GN=Rv1774 PE=1 SV=1	161	5	C	UR	86.6454	154.729	143.328	773.646	11.4197	64.0722	133.664	122.575	668.322	9.86504	81.4304	152.284	133.649	761.421	11.2393	139.816	188.449	149.496	942.245	13.9084	95.4325	177.45	158.806	887.248	13.0966	87.8757	160.468	132.236	802.341	11.8433	79.6806	137.923	117.409	689.616	10.1794	63.2551	122.559	103.934	612.793	9.04538	68.5792	127.404	113.209
sp|P9WKK7|ACEA_MYCTU	icl	Isocitrate lyase OS=Mycobacterium tuberculosis (strain ATCC 25618 / H37Rv) OX=83332 GN=icl PE=1 SV=1	162	14	C	UR	180.472	262.151	337.374	3670.12	12.2785	159.685	224.788	286.719	3147.03	10.5285	187.861	239.424	283.11	3351.94	11.214	151.604	213.957	254.748	2995.4	10.0212	156.16	222.672	270.917	3117.4	10.4294	132.555	209.334	261.38	2930.68	9.80471	182.144	266.074	305.255	3725.04	12.4623	168.461	262.393	325.378	3673.5	12.2898	166.941	234.243	279.286
sp|P9WNN9|ECHA8_MYCTU	echA8	Probable enoyl-CoA hydratase EchA8 OS=Mycobacterium tuberculosis (strain ATCC 25618 / H37Rv) OX=83332 GN=echA8 PE=1 SV=1	163	20	C	UR	180.961	238.012	186.588	4760.24	11.4519	151.726	240.416	207.083	4808.31	11.5676	177.885	228.523	177.281	4570.46	10.9953	178.999	246.675	179.846	4933.5	11.8687	206.168	271.276	215.08	5425.52	13.0524	167.746	259.068	212.759	5181.36	12.465	115.527	183.486	160.876	3669.73	8.82841	130.027	196.555	165.282	3931.11	9.45723	136.083	214.351	180.17
tr|O53611|O53611_MYCTU	icd2	Isocitrate dehydrogenase [NADP] OS=Mycobacterium tuberculosis (strain ATCC 25618 / H37Rv) OX=83332 GN=icd2 PE=1 SV=1	164	23	C	UR	225.455	274.395	182.779	6311.08	14.3525	171.88	198.708	138.028	4570.27	10.3936	186.641	193.691	119.953	4454.9	10.1312	213.911	219.063	147.855	5038.46	11.4583	198.289	192.443	124.61	4426.2	10.0659	142.68	163.63	117.03	3763.48	8.55881	222.471	270.872	192.467	6230.05	14.1682	165.377	210.747	170.014	4847.18	11.0233	151.099	188.281	143.433
tr|O05900|O05900_MYCTU	Rv0907	Conserved protein OS=Mycobacterium tuberculosis (strain ATCC 25618 / H37Rv) OX=83332 GN=Rv0907 PE=1 SV=2	165	4	C	UR	113.91	140.117	123.473	560.468	10.0702	89.2779	118.396	116.156	473.582	8.50906	99.9039	123.409	110.571	493.634	8.86935	220.636	255.147	220.595	1020.59	18.3373	183.767	224.718	186.529	898.873	16.1505	155.995	190.63	173.611	762.52	13.7005	100.854	128.111	126.16	512.444	9.20731	72.7344	104.571	115.36	418.286	7.51552	79.9422	106.307	107.708
tr|L7N664|L7N664_MYCTU	trxB1	Thioredoxin OS=Mycobacterium tuberculosis (strain ATCC 25618 / H37Rv) OX=83332 GN=trxB1 PE=1 SV=1	166	6	C	UR	160.682	166.555	120.229	999.33	12.9021	106.26	121.617	97.8793	729.701	9.42101	134.907	132.823	87.2726	796.935	10.2891	169.399	194.708	149.917	1168.25	15.083	134.538	164.597	123.827	987.581	12.7504	141.326	181.485	156.475	1088.91	14.0587	121.297	126.184	84.6337	757.106	9.77484	88.7223	103.288	74.2726	619.726	8.00115	94.6804	99.6541	68.0366
tr|O53479|O53479_MYCTU	Rv2035	ATPase OS=Mycobacterium tuberculosis (strain ATCC 25618 / H37Rv) OX=83332 GN=Rv2035 PE=1 SV=1	167	7	C	UR	139.102	148.374	145.324	1038.62	11.5629	129.225	150.523	150.308	1053.66	11.7304	146.619	154.859	135.752	1084.01	12.0682	143.334	144.906	130.886	1014.34	11.2926	143.492	159.777	152.436	1118.44	12.4515	140.927	167.51	164.205	1172.57	13.0541	112.119	117.217	100.52	820.519	9.13479	112.125	113.591	100.829	795.135	8.85219	108.619	126.437	126.849
tr|P96409|P96409_MYCTU	Rv0227c	Probable conserved membrane protein OS=Mycobacterium tuberculosis (strain ATCC 25618 / H37Rv) OX=83332 GN=Rv0227c PE=1 SV=1	168	28	C	UR	107.669	139.2	107.181	3897.6	9.77348	127.385	187.301	158.498	5244.42	13.1507	137.333	198.949	162.221	5570.58	13.9686	81.8329	110.268	79.1591	3087.52	7.74216	49.1553	72.0707	55.284	2017.98	5.06022	75.7588	94.7547	62.4053	2653.13	6.65291	157.204	229.98	195.109	6439.43	16.1473	140.227	213.384	188.009	5974.76	14.9821	118.759	178.352	154.456
sp|P9WKQ3|Y887_MYCTU	Rv0887c	Uncharacterized protein Rv0887c OS=Mycobacterium tuberculosis (strain ATCC 25618 / H37Rv) OX=83332 GN=Rv0887c PE=1 SV=1	169	1	C	UR	79.53	79.53	0	79.53	11.2445	80.9498	80.9498	0	80.9498	11.4452	95.3508	95.3508	0	95.3508	13.4813	77.0217	77.0217	0	77.0217	10.8898	109.19	109.19	0	109.19	15.438	88.883	88.883	0	88.883	12.5668	31.0846	31.0846	0	31.0846	4.39494	58.9471	58.9471	0	58.9471	8.33433	86.3244	86.3244	0
sp|P9WN19|GLTD_MYCTU	gltD	Glutamate synthase [NADPH] small chain OS=Mycobacterium tuberculosis (strain ATCC 25618 / H37Rv) OX=83332 GN=gltD PE=1 SV=1	170	7	C	UR	163.386	152.564	85.6473	1067.95	11.531	154.856	140.706	81.3894	984.941	10.6347	156.269	143.629	72.5773	1005.4	10.8556	126.94	227.482	314.253	1592.37	17.1933	122.938	102.61	49.505	718.273	7.75541	122.333	99.389	51.6619	695.723	7.51193	168.468	149.891	83.2731	1049.24	11.3289	162.951	158.381	90.0195	1108.67	11.9706	154.894	148.43	88.1614
tr|Q11061|Q11061_MYCTU	Rv1257c	Probable oxidoreductase OS=Mycobacterium tuberculosis (strain ATCC 25618 / H37Rv) OX=83332 GN=Rv1257c PE=1 SV=1	171	11	C	UR	154.308	224.729	309.396	2472.01	11.3795	151.573	210.272	295.302	2313	10.6475	152.62	237.985	347.973	2617.83	12.0508	137.262	233.866	313.042	2572.52	11.8422	138.148	216.173	323.03	2377.9	10.9463	163.866	230.844	324.866	2539.29	11.6892	168.239	214.917	270.074	2364.09	10.8827	125.951	197.762	287.622	2175.38	10.014	147.954	208.298	282.051
sp|P9WIN9|MP64_MYCTU	mpt64	Immunogenic protein MPT64 OS=Mycobacterium tuberculosis (strain ATCC 25618 / H37Rv) OX=83332 GN=mpt64 PE=1 SV=1	172	8	C	UR	205.138	259.587	209.045	2076.69	8.10067	196.326	234.967	121.846	1879.74	7.33239	227.311	250.777	134.493	2006.21	7.82575	373.517	403.613	186.391	3228.91	12.5952	516.618	555.915	274.767	4447.32	17.3479	355.099	435.699	214.147	3485.59	13.5964	223.823	344.803	421.387	2758.42	10.7599	263.058	363.474	278.691	2907.8	11.3426	259.957	355.672	257.583
sp|P9WGU5|Y1280_MYCTU	Rv1280c	Uncharacterized protein Rv1280c OS=Mycobacterium tuberculosis (strain ATCC 25618 / H37Rv) OX=83332 GN=Rv1280c PE=1 SV=1	173	22	C	UR	152.386	169.187	120.543	3722.12	9.84316	124.327	177.665	137.464	3908.62	10.3364	138.439	190.729	151.995	4196.04	11.0965	210.486	236.638	162.219	5206.04	13.7674	164.192	211.279	171.221	4648.14	12.2921	182.191	226.729	206.821	4988.04	13.1909	160.268	198.661	158.838	4370.55	11.558	112.77	158.832	139.456	3494.31	9.24074	118.117	149.108	127.164
tr|O53158|O53158_MYCTU	fadE15	Probable acyl-CoA dehydrogenase FadE15 OS=Mycobacterium tuberculosis (strain ATCC 25618 / H37Rv) OX=83332 GN=fadE15 PE=1 SV=1	174	6	C	UR	98.2809	115.343	67.7976	692.056	11.8815	81.881	99.4731	60.4236	596.839	10.2467	93.1218	106.221	57.5884	637.324	10.9418	131.607	125.062	76.6726	750.372	12.8827	108.978	125.69	67.4218	754.141	12.9474	102.409	121.61	61.62	729.66	12.5271	96.2819	86.8433	44.0619	521.06	8.94574	82.5583	92.4405	49.5446	554.643	9.5223	83.3452	98.0963	54.3611
sp|O53666|FADE5_MYCTU	fadE5	Broad-specificity linear acyl-CoA dehydrogenase FadE5 OS=Mycobacterium tuberculosis (strain ATCC 25618 / H37Rv) OX=83332 GN=fadE5 PE=1 SV=1	174	21	C	UR	124.275	154.271	127.585	3239.69	12.1315	103.586	131.949	105.958	2770.92	10.3762	108.647	140.472	113.68	2949.91	11.0464	129.598	147.128	102.293	3089.69	11.5698	112.794	148.163	115.029	3111.43	11.6512	121.812	149.155	125.767	3132.25	11.7292	127.694	156.901	115.186	3294.92	12.3383	85.6318	122.143	96.2766	2565	9.60503	94.8988	121.472	98.8054
tr|O53390|O53390_MYCTU	metC	Probable O-acetylhomoserine sulfhydrylase MetC (Homocysteine synthase) (O-acetylhomoserine (Thiol)-lyase) (OAH sulfhydrylase) (O-acetyl-L-homoserine sulfhydrylase) OS=Mycobacterium tuberculosis (strain ATCC 25618 / H37Rv) OX=83332 GN=metC PE=1 SV=1	175	2	C	UR	137.305	137.305	81.394	274.61	10.5182	138.058	138.058	100.585	276.116	10.5758	154.334	154.334	104.807	308.668	11.8226	179.304	179.304	37.4517	358.609	13.7355	168.14	168.14	96.9648	336.28	12.8803	147.699	147.699	106.743	295.399	11.3144	139.433	139.433	26.1699	278.866	10.6812	109.858	109.858	85.2298	219.716	8.4156	131.276	131.276	96.8869
tr|P71980|P71980_MYCTU	Rv1722	Possible carboxylase OS=Mycobacterium tuberculosis (strain ATCC 25618 / H37Rv) OX=83332 GN=Rv1722 PE=1 SV=2	176	4	C	UR	117.096	165.941	135.76	663.764	11.6653	113.718	163.219	139.766	652.877	11.474	126.788	186.809	162.433	747.237	13.1323	118.554	132.863	50.9158	531.451	9.33999	62.0947	90.4028	60.3902	361.611	6.35515	63.1266	102.265	79.9074	409.059	7.18902	135.213	195.413	149.978	781.651	13.7371	123.717	197.661	195.966	790.643	13.8952	121.525	187.94	182.684
sp|P9WKI1|INO1_MYCTU	ino1	Inositol-3-phosphate synthase OS=Mycobacterium tuberculosis (strain ATCC 25618 / H37Rv) OX=83332 GN=ino1 PE=1 SV=1	177	10	C	UR	264.713	287.776	119.221	2877.76	12.6858	229.792	280.77	135.89	2807.7	12.3769	190.991	230.806	113.31	2308.06	10.1744	217.449	199.649	64.627	1996.49	8.80093	195.091	219.455	97.8785	2194.55	9.67404	187.002	222.755	102.048	2227.55	9.81949	272.161	324.685	140.602	3246.85	14.3128	211.73	267.921	132.684	2679.21	11.8105	194.806	234.678	114.596
tr|O53577|O53577_MYCTU	fadE35	Probable acyl-CoA dehydrogenase FadE35 OS=Mycobacterium tuberculosis (strain ATCC 25618 / H37Rv) OX=83332 GN=fadE35 PE=1 SV=1	178	9	C	UR	193.799	229.735	170.407	2067.62	11.577	168.976	212.822	163.85	1915.4	10.7246	218.731	218.245	152.396	1964.2	10.9979	255.336	257.561	145.799	2318.05	12.9792	162.342	210.035	142.129	1890.32	10.5842	156.856	213.9	166.14	1925.1	10.7789	201.221	230.208	162.594	2071.87	11.6007	189.235	207.586	152.257	1868.27	10.4608	167.92	204.329	145.442
sp|P9WL31|Y2895_MYCTU	Rv2895c	Uncharacterized protein Rv2895c OS=Mycobacterium tuberculosis (strain ATCC 25618 / H37Rv) OX=83332 GN=Rv2895c PE=1 SV=1	179	15	C	UR	108.507	106.155	78.3812	1592.32	11.2372	91.3452	118.088	107.706	1771.32	12.5004	91.4098	110.335	92.3544	1655.02	11.6797	102.996	109.561	56.028	1643.42	11.5978	74.2121	85.3822	55.3909	1280.73	9.03828	75.4326	89.292	68.9838	1339.38	9.45215	112.547	124.289	97.3009	1864.34	13.1568	78.1219	101.795	91.2828	1526.93	10.7757	78.6865	99.7762	86.4213
sp|P9WG81|FOLD_MYCTU	folD	Bifunctional protein FolD OS=Mycobacterium tuberculosis (strain ATCC 25618 / H37Rv) OX=83332 GN=folD PE=1 SV=1	180	13	C	UR	241.727	297.316	277.882	3865.11	9.99885	192.13	318.24	334.265	4137.13	10.7025	241.915	327.237	342.195	4254.08	11.0051	238.972	342.295	346.344	4449.84	11.5115	260.055	334.441	362.444	4347.74	11.2474	235.236	352.668	426.869	4584.69	11.8604	287.531	330.259	354.315	4293.36	11.1067	231.126	342.091	382.762	4447.19	11.5047	220.033	328.954	374.461
sp|P9WGT7|PSTS3_MYCTU	pstS3	Phosphate-binding protein PstS 3 OS=Mycobacterium tuberculosis (strain ATCC 25618 / H37Rv) OX=83332 GN=pstS3 PE=1 SV=1	181	13	C	UR	161.643	324.686	384.1	4220.92	10.7707	133.362	328.205	403.552	4266.67	10.8875	137.347	335.21	403.806	4357.73	11.1198	204.18	366.279	423.55	4761.63	12.1505	224.576	404.944	491.936	5264.28	13.4331	210.775	426.171	521.983	5540.22	14.1372	97.1045	255.362	293.019	3319.71	8.47106	117.515	301.575	358.973	3920.47	10.004	105.895	272.094	322.723
sp|P9WGT9|PSTS2_MYCTU	pstS2	Phosphate-binding protein PstS 2 OS=Mycobacterium tuberculosis (strain ATCC 25618 / H37Rv) OX=83332 GN=pstS2 PE=1 SV=1	182	20	C	UR	88.8649	129.971	124.746	2599.43	10.5081	69.7101	115.518	117.884	2310.36	9.33956	71.4189	121.785	120.065	2435.71	9.84628	136.58	193.774	169.455	3875.48	15.6665	113.517	187.871	202.884	3757.43	15.1893	122.997	187.746	199.161	3754.92	15.1792	68.686	105.138	98.6731	2102.77	8.50039	61.8372	102.849	102.118	2056.97	8.31526	53.2476	92.2136	88.1273
sp|P9WQD7|KASB_MYCTU	kasB	3-oxoacyl-[acyl-carrier-protein] synthase 2 OS=Mycobacterium tuberculosis (strain ATCC 25618 / H37Rv) OX=83332 GN=kasB PE=1 SV=1	183	16	C	UR	147.177	202.443	149.55	3239.1	11.7104	170.887	217.787	175.01	3484.6	12.5979	163.47	240.893	190.211	3854.29	13.9345	96.5373	129.36	81.3198	2069.77	7.48289	97.025	139.892	97.3715	2238.27	8.09209	116.958	143.382	96.3132	2294.11	8.29397	160.358	185.265	121.623	2964.24	10.7167	177.523	229.046	196.189	3664.73	13.2492	177.344	240.682	201.784
sp|P9WFW1|SYC_MYCTU	cysS	Cysteine--tRNA ligase OS=Mycobacterium tuberculosis (strain ATCC 25618 / H37Rv) OX=83332 GN=cysS PE=1 SV=1	185	3	C	UR	92.442	212.449	242.035	637.348	14.8727	72.4429	143.085	150.562	429.256	10.0168	70.4104	143.65	137.186	430.951	10.0564	110.037	152.01	106.896	456.03	10.6416	71.2999	130.037	113.239	390.112	9.10337	59.4678	125.022	119.148	375.067	8.75228	120.998	223.477	206.865	670.431	15.6447	59.4414	162.664	191.051	487.991	11.3874	58.7953	136.058	143.902
sp|P9WGE7|SODF_MYCTU	sodB	Superoxide dismutase [Fe] OS=Mycobacterium tuberculosis (strain ATCC 25618 / H37Rv) OX=83332 GN=sodB PE=1 SV=1	186	13	C	UR	129.579	256.471	254.524	3334.12	10.383	113.524	255.259	262.055	3318.37	10.3339	131.514	270.024	256.884	3510.31	10.9317	102.531	238.141	227.463	3095.83	9.64094	164.171	308.169	313.239	4006.2	12.476	158.503	347.048	341.548	4511.63	14.05	87.8271	219.621	217.615	2855.07	8.89116	107.645	254.422	249.971	3307.49	10.3001	149.469	320.947	322.376
sp|P9WPC9|CLPC1_MYCTU	clpC1	ATP-dependent Clp protease ATP-binding subunit ClpC1 OS=Mycobacterium tuberculosis (strain ATCC 25618 / H37Rv) OX=83332 GN=clpC1 PE=1 SV=1	187	11	C	UR	172.275	232.709	166.955	2559.8	10.1602	163.998	194.086	138.074	2134.94	8.47384	159.518	197.409	143.635	2171.5	8.61894	256.444	364.996	333.134	4014.96	15.9358	169.21	294.194	306.108	3236.13	12.8446	168.495	317.673	349.018	3494.4	13.8697	253.861	316.298	258.465	3479.28	13.8097	163.059	191.656	146.064	2108.22	8.36777	147.882	181.389	130.299
sp|P9WPD1|CLPB_MYCTU	clpB	Chaperone protein ClpB OS=Mycobacterium tuberculosis (strain ATCC 25618 / H37Rv) OX=83332 GN=clpB PE=1 SV=1	187	21	C	UR	161.161	258.727	253.217	5433.27	12.2821	136.576	223.702	228.855	4697.75	10.6194	139.959	242.696	243.231	5096.62	11.5211	150.805	244.498	227.58	5134.46	11.6066	125.476	178.558	163.218	3749.72	8.47637	136.373	182.24	178.337	3827.03	8.65113	177.205	296.695	284.137	6230.59	14.0845	139.695	247.524	257.398	5198	11.7502	127.399	231.9	237.788
sp|P9WNE5|BFRB_MYCTU	bfrB	Bacterioferritin BfrB OS=Mycobacterium tuberculosis (strain ATCC 25618 / H37Rv) OX=83332 GN=bfrB PE=1 SV=1	188	4	C	UR	166.808	165.301	108.3	661.202	12.202	147.318	124.659	69.9485	498.637	9.20194	146.572	125.67	73.9524	502.678	9.27652	158.966	134.998	75.7351	539.993	9.96514	196.527	163.926	95.1776	655.706	12.1005	182.876	154.156	102.565	616.624	11.3793	200.224	220.345	167.717	881.38	16.2652	139.23	136.147	93.4056	544.588	10.0499	126.517	129.504	91.4051
sp|P9WGU7|LPQW_MYCTU	lpqW	Probable monoacyl phosphatidylinositol tetramannoside-binding protein LpqW OS=Mycobacterium tuberculosis (strain ATCC 25618 / H37Rv) OX=83332 GN=lpqW PE=1 SV=1	189	18	C	UR	197.735	274.156	188.78	4934.81	9.85136	213.588	282.188	200.737	5079.38	10.14	189.008	289.812	208.796	5216.61	10.4139	316.92	402.007	264.276	7236.12	14.4454	365.416	399.138	279.506	7184.48	14.3424	298.569	395.326	292.426	7115.86	14.2054	160.495	225.181	160.507	4053.25	8.0915	197.498	270.852	217.745	4875.33	9.73261	166.488	244.271	192.259
sp|P9WFT9|SYP_MYCTU	proS	Proline--tRNA ligase OS=Mycobacterium tuberculosis (strain ATCC 25618 / H37Rv) OX=83332 GN=proS PE=1 SV=1	190	8	C	UR	121.623	113.847	71.7304	910.774	10.4412	118.296	127.027	79.9194	1016.21	11.65	128.691	125.866	82.6737	1006.93	11.5436	100.475	113.683	79.3215	909.465	10.4262	76.8317	81.5206	53.2745	652.165	7.47651	81.5593	79.409	51.8594	635.272	7.28285	136.821	137.598	94.1205	1100.79	12.6196	149.906	147.676	101.435	1181.41	13.5438	153.33	163.73	119.88
sp|P9WIS3|BKDA_MYCTU	bkdA	3-methyl-2-oxobutanoate dehydrogenase subunit alpha OS=Mycobacterium tuberculosis (strain ATCC 25618 / H37Rv) OX=83332 GN=bkdA PE=1 SV=1	191	12	C	UR	145.788	176.612	102.141	2119.34	12.1141	122.689	159.704	93.4964	1916.45	10.9544	137.853	161.048	88.5486	1932.57	11.0466	170.238	181.278	78.8554	2175.33	12.4342	168.807	180.032	88.9684	2160.38	12.3487	135.184	163.369	91.7231	1960.43	11.2058	126.397	167.713	95.5459	2012.55	11.5037	104.918	140.015	90.4138	1680.18	9.6039	95.5609	128.129	83.3098
tr|P95227|P95227_MYCTU	fadD2	Probable fatty-acid-CoA ligase FadD2 (Fatty-acid-CoA synthetase) (Fatty-acid-CoA synthase) OS=Mycobacterium tuberculosis (strain ATCC 25618 / H37Rv) OX=83332 GN=fadD2 PE=1 SV=1	192	5	C	UR	78.0397	118.089	89.3231	590.446	13.1566	64.889	90.8843	63.5354	454.422	10.1256	63.8236	74.0616	46.1867	370.308	8.25136	99.3495	125.145	84.7472	625.724	13.9426	58.4134	74.3254	46.1608	371.627	8.28075	54.5084	79.4327	57.2603	397.163	8.84977	111.097	131.944	86.0527	659.721	14.7002	87.0001	104.854	70.807	524.27	11.682	101.42	98.8318	62.2038
tr|O05882|O05882_MYCTU	Rv3237c	Conserved protein OS=Mycobacterium tuberculosis (strain ATCC 25618 / H37Rv) OX=83332 GN=Rv3237c PE=1 SV=1	193	11	C	UR	70.3612	89.7738	71.3946	987.512	7.28743	73.1698	129.681	102.809	1426.49	10.5269	87.9053	131.236	99.952	1443.59	10.6531	85.3096	97.4025	76.6374	1071.43	7.90669	57.3131	65.7751	49.2786	723.526	5.33932	64.9225	65.356	43.9718	718.917	5.30531	106.959	185.13	147.149	2036.43	15.028	133.157	245.277	225.016	2698.05	19.9105	124.697	222.269	201.33
sp|P9WKL9|Y968_MYCTU	Rv0968	Uncharacterized protein Rv0968 OS=Mycobacterium tuberculosis (strain ATCC 25618 / H37Rv) OX=83332 GN=Rv0968 PE=1 SV=1	194	3	C	UR	42.1403	46.5185	24.4966	139.555	10.336	42.9736	42.2923	17.7542	126.877	9.39696	37.9095	38.7953	20.4039	116.386	8.61996	75.7613	82.8295	56.4542	248.489	18.4039	41.3221	57.0733	36.4771	171.22	12.6811	39.1214	59.0477	38.3278	177.143	13.1199	51.6856	55.7774	21.4593	167.332	12.3932	31.7791	33.1019	17.6234	99.3058	7.35493	31.5273	34.6281	22.4436
sp|L7N6B0|LPQI_MYCTU	lpqI	Beta-hexosaminidase LpqI OS=Mycobacterium tuberculosis (strain ATCC 25618 / H37Rv) OX=83332 GN=lpqI PE=1 SV=1	195	15	C	UR	237.346	313.037	257.738	4695.55	10.4802	229.422	304.275	263.483	4564.12	10.1868	209.212	320.416	260.502	4806.24	10.7272	376.349	417.995	337.95	6269.93	13.994	461.003	488.298	416.644	7324.46	16.3477	336.888	445.892	379.929	6688.39	14.928	138.017	189.165	134.935	2837.48	6.33306	140.855	261.106	217.931	3916.6	8.74158	153.637	246.765	202.489
sp|P9WMM3|HIS6_MYCTU	hisF	Imidazole glycerol phosphate synthase subunit HisF OS=Mycobacterium tuberculosis (strain ATCC 25618 / H37Rv) OX=83332 GN=hisF PE=1 SV=1	196	1	C	UR	36.1964	36.1964	0	36.1964	18.0233	33.8249	33.8249	0	33.8249	16.8425	20.2477	20.2477	0	20.2477	10.082	20.107	20.107	0	20.107	10.0119	16.6314	16.6314	0	16.6314	8.28129	18.9454	18.9454	0	18.9454	9.43349	16.9415	16.9415	0	16.9415	8.43571	18.1957	18.1957	0	18.1957	9.0602	19.7408	19.7408	0
sp|P9WKJ7|ILVC_MYCTU	ilvC	Ketol-acid reductoisomerase (NADP(+)) OS=Mycobacterium tuberculosis (strain ATCC 25618 / H37Rv) OX=83332 GN=ilvC PE=1 SV=2	197	13	C	UR	131.557	261.129	290.169	3394.67	10.1298	132.366	269.432	308.768	3502.62	10.4519	139.448	234.912	236.54	3053.86	9.11277	176.558	304.071	271.003	3952.93	11.7956	156.766	271.675	290.129	3531.78	10.5389	125.765	279.964	303.748	3639.54	10.8604	213.414	379.096	409.861	4928.25	14.706	152.012	297.333	326.857	3865.33	11.5342	140.777	280.224	301.068
sp|P9WID5|ADOK_MYCTU	adoK	Adenosine kinase OS=Mycobacterium tuberculosis (strain ATCC 25618 / H37Rv) OX=83332 GN=adoK PE=1 SV=1	198	9	C	UR	74.4473	131.704	101.086	1185.34	6.76216	108.208	291.229	290.588	2621.07	14.9528	108.577	247.068	235.807	2223.61	12.6854	59.9009	87.632	60.7204	788.688	4.49935	108.678	101.24	65.496	911.161	5.19804	90.7592	119.482	90.9735	1075.34	6.13463	120.74	284.536	283.7	2560.82	14.6091	94.5982	294.751	319.616	2652.76	15.1336	139.881	390.017	424.808
sp|P9WPK3|CARB_MYCTU	carB	Carbamoyl-phosphate synthase large chain OS=Mycobacterium tuberculosis (strain ATCC 25618 / H37Rv) OX=83332 GN=carB PE=1 SV=1	199	7	C	UR	137.402	146.67	130.572	1026.69	13.1858	121.638	114.413	88.7824	800.893	10.2859	117.931	120.335	94.885	842.344	10.8182	188.09	133.351	97.2644	933.456	11.9884	105.244	100.731	78.2004	705.117	9.05581	94.5615	98.1913	75.2627	687.339	8.82749	167.755	154.496	114.727	1081.47	13.8894	132.535	127.047	101.463	889.329	11.4216	123.09	117.101	90.3804
sp|P9WKI9|SUHB_MYCTU	suhB	Inositol-1-monophosphatase SuhB OS=Mycobacterium tuberculosis (strain ATCC 25618 / H37Rv) OX=83332 GN=suhB PE=1 SV=1	200	2	C	UR	163.142	163.142	174.137	326.284	11.0482	151.757	151.757	161.317	303.515	10.2772	166.702	166.702	172.166	333.405	11.2893	170.655	170.655	119.129	341.31	11.557	159.935	159.935	164.713	319.87	10.831	176.818	176.818	190.332	353.636	11.9744	209.47	209.47	251.59	418.941	14.1857	134.532	134.532	142.997	269.064	9.11071	143.623	143.623	147.544
tr|O06218|O06218_MYCTU	Rv2159c	Conserved protein OS=Mycobacterium tuberculosis (strain ATCC 25618 / H37Rv) OX=83332 GN=Rv2159c PE=1 SV=1	201	3	C	UR	165.33	159.069	13.3532	477.206	10.7954	167.372	152.424	33.1044	457.272	10.3444	177.398	176.753	44.0767	530.258	11.9955	166.882	220.986	102.724	662.959	14.9975	121.828	138.292	53.7339	414.876	9.38534	158.927	152.475	41.821	457.425	10.3479	226.699	211.069	61.1604	633.208	14.3244	142.87	132.187	26.4241	396.562	8.97103	127.697	130.234	32.2108
sp|P9WQ79|GABT_MYCTU	gabT	4-aminobutyrate aminotransferase OS=Mycobacterium tuberculosis (strain ATCC 25618 / H37Rv) OX=83332 GN=gabT PE=1 SV=1	202	12	C	UR	184.408	175.37	69.5906	2104.44	11.0923	158.72	166.49	68.1773	1997.87	10.5306	175.153	178.294	69.3088	2139.53	11.2773	238.486	218.362	81.3203	2620.35	13.8116	203.31	183.024	69.4049	2196.28	11.5764	168.633	166.797	63.2741	2001.56	10.55	190.061	187.674	70.053	2252.09	11.8706	149.881	154.649	57.6545	1855.79	9.78171	148.884	150.344	61.1563
sp|P9WKD5|PURNU_MYCTU	Rv2149c	Purine nucleoside phosphorylase Rv2149c OS=Mycobacterium tuberculosis (strain ATCC 25618 / H37Rv) OX=83332 GN=Rv2149c PE=1 SV=1	203	14	C	UR	73.1249	181.971	255.242	2547.59	11.3573	77.8626	176.153	251.464	2466.14	10.9941	74.4159	181.545	256.82	2541.63	11.3307	142.773	231.377	298.526	3239.28	14.4408	91.7646	216.811	306.521	3035.35	13.5317	85.3844	195.641	281.846	2738.98	12.2105	96.7105	142.141	173.921	1989.98	8.8714	66.053	129.147	173.659	1808.06	8.06042	64.8342	147.456	208.125
sp|A0A089QRB9|MSL3_MYCTU	msl3	Mycolipanoate synthase OS=Mycobacterium tuberculosis (strain ATCC 25618 / H37Rv) OX=83332 GN=msl3 PE=1 SV=2	204	3	C	UR	39.8726	55.3274	33.7409	165.982	15.7643	28.8693	37.4666	27.0113	112.4	10.6753	32.2629	34.6547	29.2429	103.964	9.87406	52.1584	50.277	41.8266	150.831	14.3253	28.5641	30.5987	20.6699	91.7961	8.7184	26.0624	27.4948	21.8021	82.4845	7.83403	49.3893	52.9113	36.9828	158.734	15.0759	29.7502	33.4675	18.2808	100.402	9.53579	31.3559	28.7689	14.0522
tr|I6Y231|I6Y231_MYCTU	mas	Probable multifunctional mycocerosic acid synthase membrane-associated Mas OS=Mycobacterium tuberculosis (strain ATCC 25618 / H37Rv) OX=83332 GN=mas PE=1 SV=1	204	9	C	UR	159.563	181.988	88.3857	1637.89	14.8293	115.372	129.288	65.1608	1163.59	10.5351	116.14	129.391	63.4706	1164.52	10.5434	189.625	158.648	71.7509	1427.83	12.9275	89.1454	105.541	58.9524	949.873	8.60007	68.2458	100.21	56.4471	901.886	8.1656	130.136	170.834	77.9324	1537.51	13.9205	117.576	132.694	73.8885	1194.25	10.8126	95.5213	118.621	57.5812
sp|P9WQE9|PHAS_MYCTU	pks2	Phthioceranic/hydroxyphthioceranic acid synthase OS=Mycobacterium tuberculosis (strain ATCC 25618 / H37Rv) OX=83332 GN=pks2 PE=1 SV=1	204	2	C	UR	77.7585	77.7585	64.4499	155.517	15.8845	49.0553	49.0553	28.5222	98.1107	10.021	52.081	52.081	22.8089	104.162	10.6391	59.5082	59.5082	30.3391	119.016	12.1563	34.8809	34.8809	28.7102	69.7618	7.12545	36.4996	36.4996	26.9082	72.9992	7.45612	79.3994	79.3994	59.1154	158.799	16.2197	54.2891	54.2891	50.2	108.578	11.0901	46.0537	46.0537	42.1721
sp|P9WNN3|ECH17_MYCTU	echA17	Probable enoyl-CoA hydratase EchA17 OS=Mycobacterium tuberculosis (strain ATCC 25618 / H37Rv) OX=83332 GN=echA17 PE=1 SV=2	205	2	C	UR	207.575	207.575	184.118	415.15	13.7514	139.763	139.763	124.376	279.526	9.25897	186.73	186.73	158.73	373.46	12.3704	204.804	204.804	122.362	409.609	13.5678	161.847	161.847	124.23	323.695	10.722	163.551	163.551	112.058	327.102	10.8349	153.035	153.035	59.8364	306.07	10.1382	124.378	124.378	97.1165	248.756	8.23977	167.802	167.802	153.443
tr|I6X9J0|I6X9J0_MYCTU	fadE8	Probable acyl-CoA dehydrogenase FadE8 OS=Mycobacterium tuberculosis (strain ATCC 25618 / H37Rv) OX=83332 GN=fadE8 PE=1 SV=1	206	6	C	UR	288.389	307.482	242.502	1844.89	12.7387	206.047	277.65	243.661	1665.9	11.5028	288.808	302.682	237.959	1816.09	12.5398	188.464	232.186	157.059	1393.12	9.61924	237.471	232.879	173.683	1397.27	9.64794	227.442	251.056	196.631	1506.34	10.401	241.364	272.19	202.682	1633.14	11.2765	238.061	282.509	242.226	1695.06	11.7041	224.285	255.135	213.748
sp|P9WG59|THRC_MYCTU	thrC	Threonine synthase OS=Mycobacterium tuberculosis (strain ATCC 25618 / H37Rv) OX=83332 GN=thrC PE=1 SV=1	207	18	C	UR	154.209	278.514	391.853	5013.25	10.6459	159.669	316.36	464.289	5694.48	12.0926	164.316	303.904	417.508	5470.27	11.6164	205.845	287.351	321.69	5172.32	10.9837	211.381	323.941	424.481	5830.94	12.3823	173.832	316.693	453.6	5700.48	12.1053	152.69	253.181	322.089	4557.26	9.67759	141.082	266.522	373.283	4797.4	10.1876	149.827	269.69	385.477
sp|P9WJ89|MAZE5_MYCTU	mazE5	Antitoxin MazE5 OS=Mycobacterium tuberculosis (strain ATCC 25618 / H37Rv) OX=83332 GN=mazE5 PE=1 SV=1	208	1	C	UR	63.2652	63.2652	0	63.2652	10.6492	57.2505	57.2505	0	57.2505	9.63673	73.3063	73.3063	0	73.3063	12.3393	70.6735	70.6735	0	70.6735	11.8962	56.1043	56.1043	0	56.1043	9.44379	60.221	60.221	0	60.221	10.1367	77.4723	77.4723	0	77.4723	13.0406	68.0106	68.0106	0	68.0106	11.4479	67.7832	67.7832	0
tr|O53670|O53670_MYCTU	Rv0248c	Probable succinate dehydrogenase [iron-sulfur subunit] (Succinic dehydrogenase) OS=Mycobacterium tuberculosis (strain ATCC 25618 / H37Rv) OX=83332 GN=Rv0248c PE=1 SV=1	209	19	C	UR	127.129	213.452	268.382	4055.58	10.1228	111.61	232.516	312.025	4417.8	11.0269	116.228	216.739	275.009	4118.04	10.2787	167.988	248.892	268.809	4728.94	11.8035	120.564	226.081	285.302	4295.53	10.7217	124.619	217.28	280.037	4128.32	10.3043	155.882	278.101	340.289	5283.91	13.1887	94.2265	237.88	329.283	4519.71	11.2812	108.111	237.689	329.28
sp|P9WIU5|ARFA_MYCTU	arfA	Peptidoglycan-binding protein ArfA OS=Mycobacterium tuberculosis (strain ATCC 25618 / H37Rv) OX=83332 GN=arfA PE=1 SV=1	210	2	C	UR	128.263	128.263	156.621	256.526	10.4323	112.84	112.84	138.214	225.679	9.17783	123.751	123.751	146.128	247.502	10.0653	181.511	181.511	183.235	363.022	14.7632	177.303	177.303	148.687	354.606	14.421	181.054	181.054	194.604	362.108	14.7261	149.001	149.001	194.348	298.003	12.119	85.0258	85.0258	106.39	170.052	6.91559	90.7316	90.7316	107.161
tr|I6WZD7|I6WZD7_MYCTU	Rv0760c	Conserved protein OS=Mycobacterium tuberculosis (strain ATCC 25618 / H37Rv) OX=83332 GN=Rv0760c PE=1 SV=1	211	4	C	UR	153.601	380.932	501.41	1523.73	11.0709	182.641	520.826	750.889	2083.3	15.1367	188.792	570.81	845.947	2283.24	16.5893	158.179	219.704	159.188	878.815	6.3852	129.909	226.976	230.81	907.903	6.59655	135.968	299.455	369.32	1197.82	8.703	156.175	307.514	356.073	1230.06	8.93721	144.462	433.085	627.305	1732.34	12.5866	155.519	481.525	712.633
sp|P9WN53|GCSP_MYCTU	gcvP	Probable glycine dehydrogenase (decarboxylating) OS=Mycobacterium tuberculosis (strain ATCC 25618 / H37Rv) OX=83332 GN=gcvP PE=1 SV=1	212	14	C	UR	133.195	148.282	103.127	2075.95	11.3973	131.527	136.484	102.492	1910.77	10.4905	146.914	148.457	106.88	2078.39	11.4107	137.256	154.217	99.5574	2159.04	11.8535	138.513	145.752	103.517	2040.53	11.2029	123.533	136.065	94.6147	1904.91	10.4583	141.796	143.953	97.3781	2015.34	11.0646	129.323	143.013	106.407	2002.19	10.9924	136.603	144.801	105.923
tr|I6YEH6|I6YEH6_MYCTU	echA16	Probable enoyl-CoA hydratase EchA16 (Enoyl hydrase) (Unsaturated acyl-CoA hydratase) (Crotonase) OS=Mycobacterium tuberculosis (strain ATCC 25618 / H37Rv) OX=83332 GN=echA16 PE=1 SV=1	213	11	C	UR	267.362	384.716	382.129	4231.88	11.6236	275.192	418.421	437.848	4602.63	12.6419	267.066	406.616	398.6	4472.78	12.2853	225.2	262.853	188.387	2891.38	7.94167	214.569	283.846	245.723	3122.31	8.57595	219.481	371.465	400.363	4086.11	11.2232	227.988	379.64	381.085	4176.04	11.4702	228.068	424.014	464.005	4664.15	12.8109	238.462	378.22	395.089
sp|P9WJ03|SIR_MYCTU	sir	Sulfite reductase [ferredoxin] OS=Mycobacterium tuberculosis (strain ATCC 25618 / H37Rv) OX=83332 GN=sir PE=1 SV=1	214	29	C	UR	259.066	328.347	297.527	9522.07	11.0026	222.574	339.263	344.74	9838.63	11.3684	254.238	332.269	302.441	9635.79	11.134	268.861	318.302	243.797	9230.76	10.666	341.446	387.472	352.7	11236.7	12.9838	302.737	362.939	337.436	10525.2	12.1618	251.155	311.419	270.32	9031.14	10.4354	220.572	311.428	300.166	9031.42	10.4357	212.895	292.825	273.078
sp|P9WK63|LPQE_MYCTU	lpqE	Putative lipoprotein LpqE OS=Mycobacterium tuberculosis (strain ATCC 25618 / H37Rv) OX=83332 GN=lpqE PE=1 SV=1	215	9	C	UR	95.1266	160.241	199.896	1442.17	9.15839	89.6151	201.199	288.943	1810.79	11.4993	100.487	194.016	252.133	1746.14	11.0888	123.213	186.05	208.591	1674.45	10.6335	87.8617	141.385	163.397	1272.46	8.0807	80.5523	181.199	255.148	1630.79	10.3563	94.3815	184.55	246.247	1660.95	10.5478	111.198	252.961	406.435	2276.65	14.4577	96.2789	248.06	385.942
tr|P95228|P95228_MYCTU	fadE6	Probable acyl-CoA dehydrogenase FadE6 OS=Mycobacterium tuberculosis (strain ATCC 25618 / H37Rv) OX=83332 GN=fadE6 PE=1 SV=1	216	26	C	UR	209.108	217.509	111.364	5655.24	10.9865	238.9	252.21	152.011	6557.45	12.7392	257.463	258.72	144.239	6726.73	13.0681	157.037	160.637	67.5301	4176.57	8.11384	147.226	145.589	67.7412	3785.32	7.35376	165.713	166.253	83.1012	4322.57	8.39748	273.215	254.779	120.087	6624.25	12.869	267.389	270.552	167.298	7034.35	13.6657	240.955	253.542	150.999
sp|P9WNH5|HSAD_MYCTU	hsaD	4,5:9,10-diseco-3-hydroxy-5,9,17-trioxoandrosta-1(10),2-diene-4-oate hydrolase OS=Mycobacterium tuberculosis (strain ATCC 25618 / H37Rv) OX=83332 GN=hsaD PE=1 SV=1	217	13	C	UR	172.345	210.875	175.822	2741.37	10.7224	193.846	219.858	183.495	2858.16	11.1791	172.286	217.872	189.653	2832.34	11.0782	234.375	239.913	209.981	3118.87	12.1989	243.169	239.377	200.367	3111.9	12.1716	222.731	230.428	196.905	2995.56	11.7166	132.817	206.452	195.049	2683.87	10.4975	152.483	204.864	186.356	2663.24	10.4168	153.999	197.044	174.911
sp|P9WHU1|PSA_MYCTU	prcA	Proteasome subunit alpha OS=Mycobacterium tuberculosis (strain ATCC 25618 / H37Rv) OX=83332 GN=prcA PE=1 SV=1	218	18	C	UR	166.686	443.429	579.25	7981.72	10.8771	139.948	436.902	595.207	7864.24	10.7171	166.098	402.446	514.762	7244.03	9.87185	217.47	451.149	528.773	8120.67	11.0665	234.256	519.871	678.985	9357.67	12.7522	207	531.635	711.766	9569.43	13.0408	195.39	467.049	583.702	8406.87	11.4565	183.358	447.822	597.333	8060.79	10.9849	156.596	376.399	490.454
sp|O06291|HTRA1_MYCTU	htrA1	Probable serine protease HtrA1 OS=Mycobacterium tuberculosis (strain ATCC 25618 / H37Rv) OX=83332 GN=htrA1 PE=1 SV=3	219	19	C	UR	231.811	302.173	243.305	5741.28	9.31865	280.097	373.881	343.274	7103.73	11.53	273.904	345.459	284.735	6563.73	10.6536	261.737	323.937	248.81	6154.81	9.98984	189.508	251.319	207.236	4775.06	7.75037	230.193	353.139	351.174	6709.64	10.8904	309.472	433.747	401.317	8241.18	13.3762	315.04	448.968	474.501	8530.4	13.8457	278.361	410.043	400.377
tr|O05899|O05899_MYCTU	Rv3256c	Conserved protein OS=Mycobacterium tuberculosis (strain ATCC 25618 / H37Rv) OX=83332 GN=Rv3256c PE=1 SV=2	220	9	C	UR	76.7461	159.867	168.172	1438.8	10.1459	81.1331	160.935	175.29	1448.41	10.2137	71.9811	158.249	172.459	1424.24	10.0433	97.9467	202.45	200.944	1822.05	12.8485	116.478	196.236	205.569	1766.12	12.4541	86.6738	186.506	214.725	1678.56	11.8366	75.4003	188.514	219.202	1696.63	11.9641	84.8045	160.748	183.78	1446.73	10.2019	86.7915	162.167	183.97
sp|P9WGC7|SUCD_MYCTU	sucD	Succinate--CoA ligase [ADP-forming] subunit alpha OS=Mycobacterium tuberculosis (strain ATCC 25618 / H37Rv) OX=83332 GN=sucD PE=1 SV=1	221	29	C	UR	163.454	309.948	424.732	8988.5	12.3776	111.337	269.729	406.886	7822.15	10.7714	129.611	280.467	378.622	8133.55	11.2003	159.354	269.042	275.636	7802.21	10.744	157.14	316.928	428.593	9190.92	12.6563	136.951	301.065	446.212	8730.89	12.0228	114.371	247.083	325.489	7165.4	9.86708	110.573	261.083	400.819	7571.41	10.4262	108.001	248.767	363.077
tr|I6Y7V6|I6Y7V6_MYCTU	fadD31	Probable acyl-CoA ligase FadD31 (Acyl-CoA synthetase) (Acyl-CoA synthase) OS=Mycobacterium tuberculosis (strain ATCC 25618 / H37Rv) OX=83332 GN=fadD31 PE=1 SV=1	222	12	C	UR	213.022	193.049	117.876	2316.59	14.1235	172.584	153.145	87.4489	1837.74	11.2041	161.186	145.648	86.6673	1747.78	10.6556	128.326	145.82	90.5963	1749.84	10.6682	115.028	124.314	84.4431	1491.77	9.09482	104.635	111.772	68.2598	1341.26	8.17723	188.435	188.551	116.106	2262.62	13.7944	152.713	158.032	97.4851	1896.38	11.5616	133.921	146.535	88.9576
sp|P9WIU7|DCDA_MYCTU	lysA	Diaminopimelate decarboxylase OS=Mycobacterium tuberculosis (strain ATCC 25618 / H37Rv) OX=83332 GN=lysA PE=1 SV=1	223	7	C	UR	163.225	157.29	104.184	1101.03	11.3669	166.147	138.049	90.2331	966.345	9.97648	172.675	145.458	95.888	1018.2	10.5119	216.4	193.032	115.376	1351.22	13.9499	175.31	160.286	111.656	1122	11.5835	188.851	155.091	110.407	1085.64	11.208	217.381	155.931	101.536	1091.52	11.2687	164.638	143.879	99.2409	1007.15	10.3978	163.986	134.732	90.7627
sp|P9WNX3|SERA_MYCTU	serA	D-3-phosphoglycerate dehydrogenase OS=Mycobacterium tuberculosis (strain ATCC 25618 / H37Rv) OX=83332 GN=serA PE=1 SV=1	224	10	C	UR	239.684	345.255	273.648	3452.55	16.0459	165.746	213.127	146.73	2131.27	9.90517	182.14	208.489	122.345	2084.89	9.68963	237.463	222.327	105.715	2223.27	10.3328	179.369	192.292	114.036	1922.92	8.93685	159.055	182.522	116.77	1825.22	8.48282	244.472	277.943	169.077	2779.43	12.9175	189.555	263.155	191.765	2631.55	12.2303	195.84	246.562	182.192
sp|P9WPU9|ATPG_MYCTU	atpG	ATP synthase gamma chain OS=Mycobacterium tuberculosis (strain ATCC 25618 / H37Rv) OX=83332 GN=atpG PE=1 SV=1	225	14	C	UR	120.07	191.414	248.648	2679.79	12.4526	80.9164	123.11	150.613	1723.54	8.00904	92.4381	142.835	168.169	1999.69	9.29228	179.047	225.614	212.123	3158.59	14.6775	148.075	229.469	311.358	3212.56	14.9283	158.627	253.474	370.956	3548.63	16.49	97.5575	137.796	117.335	1929.14	8.96443	71.37	111.088	118.322	1555.23	7.22693	77.698	122.34	150.187
sp|P9WQD9|KASA_MYCTU	kasA	3-oxoacyl-[acyl-carrier-protein] synthase 1 OS=Mycobacterium tuberculosis (strain ATCC 25618 / H37Rv) OX=83332 GN=kasA PE=1 SV=1	226	25	C	UR	123.274	273.301	343.67	6832.53	13.0657	108.333	231.048	285.62	5776.2	11.0457	106.546	213.821	244.109	5345.54	10.2221	129.956	231.131	308.138	5778.27	11.0496	118.125	278.637	442.649	6965.93	13.3208	116.743	286.563	422.648	7164.08	13.6997	110.834	183.424	175.283	4585.6	8.76894	94.0687	194.454	192.103	4861.36	9.29626	91.36	199.367	217.741
sp|P9WN61|GATB_MYCTU	gatB	Aspartyl/glutamyl-tRNA(Asn/Gln) amidotransferase subunit B OS=Mycobacterium tuberculosis (strain ATCC 25618 / H37Rv) OX=83332 GN=gatB PE=1 SV=1	227	7	C	UR	144.622	165.309	101.862	1157.17	11.7594	134.953	153.017	106.975	1071.12	10.8849	130.187	154.373	101.078	1080.61	10.9814	183.643	201.972	126.163	1413.8	14.3674	110.093	139.591	123.79	977.14	9.9299	106.095	117.851	81.8613	824.958	8.3834	188.525	184.974	90.0865	1294.82	13.1582	148.253	143.632	59.7143	1005.42	10.2173	140.672	145.048	68.8751
sp|P9WIJ1|PDXH_MYCTU	pdxH	Pyridoxine 5'-phosphate oxidase OS=Mycobacterium tuberculosis (strain ATCC 25618 / H37Rv) OX=83332 GN=pdxH PE=1 SV=1	228	13	C	UR	204.354	261.582	198.549	3400.56	10.983	201.896	279.133	222.078	3628.73	11.72	214.933	272.318	200.997	3540.13	11.4338	207.526	258.418	193.009	3359.43	10.8502	203.393	268.839	209.264	3494.9	11.2877	193.598	258.096	218.763	3355.25	10.8367	218.928	279.304	196.042	3630.96	11.7272	182.629	258.75	200.19	3363.74	10.8641	186.36	245.249	175.751
sp|P9WHM7|PUR9_MYCTU	purH	Bifunctional purine biosynthesis protein PurH OS=Mycobacterium tuberculosis (strain ATCC 25618 / H37Rv) OX=83332 GN=purH PE=1 SV=1	229	3	C	UR	74.9214	184.143	225.905	552.428	11.5564	46.5747	166.132	220.79	498.395	10.426	51.8148	156.855	205.987	470.564	9.84381	57.5318	153.539	207.95	460.616	9.63571	55.8663	147.196	197.262	441.587	9.23765	44.3755	157.906	227.187	473.719	9.90981	64.0652	233.357	308.119	700.071	14.6449	51.2038	198.518	259.586	595.553	12.4585	54.6996	195.789	254.597
sp|P9WGV3|SAHH_MYCTU	ahcY	Adenosylhomocysteinase OS=Mycobacterium tuberculosis (strain ATCC 25618 / H37Rv) OX=83332 GN=ahcY PE=1 SV=1	230	36	C	UR	298.975	434.917	440.579	15657	11.6436	192.572	417.946	426.322	15046	11.1892	221.38	356.628	343.922	12838.6	9.54763	243.637	366.852	310.699	13206.7	9.82134	309.121	488.885	498.631	17599.9	13.0884	245.056	475.825	492.434	17129.7	12.7388	284.321	448.932	445.82	16161.5	12.0188	244.278	395.721	404.432	14246	10.5942	218.931	349.547	348.089
tr|O53872|O53872_MYCTU	fadB	3-hydroxyacyl-CoA dehydrogenase OS=Mycobacterium tuberculosis (strain ATCC 25618 / H37Rv) OX=83332 GN=fadB PE=1 SV=1	231	58	C	UR	148.782	219.34	204.81	12721.7	11.1932	132.717	216.209	218.817	12540.1	11.0335	169.171	215.819	202.814	12517.5	11.0135	168.15	201.29	157.442	11674.8	10.2722	156.307	236.367	219.181	13709.3	12.0622	145.801	219.939	213.291	12756.5	11.2238	140.354	203.498	194.131	11802.9	10.3848	123.145	231.034	284.458	13400	11.79	121.723	216.077	251.016
sp|P9WKH3|MHUD_MYCTU	mhuD	Heme oxygenase (mycobilin-producing) OS=Mycobacterium tuberculosis (strain ATCC 25618 / H37Rv) OX=83332 GN=mhuD PE=1 SV=1	232	6	C	UR	56.5174	62.0862	44.8591	372.517	9.24322	63.5403	73.1996	51.0516	439.198	10.8978	72.0437	76.2165	53.7136	457.299	11.3469	87.4562	79.3098	51.3587	475.859	11.8074	50.3134	60.1615	42.5848	360.969	8.95667	55.8911	62.9497	41.8982	377.698	9.37178	99.6073	112.412	57.9143	674.473	16.7356	64.7188	66.5873	40.0703	399.524	9.91333	74.5902	78.7716	48.5668
sp|P9WNS5|DUT_MYCTU	dut	Deoxyuridine 5'-triphosphate nucleotidohydrolase OS=Mycobacterium tuberculosis (strain ATCC 25618 / H37Rv) OX=83332 GN=dut PE=1 SV=1	233	8	C	UR	142.596	411.728	504.446	3293.83	11.3262	134.466	436.318	524.383	3490.54	12.0026	133.257	401.056	477.301	3208.45	11.0326	178.441	419.171	476.669	3353.36	11.5309	153.006	436.612	530.979	3492.89	12.0107	145.308	424.141	510.816	3393.13	11.6677	107.947	364.451	445.792	2915.61	10.0257	108.233	378.356	465.426	3026.85	10.4082	113.877	363.348	454.698
tr|P96404|P96404_MYCTU	echA1	Probable enoyl-CoA hydratase EchA1 (Enoyl hydrase) (Unsaturated acyl-CoA hydratase) (Crotonase) OS=Mycobacterium tuberculosis (strain ATCC 25618 / H37Rv) OX=83332 GN=echA1 PE=1 SV=1	234	11	C	UR	185.586	220.382	213.923	2424.2	10.0812	254.814	272.661	271.799	2999.27	12.4727	249.956	284.162	297.195	3125.79	12.9988	115.175	121.201	82.1739	1333.22	5.54428	88.7496	115.778	93.1298	1273.55	5.29617	141.007	158.475	147.07	1743.22	7.24933	229.232	288.46	304.537	3173.06	13.1954	312.811	374.209	410.807	4116.29	17.1179	307.583	350.733	379.952
sp|P9WKI3|GUAB1_MYCTU	guaB1	GMP reductase OS=Mycobacterium tuberculosis (strain ATCC 25618 / H37Rv) OX=83332 GN=guaB1 PE=1 SV=1	235	9	C	UR	87.7566	111.343	98.4171	1002.08	14.4138	79.6077	78.183	57.7153	703.647	10.1211	82.3221	75.2499	51.3563	677.249	9.74143	111.031	97.2348	71.313	875.113	12.5875	58.2524	72.0328	49.9344	648.296	9.32496	69.2264	69.7463	48.7379	627.716	9.02895	118.206	110.74	70.6239	996.661	14.3358	93.0627	83.7871	64.0739	754.084	10.8466	82.4182	74.1566	52.9094
sp|P9WIV7|NUOF_MYCTU	nuoF	NADH-quinone oxidoreductase subunit F OS=Mycobacterium tuberculosis (strain ATCC 25618 / H37Rv) OX=83332 GN=nuoF PE=1 SV=1	236	17	C	UR	228.465	376.112	475.814	6393.91	10.7933	315.268	405.775	378.002	6898.17	11.6446	352.64	430.17	379.299	7312.9	12.3446	208.31	348.944	425.609	5932.04	10.0137	252.443	311.035	270.218	5287.6	8.9258	235.23	291.207	246.754	4950.52	8.35679	174.995	318.315	537.521	5411.35	9.1347	251.029	489.583	513.041	8322.91	14.0496	240.3	513.535	632.731
sp|P9WG33|TAL_MYCTU	tal	Transaldolase OS=Mycobacterium tuberculosis (strain ATCC 25618 / H37Rv) OX=83332 GN=tal PE=1 SV=1	237	27	C	UR	223.135	345.138	317.486	9318.73	11.4123	227.446	345.954	339.055	9340.76	11.4393	200.974	321.318	289.88	8675.58	10.6246	251.875	332.879	278.789	8987.74	11.0069	244.691	397.727	373.378	10738.6	13.1512	212.433	385.795	385.299	10416.5	12.7566	227.14	306.155	289.894	8266.18	10.1233	181.787	290.626	292.046	7846.9	9.60979	190.274	298.68	299.133
sp|P9WQ83|CBL_MYCTU	Rv2294	Putative cystathionine beta-lyase OS=Mycobacterium tuberculosis (strain ATCC 25618 / H37Rv) OX=83332 GN=Rv2294 PE=1 SV=1	238	9	C	UR	93.4226	193.369	264.289	1740.32	11.042	102.523	201.826	252.729	1816.43	11.5249	128.184	225.896	295.28	2033.06	12.8994	103.186	172.731	182.712	1554.58	9.86355	104.234	173.01	196.158	1557.09	9.87947	117.177	194.562	253.788	1751.06	11.1102	120.142	182.949	202.525	1646.54	10.447	114.434	195.186	246.878	1756.67	11.1458	114.639	211.68	287.807
sp|P9WNU9|DOP_MYCTU	dop	Pup deamidase/depupylase OS=Mycobacterium tuberculosis (strain ATCC 25618 / H37Rv) OX=83332 GN=dop PE=1 SV=1	239	3	C	UR	78.6467	83.7616	55.1091	251.285	9.99599	63.3683	94.2614	92.1846	282.784	11.249	33.7897	65.5297	62.689	196.589	7.82023	93.873	192.396	226.291	577.188	22.9603	35.2817	81.8991	90.0508	245.697	9.77372	28.0338	49.4895	43.9727	148.468	5.90601	102.81	180.342	195.63	541.025	21.5217	54.5031	49.3674	31.0877	148.102	5.89144	38.5077	40.9053	20.6089
tr|O53519|O53519_MYCTU	TB16.3	Conserved protein TB16.3 OS=Mycobacterium tuberculosis (strain ATCC 25618 / H37Rv) OX=83332 GN=TB16.3 PE=1 SV=1	240	16	C	UR	113.357	147.257	168.556	2356.11	8.17455	128.087	225.88	337.835	3614.09	12.5391	140.181	206.744	278.565	3307.9	11.4768	113.473	146.761	103.056	2348.18	8.14703	87.7231	111.87	92.5868	1789.91	6.21012	104.705	142.25	179.462	2276	7.89659	175.787	223.419	282.871	3574.71	12.4025	164.965	307.089	465.654	4913.42	17.0471	157.736	290.138	439.329
sp|P9WPW7|ASSY_MYCTU	argG	Argininosuccinate synthase OS=Mycobacterium tuberculosis (strain ATCC 25618 / H37Rv) OX=83332 GN=argG PE=1 SV=1	241	2	C	UR	54.4404	54.4404	41.6922	108.881	13.6565	40.2392	40.2392	24.9052	80.4783	10.0941	37.7509	37.7509	14.6313	75.5017	9.46989	55.8529	55.8529	31.2761	111.706	14.0108	36.8765	36.8765	32.1945	73.753	9.25054	32.0211	32.0211	25.5531	64.0423	8.03257	60.032	60.032	17.905	120.064	15.0591	42.9007	42.9007	18.6096	85.8015	10.7617	38.5275	38.5275	23.3951
tr|I6XWJ8|I6XWJ8_MYCTU	Rv0914c	Possible lipid carrier protein or keto acyl-CoA thiolase OS=Mycobacterium tuberculosis (strain ATCC 25618 / H37Rv) OX=83332 GN=Rv0914c PE=1 SV=1	242	4	C	UR	102.879	101.906	90.0671	407.625	11.7218	101.799	100.44	85.8739	401.76	11.5531	92.5473	89.6397	67.8325	358.559	10.3108	117.709	125.529	90.7354	502.116	14.439	86.5432	82.6162	56.5131	330.465	9.50292	87.3105	80.8677	63.6938	323.471	9.30181	105.597	102.178	82.5564	408.712	11.753	100.961	94.9542	79.781	379.817	10.9221	95.6929	91.2455	75.4238
tr|I6WYY7|I6WYY7_MYCTU	hadB	(3R)-hydroxyacyl-ACP dehydratase subunit HadB OS=Mycobacterium tuberculosis (strain ATCC 25618 / H37Rv) OX=83332 GN=hadB PE=1 SV=1	243	20	C	UR	224.015	317.195	309.944	6343.89	10.8439	192.942	328.232	357.164	6564.64	11.2212	215.365	329.796	320.9	6595.91	11.2747	210.454	301.647	239.427	6032.94	10.3124	208.905	322.906	305.323	6458.13	11.0392	199.021	309.051	322.305	6181.03	10.5655	212.569	309.824	290.826	6196.48	10.5919	256.196	342.236	368.577	6844.72	11.7	269.854	364.205	405.563
sp|P9WPU7|ATPA_MYCTU	atpA	ATP synthase subunit alpha OS=Mycobacterium tuberculosis (strain ATCC 25618 / H37Rv) OX=83332 GN=atpA PE=1 SV=1	244	41	C	UR	194.978	320.066	347.587	13122.7	12.2741	133.479	208.994	233.913	8568.76	8.01464	140.508	224.421	235.468	9201.28	8.60625	202.209	322.191	308.35	13209.8	12.3556	206.851	346.633	364.661	14211.9	13.2929	226.127	435.681	501.697	17862.9	16.7078	149.136	252.705	292.314	10360.9	9.6909	131.329	234.572	279.186	9617.43	8.9955	136.984	262.392	312.734
sp|P9WQ47|FAA23_MYCTU	fadD23	Long-chain-fatty-acid--AMP ligase FadD23 OS=Mycobacterium tuberculosis (strain ATCC 25618 / H37Rv) OX=83332 GN=fadD23 PE=1 SV=1	245	1	C	UR	225.274	225.274	0	225.274	12.5823	163.928	163.928	0	163.928	9.15591	186.349	186.349	0	186.349	10.4082	239.24	239.24	0	239.24	13.3623	179.283	179.283	0	179.283	10.0136	152.717	152.717	0	152.717	8.52974	255.155	255.155	0	255.155	14.2512	198.806	198.806	0	198.806	11.104	189.653	189.653	0
sp|P9WHV9|PPK1_MYCTU	ppk	Polyphosphate kinase OS=Mycobacterium tuberculosis (strain ATCC 25618 / H37Rv) OX=83332 GN=ppk PE=1 SV=1	246	8	C	UR	174.772	164.324	115.689	1314.59	10.8915	175.426	187.998	138.579	1503.99	12.4606	178.352	184.663	124.675	1477.31	12.2396	139.593	135.251	66.851	1082.01	8.96452	104.449	109.65	69.8761	877.203	7.26768	101.323	100.253	61.5301	802.025	6.64482	171.205	194.989	142.157	1559.91	12.924	162.033	223.944	202.488	1791.55	14.8431	157.309	207.667	177.293
sp|P9WJD7|ESPC_MYCTU	espC	ESX-1 secretion-associated protein EspC OS=Mycobacterium tuberculosis (strain ATCC 25618 / H37Rv) OX=83332 GN=espC PE=1 SV=1	247	9	C	UR	218.008	288.936	209.662	2600.42	7.24068	766.074	881.63	760.006	7934.67	22.0935	701.962	799.692	663.274	7197.23	20.0401	207.757	268.169	180.944	2413.52	6.72027	191.949	257.895	198.252	2321.05	6.46279	268.371	290.931	217.996	2618.38	7.29067	322.708	393.816	311.931	3544.34	9.86895	357.371	426.769	351.57	3840.92	10.6948	327.483	382.614	313.018
tr|O05582|O05582_MYCTU	Rv0999	DUF5642 domain-containing protein OS=Mycobacterium tuberculosis (strain ATCC 25618 / H37Rv) OX=83332 GN=Rv0999 PE=1 SV=1	248	2	C	UR	54.9018	54.9018	57.2752	109.804	9.0227	60.4027	60.4027	48.4759	120.805	9.92674	65.0824	65.0824	68.556	130.165	10.6958	83.1903	83.1903	103.485	166.381	13.6717	51.8632	51.8632	73.3457	103.726	8.52334	49.0746	49.0746	61.7562	98.1492	8.06505	66.7684	66.7684	62.6676	133.537	10.9729	88.7705	88.7705	48.9373	177.541	14.5888	88.431	88.431	56.4782
tr|I6X811|I6X811_MYCTU	dppA	Probable periplasmic dipeptide-binding lipoprotein DppA OS=Mycobacterium tuberculosis (strain ATCC 25618 / H37Rv) OX=83332 GN=dppA PE=1 SV=1	249	10	C	UR	161.776	151.955	114.466	1519.55	10.2592	145.006	149.026	121.357	1490.26	10.0614	149.251	159.029	135.236	1590.29	10.7368	212.509	206.263	161.481	2062.63	13.9258	155.46	176.97	149.406	1769.7	11.948	158.619	176.796	155.081	1767.96	11.9363	155.08	158.844	118.134	1588.44	10.7242	130.235	147.891	138.672	1478.91	9.98479	121.906	154.391	148.088
tr|I6Y4U4|I6Y4U4_MYCTU	lpdB	Probable oxidoreductase OS=Mycobacterium tuberculosis (strain ATCC 25618 / H37Rv) OX=83332 GN=lpdB PE=1 SV=1	250	12	C	UR	190.965	282.711	286.732	3392.53	11.4831	189.038	287.757	323.943	3453.08	11.6881	195.084	284.704	289.32	3416.45	11.5641	217.271	259.752	218.536	3117.02	10.5506	207.461	275.795	273.725	3309.54	11.2022	184.14	279.565	295.983	3354.78	11.3553	169.387	270.824	267.341	3249.89	11.0003	191.484	269.457	293.252	3233.48	10.9448	163.002	251.403	270.243
sp|P9WND5|LLDD_MYCTU	lldD	Putative L-lactate dehydrogenase OS=Mycobacterium tuberculosis (strain ATCC 25618 / H37Rv) OX=83332 GN=lldD PE=1 SV=1	251	2	C	UR	80.5387	80.5387	69.3363	161.077	10.9411	59.9446	59.9446	46.504	119.889	8.14345	55.4746	55.4746	40.6243	110.949	7.5362	109.076	109.076	81.9442	218.152	14.8179	70.642	70.642	53.5603	141.284	9.59669	84.9008	84.9008	68.9513	169.802	11.5337	128.626	128.626	134.629	257.252	17.4738	77.6131	77.6131	65.6918	155.226	10.5437	69.2922	69.2922	67.2993
sp|P0CL62|MAZF7_MYCTU	mazF7	Probable endoribonuclease MazF7 OS=Mycobacterium tuberculosis (strain ATCC 25618 / H37Rv) OX=83332 GN=mazF7 PE=1 SV=1	252	1	C	UR	27.7152	27.7152	0	27.7152	10.5396	25.2949	25.2949	0	25.2949	9.61926	21.6688	21.6688	0	21.6688	8.24031	49.7569	49.7569	0	49.7569	18.9218	34.7727	34.7727	0	34.7727	13.2235	23.4748	23.4748	0	23.4748	8.92711	29.3742	29.3742	0	29.3742	11.1706	26.8833	26.8833	0	26.8833	10.2233	24.0202	24.0202	0
sp|P9WGY1|RRF_MYCTU	frr	Ribosome-recycling factor OS=Mycobacterium tuberculosis (strain ATCC 25618 / H37Rv) OX=83332 GN=frr PE=1 SV=1	253	11	C	UR	207.927	321.302	387.082	3534.32	9.25012	204.836	447.416	635.118	4921.58	12.8809	223.524	395.971	492.646	4355.68	11.3998	236.957	341.928	344.446	3761.21	9.84395	173.275	248.556	229.935	2734.11	7.1558	159.616	298.721	365.832	3285.93	8.60002	246.617	473.597	656.025	5209.57	13.6346	233.99	479.532	716.362	5274.85	13.8055	240.409	466.465	658.593
sp|P9WGV1|METK_MYCTU	metK	S-adenosylmethionine synthase OS=Mycobacterium tuberculosis (strain ATCC 25618 / H37Rv) OX=83332 GN=metK PE=1 SV=1	254	38	C	UR	153.292	252.77	230.128	9605.26	11.7434	144.146	250.452	234.933	9517.18	11.6357	150.02	229.582	196.407	8724.12	10.6661	179.955	229.708	150.772	8728.9	10.672	175.744	250.985	215.747	9537.43	11.6605	161.824	260.43	234.575	9896.34	12.0993	146.895	235.654	225.659	8954.85	10.9482	138.855	229.41	238.226	8717.58	10.6581	122.262	213.449	207.811
sp|I6Y4U9|DYP_MYCTU	dyp	Dye-decolorizing peroxidase OS=Mycobacterium tuberculosis (strain ATCC 25618 / H37Rv) OX=83332 GN=dyp PE=1 SV=1	255	4	C	UR	129.722	151.189	98.6949	604.756	11.8698	123.54	130.083	84.4727	520.332	10.2128	181.546	157.919	76.5662	631.676	12.3982	170.078	158.579	72.9834	634.318	12.45	132.694	157.419	101.517	629.677	12.359	134.413	150.368	87.0619	601.471	11.8054	144.02	136.916	52.7604	547.664	10.7493	134.213	122.435	42.6106	489.739	9.61234	113.901	108.817	47.6362
tr|L7N668|L7N668_MYCTU	Rv3196A	TetR family transcriptional regulator OS=Mycobacterium tuberculosis (strain ATCC 25618 / H37Rv) OX=83332 GN=Rv3196A PE=1 SV=1	257	8	C	UR	236.255	236.64	159.227	1893.12	10.7926	246.375	225.633	158.975	1805.06	10.2906	257.702	230.518	148.784	1844.14	10.5134	297.081	312.286	208.814	2498.29	14.2426	336.675	322.652	238.683	2581.22	14.7154	244.955	243.051	156.83	1944.41	11.085	222.953	229.601	127.478	1836.81	10.4716	176.294	189.538	152.819	1516.3	8.64437	194.991	202.698	112.277
tr|I6X9Y7|I6X9Y7_MYCTU	Rv0854	Conserved protein OS=Mycobacterium tuberculosis (strain ATCC 25618 / H37Rv) OX=83332 GN=Rv0854 PE=1 SV=1	258	8	C	UR	105.377	129.97	116.84	1039.76	5.86927	161.558	216.237	210.652	1729.9	9.76498	146.024	193.285	184.406	1546.28	8.72849	106.681	110.212	93.5728	881.694	4.97701	54.6143	68.6776	58.0512	549.42	3.10138	75.0002	82.4143	64.6196	659.315	3.72172	349.303	471.942	450.473	3775.54	21.3122	367.29	489.157	470.306	3913.25	22.0896	317.385	452.522	447.591
tr|I6Y1G8|I6Y1G8_MYCTU	Rv2675c	Methyltransf_25 domain-containing protein OS=Mycobacterium tuberculosis (strain ATCC 25618 / H37Rv) OX=83332 GN=Rv2675c PE=1 SV=1	259	8	C	UR	106.212	111.511	44.9	892.087	10.634	109.329	132.837	79.1967	1062.69	12.6677	121.784	132.965	66.6628	1063.72	12.6799	108.853	105.23	56.4216	841.839	10.035	98.8587	107.754	48.6146	862.035	10.2758	96.7296	108.249	50.9839	865.991	10.3229	118.32	124.905	58.915	999.236	11.9112	93.9727	111.04	79.8494	888.322	10.5891	87.9593	114.137	74.6119
tr|O53620|O53620_MYCTU	Rv0075	Probable aminotransferase OS=Mycobacterium tuberculosis (strain ATCC 25618 / H37Rv) OX=83332 GN=Rv0075 PE=1 SV=1	260	2	C	UR	77.8699	77.8699	16.3377	155.74	9.80777	73.5656	73.5656	5.0944	147.131	9.26564	77.0947	77.0947	17.2293	154.189	9.71012	104.929	104.929	26.1483	209.858	13.2159	104.866	104.866	6.95521	209.732	13.2079	75.6944	75.6944	9.98656	151.389	9.53376	137.843	137.843	82.3478	275.686	17.3614	71.9272	71.9272	6.34451	143.854	9.05928	70.1716	70.1716	6.95124
tr|P95159|P95159_MYCTU	Rv1855c	Possible oxidoreductase OS=Mycobacterium tuberculosis (strain ATCC 25618 / H37Rv) OX=83332 GN=Rv1855c PE=1 SV=2	261	15	C	UR	119.804	152.004	114.128	2280.06	10.6384	131.478	158.827	133.115	2382.41	11.116	149.805	161.053	122.709	2415.8	11.2718	145.92	179.686	123.839	2695.28	12.5758	134.27	162.355	128.546	2435.32	11.3628	144.019	170.29	139.515	2554.35	11.9182	123.472	149.799	112.515	2246.98	10.4841	107.599	132.103	97.8976	1981.55	9.2456	132.349	162.706	132.233
tr|P75019|P75019_MYCTU	echA21	Possible enoyl-CoA hydratase EchA21 (Enoyl hydrase) (Unsaturated acyl-CoA hydratase) (Crotonase) OS=Mycobacterium tuberculosis (strain ATCC 25618 / H37Rv) OX=83332 GN=echA21 PE=1 SV=1	262	25	C	UR	208.79	421.119	515.931	10528	10.9536	206.286	408.532	520	10213.3	10.6262	214.297	418.398	523.662	10460	10.8828	258.921	367.587	350.141	9189.67	9.56118	283.105	501.04	611.333	12526	13.0324	244.534	553.003	707.415	13825.1	14.384	184.541	277.703	298.477	6942.59	7.22325	177.069	403.409	521.901	10085.2	10.4929	207.446	493.786	635.614
sp|P9WP69|COX2_MYCTU	ctaC	Cytochrome c oxidase subunit 2 OS=Mycobacterium tuberculosis (strain ATCC 25618 / H37Rv) OX=83332 GN=ctaC PE=1 SV=1	263	6	C	UR	176.797	168.43	90.6757	1010.58	8.66265	247.754	242.915	152.585	1457.49	12.4935	256.168	221.403	122.539	1328.42	11.3871	211.226	187.193	76.2943	1123.16	9.62767	129.167	138.111	71.5009	828.666	7.10329	189.332	173.406	96.8082	1040.44	8.91857	275.755	248.327	138.253	1489.96	12.7719	333.16	296.8	183.005	1780.8	15.265	302.794	267.739	156.4
sp|P9WGI9|GLYA1_MYCTU	glyA1	Serine hydroxymethyltransferase 1 OS=Mycobacterium tuberculosis (strain ATCC 25618 / H37Rv) OX=83332 GN=glyA1 PE=1 SV=2	264	37	C	UR	205.027	377.504	388.653	13967.7	11.8893	183.072	378.935	421.424	14020.6	11.9343	233.82	389.76	405.676	14421.1	12.2753	198.929	289.244	250.566	10702	9.10957	186.042	367.844	366.48	13610.2	11.585	198.856	369.939	386.427	13687.7	11.651	168.141	293.527	297.983	10860.5	9.24446	171.528	353.084	400.174	13064.1	11.1202	173.18	355.327	402.255
sp|P9WK19|MAP12_MYCTU	map	Methionine aminopeptidase 2 OS=Mycobacterium tuberculosis (strain ATCC 25618 / H37Rv) OX=83332 GN=map PE=1 SV=1	265	8	C	UR	336.729	330.096	192.458	2640.77	12.7401	321.02	307.608	180.325	2460.87	11.8722	296.623	300.066	184.298	2400.53	11.5811	251.493	243.952	136.934	1951.62	9.41539	314.838	277.585	157.28	2220.68	10.7135	298.61	322.895	210.967	2583.16	12.4622	296.661	264.715	147.539	2117.72	10.2168	243.021	258.971	162.402	2071.77	9.99505	269.933	285.104	187.414
sp|P9WPJ7|MTCA1_MYCTU	mtcA1	Beta-carbonic anhydrase 1 OS=Mycobacterium tuberculosis (strain ATCC 25618 / H37Rv) OX=83332 GN=mtcA1 PE=1 SV=1	266	8	C	UR	213.117	237.985	126.876	1903.88	12.0228	213.614	246.934	133.983	1975.47	12.4749	199.594	230.622	113.42	1844.98	11.6508	157.586	220.335	162.612	1762.68	11.1311	212.313	244.875	140.804	1959	12.3709	198.095	232.802	144.966	1862.42	11.761	129.335	172.299	105.991	1378.39	8.70441	163.565	187.699	96.9821	1501.59	9.48239	178.294	205.895	107.452
tr|O86337|O86337_MYCTU	lprC	Possible lipoprotein LprC OS=Mycobacterium tuberculosis (strain ATCC 25618 / H37Rv) OX=83332 GN=lprC PE=1 SV=3	267	4	C	UR	216.016	226.361	49.4728	905.443	10.1817	181.259	185.787	21.5551	743.148	8.35671	165.917	191.049	55.1324	764.197	8.59341	368.875	410.252	100.524	1641.01	18.4532	325.5	350.428	74.4692	1401.71	15.7623	303.318	321.187	61.1775	1284.75	14.447	212.045	243.348	108.23	973.39	10.9458	137.731	154.643	36.3693	618.57	6.95583	139.949	140.153	20.6721
tr|I6X654|I6X654_MYCTU	fadE22	Probable acyl-CoA dehydrogenase FadE22 OS=Mycobacterium tuberculosis (strain ATCC 25618 / H37Rv) OX=83332 GN=fadE22 PE=1 SV=1	268	1	C	UR	104.376	104.376	0	104.376	13.3428	77.7821	77.7821	0	77.7821	9.9432	83.34	83.34	0	83.34	10.6537	112.733	112.733	0	112.733	14.4112	72.8641	72.8641	0	72.8641	9.31451	76.8283	76.8283	0	76.8283	9.82127	103.027	103.027	0	103.027	13.1703	73.212	73.212	0	73.212	9.35899	78.1017	78.1017	0
sp|P9WK13|MDH_MYCTU	mdh	Malate dehydrogenase OS=Mycobacterium tuberculosis (strain ATCC 25618 / H37Rv) OX=83332 GN=mdh PE=1 SV=1	269	27	C	UR	115.073	291.391	338.077	7867.56	11.2362	122.615	317.027	385.565	8559.74	12.2248	127.122	324.112	372.996	8751.04	12.498	169.033	237.802	233.939	6420.66	9.16982	128.235	295.992	340.314	7991.77	11.4136	119.829	316.794	388.371	8553.44	12.2158	131.427	193.187	188.549	5216.05	7.44942	100.626	268.293	308.77	7243.92	10.3456	111.244	348.715	423.019
sp|P9WIC9|GPMA_MYCTU	gpmA	2,3-bisphosphoglycerate-dependent phosphoglycerate mutase OS=Mycobacterium tuberculosis (strain ATCC 25618 / H37Rv) OX=83332 GN=gpmA PE=1 SV=1	270	17	C	UR	113.271	191.04	184.281	3247.69	11.5426	92.1689	188.831	204.888	3210.13	11.4091	95.1096	207.92	220.585	3534.64	12.5625	119.555	175.689	148.638	2986.72	10.6151	93.3901	180.38	166	3066.46	10.8985	87.3969	183.578	184.633	3120.83	11.0917	96.2243	159.748	144.202	2715.72	9.65195	60.7504	179.675	192.17	3054.48	10.8559	65.8441	188.227	203.243
tr|O53517|O53517_MYCTU	Rv2183c	Conserved protein OS=Mycobacterium tuberculosis (strain ATCC 25618 / H37Rv) OX=83332 GN=Rv2183c PE=1 SV=3	271	3	C	UR	84.5166	74.4456	30.3329	223.337	7.32232	100.208	118.32	87.6085	354.96	11.6377	82.4584	130.062	109.508	390.186	12.7927	96.7154	81.6522	33.205	244.957	8.03115	29.982	40.9926	25.3662	122.978	4.03195	54.9474	49.0199	18.4766	147.06	4.8215	119.692	181.455	174.019	544.366	17.8476	91.9675	179.004	182.989	537.011	17.6064	80.8934	161.743	154.568
sp|P9WMT5|GRPE_MYCTU	grpE	Protein GrpE OS=Mycobacterium tuberculosis (strain ATCC 25618 / H37Rv) OX=83332 GN=grpE PE=1 SV=1	272	18	C	UR	148.483	210.164	222.782	3782.95	7.06293	193.505	380.833	570.59	6855	12.7986	196.248	311.301	396.256	5603.43	10.4618	144.777	213.508	207.554	3843.14	7.1753	115.857	171.977	167.118	3095.59	5.7796	125.596	207.343	226.065	3732.17	6.96813	192.916	374.959	514.83	6749.27	12.6012	250.269	575.716	872.02	10362.9	19.3479	234.286	529.79	767.905
sp|P9WHE3|RL7_MYCTU	rplL	50S ribosomal protein L7/L12 OS=Mycobacterium tuberculosis (strain ATCC 25618 / H37Rv) OX=83332 GN=rplL PE=1 SV=1	273	15	C	UR	219.363	281.227	206.099	4218.41	11.4931	292.586	331.003	251.044	4965.04	13.5274	359.939	398.518	284.056	5977.77	16.2866	153.428	186.703	146.137	2800.54	7.63013	107.476	168.518	138.973	2527.78	6.88698	116.348	174.229	153.46	2613.43	7.12034	134.02	204.229	178.415	3063.44	8.3464	214.975	376.229	349.328	5643.44	15.3757	156.546	326.257	299.44
sp|P9WIT1|Y2280_MYCTU	Rv2280	Uncharacterized FAD-linked oxidoreductase Rv2280 OS=Mycobacterium tuberculosis (strain ATCC 25618 / H37Rv) OX=83332 GN=Rv2280 PE=1 SV=1	274	21	C	UR	101.2	112.913	84.6215	2371.18	11.6282	67.5178	100.284	82.4397	2105.96	10.3275	88.4872	115.225	94.4579	2419.72	11.8662	101.583	126.72	94.8847	2661.13	13.0501	106.052	117.306	90.7897	2463.43	12.0806	102.745	106.634	82.3764	2239.31	10.9815	92.1005	101.567	63.0841	2132.9	10.4597	79.1867	95.7517	78.6324	2010.79	9.86083	75.323	94.6305	78.3538
tr|P96414|P96414_MYCTU	fadE4	Probable acyl-CoA dehydrogenase FadE4 OS=Mycobacterium tuberculosis (strain ATCC 25618 / H37Rv) OX=83332 GN=fadE4 PE=1 SV=1	275	26	C	UR	120.992	203.733	187.061	5297.05	10.3326	119.418	215.98	215.324	5615.48	10.9537	139.263	239.114	233.045	6216.96	12.127	173.196	218.805	196.767	5688.94	11.097	125.271	208.32	209.999	5416.32	10.5653	116.946	199.099	201.489	5176.57	10.0976	141.914	235.183	215.207	6114.75	11.9276	138.7	230.136	233.366	5983.52	11.6717	129.498	221.377	230.871
tr|I6YGD8|I6YGD8_MYCTU	ltp3	Probable lipid carrier protein or keto acyl-CoA thiolase Ltp3 OS=Mycobacterium tuberculosis (strain ATCC 25618 / H37Rv) OX=83332 GN=ltp3 PE=1 SV=1	276	1	C	UR	28.4775	28.4775	0	28.4775	11.9862	21.4337	21.4337	0	21.4337	9.02149	29.4261	29.4261	0	29.4261	12.3855	22.6382	22.6382	0	22.6382	9.52848	20.9998	20.9998	0	20.9998	8.83886	20.1809	20.1809	0	20.1809	8.4942	48.6021	48.6021	0	48.6021	20.4567	17.3509	17.3509	0	17.3509	7.30302	28.4757	28.4757	0
tr|O33332|O33332_MYCTU	ltp1	Probable lipid-transfer protein Ltp1 OS=Mycobacterium tuberculosis (strain ATCC 25618 / H37Rv) OX=83332 GN=ltp1 PE=1 SV=1	277	11	C	UR	101.407	163.235	116.168	1795.58	10.927	108.337	167.458	120.238	1842.04	11.2097	98.8238	169.51	116.369	1864.61	11.3471	122.259	175.646	114.262	1932.11	11.7579	108.143	183.285	141.037	2016.13	12.2692	100.182	177.039	129.665	1947.43	11.8511	111.901	152.947	100.505	1682.41	10.2383	93.512	152.896	111.472	1681.85	10.2349	81.6682	151.848	111.953
sp|O08343|TATD_MYCTU	tatD	Uncharacterized metal-dependent hydrolase TatD OS=Mycobacterium tuberculosis (strain ATCC 25618 / H37Rv) OX=83332 GN=tatD PE=1 SV=1	278	1	C	UR	17.5201	17.5201	0	17.5201	11.6159	21.1353	21.1353	0	21.1353	14.0129	23.275	23.275	0	23.275	15.4315	8.40089	8.40089	0	8.40089	5.56986	12.0522	12.0522	0	12.0522	7.99069	14.1791	14.1791	0	14.1791	9.40085	16.5066	16.5066	0	16.5066	10.944	18.5757	18.5757	0	18.5757	12.3158	19.1829	19.1829	0
tr|I6Y0W5|I6Y0W5_MYCTU	fadE19	Possible acyl-CoA dehydrogenase FadE19 (MMGC) OS=Mycobacterium tuberculosis (strain ATCC 25618 / H37Rv) OX=83332 GN=fadE19 PE=1 SV=1	279	6	C	UR	165.992	186.632	74.5208	1119.79	12.0557	132.292	157.234	73.7625	943.401	10.1567	180.366	193.122	47.1146	1158.73	12.4749	196.344	197.192	68.341	1183.15	12.7378	171.669	167.26	46.4112	1003.56	10.8043	162.725	156.766	52.7925	940.597	10.1265	192.856	189.594	93.9655	1137.57	12.247	133.042	153.438	71.8826	920.627	9.91147	140.796	146.846	53.9512
##sp|P9WGD3|SSRP_MYCTU	##smpB	####SsrA-binding protein OS=Mycobacterium tuberculosis (strain ATCC 25618 / H37Rv) OX=83332 GN=smpB PE=1 SV=1	280	1	C	UR	148.913	148.913	0	148.913	3.84618	123.938	123.938	0	123.938	3.20112	174.392	174.392	0	174.392	4.50424	2802.44	2802.44	0	2802.44	72.3825	207.293	207.293	0	207.293	5.35404	19.4878	19.4878	0	19.4878	0.503339	152.485	152.485	0	152.485	3.93843	134.355	134.355	0	134.355	3.47018	108.407	108.407	0
sp|P9WP25|DAPA_MYCTU	dapA	4-hydroxy-tetrahydrodipicolinate synthase OS=Mycobacterium tuberculosis (strain ATCC 25618 / H37Rv) OX=83332 GN=dapA PE=1 SV=1	282	9	C	UR	298.882	456.439	359.973	4107.95	11.0585	305.75	473.203	386.163	4258.83	11.4646	280.473	427.408	341.491	3846.67	10.3551	309.128	447.149	283.846	4024.34	10.8334	347.323	488.92	346.306	4400.28	11.8454	350.832	514.212	393.309	4627.91	12.4582	330.849	488.508	391.211	4396.58	11.8354	271.158	427.501	385.701	3847.51	10.3574	268.553	404.161	336.161
sp|O86311|MEATP_MYCTU	Rv1218c	Multidrug efflux system ATP-binding protein Rv1218c OS=Mycobacterium tuberculosis (strain ATCC 25618 / H37Rv) OX=83332 GN=Rv1218c PE=1 SV=1	283	1	C	UR	173.524	173.524	0	173.524	10.8396	165.825	165.825	0	165.825	10.3587	156.575	156.575	0	156.575	9.78084	224.008	224.008	0	224.008	13.9932	182.867	182.867	0	182.867	11.4232	176.699	176.699	0	176.699	11.0379	255.76	255.76	0	255.76	15.9766	129.176	129.176	0	129.176	8.06929	136.404	136.404	0
sp|P9WPD5|CISY1_MYCTU	gltA2	Citrate synthase 1 OS=Mycobacterium tuberculosis (strain ATCC 25618 / H37Rv) OX=83332 GN=gltA2 PE=1 SV=1	284	46	C	UR	103.518	279.162	412.672	12841.5	11.1828	112.516	291.806	460.663	13423.1	11.6893	122.492	289.2	450.41	13303.2	11.5849	135.002	223.794	236.074	10294.5	8.9648	115.901	255.521	327.898	11754	10.2357	124.784	275.405	416.207	12668.6	11.0323	153.048	297.208	415.784	13671.6	11.9057	125.558	311.458	532.976	14327.1	12.4765	117.477	272.806	427.327
sp|P96218|GLTB_MYCTU	gltB	Glutamate synthase [NADPH] large chain OS=Mycobacterium tuberculosis (strain ATCC 25618 / H37Rv) OX=83332 GN=gltB PE=1 SV=3	285	25	C	UR	155.432	201.667	160.02	5041.67	13.9345	122.161	157.072	125.222	3926.79	10.8531	151.92	165.583	119.414	4139.57	11.4413	126.099	143.292	83.799	3582.3	9.90103	112.887	128.986	87.2649	3224.66	8.91254	106.43	125.495	85.4824	3137.38	8.67132	158.76	172.405	106.421	4310.13	11.9126	140.17	180.621	140.68	4515.53	12.4803	128.67	172.123	128.168
sp|P9WKU3|Y497_MYCTU	Rv0497	Uncharacterized protein Rv0497 OS=Mycobacterium tuberculosis (strain ATCC 25618 / H37Rv) OX=83332 GN=Rv0497 PE=1 SV=1	286	2	C	UR	26.6536	26.6536	5.92892	53.3071	10.7027	23.0317	23.0317	7.63448	46.0634	9.24835	29.5546	29.5546	0.828003	59.1091	11.8676	46.4337	46.4337	13.5814	92.8675	18.6454	22.4553	22.4553	8.99163	44.9106	9.0169	23.128	23.128	8.23754	46.2561	9.28704	38.4938	38.4938	17.9794	76.9876	15.4571	21.5687	21.5687	9.84087	43.1374	8.66088	17.7163	17.7163	7.13471
sp|P9WJE1|ESPA_MYCTU	espA	ESX-1 secretion-associated protein EspA OS=Mycobacterium tuberculosis (strain ATCC 25618 / H37Rv) OX=83332 GN=espA PE=1 SV=1	287	9	C	UR	170.23	321.604	423.015	2894.44	9.8843	179.327	350.636	457.612	3155.72	10.7766	195.165	337.81	416.591	3040.29	10.3824	203.618	406.405	476.761	3657.64	12.4906	240.26	548.485	798.355	4936.36	16.8573	218.54	453.868	625.058	4084.81	13.9493	129.651	232.007	259.738	2088.06	7.13058	166.263	300.283	369.879	2702.55	9.22901	150.423	302.59	399.016
sp|P9WFB9|VAPC2_MYCTU	vapC2	Ribonuclease VapC2 OS=Mycobacterium tuberculosis (strain ATCC 25618 / H37Rv) OX=83332 GN=vapC2 PE=1 SV=1	288	5	C	UR	121.074	123.479	41.562	617.396	10.076	88.828	147.849	108.905	739.244	12.0646	91.4969	145.478	92.0437	727.388	11.8711	159.427	147.402	49.2047	737.011	12.0281	111.815	102.399	42.8437	511.995	8.35586	91.3294	95.0014	51.3288	475.007	7.7522	105.576	170.485	122.259	852.427	13.9118	99.9798	151.306	110.492	756.531	12.3467	91.0304	142.077	101.515
sp|P9WFT5|SYT_MYCTU	thrS	Threonine--tRNA ligase OS=Mycobacterium tuberculosis (strain ATCC 25618 / H37Rv) OX=83332 GN=thrS PE=1 SV=1	289	8	C	UR	141.438	177.508	159.345	1420.07	12.3138	131.313	157.961	151.893	1263.69	10.9578	137.135	160.411	151.009	1283.29	11.1278	171.803	175.893	131.416	1407.14	12.2018	116.05	157.462	145.567	1259.69	10.9232	109.06	143.871	140.736	1150.96	9.98038	146.413	184.686	162.939	1477.49	12.8118	104.058	145.786	140.877	1166.28	10.1132	94.7098	137.958	134.276
tr|I6Y946|I6Y946_MYCTU	Rv0925c	Conserved protein OS=Mycobacterium tuberculosis (strain ATCC 25618 / H37Rv) OX=83332 GN=Rv0925c PE=1 SV=1	290	16	C	UR	133.758	242.202	261.091	3875.23	11.5545	132.324	241.129	270.838	3858.07	11.5033	140.26	241.739	260.186	3867.83	11.5324	151.413	240.639	261.819	3850.22	11.4799	128.111	257.219	280.877	4115.5	12.2709	132.095	244.27	264.87	3908.32	11.6531	111.511	212.309	249.507	3396.95	10.1284	106.421	213.683	230.202	3418.92	10.194	105.584	202.982	226.801
sp|P9WH83|RL5_MYCTU	rplE	50S ribosomal protein L5 OS=Mycobacterium tuberculosis (strain ATCC 25618 / H37Rv) OX=83332 GN=rplE PE=1 SV=1	291	1	C	UR	214.4	214.4	0	214.4	7.75111	259.462	259.462	0	259.462	9.3802	234.862	234.862	0	234.862	8.49084	341.62	341.62	0	341.62	12.3504	213.001	213.001	0	213.001	7.70053	180.031	180.031	0	180.031	6.50858	627.867	627.867	0	627.867	22.699	387.999	387.999	0	387.999	14.0272	306.816	306.816	0
sp|P9WIS9|ODP1_MYCTU	aceE	Pyruvate dehydrogenase E1 component OS=Mycobacterium tuberculosis (strain ATCC 25618 / H37Rv) OX=83332 GN=aceE PE=1 SV=2	292	27	C	UR	146.864	249.121	240.044	6726.26	11.1165	125.224	228.5	226.329	6169.49	10.1964	130.568	210.315	184.136	5678.49	9.3849	146.018	382.789	928.422	10335.3	17.0813	97.7334	192.513	186.377	5197.84	8.59052	108.099	186.679	185.759	5040.34	8.33022	153.181	279.701	270.85	7551.93	12.4811	148.821	255.144	257.131	6888.88	11.3853	123.278	256.229	292.144
tr|O86317|O86317_MYCTU	Rv2680	Conserved protein OS=Mycobacterium tuberculosis (strain ATCC 25618 / H37Rv) OX=83332 GN=Rv2680 PE=1 SV=1	293	6	C	UR	99.4872	164.161	180.922	984.968	10.6756	91.6098	175.406	221.311	1052.44	11.4069	105.463	199.917	255.088	1199.5	13.0009	139.66	160.797	130.09	964.781	10.4568	100.235	160.268	181.554	961.61	10.4224	85.0145	159.161	204.435	954.969	10.3505	104.106	135.493	115.391	812.955	8.81124	81.445	174.825	225.22	1048.95	11.3691	84.4655	207.695	283.378
sp|P9WMP3|HEM3_MYCTU	hemC	Porphobilinogen deaminase OS=Mycobacterium tuberculosis (strain ATCC 25618 / H37Rv) OX=83332 GN=hemC PE=1 SV=1	294	7	C	UR	74.8152	87.7343	39.7779	614.14	10.2015	87.1881	89.0117	45.5125	623.082	10.3501	93.0569	97.622	48.1467	683.354	11.3513	107.183	130.41	77.2866	912.872	15.1638	85.0527	100.802	51.1491	705.616	11.7211	72.4269	93.5398	50.5492	654.778	10.8766	81.1307	89.609	53.1414	627.263	10.4195	74.4659	84.8084	45.6091	593.659	9.86133	68.3588	86.4717	46.1393
sp|P9WJN3|MSHB_MYCTU	mshB	1D-myo-inositol 2-acetamido-2-deoxy-alpha-D-glucopyranoside deacetylase OS=Mycobacterium tuberculosis (strain ATCC 25618 / H37Rv) OX=83332 GN=mshB PE=1 SV=1	295	5	C	UR	138.943	138.18	56.4649	690.902	10.0058	137.191	135.794	64.7927	678.972	9.83301	181.178	160.442	64.9159	802.208	11.6177	165.36	153.644	52.7114	768.219	11.1255	181.525	172.715	75.2242	863.573	12.5064	177.27	189.346	87.7957	946.728	13.7107	129.84	122.063	40.7282	610.315	8.83871	138.478	142.21	60.6262	711.051	10.2976	144.062	166.611	84.5522
sp|P9WI81|PKNB_MYCTU	pknB	Serine/threonine-protein kinase PknB OS=Mycobacterium tuberculosis (strain ATCC 25618 / H37Rv) OX=83332 GN=pknB PE=1 SV=1	296	20	C	UR	237.06	321.712	296.157	6434.24	12.7878	223.878	260.074	221.678	5201.48	10.3377	272.843	296.915	244.143	5938.3	11.8021	297.419	325.315	247.762	6506.3	12.931	244.501	322.079	292.099	6441.58	12.8024	278.038	331.139	306.375	6622.78	13.1625	174.535	191.684	132.783	3833.68	7.6193	196.991	223.383	180.923	4467.65	8.8793	221.617	243.47	200.693
sp|P9WHV1|PROA_MYCTU	proA	Gamma-glutamyl phosphate reductase OS=Mycobacterium tuberculosis (strain ATCC 25618 / H37Rv) OX=83332 GN=proA PE=1 SV=1	297	31	C	UR	207.278	251.942	219.476	7810.21	11.024	209.401	261.683	232.632	8112.16	11.4502	193.598	245.878	214.878	7622.23	10.7587	230.99	259.277	181.881	8037.59	11.345	223.874	270.147	215.55	8374.56	11.8206	199.81	266.617	227.446	8265.14	11.6662	183.8	247.656	212.792	7677.33	10.8365	179.514	251.628	247.542	7800.47	11.0103	179.795	230.563	212.724
tr|I6YG46|I6YG46_MYCTU	gadB	Glutamate decarboxylase OS=Mycobacterium tuberculosis (strain ATCC 25618 / H37Rv) OX=83332 GN=gadB PE=1 SV=1	298	8	C	UR	336.098	332.848	205.336	2662.78	13.4018	221.819	248.556	151.806	1988.45	10.0079	280.771	290.18	166.816	2321.44	11.6838	295.287	362.514	241.4	2900.12	14.5963	245.36	280.83	164.334	2246.64	11.3074	223.063	240.196	147.737	1921.57	9.67128	218.72	246.771	154.547	1974.17	9.93601	249.989	240.72	138.802	1925.76	9.6924	240.454	240.985	143.892
sp|P9WFK7|EIS_MYCTU	eis	N-acetyltransferase Eis OS=Mycobacterium tuberculosis (strain ATCC 25618 / H37Rv) OX=83332 GN=eis PE=1 SV=2	299	6	C	UR	91.8091	140.2	161.871	841.198	11.8335	78.5771	119.338	127.363	716.027	10.0727	93.9795	120.868	127.036	725.209	10.2018	149.365	162.949	133.008	977.692	13.7536	103.072	127.975	125.222	767.852	10.8017	79.9788	118.289	129.504	709.732	9.9841	117.589	155.7	131.286	934.199	13.1418	74.218	122.982	146.548	737.893	10.3803	74.3568	116.47	131.831
sp|P9WMW1|PHSG_MYCTU	glgP	Glycogen phosphorylase OS=Mycobacterium tuberculosis (strain ATCC 25618 / H37Rv) OX=83332 GN=glgP PE=1 SV=1	300	26	C	UR	207.199	228.962	196.256	5953.01	11.5602	205.952	220.766	200.263	5739.92	11.1464	182.26	220.938	190.188	5744.4	11.1551	172.062	197.899	133.596	5145.36	9.99181	143.207	158.324	123.574	4116.42	7.9937	134.153	160.116	133.222	4163.02	8.0842	220.582	273.723	242.059	7116.81	13.8202	194.557	264.217	247.451	6869.65	13.3402	195.743	255.662	239.903
tr|P95286|P95286_MYCTU	Rv1928c	Probable short-chain type dehydrogenase/reductase OS=Mycobacterium tuberculosis (strain ATCC 25618 / H37Rv) OX=83332 GN=Rv1928c PE=1 SV=1	301	1	C	UR	197.936	197.936	0	197.936	8.85384	187.407	187.407	0	187.407	8.38286	184.092	184.092	0	184.092	8.23461	391.453	391.453	0	391.453	17.51	454.847	454.847	0	454.847	20.3457	432.232	432.232	0	432.232	19.3341	122.046	122.046	0	122.046	5.45921	109.117	109.117	0	109.117	4.88092	156.464	156.464	0
tr|L7N6B2|L7N6B2_MYCTU	fecB2	Probable periplasmic iron-transport lipoprotein OS=Mycobacterium tuberculosis (strain ATCC 25618 / H37Rv) OX=83332 GN=fecB2 PE=1 SV=1	302	17	C	UR	119.356	193.101	279.008	3282.71	11.0219	93.9823	172.562	292.767	2933.56	9.84954	93.5718	171.807	292.329	2920.71	9.80643	165.309	268.511	397.425	4564.69	15.3261	161.181	277.491	408.683	4717.35	15.8387	139.851	265.119	443.756	4507.02	15.1325	86.1727	141.92	206.899	2412.64	8.10055	57.4342	134.909	261.886	2293.46	7.70039	56.8325	126.561	223.366
sp|P9WJ75|PARD2_MYCTU	parD2	Antitoxin ParD2 OS=Mycobacterium tuberculosis (strain ATCC 25618 / H37Rv) OX=83332 GN=parD2 PE=1 SV=1	303	1	C	UR	123.38	123.38	0	123.38	11.4782	141.947	141.947	0	141.947	13.2056	120.224	120.224	0	120.224	11.1846	136.018	136.018	0	136.018	12.654	68.3987	68.3987	0	68.3987	6.36324	77.8683	77.8683	0	77.8683	7.24421	136.746	136.746	0	136.746	12.7217	136.455	136.455	0	136.455	12.6947	133.865	133.865	0
tr|P96261|P96261_MYCTU	thiO	Possible thiamine biosynthesis oxidoreductase ThiO OS=Mycobacterium tuberculosis (strain ATCC 25618 / H37Rv) OX=83332 GN=thiO PE=1 SV=1	304	1	C	UR	78.2516	78.2516	0	78.2516	19.577	38.9364	38.9364	0	38.9364	9.7411	45.1012	45.1012	0	45.1012	11.2834	28.5867	28.5867	0	28.5867	7.15183	37.1291	37.1291	0	37.1291	9.28896	38.2718	38.2718	0	38.2718	9.57484	53.3636	53.3636	0	53.3636	13.3505	43.4742	43.4742	0	43.4742	10.8764	36.5975	36.5975	0
sp|P9WGR1|INHA_MYCTU	inhA	Enoyl-[acyl-carrier-protein] reductase [NADH] OS=Mycobacterium tuberculosis (strain ATCC 25618 / H37Rv) OX=83332 GN=inhA PE=1 SV=1	305	2	C	UR	106.504	106.504	115.918	213.008	13.5499	88.5534	88.5534	94.6472	177.107	11.2661	75.3792	75.3792	69.0787	150.758	9.59007	86.9144	86.9144	83.4044	173.829	11.0576	73.0583	73.0583	73.948	146.117	9.29479	78.7932	78.7932	77.4501	157.586	10.0244	84.7308	84.7308	79.1455	169.462	10.7798	97.6695	97.6695	97.0344	195.339	12.4259	94.4102	94.4102	104.283
sp|I6WZK7|MMCO_MYCTU	mmcO	Multicopper oxidase MmcO OS=Mycobacterium tuberculosis (strain ATCC 25618 / H37Rv) OX=83332 GN=mmcO PE=1 SV=1	306	10	C	UR	87.7694	179.868	159.812	1798.68	10.7894	74.1674	161.257	143.158	1612.57	9.67308	76.9056	180.847	166.615	1808.47	10.8481	102.796	218.246	192.638	2182.46	13.0915	128.5	263.04	247.33	2630.4	15.7785	108.072	232.39	227.225	2323.9	13.94	72.9346	123.102	97.6003	1231.02	7.38431	68.807	156.02	147.898	1560.2	9.35891	70.8519	152.306	137.426
sp|P9WIT9|OTC_MYCTU	argF	Ornithine carbamoyltransferase OS=Mycobacterium tuberculosis (strain ATCC 25618 / H37Rv) OX=83332 GN=argF PE=1 SV=1	307	8	C	UR	166.407	218.713	169.604	1749.7	11.1174	155.659	215.272	186.561	1722.18	10.9426	138.629	204.132	160.639	1633.06	10.3763	164.113	221.756	140.208	1774.04	11.2721	187.174	243.794	194.959	1950.35	12.3923	168.034	233.818	204.536	1870.54	11.8852	163.222	215.965	144.035	1727.72	10.9778	161.773	211.095	155.528	1688.76	10.7302	138.755	202.751	163.527
tr|O07238|O07238_MYCTU	Rv0311	DUF1822 family protein OS=Mycobacterium tuberculosis (strain ATCC 25618 / H37Rv) OX=83332 GN=Rv0311 PE=1 SV=1	309	3	C	UR	155.936	208.682	169.725	626.045	12.2098	196.935	226.625	170.632	679.876	13.2596	187.79	209.196	156.935	627.588	12.2399	118.551	159.097	99.7566	477.291	9.30862	122.584	155.654	115.763	466.962	9.10717	106.9	146.105	118.62	438.315	8.54847	184.22	195.846	145.403	587.539	11.4588	177.3	204.081	160.397	612.243	11.9406	183.299	203.851	160.27
sp|P9WP51|Y1077_MYCTU	cbs	Probable cystathionine beta-synthase Rv1077 OS=Mycobacterium tuberculosis (strain ATCC 25618 / H37Rv) OX=83332 GN=cbs PE=1 SV=1	312	24	C	UR	92.1719	165.856	144.141	3980.54	10.4592	82.8019	171.302	163.318	4111.24	10.8026	90.048	168.259	150.323	4038.21	10.6107	139.867	186.705	140.969	4480.91	11.7739	108.605	182.746	157.429	4385.9	11.5243	94.9873	171.272	151.32	4110.54	10.8007	98.3116	182.008	169.811	4368.2	11.4777	96.1396	184.367	179.615	4424.81	11.6265	91.4545	173.235	164.805
sp|P9WN45|GLGB_MYCTU	glgB	1,4-alpha-glucan branching enzyme GlgB OS=Mycobacterium tuberculosis (strain ATCC 25618 / H37Rv) OX=83332 GN=glgB PE=1 SV=1	313	10	C	UR	68.558	85.7783	70.1246	857.783	10.1182	66.9805	90.5481	76.3783	905.481	10.6808	78.7196	105.491	92.1546	1054.91	12.4434	100.886	118.154	95.9824	1181.54	13.9372	59.6234	81.5265	67.7687	815.265	9.61667	58.851	71.4501	57.3442	714.501	8.42809	91.0412	112.487	95.2576	1124.87	13.2687	76.591	84.1687	57.4076	841.687	9.92834	74.8975	98.1587	90.7714
sp|P0CG95|Y814_MYCTU	sseC2	Uncharacterized protein Rv0814c OS=Mycobacterium tuberculosis (strain ATCC 25618 / H37Rv) OX=83332 GN=sseC2 PE=1 SV=1	314	4	C	UR	189.076	195.523	162.494	782.093	11.0827	228.024	224.536	171.854	898.142	12.7272	238.879	230.391	203.845	921.563	13.059	212.885	206.82	166.488	827.282	11.723	192.984	194.508	151.478	778.034	11.0252	189.138	198.616	156.371	794.464	11.258	160.426	160.806	126.313	643.224	9.11483	182.349	174.028	148.091	696.11	9.86426	181.705	178.995	126.966
sp|P9WI57|PNP_MYCTU	pnp	Polyribonucleotide nucleotidyltransferase OS=Mycobacterium tuberculosis (strain ATCC 25618 / H37Rv) OX=83332 GN=pnp PE=1 SV=1	315	21	C	UR	139.177	190.308	155.88	3996.47	10.6231	134.728	196.766	176.12	4132.09	10.9836	142.84	186.548	154.44	3917.51	10.4132	159.622	177.633	121.012	3730.3	9.91557	131.654	155.272	118.363	3260.71	8.66733	128.817	178.505	152.228	3748.6	9.96419	164.957	226.08	198.239	4747.69	12.6199	189.374	239.12	221.508	5021.53	13.3478	190.748	241.228	220.672
tr|P96265|P96265_MYCTU	lpqM	Possible lipoprotein peptidase LpqM OS=Mycobacterium tuberculosis (strain ATCC 25618 / H37Rv) OX=83332 GN=lpqM PE=1 SV=1	316	14	C	UR	128.381	169.745	116.48	2376.44	10.5272	106.243	142.723	108.952	1998.12	8.85132	132.469	167.539	124.602	2345.54	10.3904	172.998	260.98	244.909	3653.71	16.1853	173.432	217.167	161.89	3040.34	13.4682	169.423	213.07	170.093	2982.98	13.2141	133.958	171.026	110.611	2394.36	10.6066	102.125	141.693	128.087	1983.7	8.78747	100.783	128.503	104.048
sp|P9WNG7|ETFB_MYCTU	etfB	Electron transfer flavoprotein subunit beta OS=Mycobacterium tuberculosis (strain ATCC 25618 / H37Rv) OX=83332 GN=etfB PE=1 SV=1	317	33	C	UR	131.068	275.753	336.915	9099.85	10.5549	114.121	295.768	402.517	9760.35	11.321	143.865	344.085	431.764	11354.8	13.1704	151.034	225.002	208.309	7425.07	8.61235	142.223	291.965	351.757	9634.83	11.1754	124.092	279.629	351.831	9227.76	10.7033	111.051	182.314	176.42	6016.35	6.97837	119.178	305.221	398.517	10072.3	11.6829	150.093	412.818	563.866
sp|P9WM91|Y036_MYCTU	Rv0036c	Uncharacterized protein Rv0036c OS=Mycobacterium tuberculosis (strain ATCC 25618 / H37Rv) OX=83332 GN=Rv0036c PE=1 SV=1	318	8	C	UR	69.8714	117.385	138.317	939.083	10.6583	78.7396	106.682	101.609	853.457	9.68645	71.0328	104.327	101.834	834.614	9.47259	131.494	195.236	165.137	1561.89	17.7269	123.007	168.338	194.277	1346.7	15.2846	105.106	150.192	168.074	1201.54	13.6371	80.4603	99.5568	73.2593	796.454	9.03949	44.2925	74.7258	70.0644	597.807	6.78491	52.1996	84.9109	79.2898
sp|P9WQ45|FAD25_MYCTU	fadD25	Putative fatty-acid--CoA ligase fadD25 OS=Mycobacterium tuberculosis (strain ATCC 25618 / H37Rv) OX=83332 GN=fadD25 PE=1 SV=1	319	3	C	UR	148.396	139.319	119.91	417.956	14.2632	121.408	115.62	94.8425	346.86	11.837	71.4656	88.4337	88.1673	265.301	9.05371	59.5497	79.2024	77.7563	237.607	8.10862	69.7606	65.5222	53.8261	196.566	6.70806	57.5113	64.9592	57.7472	194.878	6.65042	138.124	133.639	109.189	400.917	13.6818	151.639	148.99	135.357	446.969	15.2533	122.753	141.083	130.184
sp|P9WQ59|FAA28_MYCTU	fadD28	Long-chain-fatty-acid--AMP ligase FadD28 OS=Mycobacterium tuberculosis (strain ATCC 25618 / H37Rv) OX=83332 GN=fadD28 PE=1 SV=1	319	5	C	UR	161.117	184.532	128.804	922.662	12.9132	141.517	137.897	81.6933	689.487	9.64975	142.845	152.739	79.5292	763.693	10.6883	130.246	196.678	117.588	983.388	13.763	131.657	167.081	111.357	835.405	11.6919	107.827	129.723	90.1301	648.616	9.07773	122.498	184.851	119.522	924.254	12.9354	128.188	132.569	66.3901	662.844	9.27686	153.176	142.957	63.1266
sp|P9WFY1|TRPA_MYCTU	trpA	Tryptophan synthase alpha chain OS=Mycobacterium tuberculosis (strain ATCC 25618 / H37Rv) OX=83332 GN=trpA PE=1 SV=1	320	4	C	UR	78.609	72.5135	24.4114	290.054	10.9395	64.2148	59.9211	21.104	239.684	9.0398	60.1681	64.8742	25.2692	259.497	9.78703	81.9563	80.2156	14.905	320.863	12.1015	68.5694	69.4042	15.7314	277.617	10.4704	79.3641	78.087	29.7334	312.348	11.7803	79.7323	80.5598	20.2068	322.239	12.1534	77.735	73.2093	26.0393	292.837	11.0445	88.5325	84.0744	35.7694
tr|P71540|P71540_MYCTU	echA7	Probable enoyl-CoA hydratase EchA7 (Enoyl hydrase) (Unsaturated acyl-CoA hydratase) (Crotonase) OS=Mycobacterium tuberculosis (strain ATCC 25618 / H37Rv) OX=83332 GN=echA7 PE=1 SV=1	321	4	C	UR	88.1264	107.132	77.2185	428.527	12.4003	79.0971	105.641	88.1065	422.566	12.2278	87.5452	115.259	92.5429	461.034	13.3409	60.8857	80.0957	68.6175	320.383	9.27091	46.5599	59.0553	54.3608	236.221	6.83553	48.4444	69.8607	61.6352	279.443	8.08623	140.872	132.785	83.1696	531.142	15.3696	85.3441	103.188	67.7281	412.752	11.9438	76.6405	90.9296	64.2977
sp|P9WQH9|ACCD3_MYCTU	accD3	Probable biotin-dependent acyl-coenzyme A carboxylase beta3 subunit OS=Mycobacterium tuberculosis (strain ATCC 25618 / H37Rv) OX=83332 GN=accD3 PE=1 SV=1	322	1	C	UR	47.537	47.537	0	47.537	11.3274	42.9844	42.9844	0	42.9844	10.2426	43.6268	43.6268	0	43.6268	10.3956	56.822	56.822	0	56.822	13.5399	52.7495	52.7495	0	52.7495	12.5695	38.1969	38.1969	0	38.1969	9.10177	63.4152	63.4152	0	63.4152	15.1109	35.1057	35.1057	0	35.1057	8.3652	39.2266	39.2266	0
sp|P9WKV3|LDT5_MYCTU	lprQ	L,D-transpeptidase 5 OS=Mycobacterium tuberculosis (strain ATCC 25618 / H37Rv) OX=83332 GN=lprQ PE=1 SV=1	323	1	C	UR	155.401	155.401	0	155.401	9.28924	173.573	173.573	0	173.573	10.3755	191.878	191.878	0	191.878	11.4697	133.617	133.617	0	133.617	7.9871	101.211	101.211	0	101.211	6.04995	161.006	161.006	0	161.006	9.62428	254.955	254.955	0	254.955	15.2402	252.884	252.884	0	252.884	15.1163	248.392	248.392	0
sp|P9WML7|HIS8_MYCTU	hisC	Histidinol-phosphate aminotransferase OS=Mycobacterium tuberculosis (strain ATCC 25618 / H37Rv) OX=83332 GN=hisC PE=1 SV=1	324	2	C	UR	208.98	208.98	142.204	417.96	9.42754	246.214	246.214	166.533	492.428	11.1073	269.336	269.336	181.668	538.671	12.1503	221.811	221.811	138.609	443.622	10.0064	228.605	228.605	111.178	457.209	10.3129	227.172	227.172	142.081	454.345	10.2483	217.122	217.122	148.678	434.243	9.79484	277.838	277.838	194.727	555.676	12.5339	319.617	319.617	246.143
sp|P9WKS3|Y738_MYCTU	Rv0738	Uncharacterized protein Rv0738 OS=Mycobacterium tuberculosis (strain ATCC 25618 / H37Rv) OX=83332 GN=Rv0738 PE=1 SV=1	325	1	C	UR	390.984	390.984	0	390.984	8.99787	731.263	731.263	0	731.263	16.8288	714.447	714.447	0	714.447	16.4418	365.776	365.776	0	365.776	8.41775	377.183	377.183	0	377.183	8.68026	451.746	451.746	0	451.746	10.3962	480.074	480.074	0	480.074	11.0481	380.8	380.8	0	380.8	8.7635	453.023	453.023	0
sp|P9WN67|GALE_MYCTU	galE1	UDP-glucose 4-epimerase OS=Mycobacterium tuberculosis (strain ATCC 25618 / H37Rv) OX=83332 GN=galE1 PE=1 SV=1	326	9	C	UR	116.491	177.066	115.643	1593.59	9.40771	124.871	207.158	160.399	1864.42	11.0065	150.418	202.783	140.949	1825.05	10.7741	167.48	230.501	168.581	2074.51	12.2468	158.729	226.623	180.17	2039.61	12.0408	153.233	209.182	149.916	1882.64	11.1141	125.572	222.878	192.515	2005.9	11.8418	137.539	200.025	180.037	1800.23	10.6276	141.653	205.917	153.946
sp|P9WIS1|BKDB_MYCTU	bkdB	3-methyl-2-oxobutanoate dehydrogenase subunit beta OS=Mycobacterium tuberculosis (strain ATCC 25618 / H37Rv) OX=83332 GN=bkdB PE=1 SV=1	327	5	C	UR	233.4	274.564	222.856	1372.82	12.7311	203.381	239.975	195.962	1199.87	11.1272	177.199	225.452	184.878	1127.26	10.4538	157.544	183.292	122.16	916.461	8.49895	209.798	246.125	214.913	1230.62	11.4124	234.315	287.918	248.148	1439.59	13.3503	216.737	253.84	178.241	1269.2	11.7701	177.884	232.689	189.803	1163.44	10.7894	174.725	212.791	171.746
sp|I6Y8F7|MMPR5_MYCTU	mmpR5	HTH-type transcriptional regulator MmpR5 OS=Mycobacterium tuberculosis (strain ATCC 25618 / H37Rv) OX=83332 GN=mmpR5 PE=1 SV=1	328	2	C	UR	77.0155	77.0155	25.9844	154.031	11.301	70.388	70.388	22.6894	140.776	10.3285	77.6734	77.6734	6.36737	155.347	11.3976	110.514	110.514	18.503	221.028	16.2165	56.5282	56.5282	6.68715	113.056	8.29478	53.858	53.858	0.0517764	107.716	7.90296	97.0072	97.0072	37.4019	194.014	14.2345	69.2849	69.2849	25.8812	138.57	10.1667	69.2221	69.2221	8.74489
sp|P9WLZ5|Y1366_MYCTU	Rv1366	Uncharacterized protein Rv1366 OS=Mycobacterium tuberculosis (strain ATCC 25618 / H37Rv) OX=83332 GN=Rv1366 PE=1 SV=1	329	1	C	UR	435.112	435.112	0	435.112	12.5534	292.968	292.968	0	292.968	8.45245	375.37	375.37	0	375.37	10.8298	366.192	366.192	0	366.192	10.565	391.629	391.629	0	391.629	11.2989	528.711	528.711	0	528.711	15.2539	347.763	347.763	0	347.763	10.0333	326.295	326.295	0	326.295	9.41395	402.035	402.035	0
tr|I6Y4E8|I6Y4E8_MYCTU	echA5	Probable enoyl-CoA hydratase EchA5 (Enoyl hydrase) (Unsaturated acyl-CoA hydratase) (Crotonase) OS=Mycobacterium tuberculosis (strain ATCC 25618 / H37Rv) OX=83332 GN=echA5 PE=1 SV=1	330	5	C	UR	95.236	179.979	201.912	899.895	10.8075	116.127	210.618	226.671	1053.09	12.6473	128.791	199.051	211.586	995.254	11.9527	108.62	131.033	133.296	655.165	7.86832	72.261	110.26	118.428	551.301	6.62095	77.6575	120.883	124.172	604.414	7.25882	117.511	221.804	243.915	1109.02	13.319	156.445	255.468	273.169	1277.34	15.3405	162.335	236.226	225.912
sp|P9WFX3|TRPE_MYCTU	trpE	Anthranilate synthase component 1 OS=Mycobacterium tuberculosis (strain ATCC 25618 / H37Rv) OX=83332 GN=trpE PE=1 SV=1	331	5	C	UR	217.355	245.385	94.6522	1226.93	12.8604	168.323	192.988	79.0982	964.941	10.1143	173.983	199.209	80.0611	996.044	10.4403	210.227	281.462	166.213	1407.31	14.7511	169.834	213.654	99.0738	1068.27	11.1974	142.469	193.691	90.1195	968.456	10.1512	187.155	224.467	97.1931	1122.34	11.7641	155.371	182.642	78.3482	913.209	9.57207	151.921	174.572	70.5492
sp|P9WPB5|CMAS2_MYCTU	cmaA2	Cyclopropane mycolic acid synthase 2 OS=Mycobacterium tuberculosis (strain ATCC 25618 / H37Rv) OX=83332 GN=cmaA2 PE=1 SV=1	332	3	C	UR	299.627	291.917	184.282	875.75	14.3492	211.473	200.645	116	601.934	9.86274	249.408	216.417	126.238	649.25	10.638	252.95	232.725	120.932	698.176	11.4397	217.67	197.69	116.942	593.071	9.71752	220.426	180.331	102.787	540.993	8.86422	326.775	262.901	155.111	788.704	12.923	221.254	226.272	149.407	678.817	11.1225	218.511	225.472	140.856
tr|L7N655|L7N655_MYCTU	pepN	Aminopeptidase N OS=Mycobacterium tuberculosis (strain ATCC 25618 / H37Rv) OX=83332 GN=pepN PE=1 SV=1	333	25	C	UR	79.8352	125.953	108.903	3148.83	10.9681	91.1149	122.213	110.982	3055.31	10.6423	95.5943	124.719	108.869	3117.97	10.8606	118.511	119.542	75.5079	2988.55	10.4098	92.7787	114.65	89.0401	2866.24	9.98374	79.2451	110.573	92.6602	2764.33	9.62877	93.9197	151.005	136.163	3775.13	13.1496	72.7668	138.577	144.114	3464.44	12.0674	85.4529	141.131	144.288
sp|P9WNP1|ECHA6_MYCTU	echA6	Probable enoyl-CoA hydratase EchA6 OS=Mycobacterium tuberculosis (strain ATCC 25618 / H37Rv) OX=83332 GN=echA6 PE=1 SV=1	334	13	C	UR	94.0225	132.471	115.955	1722.12	8.80106	178.047	204.012	204.005	2652.16	13.5541	150.071	193.198	174.501	2511.58	12.8357	107.538	123.168	66.4312	1601.18	8.18299	91.9428	106.494	80.0054	1384.42	7.07523	77.4493	111.108	97.3376	1444.4	7.38175	166.53	228.498	221.597	2970.47	15.1809	128.497	195.838	204.572	2545.9	13.0111	143.479	210.38	219.814
sp|P9WGB7|METB_MYCTU	metB	Cystathionine gamma-synthase OS=Mycobacterium tuberculosis (strain ATCC 25618 / H37Rv) OX=83332 GN=metB PE=1 SV=1	335	6	C	UR	131.782	199.201	136.116	1195.2	11.8063	117.446	196.055	148.2	1176.33	11.6198	131.245	206.543	142.608	1239.26	12.2414	157.958	165.852	88.2951	995.11	9.82973	138.197	186.085	122.519	1116.51	11.0289	122.83	174.391	120.321	1046.35	10.3359	121.314	180.179	125.165	1081.07	10.6789	100.392	191.49	156.99	1148.94	11.3493	115.671	187.45	136.633
sp|P9WPK9|GCS2_MYCTU	Rv0433	Putative glutamate--cysteine ligase 2 OS=Mycobacterium tuberculosis (strain ATCC 25618 / H37Rv) OX=83332 GN=Rv0433 PE=1 SV=1	337	7	C	UR	90.9386	87.2892	37.2427	611.025	10.7523	95.2274	91.1445	48.8408	638.012	11.2272	103.343	98.1023	48.4989	686.716	12.0843	103.211	104.628	38.8587	732.393	12.8881	85.3945	84.5044	32.0012	591.531	10.4093	73.3693	72.6218	33.9857	508.352	8.94559	96.312	94.0308	42.6977	658.216	11.5828	72.6802	89.1248	49.16	623.873	10.9784	101.541	90.371	44.7681
sp|P9WJA1|HSAA_MYCTU	hsaA	Flavin-dependent monooxygenase, oxygenase subunit HsaA OS=Mycobacterium tuberculosis (strain ATCC 25618 / H37Rv) OX=83332 GN=hsaA PE=1 SV=1	338	15	C	UR	132.577	245.428	382.448	3681.42	11.3201	108.061	262.138	439.211	3932.07	12.0909	119.359	263.491	412.304	3952.37	12.1533	143.178	199.83	227.663	2997.45	9.21697	111.7	210.292	302.236	3154.37	9.69948	89.8825	216.718	346.719	3250.77	9.9959	109.958	260.549	400.907	3908.23	12.0176	89.5927	265.075	458.696	3976.12	12.2263	83.7758	244.549	408.064
sp|P9WJV5|MMPL3_MYCTU	mmpL3	Trehalose monomycolate exporter MmpL3 OS=Mycobacterium tuberculosis (strain ATCC 25618 / H37Rv) OX=83332 GN=mmpL3 PE=1 SV=1	339	7	C	UR	127.784	237.192	283.288	1660.35	10.0062	143.508	275.605	388.11	1929.24	11.6267	142.258	296.021	337.933	2072.15	12.488	134.573	157.657	127.633	1103.6	6.65095	89.6395	124.88	104.422	874.16	5.2682	139.994	214.887	257.045	1504.21	9.06525	175.07	434.276	571.732	3039.93	18.3204	205.123	338.572	402.002	2370	14.283	212.29	291.36	342.667
##tr|O65936|O65936_MYCTU	##Rv1751	####Probable oxidoreductase OS=Mycobacterium tuberculosis (strain ATCC 25618 / H37Rv) OX=83332 GN=Rv1751 PE=1 SV=1	340	2	C	UR	114.224	114.224	12.5472	228.448	11.7201	101.198	101.198	27.6625	202.396	10.3836	108.83	108.83	23.8083	217.661	11.1667	169.404	169.404	31.6486	338.809	17.382	134.352	134.352	6.76535	268.705	13.7854	95.2266	95.2266	5.54458	190.453	9.77086	109.553	109.553	4.05516	219.106	11.2409	72.4213	72.4213	2.14529	144.843	7.43088	69.3878	69.3878	7.21332
tr|I6YGJ4|I6YGJ4_MYCTU	lppH	Possible conserved lipoprotein LppH OS=Mycobacterium tuberculosis (strain ATCC 25618 / H37Rv) OX=83332 GN=lppH PE=1 SV=1	341	3	C	UR	724.068	731.907	383.463	2195.72	10.7366	586.553	607.756	324.242	1823.27	8.91542	611.468	603.698	274.014	1811.09	8.85588	1193.76	1110.92	547.828	3332.77	16.2966	1148.58	1103.19	564.493	3309.58	16.1832	1071.84	1031.08	482.633	3093.23	15.1253	651.837	659.664	97.6518	1978.99	9.67688	592.003	524.857	228.204	1574.57	7.69933	465.911	443.838	221.005
sp|P9WQ73|SERC_MYCTU	serC	Phosphoserine aminotransferase OS=Mycobacterium tuberculosis (strain ATCC 25618 / H37Rv) OX=83332 GN=serC PE=1 SV=1	342	17	C	UR	209.354	498.169	501.561	8468.87	10.8533	230.871	528.574	540.912	8985.76	11.5157	235.566	498.076	490.333	8467.29	10.8513	221.39	493.567	460.349	8390.64	10.753	221.379	590.272	613.4	10034.6	12.8599	206.332	558.161	574.808	9488.73	12.1603	204.279	497.555	484.075	8458.43	10.8399	175.061	452.636	465.174	7694.81	9.8613	175.335	473.013	493.544
sp|P9WH27|RS8_MYCTU	rpsH	30S ribosomal protein S8 OS=Mycobacterium tuberculosis (strain ATCC 25618 / H37Rv) OX=83332 GN=rpsH PE=1 SV=1	343	1	C	UR	129.196	129.196	0	129.196	8.84908	130.309	130.309	0	130.309	8.92527	106.088	106.088	0	106.088	7.26632	193.514	193.514	0	193.514	13.2544	118.718	118.718	0	118.718	8.13135	120.625	120.625	0	120.625	8.26203	295.163	295.163	0	295.163	20.2167	196.675	196.675	0	196.675	13.4709	169.709	169.709	0
sp|P9WK65|LPPX_MYCTU	lppX	Putative phthiocerol dimycocerosate transporter LppX OS=Mycobacterium tuberculosis (strain ATCC 25618 / H37Rv) OX=83332 GN=lppX PE=1 SV=1	344	21	C	UR	245.89	443.653	458.901	9316.71	9.20315	227.1	552.733	580.374	11607.4	11.4659	222.374	523.538	553.075	10994.3	10.8603	250.144	464.22	428.012	9748.62	9.6298	279.344	597.378	597.069	12544.9	12.392	235.832	623.115	690.432	13085.4	12.9259	180.492	528.722	592.261	11103.2	10.9678	164.331	560.645	661.246	11773.5	11.63	178.879	526.658	616.902
sp|P9WG69|FADA4_MYCTU	fadA4	Probable acetyl-CoA acetyltransferase OS=Mycobacterium tuberculosis (strain ATCC 25618 / H37Rv) OX=83332 GN=fadA4 PE=1 SV=2	345	12	C	UR	96.587	159.063	245.448	1908.76	10.8209	86.0746	169.685	269.687	2036.22	11.5435	85.4768	175.344	278.009	2104.13	11.9285	139.093	178.453	199.071	2141.44	12.14	109.835	188.805	279.319	2265.65	12.8442	91.727	179.607	287.353	2155.29	12.2185	75.0683	125.234	186.949	1502.81	8.51955	66.2847	132.635	217.412	1591.62	9.02301	83.8788	161.133	261.156
tr|I6Y4S7|I6Y4S7_MYCTU	Rv0771	Possible 4-carboxymuconolactone decarboxylase (CMD) OS=Mycobacterium tuberculosis (strain ATCC 25618 / H37Rv) OX=83332 GN=Rv0771 PE=1 SV=1	346	2	C	UR	648.311	648.311	177.841	1296.62	13.3477	574.157	574.157	309.905	1148.31	11.821	570.965	570.965	301.679	1141.93	11.7552	413.01	413.01	85.8188	826.019	8.50319	491.193	491.193	238.058	982.386	10.1128	511.881	511.881	230.588	1023.76	10.5388	422.421	422.421	173.556	844.842	8.69695	583.917	583.917	386.04	1167.83	12.0219	641.261	641.261	465.514
tr|I6YAE2|I6YAE2_MYCTU	Rv2843	Probable conserved transmembrane alanine rich protein OS=Mycobacterium tuberculosis (strain ATCC 25618 / H37Rv) OX=83332 GN=Rv2843 PE=1 SV=1	347	2	C	UR	230.854	230.854	278.778	461.708	10.1104	259.43	259.43	331.041	518.859	11.362	292.904	292.904	366.101	585.808	12.828	239.299	239.299	230.151	478.598	10.4803	261.54	261.54	315.911	523.079	11.4544	298.245	298.245	383.672	596.49	13.0619	212.199	212.199	234.992	424.398	9.29344	245.207	245.207	314.441	490.413	10.739	243.643	243.643	307.537
sp|P9WFK3|Y504_MYCTU	Rv0504c	UPF0336 protein Rv0504c OS=Mycobacterium tuberculosis (strain ATCC 25618 / H37Rv) OX=83332 GN=Rv0504c PE=1 SV=1	348	9	C	UR	163.904	243.521	164.364	2191.69	10.7228	171.859	270.79	179.017	2437.11	11.9235	171.156	257.299	172.264	2315.69	11.3295	143.076	200.188	135.495	1801.69	8.81473	189.955	264.91	182.296	2384.19	11.6646	170.471	284.82	193.279	2563.38	12.5413	168.816	238.058	150.784	2142.52	10.4822	177.441	253.636	163.097	2282.72	11.1681	158.621	257.841	170.883
tr|O06300|O06300_MYCTU	Rv0349	Hint_2 domain-containing protein OS=Mycobacterium tuberculosis (strain ATCC 25618 / H37Rv) OX=83332 GN=Rv0349 PE=1 SV=1	350	4	C	UR	72.3981	89.4059	45.4217	357.624	10.7869	84.0118	93.3517	45.0845	373.407	11.263	75.0171	93.0763	55.5507	372.305	11.2297	104.077	112.722	68.8676	450.889	13.6	53.6859	67.9219	33.3447	271.688	8.19484	58.9575	71.5497	41.787	286.199	8.63254	97.7302	107.96	54.7061	431.841	13.0255	98.0154	99.0448	45.2534	396.179	11.9498	85.4297	93.8046	45.98
sp|P9WFI5|Y756_MYCTU	Rv0731c	Putative S-adenosyl-L-methionine-dependent methyltransferase Rv0731c OS=Mycobacterium tuberculosis (strain ATCC 25618 / H37Rv) OX=83332 GN=Rv0731c PE=1 SV=1	351	10	C	UR	135.768	155.622	132.61	1556.22	8.02023	157.067	203.774	202.259	2037.74	10.5019	151.01	200.959	193.22	2009.59	10.3568	111.768	146.76	108.485	1467.6	7.56355	92.7655	115.886	86.8021	1158.86	5.97241	82.0235	107.364	85.2601	1073.64	5.53319	158.938	277.301	299.059	2773.01	14.2912	163.417	358.635	441.873	3586.35	18.4829	164.905	374.063	456.092
sp|O53896|PEPD_MYCTU	pepD	Serine protease PepD OS=Mycobacterium tuberculosis (strain ATCC 25618 / H37Rv) OX=83332 GN=pepD PE=1 SV=1	352	6	C	UR	145.092	185.939	154.924	1115.64	11.3726	88.3228	199.561	206.461	1197.37	12.2057	105.327	207.709	203.816	1246.25	12.704	158.613	171.502	124.374	1029.01	10.4895	92.4037	120.969	100.264	725.815	7.39881	78.2338	138.724	130.462	832.343	8.48472	209.18	255.658	217.566	1533.95	15.6368	75.4358	171.594	180.96	1029.56	10.4952	71.4518	183.326	201.379
sp|P9WJT1|MMPS3_MYCTU	mmpS3	Probable transport accessory protein MmpS3 OS=Mycobacterium tuberculosis (strain ATCC 25618 / H37Rv) OX=83332 GN=mmpS3 PE=1 SV=1	353	6	C	UR	196.624	190.339	148.694	1142.03	9.1713	170.314	225.738	217.948	1354.43	10.877	204.859	241.78	223.506	1450.68	11.6499	197.943	228.537	180.217	1371.22	11.0118	166.224	190.444	164.176	1142.66	9.17635	190.74	221.378	204.182	1328.27	10.6669	235.665	304.089	327.786	1824.53	14.6522	189.097	258.323	275.929	1549.94	12.4471	151.745	214.748	224.503
sp|P9WHH7|LPDA_MYCTU	lpdA	NAD(P)H dehydrogenase (quinone) OS=Mycobacterium tuberculosis (strain ATCC 25618 / H37Rv) OX=83332 GN=lpdA PE=1 SV=1	354	3	C	UR	237.01	311.96	237.505	935.879	10.9887	255.929	333.306	265.122	999.919	11.7407	265.88	346.169	271.081	1038.51	12.1938	219.114	260.821	178.507	782.462	9.18736	220.115	282.694	209.889	848.081	9.95783	234.964	313.609	249.729	940.826	11.0468	231.373	303.814	242.89	911.443	10.7018	250.615	357.16	285.907	1071.48	12.5809	246.376	329.375	257.695
sp|P9WJD3|ESPE_MYCTU	espE	ESX-1 secretion-associated protein EspE OS=Mycobacterium tuberculosis (strain ATCC 25618 / H37Rv) OX=83332 GN=espE PE=1 SV=1	355	2	C	UR	496.686	496.686	407.96	993.373	11.3221	462.297	462.297	394.668	924.594	10.5382	475.891	475.891	388.918	951.783	10.8481	838.022	838.022	702.812	1676.04	19.103	558.193	558.193	491.979	1116.39	12.7242	511.043	511.043	441.142	1022.09	11.6494	575.01	575.01	467.188	1150.02	13.1076	236.7	236.7	181.359	473.4	5.39565	233.022	233.022	164.289
sp|P9WHB5|RL25_MYCTU	rplY	50S ribosomal protein L25 OS=Mycobacterium tuberculosis (strain ATCC 25618 / H37Rv) OX=83332 GN=rplY PE=1 SV=1	356	2	C	UR	117.933	117.933	71.9223	235.866	11.5234	90.1195	90.1195	58.7592	180.239	8.80569	104.371	104.371	69.2653	208.741	10.1982	133.802	133.802	60.9814	267.603	13.0739	154.264	154.264	92.9132	308.527	15.0733	128.984	128.984	83.1918	257.968	12.6032	129.372	129.372	29.3733	258.745	12.6411	80.1081	80.1081	55.5263	160.216	7.82747	84.4702	84.4702	59.9355
tr|I6Y340|I6Y340_MYCTU	Rv0216	Double hotdog hydratase OS=Mycobacterium tuberculosis (strain ATCC 25618 / H37Rv) OX=83332 GN=Rv0216 PE=1 SV=1	357	8	C	UR	211.857	201.118	121.842	1608.94	10.885	198.095	205.975	144.558	1647.8	11.1478	228.032	241.8	190.829	1934.4	13.0868	252.429	225.186	114.427	1801.48	12.1876	260.585	215.906	120.299	1727.25	11.6854	220.133	210.281	137.347	1682.25	11.3809	202.916	190.694	95.1396	1525.55	10.3208	194.214	186.042	120.256	1488.34	10.069	183.833	170.664	105.971
sp|I6WZG6|ENCAP_MYCTU	enc	Type 1 encapsulin shell protein OS=Mycobacterium tuberculosis (strain ATCC 25618 / H37Rv) OX=83332 GN=enc PE=1 SV=1	358	5	C	UR	130.57	150.801	65.4361	754.007	11.8577	102.325	127.916	71.645	639.582	10.0583	114.185	139.145	68.8606	695.727	10.9412	172.692	183.614	51.6963	918.069	14.4378	123.606	151.489	57.7376	757.445	11.9118	111.401	134.477	61.0377	672.383	10.5741	148.326	150.173	47.6413	750.867	11.8084	98.442	120.628	49.6429	603.141	9.48519	101.941	113.51	41.9033
sp|P9WJJ7|NADC_MYCTU	nadC	Nicotinate-nucleotide pyrophosphorylase [carboxylating] OS=Mycobacterium tuberculosis (strain ATCC 25618 / H37Rv) OX=83332 GN=nadC PE=1 SV=1	359	17	C	UR	99.512	254.866	347.461	4332.72	11.396	79.8564	270.792	390.799	4603.46	12.1081	88.3371	242.714	345.346	4126.13	10.8526	126.383	227.606	278.72	3869.29	10.1771	109.266	302.688	428.009	5145.7	13.5343	86.916	290.655	439.244	4941.14	12.9963	96.5319	223.27	300.544	3795.6	9.98324	66.8797	216.967	326.622	3688.44	9.70139	69.2101	206.895	305.933
sp|O53780|LPQN_MYCTU	lpqN	Lipoprotein LpqN OS=Mycobacterium tuberculosis (strain ATCC 25618 / H37Rv) OX=83332 GN=lpqN PE=1 SV=1	360	10	C	UR	409.444	371.151	235.027	3711.51	11.3112	320.046	318.862	203.808	3188.62	9.71764	309.848	295.36	192.07	2953.6	9.0014	527.398	492.359	308.936	4923.59	15.0051	580.841	527.495	362.772	5274.95	16.0759	546.448	506.833	378.298	5068.33	15.4463	294.116	271.359	159.022	2713.59	8.26993	255.604	263.039	172.235	2630.39	8.01638	222.666	234.81	147.684
sp|P9WFK1|Y635_MYCTU	Rv0635	UPF0336 protein Rv0635 OS=Mycobacterium tuberculosis (strain ATCC 25618 / H37Rv) OX=83332 GN=Rv0635 PE=1 SV=1	361	6	C	UR	159.67	450.404	529.192	2702.42	10.0552	175.463	582.58	730.924	3495.48	13.0061	204.828	526.898	607.112	3161.39	11.763	167.893	360.902	375.967	2165.41	8.05713	141.454	475.688	587.757	2854.13	10.6197	147.092	519.835	643.225	3119.01	11.6053	156.13	455.187	532.429	2731.12	10.162	167.202	515.772	630.438	3094.63	11.5146	183.651	592.026	730.175
sp|P9WQL5|MKL_MYCTU	mkl	Probable ribonucleotide transport ATP-binding protein mkl OS=Mycobacterium tuberculosis (strain ATCC 25618 / H37Rv) OX=83332 GN=mkl PE=1 SV=1	362	1	C	UR	278.938	278.938	0	278.938	11.55	245.263	245.263	0	245.263	10.1556	257.843	257.843	0	257.843	10.6765	332.24	332.24	0	332.24	13.757	295.657	295.657	0	295.657	12.2422	335.535	335.535	0	335.535	13.8934	287.539	287.539	0	287.539	11.9061	197.164	197.164	0	197.164	8.16397	184.877	184.877	0
sp|P9WNJ3|ESXN_MYCTU	esxN	ESAT-6-like protein EsxN OS=Mycobacterium tuberculosis (strain ATCC 25618 / H37Rv) OX=83332 GN=esxN PE=1 SV=1	363	1	C	UR	202.42	202.42	0	202.42	9.14994	364.605	364.605	0	364.605	16.4812	336.612	336.612	0	336.612	15.2158	167.896	167.896	0	167.896	7.58934	114.276	114.276	0	114.276	5.16558	165.501	165.501	0	165.501	7.4811	317.698	317.698	0	317.698	14.3608	255.2	255.2	0	255.2	11.5357	288.047	288.047	0
sp|P9WNJ5|ESXL_MYCTU	esxL	ESAT-6-like protein EsxL OS=Mycobacterium tuberculosis (strain ATCC 25618 / H37Rv) OX=83332 GN=esxL PE=1 SV=1	363	4	C	UR	102.84	102.759	5.55314	411.037	9.44707	116.981	131.835	49.1938	527.34	12.1201	116.944	135.032	44.8667	540.128	12.4141	152.81	146.128	42.2958	584.512	13.4341	103.159	99.9817	15.5659	399.927	9.19173	108.326	109.108	8.1729	436.432	10.0307	139.773	140.196	33.241	560.782	12.8888	103.722	108.454	26.8469	433.817	9.97064	100.371	114.242	38.6934
sp|P9WNI7|ESXO_MYCTU	esxO	ESAT-6-like protein EsxO OS=Mycobacterium tuberculosis (strain ATCC 25618 / H37Rv) OX=83332 GN=esxO PE=1 SV=1	363	5	C	UR	90.9733	114.846	76.4076	574.23	7.12216	135.201	472.452	631.579	2362.26	29.299	147.853	309.809	328.025	1549.05	19.2128	65.2533	72.2958	31.4607	361.479	4.48341	63.2483	77.2665	43.8758	386.332	4.79167	68.8503	131.865	108.924	659.324	8.17757	84.9407	138.444	104.326	692.22	8.58558	69.9863	139.551	128.778	697.753	8.65421	89.286	155.989	140.483
sp|P9WLJ5|Y2091_MYCTU	Rv2091c	Uncharacterized protein Rv2091c OS=Mycobacterium tuberculosis (strain ATCC 25618 / H37Rv) OX=83332 GN=Rv2091c PE=1 SV=1	364	8	C	UR	120.23	212.783	230.069	1702.27	8.21777	163.622	215.396	243.363	1723.17	8.31868	145.012	212.066	221.777	1696.53	8.19006	183.037	314.248	339.85	2513.99	12.1364	223.82	353.48	399.347	2827.84	13.6515	219.821	325.243	358.988	2601.94	12.561	221.222	309.637	378.476	2477.1	11.9583	187.929	324.184	446.664	2593.47	12.5201	184.052	322.269	436.807
sp|P96890|ACCA3_MYCTU	accA3	Biotin-dependent acyl-coenzyme A carboxylase alpha3 subunit OS=Mycobacterium tuberculosis (strain ATCC 25618 / H37Rv) OX=83332 GN=accA3 PE=1 SV=2	365	25	C	UR	88.2223	157.843	133.473	3946.09	11.9417	93.3988	145.76	119.558	3644	11.0276	99.6009	144.511	112.543	3612.77	10.9331	104.055	141.628	109.711	3540.7	10.715	91.4345	126.658	105.594	3166.46	9.58243	98.5554	119.767	93.8939	2994.19	9.06108	149.689	171.127	112.301	4278.18	12.9467	107.649	162.324	129.536	4058.09	12.2807	111.443	152.159	116.932
sp|P9WQ05|ARCA_MYCTU	arcA	Arginine deiminase OS=Mycobacterium tuberculosis (strain ATCC 25618 / H37Rv) OX=83332 GN=arcA PE=1 SV=1	366	12	C	UR	86.0196	139.896	121.228	1678.76	11.0534	72.6755	136.328	129.974	1635.94	10.7715	103.931	153.291	143.345	1839.49	12.1117	125.879	137.234	87.939	1646.81	10.843	92.0741	157.025	142.311	1884.3	12.4068	92.5533	153.966	145.017	1847.59	12.1651	92.6913	112.663	83.3794	1351.96	8.9017	99.0916	128.454	112.653	1541.45	10.1493	102.693	146.782	136.108
tr|P71658|P71658_MYCTU	mihF	Integration host factor MihF OS=Mycobacterium tuberculosis (strain ATCC 25618 / H37Rv) OX=83332 GN=mihF PE=1 SV=1	367	7	C	UR	200.664	263.885	189.157	1847.2	7.45301	221.351	339.898	263.274	2379.29	9.59987	198.828	275.906	194.965	1931.34	7.79252	195.47	290.489	191.014	2033.42	8.20439	146.657	189.098	126.52	1323.69	5.34078	183.731	285.263	215.373	1996.84	8.05678	428.4	667.202	538.228	4670.42	18.844	458.069	698.513	592.23	4889.59	19.7284	348.39	530.398	431.362
sp|I6YFP0|BIRA_MYCTU	birA	Biotin--[acetyl-CoA-carboxylase] ligase OS=Mycobacterium tuberculosis (strain ATCC 25618 / H37Rv) OX=83332 GN=birA PE=1 SV=1	368	2	C	UR	59.3247	59.3247	34.7923	118.649	10.2236	54.5538	54.5538	37.1748	109.108	9.40143	71.9536	71.9536	52.8906	143.907	12.4	77.1666	77.1666	50.5407	154.333	13.2984	82.7666	82.7666	44.6645	165.533	14.2634	79.9078	79.9078	40.842	159.816	13.7708	42.9269	42.9269	30.6882	85.8539	7.39774	49.1852	49.1852	29.7234	98.3705	8.47625	62.4856	62.4856	41.8958
sp|P9WGY7|RPOC_MYCTU	rpoC	DNA-directed RNA polymerase subunit beta' OS=Mycobacterium tuberculosis (strain ATCC 25618 / H37Rv) OX=83332 GN=rpoC PE=1 SV=1	369	20	C	UR	149.235	155.066	125.715	3101.31	11.9359	131.461	134.873	104.819	2697.47	10.3817	126.738	127.635	90.6312	2552.7	9.8245	179.288	187.018	127.601	3740.36	14.3954	133.208	154.074	126.115	3081.48	11.8596	128.64	142.092	122.171	2841.84	10.9373	139.856	154.324	134.074	3086.48	11.8788	116.773	124.704	98.2491	2494.07	9.59885	105.989	119.366	91.4176
tr|P71897|P71897_MYCTU	Rv2315c	Conserved protein OS=Mycobacterium tuberculosis (strain ATCC 25618 / H37Rv) OX=83332 GN=Rv2315c PE=1 SV=2	370	15	C	UR	195.111	284.32	243.782	4264.79	11.007	209.46	275.802	235.796	4137.04	10.6772	210.697	298.632	264.564	4479.48	11.561	237.222	294.81	197.453	4422.14	11.4131	185.404	286.163	225.566	4292.44	11.0783	208.166	315.309	304.757	4729.64	12.2067	183.652	273.933	224.542	4109	10.6049	196.378	280.81	258.007	4212.15	10.8711	188.18	273.311	248.062
sp|I6XHI4|FADA5_MYCTU	fadA5	Steroid 3-ketoacyl-CoA thiolase OS=Mycobacterium tuberculosis (strain ATCC 25618 / H37Rv) OX=83332 GN=fadA5 PE=1 SV=1	371	2	C	UR	157.842	157.842	0.830058	315.684	10.4696	161.478	161.478	13.0907	322.956	10.7107	188.679	188.679	7.98355	377.357	12.5149	176.526	176.526	33.7411	353.052	11.7089	151.905	151.905	1.05646	303.81	10.0758	157.858	157.858	10.5247	315.717	10.4707	156.868	156.868	10.3733	313.736	10.405	183.616	183.616	3.05676	367.233	12.1792	172.855	172.855	1.44063
sp|P9WKG3|ISPG_MYCTU	ispG	4-hydroxy-3-methylbut-2-en-1-yl diphosphate synthase (flavodoxin) OS=Mycobacterium tuberculosis (strain ATCC 25618 / H37Rv) OX=83332 GN=ispG PE=1 SV=1	372	7	C	UR	139.014	199.93	195.453	1399.51	14.441	97.0323	139.923	133.615	979.463	10.1067	86.5289	137.814	123.454	964.701	9.95437	102	125.226	87.9687	876.58	9.04508	81.6053	109.424	92.2714	765.965	7.90369	68.5031	102.379	92.2975	716.652	7.39485	122.392	178.386	146.668	1248.7	12.8848	134.309	195.136	193.394	1365.95	14.0947	134.795	196.244	195.663
tr|O53842|O53842_MYCTU	Rv0831c	Conserved protein OS=Mycobacterium tuberculosis (strain ATCC 25618 / H37Rv) OX=83332 GN=Rv0831c PE=1 SV=3	373	22	C	UR	137.865	193.57	194.466	4258.53	10.9319	116.946	218.115	259.756	4798.53	12.3181	157.069	241.085	265.557	5303.86	13.6153	95.8872	128.78	79.8812	2833.17	7.27292	103.567	129.753	105.613	2854.57	7.32786	107.867	170.237	193.044	3745.2	9.61416	121.078	189.235	187.479	4163.18	10.6871	146.954	227.255	268.402	4999.6	12.8343	187.106	272.656	326.764
tr|O07739|O07739_MYCTU	Rv1893	Conserved secreted protein OS=Mycobacterium tuberculosis (strain ATCC 25618 / H37Rv) OX=83332 GN=Rv1893 PE=1 SV=1	374	6	C	UR	305.014	308.033	205.06	1848.2	8.38102	522.567	620.145	478.841	3720.87	16.8731	562.49	638.358	462.254	3830.15	17.3686	47.6436	70.4239	76.3158	422.543	1.91611	28.8261	49.6551	61.9736	297.931	1.35103	76.9194	99.8131	99.0373	598.879	2.71574	659.352	606.786	332.159	3640.72	16.5096	709.509	743.752	483.238	4462.51	20.2362	554.965	538.393	320.259
sp|P9WK17|MASZ_MYCTU	glcB	Malate synthase G OS=Mycobacterium tuberculosis (strain ATCC 25618 / H37Rv) OX=83332 GN=glcB PE=1 SV=1	375	62	C	UR	143.834	270.011	340.262	16740.7	10.7059	140.008	291.352	392.728	18063.8	11.5521	154.863	269.048	337.324	16681	10.6677	193.025	259.105	286.586	16064.5	10.2734	170.646	308.404	406.709	19121.1	12.2282	149.819	305.337	411.944	18930.9	12.1065	179.964	300.011	362.606	18600.7	11.8954	140.435	264.797	351.766	16417.4	10.4992	128.486	254.017	328.472
sp|P9WGU1|PSTS1_MYCTU	pstS1	Phosphate-binding protein PstS 1 OS=Mycobacterium tuberculosis (strain ATCC 25618 / H37Rv) OX=83332 GN=pstS1 PE=1 SV=1	377	39	C	UR	81.2962	134.875	173.503	5260.12	10.3197	61.7055	117.557	148.003	4584.74	8.9947	71.4043	132.067	158.488	5150.62	10.1049	130.271	199.068	219.366	7763.65	15.2313	127.453	221.7	295.459	8646.3	16.963	108.243	208.292	317.115	8123.38	15.9371	62.7499	84.3501	74.5023	3289.65	6.4539	54.4193	100.832	136.248	3932.45	7.71499	55.7688	108.222	147.139
sp|P9WGZ1|RPOA_MYCTU	rpoA	DNA-directed RNA polymerase subunit alpha OS=Mycobacterium tuberculosis (strain ATCC 25618 / H37Rv) OX=83332 GN=rpoA PE=1 SV=1	378	25	C	UR	169.07	242.066	305.439	6051.66	10.6534	163.845	264.158	315.532	6603.94	11.6256	169.016	287.719	405.764	7192.97	12.6625	202.06	275.465	347.483	6886.62	12.1232	157.216	215.844	270.886	5396.1	9.49931	133.755	189.151	207.87	4728.77	8.32455	150.207	231.619	250.112	5790.48	10.1936	167.042	267.515	255.003	6687.88	11.7734	181.257	298.67	301.063
tr|I6XVZ6|I6XVZ6_MYCTU	Rv0686	Probable membrane protein OS=Mycobacterium tuberculosis (strain ATCC 25618 / H37Rv) OX=83332 GN=Rv0686 PE=1 SV=1	379	2	C	UR	109.607	109.607	42.5393	219.215	10.7963	102.614	102.614	38.7526	205.228	10.1074	91.1068	91.1068	20.4002	182.214	8.97397	123.85	123.85	67.1576	247.7	12.1992	110.237	110.237	61.1575	220.474	10.8583	146.041	146.041	89.4472	292.082	14.385	136.448	136.448	59.7635	272.895	13.44	98.843	98.843	8.08238	197.686	9.73598	96.4867	96.4867	37.1459
tr|P95208|P95208_MYCTU	fadE7	Acyl-CoA dehydrogenase FadE7 OS=Mycobacterium tuberculosis (strain ATCC 25618 / H37Rv) OX=83332 GN=fadE7 PE=1 SV=3	380	11	C	UR	157.493	221.668	159.793	2438.35	9.81417	168.277	276.446	224.304	3040.91	12.2394	195.965	268.862	200.389	2957.48	11.9037	159.914	277.206	435.983	3049.26	12.2731	130.229	157.057	89.439	1727.62	6.95356	149.257	193.54	137.099	2128.94	8.56882	222.78	284.639	200.437	3131.03	12.6022	204.625	296.017	243.835	3256.18	13.1059	206.712	283.218	227.507
sp|P9WQA5|Y2971_MYCTU	Rv2971	Uncharacterized oxidoreductase Rv2971 OS=Mycobacterium tuberculosis (strain ATCC 25618 / H37Rv) OX=83332 GN=Rv2971 PE=1 SV=1	381	15	C	UR	114.053	256.287	301.937	3844.3	9.87732	129.912	298.268	355.837	4474.01	11.4953	112.103	266.683	320.595	4000.25	10.278	149.24	303.291	341.083	4549.36	11.6889	142.889	357.918	413.412	5368.76	13.7942	171.213	355.806	409.166	5337.09	13.7128	134.352	267.807	283.275	4017.1	10.3213	99.6341	218.102	248.87	3271.53	8.40567	135.76	270.538	306.013
tr|P95059|P95059_MYCTU	atsA	Possible arylsulfatase AtsA (Aryl-sulfate sulphohydrolase) (Arylsulphatase) OS=Mycobacterium tuberculosis (strain ATCC 25618 / H37Rv) OX=83332 GN=atsA PE=1 SV=1	382	4	C	UR	108.143	120.228	103.896	480.91	11.2198	110.047	127.224	111.654	508.897	11.8728	127.816	129.294	96.9951	517.177	12.066	134.308	106.767	60.8064	427.067	9.96367	107.611	119.216	93.0783	476.864	11.1254	105.159	121.072	108.939	484.287	11.2986	98.0933	105.603	66.6557	422.413	9.85508	102.324	118.578	92.4538	474.314	11.0659	102.256	123.579	106.692
sp|O69732|ESPH_MYCTU	espH	ESX-1 secretion-associated protein EspH OS=Mycobacterium tuberculosis (strain ATCC 25618 / H37Rv) OX=83332 GN=espH PE=1 SV=1	383	4	C	UR	92.6039	93.4432	24.111	373.773	10.5054	73.2821	76.5556	19.2615	306.223	8.60684	91.4554	96.166	27.0755	384.664	10.8115	143.556	148.123	32.1855	592.494	16.6529	120.427	129.461	37.1763	517.845	14.5548	91.3938	97.1713	28.9329	388.685	10.9246	100.731	102.3	23.4031	409.202	11.5012	66.0227	72.1506	26.5924	288.602	8.11159	63.1838	74.1027	27.8606
tr|I6WZS8|I6WZS8_MYCTU	Rv0926c	DAP_DH_C domain-containing protein OS=Mycobacterium tuberculosis (strain ATCC 25618 / H37Rv) OX=83332 GN=Rv0926c PE=1 SV=1	384	3	C	UR	27.1486	34.6369	30.2926	103.911	9.90527	33.2166	31.5517	20.19	94.655	9.02298	39.5522	37.4126	19.3013	112.238	10.699	87.5614	77.9542	56.9712	233.863	22.2929	41.5987	35.9924	24.4821	107.977	10.2929	29.4572	28.6872	16.9409	86.0616	8.20381	33.5876	36.7808	11.2369	110.342	10.5184	30.3436	31.7687	17.0997	95.3062	9.08505	36.7121	34.8969	13.6344
tr|I6Y4A5|I6Y4A5_MYCTU	Rv0634c	Possible glyoxalase II (Hydroxyacylglutathione hydrolase) (GLX II) OS=Mycobacterium tuberculosis (strain ATCC 25618 / H37Rv) OX=83332 GN=Rv0634c PE=1 SV=1	385	3	C	UR	132.548	140.768	17.4026	422.305	11.4253	117.676	122.487	8.99374	367.46	9.94149	131.994	133.022	12.1603	399.067	10.7966	130.704	126.562	40.2648	379.685	10.2722	113.071	110.124	7.27707	330.373	8.9381	134.227	138.614	10.4809	415.841	11.2504	163.106	213.552	144.165	640.657	17.3327	118.286	117.579	12.394	352.737	9.54316	123.362	129.368	13.1794
sp|P9WG61|Y1324_MYCTU	Rv1324	Uncharacterized protein Rv1324 OS=Mycobacterium tuberculosis (strain ATCC 25618 / H37Rv) OX=83332 GN=Rv1324 PE=1 SV=1	386	16	C	UR	46.0471	90.3766	87.924	1446.03	8.64426	41.9535	102.73	128.246	1643.67	9.8258	49.4429	104.86	125.034	1677.76	10.0296	69.3209	90.8948	64.5177	1454.32	8.69383	45.6573	59.1864	43.9176	946.983	5.66101	36.2479	62.0167	58.0435	992.267	5.93172	77.1156	131.883	139.208	2110.12	12.6142	81.3403	185.939	288.24	2975.03	17.7846	97.1368	217.623	319.087
sp|P9WMK9|AP4A_MYCTU	Rv2613c	AP-4-A phosphorylase OS=Mycobacterium tuberculosis (strain ATCC 25618 / H37Rv) OX=83332 GN=Rv2613c PE=1 SV=1	388	2	C	UR	210.983	210.983	120.256	421.966	12.0043	179.012	179.012	123.43	358.024	10.1853	159.187	159.187	117.105	318.374	9.05726	229.859	229.859	219.288	459.719	13.0783	179.697	179.697	186.32	359.395	10.2243	207.599	207.599	206.383	415.198	11.8118	241.149	241.149	222.421	482.298	13.7207	184.407	184.407	105.972	368.814	10.4922	165.667	165.667	108.203
sp|P9WFI1|Y893_MYCTU	Rv0893c	Putative S-adenosyl-L-methionine-dependent methyltransferase Rv0893c OS=Mycobacterium tuberculosis (strain ATCC 25618 / H37Rv) OX=83332 GN=Rv0893c PE=1 SV=1	389	1	C	UR	26.1456	26.1456	0	26.1456	10.6425	21.5353	21.5353	0	21.5353	8.76589	36.6616	36.6616	0	36.6616	14.923	9.5099	9.5099	0	9.5099	3.87098	12.3506	12.3506	0	12.3506	5.02727	10.969	10.969	0	10.969	4.46489	32.5409	32.5409	0	32.5409	13.2457	45.5682	45.5682	0	45.5682	18.5484	50.3907	50.3907	0
sp|P9WFI9|Y293_MYCTU	Rv0281	Putative S-adenosyl-L-methionine-dependent methyltransferase Rv0281 OS=Mycobacterium tuberculosis (strain ATCC 25618 / H37Rv) OX=83332 GN=Rv0281 PE=1 SV=1	389	2	C	UR	120.83	120.83	49.269	241.659	12.1027	85.424	85.424	19.9823	170.848	8.55635	109.48	109.48	16.7248	218.96	10.9659	148.026	148.026	60.8292	296.052	14.8268	101.049	101.049	20.769	202.098	10.1214	89.4967	89.4967	8.13567	178.993	8.96428	108.429	108.429	16.2913	216.857	10.8606	98.47	98.47	11.9155	196.94	9.86307	137.166	137.166	32.0557
sp|P9WHP5|PSPA_MYCTU	pspA	PspA protein OS=Mycobacterium tuberculosis (strain ATCC 25618 / H37Rv) OX=83332 GN=pspA PE=1 SV=1	390	13	C	UR	135.055	203.954	227.092	2651.41	10.3916	124.004	213.887	260.231	2780.53	10.8977	130.58	243.355	336.897	3163.61	12.3991	169.248	232.76	202.353	3025.87	11.8593	144.411	185.695	175.522	2414.03	9.46128	138.642	198.516	208.536	2580.71	10.1145	113.675	250.944	357.463	3262.27	12.7857	125.331	214.008	235.105	2782.1	10.9038	127.853	219.565	245.864
sp|P9WHK9|PYRE_MYCTU	pyrE	Orotate phosphoribosyltransferase OS=Mycobacterium tuberculosis (strain ATCC 25618 / H37Rv) OX=83332 GN=pyrE PE=1 SV=1	391	1	C	UR	97.2295	97.2295	0	97.2295	9.70192	106.398	106.398	0	106.398	10.6168	107.771	107.771	0	107.771	10.7538	164.331	164.331	0	164.331	16.3976	77.2894	77.2894	0	77.2894	7.71223	82.6483	82.6483	0	82.6483	8.24696	121.652	121.652	0	121.652	12.1389	124.733	124.733	0	124.733	12.4464	120.114	120.114	0
sp|P9WML9|HIS7_MYCTU	hisB	Imidazoleglycerol-phosphate dehydratase OS=Mycobacterium tuberculosis (strain ATCC 25618 / H37Rv) OX=83332 GN=hisB PE=1 SV=1	392	4	C	UR	61.1939	62.8757	19.4587	251.503	9.74681	72.8115	71.9687	16.9261	287.875	11.1564	75.718	76.5424	25.7178	306.17	11.8654	66.7934	70.1811	10.6512	280.725	10.8793	78.0564	74.7087	23.2394	298.835	11.5811	79.0641	78.1886	30.3174	312.754	12.1206	74.6106	71.6316	26.6514	286.526	11.1041	69.9933	71.4614	20.1479	285.846	11.0777	66.6499	67.5321	22.0015
tr|P71744|P71744_MYCTU	subI	Probable sulfate-binding lipoprotein SubI OS=Mycobacterium tuberculosis (strain ATCC 25618 / H37Rv) OX=83332 GN=subI PE=1 SV=1	393	18	C	UR	125.02	171.607	146.671	3088.93	10.6536	115.547	168.153	147.626	3026.75	10.4391	131.128	176.307	152.576	3173.53	10.9454	194.015	232.22	189.784	4179.96	14.4165	185.934	221.532	187.433	3987.58	13.753	144.615	208.405	180.629	3751.3	12.938	130.795	145.066	91.1861	2611.18	9.00585	91.0632	146.871	125.892	2643.67	9.11789	93.7574	140.634	121.658
tr|I6XEK2|I6XEK2_MYCTU	Rv2548A	Conserved protein OS=Mycobacterium tuberculosis (strain ATCC 25618 / H37Rv) OX=83332 GN=Rv2548A PE=1 SV=1	394	10	C	UR	144.999	315.026	301.271	3150.26	9.25267	197.549	377.098	347.789	3770.98	11.0758	188.456	443.877	505.346	4438.77	13.0372	155.243	325.616	302.235	3256.16	9.56371	222.493	448.429	418.618	4484.29	13.1709	236.868	426.843	398.138	4268.43	12.5369	204.257	417.028	386.717	4170.28	12.2486	162.8	354.563	348.171	3545.63	10.4139	153.545	296.225	264.451
##tr|I6Y5H3|I6Y5H3_MYCTU	##Rv1049	####Probable transcriptional repressor protein OS=Mycobacterium tuberculosis (strain ATCC 25618 / H37Rv) OX=83332 GN=Rv1049 PE=4 SV=1	395	1	C	UR	298.091	298.091	0	298.091	8.25627	445.301	445.301	0	445.301	12.3336	211.944	211.944	0	211.944	5.87025	875.673	875.673	0	875.673	24.2537	456.458	456.458	0	456.458	12.6426	249.929	249.929	0	249.929	6.92232	765.625	765.625	0	765.625	21.2056	172.005	172.005	0	172.005	4.76405	135.454	135.454	0
tr|I6X9S5|I6X9S5_MYCTU	ggtA	Glutathione hydrolase proenzyme OS=Mycobacterium tuberculosis (strain ATCC 25618 / H37Rv) OX=83332 GN=ggtA PE=1 SV=1	396	1	C	UR	866.003	866.003	0	866.003	8.42971	1162.38	1162.38	0	1162.38	11.3147	780.096	780.096	0	780.096	7.59348	1095.77	1095.77	0	1095.77	10.6663	1188.9	1188.9	0	1188.9	11.5728	1161.44	1161.44	0	1161.44	11.3055	1593.39	1593.39	0	1593.39	15.5101	1237.67	1237.67	0	1237.67	12.0475	1187.57	1187.57	0
tr|O69637|O69637_MYCTU	Rv3669	Probable conserved transmembrane protein OS=Mycobacterium tuberculosis (strain ATCC 25618 / H37Rv) OX=83332 GN=Rv3669 PE=1 SV=1	397	1	C	UR	46.1789	46.1789	0	46.1789	12.4739	35.3677	35.3677	0	35.3677	9.5536	43.6028	43.6028	0	43.6028	11.7781	48.5744	48.5744	0	48.5744	13.121	47.0362	47.0362	0	47.0362	12.7055	39.7941	39.7941	0	39.7941	10.7492	49.2206	49.2206	0	49.2206	13.2956	29.7247	29.7247	0	29.7247	8.0293	30.7038	30.7038	0
tr|O53420|O53420_MYCTU	Rv1072	Probable conserved transmembrane protein OS=Mycobacterium tuberculosis (strain ATCC 25618 / H37Rv) OX=83332 GN=Rv1072 PE=1 SV=1	398	1	C	UR	276.395	276.395	0	276.395	6.88028	378.82	378.82	0	378.82	9.42994	356.548	356.548	0	356.548	8.87553	574.014	574.014	0	574.014	14.2889	514.24	514.24	0	514.24	12.801	672.288	672.288	0	672.288	16.7352	408.095	408.095	0	408.095	10.1587	437.787	437.787	0	437.787	10.8978	399.016	399.016	0
sp|P9WG57|THYX_MYCTU	thyX	Flavin-dependent thymidylate synthase OS=Mycobacterium tuberculosis (strain ATCC 25618 / H37Rv) OX=83332 GN=thyX PE=1 SV=1	400	7	C	UR	181.185	177.575	99.9231	1243.02	9.8135	157.814	212.086	148.251	1484.6	11.7207	176.497	213.75	141.035	1496.25	11.8127	174.628	177.2	90.4598	1240.4	9.79277	161.356	152.836	82.5024	1069.85	8.44632	169.423	156.826	102.861	1097.78	8.66685	200.489	251.578	154.351	1761.05	13.9032	148.173	241.891	190.024	1693.24	13.3679	135.565	225.753	173.844
sp|P9WGT1|HSD_MYCTU	fabG3	3-alpha-(or 20-beta)-hydroxysteroid dehydrogenase OS=Mycobacterium tuberculosis (strain ATCC 25618 / H37Rv) OX=83332 GN=fabG3 PE=1 SV=1	401	2	C	UR	44.0616	44.0616	26.9801	88.1232	12.8718	33.5556	33.5556	19.7587	67.1112	9.80264	38.8275	38.8275	21.9696	77.6549	11.3427	36.6759	36.6759	4.41486	73.3519	10.7142	38.6427	38.6427	15.2094	77.2854	11.2887	27.3615	27.3615	17.1825	54.723	7.99315	38.1167	38.1167	4.87375	76.2335	11.1351	48.4875	48.4875	29.7484	96.975	14.1647	36.583	36.583	18.3594
sp|P9WHF1|RIBBA_MYCTU	ribBA	Riboflavin biosynthesis protein RibBA OS=Mycobacterium tuberculosis (strain ATCC 25618 / H37Rv) OX=83332 GN=ribBA PE=1 SV=1	402	1	C	UR	68.3855	68.3855	0	68.3855	14.441	55.8088	55.8088	0	55.8088	11.7852	47.8131	47.8131	0	47.8131	10.0967	34.0355	34.0355	0	34.0355	7.18728	34.233	34.233	0	34.233	7.22899	45.3751	45.3751	0	45.3751	9.58187	65.2479	65.2479	0	65.2479	13.7784	63.2906	63.2906	0	63.2906	13.3651	59.3624	59.3624	0
sp|P9WGI7|GLYA2_MYCTU	glyA2	Serine hydroxymethyltransferase 2 OS=Mycobacterium tuberculosis (strain ATCC 25618 / H37Rv) OX=83332 GN=glyA2 PE=1 SV=1	403	1	C	UR	82.7297	82.7297	0	82.7297	14.5858	45.5428	45.5428	0	45.5428	8.02948	67.7612	67.7612	0	67.7612	11.9467	97.9437	97.9437	0	97.9437	17.2681	67.93	67.93	0	67.93	11.9765	66.9641	66.9641	0	66.9641	11.8062	69.7713	69.7713	0	69.7713	12.3011	32.0218	32.0218	0	32.0218	5.64565	36.5303	36.5303	0
sp|P96825|Y0148_MYCTU	Rv0148	Putative short-chain type dehydrogenase/reductase Rv0148 OS=Mycobacterium tuberculosis (strain ATCC 25618 / H37Rv) OX=83332 GN=Rv0148 PE=1 SV=3	404	18	C	UR	179.872	187.272	103.375	3370.9	11.8764	165.504	171.688	94.5664	3090.39	10.8881	166.147	174.654	95.6093	3143.77	11.0762	194.952	211.434	120.025	3805.81	13.4087	176.138	190.406	117.81	3427.3	12.0751	166.12	171.064	101.763	3079.15	10.8485	167.8	177.982	85.5658	3203.68	11.2873	137.51	144.989	77.6828	2609.79	9.19487	142.142	147.352	81.2537
sp|O33194|G3PP_MYCTU	Rv1692	D-glycerol 3-phosphate phosphatase OS=Mycobacterium tuberculosis (strain ATCC 25618 / H37Rv) OX=83332 GN=Rv1692 PE=1 SV=1	405	1	C	UR	65.4924	65.4924	0	65.4924	11.9781	77.1996	77.1996	0	77.1996	14.1192	69.735	69.735	0	69.735	12.754	24.3006	24.3006	0	24.3006	4.4444	40.1644	40.1644	0	40.1644	7.34577	45.4793	45.4793	0	45.4793	8.31783	70.8997	70.8997	0	70.8997	12.9671	70.9606	70.9606	0	70.9606	12.9782	82.537	82.537	0
sp|P9WP11|FQR58_MYCTU	Rv1558	F420H(2)-dependent quinone reductase Rv1558 OS=Mycobacterium tuberculosis (strain ATCC 25618 / H37Rv) OX=83332 GN=Rv1558 PE=1 SV=1	406	4	C	UR	112.657	350.545	490.561	1402.18	14.1989	97.6405	271.068	372.33	1084.27	10.9797	98.0727	229.236	283.786	916.946	9.28529	117.003	224.931	239.633	899.724	9.11089	110.749	238.821	280.221	955.286	9.67353	97.9479	229.204	285.28	916.816	9.28397	97.5944	250.004	327.615	1000.02	10.1265	95.0873	326.107	472.957	1304.43	13.2091	93.6192	348.896	514.972
sp|P0DMM3|Y3202_MYCTU	Rv3202A	Uncharacterized protein Rv3202A OS=Mycobacterium tuberculosis (strain ATCC 25618 / H37Rv) OX=83332 GN=Rv3202A PE=1 SV=1	407	3	C	UR	110.667	138.447	53.0647	415.341	10.0067	104.346	127.371	54.8627	382.112	9.20615	120.432	137.714	33.5885	413.141	9.95373	180.161	257.625	150.409	772.875	18.6208	127.717	203.912	137.775	611.736	14.7385	126.31	171.298	114.853	513.895	12.3812	129.864	146.237	48.9897	438.71	10.5698	82.7699	99.0851	33.5747	297.255	7.16173	88.143	101.849	35.637
sp|P9WKK9|LEU3_MYCTU	leuB	3-isopropylmalate dehydrogenase OS=Mycobacterium tuberculosis (strain ATCC 25618 / H37Rv) OX=83332 GN=leuB PE=1 SV=1	408	10	C	UR	117.66	227.444	227.767	2274.44	10.8064	124.015	265.728	318.08	2657.28	12.6254	145.256	271.144	284.47	2711.44	12.8827	147.106	208.814	157.674	2088.14	9.92127	136.838	235.149	209.189	2351.49	11.1725	117.514	224.674	217.929	2246.74	10.6748	125.977	198.258	226.82	1982.58	9.41969	114.227	228.996	265.266	2289.96	10.8801	119.875	244.507	250.997
sp|P9WL19|Y2923_MYCTU	Rv2923c	Uncharacterized protein Rv2923c OS=Mycobacterium tuberculosis (strain ATCC 25618 / H37Rv) OX=83332 GN=Rv2923c PE=1 SV=1	409	7	C	UR	195.915	209.705	156.886	1467.93	10.633	114.029	183.589	182.962	1285.13	9.30882	131.875	197.316	164.911	1381.21	10.0048	205.608	298.5	269.518	2089.5	15.1353	185.144	301.654	283.519	2111.58	15.2952	154.639	319.166	323.12	2234.16	16.1832	113.923	143.8	103.937	1006.6	7.29132	81.6195	141.865	125.865	993.056	7.1932	94.5869	176.616	171.352
sp|L0T5V6|VPC51_MYCTU	vapC51	Ribonuclease VapC51 OS=Mycobacterium tuberculosis (strain ATCC 25618 / H37Rv) OX=83332 GN=vapC51 PE=1 SV=2	410	3	C	UR	118.586	95.378	42.5478	286.134	8.51732	173.335	160.254	30.3338	480.763	14.3108	167.81	141.321	51.6628	423.962	12.62	115.215	102.733	50.7772	308.199	9.17414	91.7378	74.509	38.8012	223.527	6.6537	65.4348	69.2529	33.0065	207.759	6.18433	170.693	148.394	46.5537	445.183	13.2517	185.673	166.437	55.0178	499.311	14.8629	180.691	161.533	47.4517
tr|I6YGL1|I6YGL1_MYCTU	Rv3591c	Possible hydrolase OS=Mycobacterium tuberculosis (strain ATCC 25618 / H37Rv) OX=83332 GN=Rv3591c PE=1 SV=1	411	6	C	UR	111.856	106.741	62.882	640.447	10.4552	102.747	104.983	66.5361	629.896	10.283	124.251	118.229	74.4707	709.376	11.5805	160.004	143.679	65.8444	862.077	14.0733	129.352	126.346	74.5956	758.076	12.3755	116.772	114.388	68.3958	686.329	11.2043	112.671	104.649	40.5992	627.892	10.2503	103.193	92.7457	48.1704	556.474	9.08439	104.067	109.174	68.2038
sp|P9WHR3|HIP1_MYCTU	hip1	Serine protease Hip1 OS=Mycobacterium tuberculosis (strain ATCC 25618 / H37Rv) OX=83332 GN=hip1 PE=1 SV=1	412	15	C	UR	202.865	211.343	117.234	3170.14	8.89034	197.506	262.669	187.003	3940.03	11.0494	186.334	262.102	190.419	3931.54	11.0256	240.758	272.085	151.571	4081.28	11.4455	215.222	223.389	131.974	3350.83	9.39707	287.998	291.558	175.501	4373.37	12.2647	256.964	304.583	170.83	4568.75	12.8126	195.432	297.937	225.104	4469.05	12.533	154.86	251.551	188.135
tr|O53816|O53816_MYCTU	mmsA	Probable methylmalonate-semialdehyde dehydrogenase MmsA (Methylmalonic acid semialdehyde dehydrogenase) (MMSDH) OS=Mycobacterium tuberculosis (strain ATCC 25618 / H37Rv) OX=83332 GN=mmsA PE=1 SV=1	413	16	C	UR	89.5336	120.685	76.0512	1930.95	10.3515	95.6117	127.605	91.1413	2041.68	10.9451	96.8621	126.313	92.3987	2021.01	10.8342	129.958	147.175	77.3265	2354.8	12.6236	110.678	140.022	99.5707	2240.34	12.0101	107.87	130.23	95.0841	2083.68	11.1702	103.289	130.596	80.9766	2089.54	11.2016	92.1523	124.321	97.8842	1989.13	10.6634	92.2583	118.922	88.5986
sp|P96264|LPQL_MYCTU	lpqL	Probable lipoprotein aminopeptidase LpqL OS=Mycobacterium tuberculosis (strain ATCC 25618 / H37Rv) OX=83332 GN=lpqL PE=1 SV=1	415	24	C	UR	192.195	288.194	246.739	6916.67	10.885	139.276	221.086	185.874	5306.06	8.35029	165.564	249.3	234.484	5983.2	9.41593	325.318	438.069	333.719	10513.6	16.5456	286.495	426.968	356.204	10247.2	16.1263	274.209	449.785	383.907	10794.8	16.9881	166.173	213.225	146.057	5117.4	8.05339	137.45	191.341	149.596	4592.19	7.22686	113.476	169.674	144.449
sp|P9WKE5|KPYK_MYCTU	pyk	Pyruvate kinase OS=Mycobacterium tuberculosis (strain ATCC 25618 / H37Rv) OX=83332 GN=pyk PE=1 SV=1	416	5	C	UR	81.4781	214.498	278.952	1072.49	14.7466	65.9523	157.316	202.797	786.58	10.8154	62.7316	156.284	194.485	781.422	10.7445	147.794	164.72	173.916	823.598	11.3244	53.9129	114.147	149.633	570.737	7.84756	49.7203	114.351	147.762	571.756	7.86157	87.5837	205.276	258.089	1026.38	14.1126	66.3199	170.332	209.236	851.662	11.7102	56.1691	157.635	186.657
sp|P71839|Y786_MYCTU	Rv0786c	Protein Rv0786c OS=Mycobacterium tuberculosis (strain ATCC 25618 / H37Rv) OX=83332 GN=Rv0786c PE=1 SV=3	417	2	C	UR	84.3243	84.3243	7.30008	168.649	10.8604	65.9012	65.9012	8.43612	131.802	8.48765	75.1709	75.1709	5.01526	150.342	9.68155	115.246	115.246	6.67311	230.491	14.8429	111.258	111.258	21.7769	222.517	14.3294	110.363	110.363	7.84464	220.727	14.2141	85.8966	85.8966	16.7595	171.793	11.0629	60.539	60.539	1.50505	121.078	7.79704	67.7361	67.7361	14.9258
tr|O06240|O06240_MYCTU	Rv2135c	Conserved protein OS=Mycobacterium tuberculosis (strain ATCC 25618 / H37Rv) OX=83332 GN=Rv2135c PE=1 SV=1	418	2	C	UR	117.525	117.525	34.8461	235.05	12.1106	130.932	130.932	65.3801	261.865	13.4922	138.403	138.403	66.6737	276.807	14.2621	109.627	109.627	43.2224	219.254	11.2967	90.2645	90.2645	28.9568	180.529	9.30149	98.8643	98.8643	39.8374	197.729	10.1877	79.9652	79.9652	0.117069	159.93	8.24017	88.8646	88.8646	25.3277	177.729	9.15723	115.985	115.985	43.0429
sp|P9WHH1|TRXB_MYCTU	trxB	Thioredoxin reductase OS=Mycobacterium tuberculosis (strain ATCC 25618 / H37Rv) OX=83332 GN=trxB PE=1 SV=1	419	7	C	UR	96.722	215.637	228.795	1509.46	11.8461	137.546	206.897	244.104	1448.28	11.366	98.946	183.809	217.599	1286.67	10.0977	181.283	215.732	191.078	1510.12	11.8513	115.631	172.254	184.354	1205.78	9.46286	79.0914	163.905	213.231	1147.33	9.00419	205.558	277.2	314.251	1940.4	15.2281	96.3989	193.447	249.276	1354.13	10.6271	110.604	191.436	251.152
sp|P9WG79|THIC_MYCTU	thiC	Phosphomethylpyrimidine synthase OS=Mycobacterium tuberculosis (strain ATCC 25618 / H37Rv) OX=83332 GN=thiC PE=1 SV=1	420	7	C	UR	149.618	161.118	99.5691	1127.83	10.4951	135.738	169.699	123.817	1187.9	11.0541	143.265	162.452	96.3418	1137.17	10.582	107.881	194.793	193.629	1363.55	12.6886	90.9384	180.101	195.596	1260.71	11.7316	95.1464	172.122	204.68	1204.85	11.2118	141.657	161.072	90.0275	1127.51	10.4921	154.718	170.023	92.8239	1190.16	11.0751	144.227	163.798	103.918
tr|Q50616|Q50616_MYCTU	Rv1817	Possible flavoprotein OS=Mycobacterium tuberculosis (strain ATCC 25618 / H37Rv) OX=83332 GN=Rv1817 PE=1 SV=1	421	5	C	UR	153.102	281.735	345.41	1408.68	20.4856	127.331	132.109	37.7558	660.546	9.60595	120.396	134.671	37.0138	673.355	9.79222	157.972	162.231	47.2263	811.153	11.7961	157.978	159.573	52.7832	797.864	11.6029	133.345	152.826	52.906	764.129	11.1123	125.497	128.975	29.5186	644.877	9.37808	97.126	107.451	28.0153	537.255	7.81299	109.961	115.715	32.5542
sp|P9WFT7|SYS_MYCTU	serS	Serine--tRNA ligase OS=Mycobacterium tuberculosis (strain ATCC 25618 / H37Rv) OX=83332 GN=serS PE=1 SV=1	422	3	C	UR	164.409	198.141	169.526	594.422	14.8915	117.955	148.705	141.19	446.115	11.1761	99.5558	123.079	108.541	369.236	9.25015	64.2877	145.066	166.029	435.198	10.9026	77.264	122.798	125.673	368.395	9.22908	86.8935	113.876	99.7072	341.627	8.55848	148.707	180.328	149.319	540.983	13.5528	148.498	159.038	123.883	477.113	11.9527	125.125	139.529	115.864
sp|P9WQF7|Y873_MYCTU	fadE10	Probable acyl-CoA dehydrogenase FadE10 OS=Mycobacterium tuberculosis (strain ATCC 25618 / H37Rv) OX=83332 GN=fadE10 PE=1 SV=1	423	4	C	UR	48.9682	49.6875	3.44646	198.75	11.8541	46.3158	45.6879	9.20713	182.752	10.8999	42.358	39.5669	7.8335	158.268	9.43962	65.4367	62.4764	10.0063	249.906	14.9052	44.9383	41.6721	11.3429	166.689	9.94187	53.2627	52.5368	10.0625	210.147	12.5339	51.8948	51.6884	7.26989	206.753	12.3315	41.5884	38.5174	9.52577	154.07	9.18924	37.7213	37.3244	4.4945
sp|P9WNV9|DNAJ1_MYCTU	dnaJ1	Chaperone protein DnaJ 1 OS=Mycobacterium tuberculosis (strain ATCC 25618 / H37Rv) OX=83332 GN=dnaJ1 PE=1 SV=1	426	5	C	UR	309.804	277.765	167.173	1388.83	9.46	404.677	363.812	214.571	1819.06	12.3906	341.477	337.028	209.982	1685.14	11.4783	291.534	263.21	130.678	1316.05	8.9643	211.386	168.532	80.9054	842.662	5.7398	240.015	205.654	112.849	1028.27	7.00408	353.293	545.35	497.715	2726.75	18.5733	264.859	399.77	392.494	1998.85	13.6152	286.458	375.085	364.504
tr|O53926|O53926_MYCTU	fadE16	Possible acyl-CoA dehydrogenase FadE16 OS=Mycobacterium tuberculosis (strain ATCC 25618 / H37Rv) OX=83332 GN=fadE16 PE=1 SV=2	427	1	C	UR	90.3494	90.3494	0	90.3494	12.5129	82.1703	82.1703	0	82.1703	11.3801	77.4513	77.4513	0	77.4513	10.7266	86.0912	86.0912	0	86.0912	11.9231	66.4211	66.4211	0	66.4211	9.19893	76.9939	76.9939	0	76.9939	10.6632	60.5812	60.5812	0	60.5812	8.39015	96.5585	96.5585	0	96.5585	13.3728	85.4351	85.4351	0
sp|P9WM87|Y048_MYCTU	Rv0048c	Uncharacterized protein Rv0048c OS=Mycobacterium tuberculosis (strain ATCC 25618 / H37Rv) OX=83332 GN=Rv0048c PE=1 SV=1	428	3	C	UR	80.0773	77.7699	11.7762	233.31	10.5925	79.2213	76.1279	11.0861	228.384	10.3689	77.7434	69.3239	21.1964	207.972	9.44216	81.3934	92.3049	35.3207	276.915	12.5722	72.9693	84.6146	43.6574	253.844	11.5248	73.815	88.6752	38.4771	266.026	12.0779	94.25	91.1771	34.6792	273.531	12.4186	76.6476	78.8152	40.1952	236.446	10.7349	79.2546	75.3869	26.4583
tr|O53751|O53751_MYCTU	Rv0466	Conserved protein OS=Mycobacterium tuberculosis (strain ATCC 25618 / H37Rv) OX=83332 GN=Rv0466 PE=1 SV=1	429	3	C	UR	117.197	102.504	73.0222	307.512	14.4575	74.3368	64.8006	48.1519	194.402	9.13966	72.708	65.7197	43.4336	197.159	9.2693	115.399	112.022	55.8608	336.065	15.7998	82.0217	70.1019	47.9908	210.306	9.88738	61.1864	56.5745	40.7118	169.724	7.97944	108.214	115.915	101.368	347.745	16.349	84.846	68.4832	45.6433	205.45	9.65907	54.4512	52.8837	38.849
tr|L7N690|L7N690_MYCTU	amiB1	Peptidase M20 domain-containing protein 2 OS=Mycobacterium tuberculosis (strain ATCC 25618 / H37Rv) OX=83332 GN=amiB1 PE=1 SV=1	430	2	C	UR	78.3561	78.3561	52.5533	156.712	12.8018	66.6594	66.6594	55.2855	133.319	10.8908	65.8361	65.8361	44.5298	131.672	10.7563	71.2917	71.2917	73.3067	142.583	11.6477	52.7578	52.7578	40.5379	105.516	8.61958	51.3306	51.3306	35.5546	102.661	8.38641	72.1874	72.1874	54.6306	144.375	11.794	80.0536	80.0536	53.1928	160.107	13.0792	73.5963	73.5963	42.1266
tr|O53598|O53598_MYCTU	Rv3920c	Conserved protein similar to jag protein OS=Mycobacterium tuberculosis (strain ATCC 25618 / H37Rv) OX=83332 GN=Rv3920c PE=1 SV=1	431	2	C	UR	250.199	250.199	76.4566	500.398	10.9149	238.023	238.023	57.2025	476.046	10.3837	260.656	260.656	43.4033	521.313	11.3711	318.423	318.423	80.2214	636.845	13.8912	291.466	291.466	126.065	582.932	12.7152	308.988	308.988	143.537	617.977	13.4796	197.217	197.217	28.8679	394.434	8.60358	217.175	217.175	34.7703	434.351	9.47428	210.117	210.117	52.0505
sp|P9WH43|RS1_MYCTU	rpsA	30S ribosomal protein S1 OS=Mycobacterium tuberculosis (strain ATCC 25618 / H37Rv) OX=83332 GN=rpsA PE=1 SV=1	432	10	C	UR	226.92	452.497	501.015	4524.97	13.709	162.127	375.847	444.909	3758.47	11.3868	157.438	335.865	396.728	3358.65	10.1755	207.084	301.197	281.449	3011.97	9.12516	159.609	250.559	247.301	2505.59	7.591	155.206	278.337	308.389	2783.37	8.4326	259.828	457.75	487.677	4577.5	13.8681	205.097	426.067	511.747	4260.67	12.9083	169.775	422.612	541.57
sp|P9WIK9|PAPA1_MYCTU	papA1	2'-acyl-2-O-sulfo-trehalose (hydroxy)phthioceranyltransferase PapA1 OS=Mycobacterium tuberculosis (strain ATCC 25618 / H37Rv) OX=83332 GN=papA1 PE=1 SV=1	433	5	C	UR	77.2445	74.3974	35.895	371.987	11.065	66.791	93.7655	59.3965	468.827	13.9456	65.4069	90.9573	50.0207	454.786	13.528	52.7594	47.525	23.6992	237.625	7.06833	47.6688	42.5385	22.8057	212.693	6.3267	54.4475	48.6065	18.9079	243.032	7.22918	63.0593	76.5623	31.4231	382.812	11.387	94.0661	103.248	74.5641	516.24	15.3559	74.6217	94.7645	58.5425
sp|P9WQ75|ILVE_MYCTU	ilvE	Branched-chain-amino-acid aminotransferase OS=Mycobacterium tuberculosis (strain ATCC 25618 / H37Rv) OX=83332 GN=ilvE PE=1 SV=1	434	24	C	UR	103.099	172.397	220.671	4137.53	10.4966	104.454	177.522	229.584	4260.53	10.8087	108.862	167.568	204.889	4021.64	10.2026	150.128	216.545	232.178	5197.09	13.1847	118.598	202.961	259.71	4871.07	12.3576	109.879	196.946	260.562	4726.7	11.9913	106.313	189.213	214.86	4541.11	11.5205	72.0158	155.756	217.043	3738.15	9.48343	88.4046	163.495	208.623
sp|P9WP55|CYSK_MYCTU	cysK1	O-acetylserine sulfhydrylase OS=Mycobacterium tuberculosis (strain ATCC 25618 / H37Rv) OX=83332 GN=cysK1 PE=1 SV=1	435	18	C	UR	140.712	178.106	153.308	3205.9	10.7935	132.833	181.611	170.101	3269	11.006	139.633	181.778	174.658	3272.01	11.0161	147.885	187.334	154.569	3372.01	11.3528	148.27	187.354	170.586	3372.36	11.354	135.393	180.945	167.724	3257.01	10.9656	133.57	222.383	216.833	4002.89	13.4768	117.919	173.436	191.134	3121.85	10.5105	113.492	157.17	166.571
sp|P9WQH7|ACCD5_MYCTU	accD5	Biotin-dependent acetyl-/propionyl-coenzyme A carboxylase beta5 subunit OS=Mycobacterium tuberculosis (strain ATCC 25618 / H37Rv) OX=83332 GN=accD5 PE=1 SV=1	436	17	C	UR	259.074	265.992	172.593	4521.86	9.95937	328.411	337.226	258.916	5732.84	12.6265	270.936	296.995	199.066	5048.91	11.1202	188.231	201.553	84.1311	3426.4	7.54662	215.329	200.573	109.882	3409.74	7.50993	209.197	229.886	142.845	3908.06	8.60747	334.921	361.878	250.139	6151.92	13.5496	359.74	409.187	315.114	6956.18	15.3209	301.687	367.482	286.374
sp|P9WML5|PATR_MYCTU	pat	Putative phenylalanine aminotransferase OS=Mycobacterium tuberculosis (strain ATCC 25618 / H37Rv) OX=83332 GN=pat PE=1 SV=1	437	12	C	UR	133.816	205.768	230.654	2469.22	11.9727	128.443	209.917	252.136	2519.01	12.2141	127.547	212.711	245.44	2552.53	12.3766	100.736	157.859	143.671	1894.31	9.18507	90.2315	156.567	175.299	1878.81	9.10991	100.399	177.489	208.695	2129.87	10.3272	122.901	221.147	237.35	2653.76	12.8675	109.454	188.52	224.972	2262.25	10.9691	98.4954	188.671	231.638
tr|O53608|O53608_MYCTU	Rv0063	Possible oxidoreductase OS=Mycobacterium tuberculosis (strain ATCC 25618 / H37Rv) OX=83332 GN=Rv0063 PE=1 SV=1	439	5	C	UR	174.734	163.636	83.235	818.181	10.3978	251.86	214.138	121.829	1070.69	13.6068	266.697	223.342	105.124	1116.71	14.1917	84.944	125.584	101.8	627.92	7.97989	92.0569	128.769	111.45	643.847	8.18229	131.276	146.295	103.863	731.475	9.29591	193.784	176.376	53.6938	881.882	11.2073	247.769	185.5	102.232	927.499	11.7871	279.327	210.116	115.161
sp|P9WQA9|ALR_MYCTU	alr	Alanine racemase OS=Mycobacterium tuberculosis (strain ATCC 25618 / H37Rv) OX=83332 GN=alr PE=1 SV=1	441	7	C	UR	305.002	278.882	178.549	1952.17	10.231	309.899	277.625	170.192	1943.37	10.1849	309.293	306.244	196.449	2143.71	11.2348	363.679	325.389	203.968	2277.72	11.9372	352.666	315.729	220.614	2210.1	11.5828	380.677	333.427	244.737	2333.99	12.2321	329.129	296.897	194.951	2078.28	10.8919	311.272	308.407	207.017	2158.85	11.3142	270.789	283.243	190.185
sp|P9WK09|MYMT_MYCTU	mymT	Metallothionein OS=Mycobacterium tuberculosis (strain ATCC 25618 / H37Rv) OX=83332 GN=mymT PE=1 SV=1	443	4	C	UR	535.493	440.177	233.2	1760.71	10.9303	365.963	310.651	172.408	1242.61	7.71395	391.238	336.827	183.084	1347.31	8.36394	943.794	849.022	418.095	3396.09	21.0825	780.579	677.893	376.643	2711.57	16.8331	640.09	560.878	286.392	2243.51	13.9275	474.701	411.722	210.046	1646.89	10.2237	233.174	218.773	119.112	875.093	5.43248	249.972	221.191	115.135
sp|P9WGY3|RRAAH_MYCTU	rraA	Putative 4-hydroxy-4-methyl-2-oxoglutarate aldolase OS=Mycobacterium tuberculosis (strain ATCC 25618 / H37Rv) OX=83332 GN=rraA PE=1 SV=1	444	7	C	UR	340.391	424.488	355.586	2971.42	11.8015	243.603	358.427	332.595	2508.99	9.96486	281.546	358.105	294.983	2506.74	9.9559	382.885	432.34	331.544	3026.38	12.0197	342.125	462.248	412.343	3235.73	12.8512	314.535	439.226	398.936	3074.58	12.2112	320.302	422.539	364.571	2957.77	11.7473	225.915	362.804	335.97	2539.63	10.0865	234.722	336.737	299.904
sp|P9WH11|RMLC_MYCTU	rmlC	dTDP-4-dehydrorhamnose 3,5-epimerase OS=Mycobacterium tuberculosis (strain ATCC 25618 / H37Rv) OX=83332 GN=rmlC PE=1 SV=1	445	5	C	UR	112.495	152.618	99.8881	763.09	9.19361	101.267	182.649	154.895	913.246	11.0027	98.3261	186.746	147.706	933.729	11.2494	178.293	172.434	33.667	862.171	10.3873	90.0164	143.604	88.0314	718.02	8.65061	91.0886	158.601	110.064	793.003	9.554	139.937	205.656	152.137	1028.28	12.3886	122.733	196.315	163.858	981.574	11.8259	160.29	261.421	231.951
tr|O53319|O53319_MYCTU	Rv3169	Conserved protein OS=Mycobacterium tuberculosis (strain ATCC 25618 / H37Rv) OX=83332 GN=Rv3169 PE=1 SV=3	446	21	C	UR	124.223	239.447	356.536	5028.39	11.3214	105.664	256.34	392.536	5383.14	12.1201	104.968	250.477	384.61	5260.01	11.8429	143.161	226.783	291.3	4762.45	10.7227	137.639	238.322	371.143	5004.76	11.2682	116.817	226.094	372.071	4747.97	10.6901	99.8712	200.584	263.143	4212.27	9.48393	94.1046	220.744	370.368	4635.62	10.4371	95.7616	256.201	406.656
sp|P9WPZ7|ARGD_MYCTU	argD	Acetylornithine aminotransferase OS=Mycobacterium tuberculosis (strain ATCC 25618 / H37Rv) OX=83332 GN=argD PE=1 SV=1	447	11	C	UR	88.2004	117.66	84.3432	1294.26	10.6105	78.3173	116.502	84.7344	1281.52	10.506	74.1719	120.26	82.9507	1322.86	10.845	120.927	162.787	116.893	1790.65	14.68	87.9657	143.709	115.416	1580.8	12.9596	83.1433	128.952	98.6095	1418.47	11.6288	113.705	124.837	80.8803	1373.21	11.2577	75.0086	98.2234	64.7999	1080.46	8.85773	76.1613	95.9714	62.7462
sp|P9WK47|LPRF_MYCTU	lprF	Putative diacylated glycolipid transporter LprF OS=Mycobacterium tuberculosis (strain ATCC 25618 / H37Rv) OX=83332 GN=lprF PE=1 SV=1	448	17	C	UR	118.919	271.437	271.716	4614.43	11.4367	111.748	215.436	222.936	3662.41	9.07717	113.622	229.195	232.531	3896.31	9.65689	189.431	404.558	407.802	6877.49	17.0457	162.82	446.384	460.272	7588.53	18.8079	127.069	371.255	412.067	6311.33	15.6424	104.458	131.847	94.9598	2241.4	5.55526	77.7832	156.902	163.466	2667.33	6.6109	75.4516	146.366	146.782
sp|P9WL15|Y2927_MYCTU	Rv2927c	Uncharacterized protein Rv2927c OS=Mycobacterium tuberculosis (strain ATCC 25618 / H37Rv) OX=83332 GN=Rv2927c PE=1 SV=1	449	6	C	UR	94.0858	106.353	64.3861	638.115	10.1589	100.114	131.349	90.5247	788.096	12.5467	110.274	140.926	101.248	845.553	13.4614	130.075	130.898	73.2199	785.388	12.5035	83.6781	86.8778	48.1923	521.267	8.29868	75.0232	84.0252	53.4826	504.151	8.02619	89.4973	113.553	81.9744	681.318	10.8467	98.6418	120.938	96.9769	725.627	11.5521	107.077	131.968	104.382
sp|P9WQH1|ACKA_MYCTU	ackA	Acetate kinase OS=Mycobacterium tuberculosis (strain ATCC 25618 / H37Rv) OX=83332 GN=ackA PE=1 SV=1	450	2	C	UR	208.878	208.878	33.0399	417.757	11.1403	182.982	182.982	1.75364	365.965	9.75914	217.226	217.226	23.9336	434.452	11.5855	337.672	337.672	97.0452	675.344	18.0093	227.424	227.424	56.0148	454.849	12.1294	172.054	172.054	55.5763	344.108	9.17629	214.229	214.229	74.395	428.458	11.4256	166.3	166.3	37.2933	332.601	8.86942	148.219	148.219	30.9162
sp|P9WGZ7|RNPH_MYCTU	rph	Ribonuclease PH OS=Mycobacterium tuberculosis (strain ATCC 25618 / H37Rv) OX=83332 GN=rph PE=1 SV=1	451	5	C	UR	120.496	158.705	154.767	793.525	9.04874	121.919	179.598	195.508	897.989	10.24	122.892	189.587	196.663	947.936	10.8095	177.677	208.511	138.66	1042.55	11.8885	134.506	194.024	194.32	970.12	11.0625	124.106	213.212	224.037	1066.06	12.1565	189.279	221.569	161.18	1107.84	12.633	107.362	204.495	205.75	1022.48	11.6595	119.861	184.191	175.833
sp|P9WFV9|SYE_MYCTU	gltX	Glutamate--tRNA ligase OS=Mycobacterium tuberculosis (strain ATCC 25618 / H37Rv) OX=83332 GN=gltX PE=1 SV=1	452	2	C	UR	72.1071	72.1071	19.4748	144.214	13.7091	52.3565	52.3565	19.7721	104.713	9.9541	51.5119	51.5119	13.5936	103.024	9.79353	59.2201	59.2201	0.449125	118.44	11.259	45.1909	45.1909	5.42467	90.3817	8.59176	35.5273	35.5273	8.18722	71.0546	6.75451	79.6088	79.6088	32.6901	159.218	15.1353	74.8167	74.8167	30.536	149.633	14.2243	55.64	55.64	17.2364
sp|P9WK55|LPRA_MYCTU	lprA	Lipoprotein LprA OS=Mycobacterium tuberculosis (strain ATCC 25618 / H37Rv) OX=83332 GN=lprA PE=1 SV=1	453	24	C	UR	263.099	358.125	349.127	8595.01	12.1008	191.865	279.459	281.395	6707.02	9.44274	230.696	302.472	296.846	7259.33	10.2203	299.786	417.042	394.06	10009	14.0916	369.331	531.146	584.814	12747.5	17.9471	301.858	424.726	450.302	10193.4	14.3512	164.686	213.149	184.157	5115.58	7.20218	181.97	225.804	207.217	5419.29	7.62976	157.914	207.589	187.95
sp|P9WHG3|RF1_MYCTU	prfA	Peptide chain release factor 1 OS=Mycobacterium tuberculosis (strain ATCC 25618 / H37Rv) OX=83332 GN=prfA PE=1 SV=1	454	4	C	UR	112.268	112.295	92.3488	449.178	10.2923	103.015	107.754	92.9725	431.016	9.87619	110.383	113.171	99.083	452.685	10.3727	102.416	99.8887	69.8568	399.555	9.15529	79.0136	75.2454	57.3872	300.981	6.89661	78.9071	74.8851	58.7322	299.54	6.86359	158.939	163.218	139.103	652.872	14.9597	161.032	165.339	151.781	661.357	15.1541	180.4	179.253	166.46
sp|P9WPV9|IPDB_MYCTU	ipdB	Cholesterol ring-cleaving hydrolase IpdB subunit OS=Mycobacterium tuberculosis (strain ATCC 25618 / H37Rv) OX=83332 GN=ipdB PE=1 SV=1	455	4	C	UR	93.9953	102.566	53.6241	410.265	11.7562	76.1531	91.6606	55.1964	366.642	10.5061	71.5622	84.3595	45.6635	337.438	9.66929	111.634	101.138	39.1935	404.553	11.5925	91.6503	96.7963	48.4725	387.185	11.0948	83.9567	94.0439	47.2434	376.176	10.7793	123.986	146.351	102.922	585.403	16.7747	74.304	83.4824	47.6507	333.93	9.56876	65.5587	72.0495	38.4278
sp|P9WGQ7|Y1144_MYCTU	Rv1144	Uncharacterized oxidoreductase Rv1144 OS=Mycobacterium tuberculosis (strain ATCC 25618 / H37Rv) OX=83332 GN=Rv1144 PE=1 SV=1	456	11	C	UR	135.535	241.831	256.656	2660.14	10.7689	151.295	300.374	349.833	3304.11	13.3759	164.905	294.887	319.303	3243.75	13.1315	129.4	199.557	143.832	2195.13	8.88645	122.853	212.627	194.759	2338.9	9.46847	117.625	198.668	187.902	2185.35	8.84686	165.607	269.38	262.286	2963.18	11.9957	148.092	266.96	294.95	2936.56	11.8879	150.019	261.351	297.737
sp|P9WH21|Y3818_MYCTU	Rv3818	Putative Rieske 2Fe-2S iron-sulfur protein Rv3818 OS=Mycobacterium tuberculosis (strain ATCC 25618 / H37Rv) OX=83332 GN=Rv3818 PE=1 SV=1	457	3	C	UR	90.816	71.7417	34.2259	215.225	11.7642	67.6728	60.5358	28.3071	181.607	9.92669	85.3425	69.978	30.429	209.934	11.475	71.8674	71.8594	4.55601	215.578	11.7835	45.2662	39.0478	12.9326	117.143	6.40308	39.4038	37.6736	16.1041	113.021	6.17773	106.785	102.016	63.5065	306.048	16.7287	100.321	80.7369	45.1992	242.211	13.2393	95.7332	76.2395	35.3725
sp|P9WGN9|SECF_MYCTU	secF	Protein translocase subunit SecF OS=Mycobacterium tuberculosis (strain ATCC 25618 / H37Rv) OX=83332 GN=secF PE=1 SV=1	458	2	C	UR	103.721	103.721	28.9764	207.442	10.7905	73.8279	73.8279	24.7816	147.656	7.68057	95.2901	95.2901	44.4591	190.58	9.91336	180.77	180.77	14.9451	361.539	18.8061	158.714	158.714	28.7685	317.428	16.5116	139.762	139.762	22.9515	279.524	14.54	78.9557	78.9557	14.901	157.911	8.21404	62.796	62.796	25.4555	125.592	6.53289	67.3919	67.3919	22.3309
sp|P9WPB3|CMAS3_MYCTU	pcaA	Cyclopropane mycolic acid synthase 3 OS=Mycobacterium tuberculosis (strain ATCC 25618 / H37Rv) OX=83332 GN=pcaA PE=1 SV=1	459	1	C	UR	103.599	103.599	0	103.599	11.3295	94.3517	94.3517	0	94.3517	10.3182	95.0202	95.0202	0	95.0202	10.3913	79.9721	79.9721	0	79.9721	8.74568	74.2841	74.2841	0	74.2841	8.12364	85.7008	85.7008	0	85.7008	9.37217	130.301	130.301	0	130.301	14.2496	123.11	123.11	0	123.11	13.4632	128.079	128.079	0
sp|Q79FX8|MMAA4_MYCTU	mmaA4	Hydroxymycolate synthase MmaA4 OS=Mycobacterium tuberculosis (strain ATCC 25618 / H37Rv) OX=83332 GN=mmaA4 PE=1 SV=1	459	2	C	UR	127.583	127.583	100.732	255.166	12.6938	101.68	101.68	69.9717	203.36	10.1166	93.8968	93.8968	78.7925	187.794	9.34219	114.938	114.938	122.405	229.876	11.4357	79.4527	79.4527	71.9379	158.905	7.90509	61.0163	61.0163	49.6494	122.033	6.07077	152.603	152.603	79.039	305.206	15.1831	149.971	149.971	95.0526	299.943	14.9213	123.942	123.942	92.819
sp|P0CH91|MMAA3_MYCTU	mmaA3	Methoxy mycolic acid synthase MmaA3 OS=Mycobacterium tuberculosis (strain ATCC 25618 / H37Rv) OX=83332 GN=mmaA3 PE=1 SV=1	459	3	C	UR	113.9	98.3571	38.528	295.071	12.0965	88.6617	77.033	24.7073	231.099	9.47398	104.345	90.6493	34.417	271.948	11.1486	121.181	109.019	52.986	327.057	13.4078	78.4918	65.2912	34.9426	195.874	8.0299	75.0238	63.193	29.6696	189.579	7.77184	125.375	122.522	54.1128	367.567	15.0685	106.567	95.3642	40.5738	286.093	11.7284	109.159	91.6721	34.6827
tr|Q6MWZ8|Q6MWZ8_MYCTU	TB9.4	Conserved protein TB9.4 OS=Mycobacterium tuberculosis (strain ATCC 25618 / H37Rv) OX=83332 GN=TB9.4 PE=1 SV=1	460	2	C	UR	152.208	152.208	17.086	304.416	8.56645	192.598	192.598	37.3152	385.197	10.8397	187.527	187.527	53.397	375.054	10.5542	286.68	286.68	137.407	573.359	16.1347	209.366	209.366	1.91308	418.732	11.7834	181.175	181.175	58.9007	362.35	10.1967	232.814	232.814	26.2591	465.628	13.103	157.328	157.328	109.94	314.657	8.85463	177.097	177.097	136.243
tr|I6XW93|I6XW93_MYCTU	Rv0762c	Nuclear transport factor 2 family protein OS=Mycobacterium tuberculosis (strain ATCC 25618 / H37Rv) OX=83332 GN=Rv0762c PE=1 SV=1	462	3	C	UR	282.482	260.03	89.7996	780.09	11.938	217.489	229.355	76.915	688.065	10.5297	199.409	241.435	115.108	724.305	11.0843	178.152	279.454	176.469	838.363	12.8298	167.879	284.44	213.992	853.319	13.0586	187.205	277.404	189.861	832.212	12.7356	179.942	203.012	68.8076	609.036	9.32029	166.067	195.349	53.8836	586.048	8.9685	175.827	207.693	72.3421
sp|P9WK59|LPQT_MYCTU	lpqT	Putative lipoprotein LpqT OS=Mycobacterium tuberculosis (strain ATCC 25618 / H37Rv) OX=83332 GN=lpqT PE=1 SV=1	463	6	C	UR	248.915	223.52	157.322	1341.12	11.6385	260.234	209.073	132.279	1254.44	10.8862	337.897	252.933	162.183	1517.6	13.17	248.89	215.612	132.872	1293.67	11.2267	261.015	212.013	140.997	1272.08	11.0393	270.641	221.821	148.511	1330.93	11.55	211.905	177.32	110.377	1063.92	9.23287	251.016	190.821	126.87	1144.93	9.93588	291.317	217.413	138.934
tr|O53673|O53673_MYCTU	hsp	Heat shock protein Hsp (Heat-stress-induced ribosome-binding protein A) OS=Mycobacterium tuberculosis (strain ATCC 25618 / H37Rv) OX=83332 GN=hsp PE=1 SV=1	464	3	C	UR	87.7341	91.7549	70.399	275.265	9.79283	83.1803	98.1984	82.1456	294.595	10.4805	114.462	137.809	116.6	413.426	14.7081	124.593	125.558	90.9286	376.673	13.4005	75.3483	77.3492	53.364	232.048	8.25533	72.5618	78.5723	60.1102	235.717	8.38587	76.8066	92.9366	71.685	278.81	9.91894	97.0124	121.968	96.6876	365.905	13.0174	105.547	112.815	88.1003
sp|P9WNU7|PAFA_MYCTU	pafA	Pup--protein ligase OS=Mycobacterium tuberculosis (strain ATCC 25618 / H37Rv) OX=83332 GN=pafA PE=1 SV=1	466	1	C	UR	59.1544	59.1544	0	59.1544	14.7459	36.9003	36.9003	0	36.9003	9.19842	28.5852	28.5852	0	28.5852	7.12564	28.7622	28.7622	0	28.7622	7.16977	30.3015	30.3015	0	30.3015	7.55349	19.8271	19.8271	0	19.8271	4.94245	62.0887	62.0887	0	62.0887	15.4773	75.6269	75.6269	0	75.6269	18.8521	59.9129	59.9129	0
sp|P9WMM5|HIS4_MYCTU	priA	Phosphoribosyl isomerase A OS=Mycobacterium tuberculosis (strain ATCC 25618 / H37Rv) OX=83332 GN=priA PE=1 SV=1	467	7	C	UR	144.062	239.111	200.64	1673.78	11.174	126.041	255.233	231.798	1786.63	11.9274	136.426	225.328	186.418	1577.3	10.5299	192.549	216.688	136.16	1516.81	10.1261	163.252	279.316	238.656	1955.21	13.0529	157.681	312.531	273.885	2187.72	14.605	162.15	170.171	115.414	1191.19	7.95232	100.788	189.131	158.535	1323.92	8.83837	130.785	252.376	224.129
sp|P9WLG9|Y2239_MYCTU	Rv2239c	Uncharacterized protein Rv2239c OS=Mycobacterium tuberculosis (strain ATCC 25618 / H37Rv) OX=83332 GN=Rv2239c PE=1 SV=1	468	2	C	UR	31.3548	31.3548	12.4459	62.7096	10.3122	25.3007	25.3007	1.29799	50.6014	8.32105	36.6836	36.6836	15.7986	73.3672	12.0647	37.742	37.742	12.8947	75.4839	12.4128	30.1954	30.1954	13.7973	60.3908	9.93085	24.005	24.005	14.0995	48.01	7.89491	34.988	34.988	6.86946	69.976	11.5071	34.0047	34.0047	15.2204	68.0094	11.1837	49.7823	49.7823	23.4306
sp|P9WGD5|SSB_MYCTU	ssb	Single-stranded DNA-binding protein OS=Mycobacterium tuberculosis (strain ATCC 25618 / H37Rv) OX=83332 GN=ssb PE=1 SV=1	469	7	C	UR	158.297	329.883	413.047	2309.18	14.1331	143.303	211.442	193.404	1480.1	9.0588	155.521	214.15	163.71	1499.05	9.17482	252.386	333.936	240.88	2337.55	14.3068	243.096	339.093	264.467	2373.65	14.5277	223.167	355.961	327.931	2491.73	15.2504	127.596	166.899	122.386	1168.3	7.15045	122.836	191.768	195.555	1342.38	8.2159	117.829	190.976	196.593
sp|P9WGM3|PDTAR_MYCTU	pdtaR	Probable transcriptional regulatory protein PdtaR OS=Mycobacterium tuberculosis (strain ATCC 25618 / H37Rv) OX=83332 GN=pdtaR PE=1 SV=1	470	8	C	UR	125.919	115.076	45.8808	920.607	13.2806	105.584	93.3518	34.8513	746.814	10.7735	113.261	101.989	41.9116	815.914	11.7703	125.053	113.561	53.5562	908.488	13.1057	81.4295	76.3925	33.127	611.14	8.81624	87.4794	76.5377	29.3179	612.301	8.83299	105.362	94.3714	37.9012	754.971	10.8911	96.5365	86.512	36.0969	692.096	9.9841	121.943	108.706	48.4735
tr|I6Y8Y8|I6Y8Y8_MYCTU	mog	Probable molybdopterin biosynthesis Mog protein OS=Mycobacterium tuberculosis (strain ATCC 25618 / H37Rv) OX=83332 GN=mog PE=1 SV=1	471	2	C	UR	86.8788	86.8788	55.9156	173.758	10.8224	75.462	75.462	30.042	150.924	9.40022	83.7456	83.7456	37.7232	167.491	10.4321	96.1104	96.1104	17.2219	192.221	11.9724	71.1629	71.1629	25.0776	142.326	8.86468	71.3684	71.3684	25.728	142.737	8.89028	111.42	111.42	0.31692	222.841	13.8795	98.9907	98.9907	36.1482	197.981	12.3312	107.629	107.629	45.191
tr|P96818|P96818_MYCTU	Rv0141c	SnoaL-like domain-containing protein OS=Mycobacterium tuberculosis (strain ATCC 25618 / H37Rv) OX=83332 GN=Rv0141c PE=1 SV=1	472	2	C	UR	200.002	200.002	79.7753	400.003	10.6186	195.138	195.138	82.2506	390.277	10.3604	215.589	215.589	97.9685	431.178	11.4462	234.645	234.645	46.5918	469.291	12.458	201.342	201.342	86.6814	402.683	10.6898	188.664	188.664	59.2819	377.327	10.0167	227.727	227.727	43.8897	455.454	12.0906	198.746	198.746	85.5872	397.493	10.552	221.647	221.647	87.6651
tr|O53409|O53409_MYCTU	Rv1061	Conserved protein OS=Mycobacterium tuberculosis (strain ATCC 25618 / H37Rv) OX=83332 GN=Rv1061 PE=1 SV=1	473	10	C	UR	72.7438	139.753	171.191	1397.53	10.6852	66.9908	133.656	164.628	1336.56	10.219	88.8688	150.135	175.691	1501.35	11.4789	102.128	167.85	173.459	1678.5	12.8334	73.7482	146.083	179.892	1460.83	11.1691	71.1195	160.646	221.837	1606.46	12.2826	95.6869	154.836	167.301	1548.36	11.8384	68.7155	126.409	147.85	1264.09	9.6649	66.2136	128.55	155.574
sp|P9WNM3|EFP_MYCTU	efp	Elongation factor P OS=Mycobacterium tuberculosis (strain ATCC 25618 / H37Rv) OX=83332 GN=efp PE=1 SV=1	474	9	C	UR	80.0473	124.352	167.507	1119.17	5.37213	70.6659	176.217	319.217	1585.95	7.61271	89.989	149.89	235.251	1349.01	6.47535	105.606	111.18	97.8571	1000.62	4.80308	68.6835	89.3838	99.3408	804.454	3.86145	57.5007	83.8199	92.8031	754.38	3.62109	104.726	435.974	866.509	3923.77	18.8344	103.069	565.065	1338.35	5085.59	24.4113	104.458	578.889	1334.76
sp|P9WK61|LPQH_MYCTU	lpqH	Lipoprotein LpqH OS=Mycobacterium tuberculosis (strain ATCC 25618 / H37Rv) OX=83332 GN=lpqH PE=1 SV=1	476	18	C	UR	101.176	113.689	69.7058	2046.4	11.6387	75.13	94.9964	62.4442	1709.94	9.72511	91.2752	107.974	70.8719	1943.54	11.0537	114.577	147.029	91.6277	2646.51	15.0518	138.39	149.714	89.7105	2694.84	15.3267	120.512	130.73	74.7253	2353.14	13.3833	67.1207	81.5694	56.744	1468.25	8.35053	64.1479	72.2843	40.6467	1301.12	7.39998	66.4581	78.8313	47.2786
sp|P9WHL9|PURK_MYCTU	purK	N5-carboxyaminoimidazole ribonucleotide synthase OS=Mycobacterium tuberculosis (strain ATCC 25618 / H37Rv) OX=83332 GN=purK PE=1 SV=1	477	13	C	UR	134.641	178.207	149.267	2316.69	10.7314	89.816	203.063	225.004	2639.82	12.2281	93.003	203.798	212.764	2649.37	12.2724	127.027	162.934	122.023	2118.14	9.81162	104.871	134.935	105.201	1754.16	8.12561	76.6229	149.228	138.18	1939.96	8.98627	110.781	224.58	253.422	2919.54	13.5239	79.5787	206.883	248.332	2689.48	12.4582	85.3835	196.991	226.287
tr|O33272|O33272_MYCTU	Rv2969c	Possible conserved membrane or secreted protein OS=Mycobacterium tuberculosis (strain ATCC 25618 / H37Rv) OX=83332 GN=Rv2969c PE=1 SV=3	478	12	C	UR	377.22	448.503	305.374	5382.04	10.7329	371.261	471.297	345.839	5655.56	11.2784	383.889	456.491	311.039	5477.9	10.9241	386.409	596.054	725.22	7152.64	14.2639	317.148	428.16	308.965	5137.92	10.2461	332.582	526.914	427.662	6322.96	12.6093	416.641	421.356	245.503	5056.27	10.0833	338.748	431.465	303.862	5177.58	10.3252	339.531	398.53	260.092
sp|L7N6A5|GMPP_MYCTU	manB	Mannose-1-phosphate guanylyltransferase OS=Mycobacterium tuberculosis (strain ATCC 25618 / H37Rv) OX=83332 GN=manB PE=1 SV=1	479	8	C	UR	213.468	327.82	294.083	2622.56	12.6556	206.762	288.94	249.503	2311.52	11.1546	211.668	302.295	245.622	2418.36	11.6702	201.485	249.368	219.343	1994.95	9.62693	205.744	243.877	186.132	1951.01	9.41493	178.446	251.935	211.269	2015.48	9.72602	196.726	269.441	237.015	2155.53	10.4019	196.294	322.393	324.6	2579.15	12.4461	211.036	334.249	314.491
sp|P9WFW3|SYDND_MYCTU	aspS	Aspartate--tRNA(Asp/Asn) ligase OS=Mycobacterium tuberculosis (strain ATCC 25618 / H37Rv) OX=83332 GN=aspS PE=1 SV=1	480	3	C	UR	99.2112	75.957	49.1742	227.871	4.69178	77.1266	244.418	347.155	733.254	15.0974	88.6119	202.794	260.677	608.383	12.5264	100.347	97.5226	72.3818	292.568	6.02386	45.0259	48.7549	34.6799	146.265	3.01154	59.6659	53.3266	35.4307	159.98	3.29392	105.886	387.793	562.355	1163.38	23.9536	75.2711	108.529	114.383	325.587	6.70371	70.7428	399.842	620.593
sp|P9WQ25|GLGX_MYCTU	glgX	Glycogen operon protein GlgX homolog OS=Mycobacterium tuberculosis (strain ATCC 25618 / H37Rv) OX=83332 GN=glgX PE=1 SV=1	481	2	C	UR	171.377	171.377	144.047	342.753	11.7306	166.847	166.847	137.808	333.694	11.4205	177.545	177.545	147.199	355.09	12.1528	156.994	156.994	138.29	313.989	10.7461	157.376	157.376	115.746	314.751	10.7722	163.078	163.078	141.661	326.156	11.1625	169.759	169.759	148.004	339.519	11.6199	147.865	147.865	117.238	295.73	10.1212	150.1	150.1	123.306
sp|P9WHB9|RL23_MYCTU	rplW	50S ribosomal protein L23 OS=Mycobacterium tuberculosis (strain ATCC 25618 / H37Rv) OX=83332 GN=rplW PE=1 SV=1	482	1	C	UR	39.8195	39.8195	0	39.8195	6.32794	42.8508	42.8508	0	42.8508	6.80967	38.7154	38.7154	0	38.7154	6.15248	101.141	101.141	0	101.141	16.0729	46.9564	46.9564	0	46.9564	7.46211	45.9784	45.9784	0	45.9784	7.30669	162.407	162.407	0	162.407	25.809	87.588	87.588	0	87.588	13.9191	63.8081	63.8081	0
tr|I6Y293|I6Y293_MYCTU	lppZ	Probable conserved lipoprotein LppZ OS=Mycobacterium tuberculosis (strain ATCC 25618 / H37Rv) OX=83332 GN=lppZ PE=1 SV=1	483	16	C	UR	187.988	450.19	532.987	7203.03	11.2099	184.712	406.035	492.087	6496.57	10.1104	193.291	394.56	448.115	6312.96	9.82469	236.204	568.204	674.456	9091.26	14.1485	247.778	618.967	754.296	9903.47	15.4125	264.136	626.563	776.374	10025	15.6017	149.75	299.929	315.969	4798.86	7.46834	157.298	316.209	361.876	5059.34	7.87372	166.124	335.347	389.548
sp|P9WHL7|PURL_MYCTU	purL	Phosphoribosylformylglycinamidine synthase subunit PurL OS=Mycobacterium tuberculosis (strain ATCC 25618 / H37Rv) OX=83332 GN=purL PE=1 SV=2	484	5	C	UR	90.1793	88.9134	43.6871	444.567	10.0461	99.0261	88.3261	45.9931	441.631	9.97973	110.732	89.5577	41.0184	447.788	10.1189	68.7652	81.3234	82.6122	406.617	9.18851	66.0793	91.4731	95.7965	457.366	10.3353	82.2475	98.4341	95.0423	492.171	11.1218	114.678	116.702	64.8517	583.509	13.1858	122.975	120.82	72.9551	604.098	13.6511	116.92	109.506	60.1016
sp|P9WGY9|RPOB_MYCTU	rpoB	DNA-directed RNA polymerase subunit beta OS=Mycobacterium tuberculosis (strain ATCC 25618 / H37Rv) OX=83332 GN=rpoB PE=1 SV=1	485	12	C	UR	86.2839	130.346	191.681	1564.15	11.57	59.3279	112.214	184.657	1346.56	9.9605	73.5847	111.389	169.077	1336.67	9.88733	113.726	169.232	245.694	2030.79	15.0217	90.0167	136.433	203.632	1637.2	12.1103	85.2823	121.997	176.454	1463.96	10.8289	84.4536	143.34	187.086	1720.08	12.7234	59.3997	100.669	153.25	1208.03	8.93577	61.6974	100.968	156.153
tr|P71701|P71701_MYCTU	Rv0044c	Possible oxidoreductase OS=Mycobacterium tuberculosis (strain ATCC 25618 / H37Rv) OX=83332 GN=Rv0044c PE=1 SV=1	486	7	C	UR	249.063	335.139	236.185	2345.97	9.87665	347.145	470.372	397.7	3292.6	13.862	307.89	444.11	351.032	3108.77	13.0881	198.356	217.64	121.755	1523.48	6.41391	158.007	204.403	122.759	1430.82	6.02383	234.79	302.062	213.506	2114.43	8.90186	316.38	501.331	365.269	3509.31	14.7744	297.234	474.874	359.553	3324.12	13.9947	281.487	443.314	344.002
sp|P9WH75|RIR1_MYCTU	nrdE	Ribonucleoside-diphosphate reductase subunit alpha OS=Mycobacterium tuberculosis (strain ATCC 25618 / H37Rv) OX=83332 GN=nrdE PE=1 SV=1	487	6	C	UR	170.132	170.409	81.2719	1022.46	14.0246	110.314	114.065	60.5127	684.393	9.38753	97.8688	105.132	39.9275	630.793	8.65233	150.634	158.787	50.6872	952.72	13.0681	87.1138	100.502	59.6129	603.013	8.27128	99.3347	106.845	63.223	641.072	8.79332	177.196	197.017	107.333	1182.1	16.2144	131.351	138.242	66.4696	829.453	11.3773	119.009	124.074	54.6978
sp|P9WQA3|ALF_MYCTU	fba	Fructose-bisphosphate aldolase OS=Mycobacterium tuberculosis (strain ATCC 25618 / H37Rv) OX=83332 GN=fba PE=1 SV=1	488	45	C	UR	89.5989	238.051	379.681	10712.3	9.91936	100.96	316.922	554.514	14261.5	13.2059	100.461	298.968	483.288	13453.6	12.4577	103.573	180.67	215.716	8130.16	7.52836	80.0738	209.485	317.755	9426.81	8.72904	93.1	250.961	403.423	11293.3	10.4573	106.391	233.07	348.979	10488.1	9.7118	84.3977	324.192	574.105	14588.6	13.5088	99.4559	347.541	598.279
sp|P9WPL5|CP142_MYCTU	cyp142	Steroid C26-monooxygenase OS=Mycobacterium tuberculosis (strain ATCC 25618 / H37Rv) OX=83332 GN=cyp142 PE=1 SV=1	489	14	C	UR	70.1495	161.429	239.595	2260.01	11.6582	67.7216	147.136	232.918	2059.9	10.626	78.4047	147.142	206.464	2059.98	10.6264	101.51	164.348	191.208	2300.88	11.869	81.0039	160.212	236.903	2242.96	11.5703	76.0791	172.297	266.659	2412.15	12.4431	95.614	160.014	187.712	2240.2	11.556	73.8606	133.224	193.958	1865.13	9.62126	71.5457	138.88	202.507
tr|I6YA03|I6YA03_MYCTU	echA15	Probable enoyl-CoA hydratase EchA15 (Enoyl hydrase) (Unsaturated acyl-CoA hydratase) (Crotonase) OS=Mycobacterium tuberculosis (strain ATCC 25618 / H37Rv) OX=83332 GN=echA15 PE=1 SV=1	490	3	C	UR	151.638	127.876	72.1117	383.628	10.0678	166.312	126.922	68.5484	380.765	9.99267	208.632	165.606	108.399	496.819	13.0384	208.733	155.787	100.207	467.361	12.2653	114.233	99.1396	64.9389	297.419	7.80536	151.313	128.519	88.9751	385.558	10.1185	158.607	126.724	96.9024	380.173	9.97712	184.014	186.12	157.766	558.361	14.6534	156.56	153.453	117.879
tr|O53533|O53533_MYCTU	mscR	S-nitrosomycothiol reductase MscR OS=Mycobacterium tuberculosis (strain ATCC 25618 / H37Rv) OX=83332 GN=mscR PE=1 SV=1	491	9	C	UR	140.56	248.169	192.619	2233.52	11.9154	135.107	241.582	189.047	2174.24	11.5991	136.579	254.797	190.466	2293.17	12.2336	195.554	182.904	66.0489	1646.14	8.78182	137.03	186.222	118.158	1676	8.94111	121.126	185.263	125.985	1667.37	8.89507	159.892	226.997	142.592	2042.97	10.8988	118.831	272.892	226.346	2456.02	13.1024	120.369	283.937	226.986
tr|O50433|O50433_MYCTU	fdxC	Ferredoxin OS=Mycobacterium tuberculosis (strain ATCC 25618 / H37Rv) OX=83332 GN=fdxC PE=1 SV=1	492	3	C	UR	399.93	611.427	559.542	1834.28	14.3248	301.324	429.125	386.694	1287.37	10.0537	330.683	501.349	424.88	1504.05	11.7458	399.336	604.245	508.794	1812.74	14.1565	427.556	759.567	720.104	2278.7	17.7954	370.427	654.707	623.353	1964.12	15.3387	187.387	202.817	116.343	608.45	4.75167	186.805	227.176	160.627	681.527	5.32236	197.13	277.913	234.546
tr|O06633|O06633_MYCTU	Rv0801	Conserved protein OS=Mycobacterium tuberculosis (strain ATCC 25618 / H37Rv) OX=83332 GN=Rv0801 PE=1 SV=1	493	11	C	UR	272.034	352.997	301.174	3882.97	9.71207	184.867	189.82	135.968	2088.02	5.22255	203.949	189.356	121.527	2082.92	5.2098	454.109	670.908	573.795	7379.99	18.4588	691.409	949.725	917.112	10447	26.13	641.343	875.184	839.508	9627.03	24.0791	101.046	129.2	75.7131	1421.2	3.55469	120.349	112.708	75.6818	1239.79	3.10096	164.871	164.724	119.511
tr|O06412|O06412_MYCTU	Rv0546c	Conserved protein OS=Mycobacterium tuberculosis (strain ATCC 25618 / H37Rv) OX=83332 GN=Rv0546c PE=1 SV=1	494	8	C	UR	286.686	525.251	506.455	4202.01	10.4684	349.958	590.112	563.407	4720.9	11.7611	355.021	562.967	544.969	4503.74	11.2201	339.913	567.321	544.639	4538.57	11.3069	361.949	648.737	629.397	5189.9	12.9296	319.638	581.927	574.197	4655.41	11.598	354.696	573.048	548.87	4584.39	11.4211	282.946	495.269	484.128	3962.15	9.87089	283.374	472.836	453.271
sp|P9WNZ7|DESA1_MYCTU	desA1	Putative acyl-[acyl-carrier-protein] desaturase DesA1 OS=Mycobacterium tuberculosis (strain ATCC 25618 / H37Rv) OX=83332 GN=desA1 PE=1 SV=1	495	3	C	UR	192.563	234.717	110.91	704.152	10.8278	195.413	250.253	115.209	750.76	11.5445	185.576	232.602	119.837	697.806	10.7302	165.192	268.411	199.076	805.232	12.3821	145.461	147.934	27.1061	443.803	6.82438	130.522	148.355	41.8631	445.066	6.84381	256.613	300.114	116.428	900.343	13.8446	235.994	325.262	154.673	975.787	15.0047	196.368	260.083	142.967
tr|O53619|O53619_MYCTU	Rv0074	Conserved protein OS=Mycobacterium tuberculosis (strain ATCC 25618 / H37Rv) OX=83332 GN=Rv0074 PE=1 SV=1	496	5	C	UR	195.291	171.818	119.44	859.09	11.5452	180.274	155.199	121.576	775.994	10.4285	211.152	194.412	114.263	972.059	13.0634	183.963	183.877	121.558	919.384	12.3555	176.532	144.289	93.1817	721.445	9.69539	164.506	138.151	100.867	690.754	9.28295	183.095	171.02	131.382	855.101	11.4916	155.54	170.659	163.33	853.297	11.4673	154.685	158.797	145.458
sp|P9WPU5|ATPB_MYCTU	atpD	ATP synthase subunit beta OS=Mycobacterium tuberculosis (strain ATCC 25618 / H37Rv) OX=83332 GN=atpD PE=1 SV=1	497	43	C	UR	168.355	278.413	338.021	11971.8	12.3868	112.204	178.671	210.653	7682.86	7.94922	133.58	205.238	238.049	8825.22	9.13118	205.264	273.243	302.221	11749.5	12.1568	150.235	284.957	332.518	12253.1	12.6779	172.041	364.52	470.647	15674.3	16.2178	149.808	233.544	277.837	10042.4	10.3906	125.768	202.925	249.355	8725.77	9.02829	123.912	226.147	283.114
tr|O86346|O86346_MYCTU	Rv0939	Possible bifunctional enzyme: 2-hydroxyhepta-2,4-diene-1,7-dioate isomerase (HHDD isomerase) + cyclase/dehydrase OS=Mycobacterium tuberculosis (strain ATCC 25618 / H37Rv) OX=83332 GN=Rv0939 PE=1 SV=1	498	3	C	UR	90.6511	142.954	101.371	428.861	11.1173	116.971	177.322	124.201	531.965	13.7901	102.607	168.047	130.835	504.141	13.0688	72.8618	90.3783	52.6055	271.135	7.0286	69.9853	113.456	76.4242	340.369	8.82335	85.9958	133.103	98.2352	399.309	10.3512	90.8173	133.212	81.7722	399.637	10.3597	97.9697	148.022	114.136	444.066	11.5115	121.334	179.371	138.916
tr|I6YGX9|I6YGX9_MYCTU	moxR2	Probable methanol dehydrogenase transcriptional regulatory protein MoxR2 OS=Mycobacterium tuberculosis (strain ATCC 25618 / H37Rv) OX=83332 GN=moxR2 PE=1 SV=1	500	4	C	UR	87.6812	113.609	99.6105	454.435	12.343	92.2055	91.5704	58.0201	366.282	9.94867	96.3692	102.319	51.9561	409.276	11.1165	87.0361	112.821	74.3028	451.283	12.2574	65.0751	91.541	74.2689	366.164	9.94547	73.7724	90.9023	64.6805	363.609	9.87608	80.0992	111.718	85.5	446.873	12.1376	102.415	93.9249	57.6765	375.7	10.2045	117.416	112.024	71.6403
tr|Q79FN7|Q79FN7_MYCTU	moxR1	Probable transcriptional regulatory protein MoxR1 OS=Mycobacterium tuberculosis (strain ATCC 25618 / H37Rv) OX=83332 GN=moxR1 PE=1 SV=1	500	2	C	UR	125.543	125.543	82.7506	251.085	12.0852	97.034	97.034	43.7975	194.068	9.34087	101.494	101.494	53.0766	202.989	9.77025	153.4	153.4	60.096	306.8	14.7669	98.8033	98.8033	41.8856	197.607	9.5112	95.0485	95.0485	44.267	190.097	9.14975	131.376	131.376	61.7444	262.752	12.6468	125.41	125.41	80.6196	250.819	12.0724	110.702	110.702	76.5302
sp|P9WL43|Y2716_MYCTU	Rv2716	Uncharacterized protein Rv2716 OS=Mycobacterium tuberculosis (strain ATCC 25618 / H37Rv) OX=83332 GN=Rv2716 PE=1 SV=1	502	8	C	UR	206.163	326.173	358.81	2609.38	11.4895	183.672	296.349	330.01	2370.8	10.4389	185.422	281.741	301.937	2253.93	9.92436	223.424	385.369	398.259	3082.95	13.5747	202.209	423.538	508.658	3388.31	14.9192	172.575	451.071	591.956	3608.57	15.889	167.951	249.118	242.845	1992.94	8.77519	157.966	198.746	195.083	1589.97	7.00084	156.138	226.779	239.77
sp|P9WMN1|HIS1_MYCTU	hisG	ATP phosphoribosyltransferase OS=Mycobacterium tuberculosis (strain ATCC 25618 / H37Rv) OX=83332 GN=hisG PE=1 SV=1	503	4	C	UR	117.736	120.898	81.4079	483.59	12.032	107.387	108.215	70.1421	432.859	10.7698	124.619	120.702	77.2834	482.809	12.0126	124.961	124.368	81.6307	497.47	12.3774	92.675	92.9934	60.9625	371.974	9.25492	92.7691	89.8474	60.7595	359.39	8.94183	103.249	121.282	90.0657	485.128	12.0703	108.81	113.361	65.2023	453.442	11.2819	113.861	113.134	70.2351
sp|P9WKP5|Y898_MYCTU	Rv0898c	Uncharacterized protein Rv0898c OS=Mycobacterium tuberculosis (strain ATCC 25618 / H37Rv) OX=83332 GN=Rv0898c PE=1 SV=1	504	1	C	UR	530.495	530.495	0	530.495	8.74142	821.162	821.162	0	821.162	13.531	707.345	707.345	0	707.345	11.6555	582.543	582.543	0	582.543	9.59906	433.972	433.972	0	433.972	7.15092	547.154	547.154	0	547.154	9.01592	836.132	836.132	0	836.132	13.7777	811.882	811.882	0	811.882	13.3781	798.068	798.068	0
tr|O53669|O53669_MYCTU	Rv0247c	Probable succinate dehydrogenase [iron-sulfur subunit] (Succinic dehydrogenase) OS=Mycobacterium tuberculosis (strain ATCC 25618 / H37Rv) OX=83332 GN=Rv0247c PE=1 SV=1	505	6	C	UR	178.953	180.542	42.127	1083.25	9.83904	179.087	177.289	53.1298	1063.73	9.66176	198.524	192.196	54.2659	1153.18	10.4741	227.734	215.616	91.6538	1293.7	11.7505	178.499	182.496	93.0027	1094.98	9.94552	171.487	183.332	87.0063	1099.99	9.99109	291.653	272.715	64.1542	1636.29	14.8622	230.449	219.016	54.7517	1314.1	11.9357	224.643	211.755	52.0958
sp|P9WFF1|URE1_MYCTU	ureC	Urease subunit alpha OS=Mycobacterium tuberculosis (strain ATCC 25618 / H37Rv) OX=83332 GN=ureC PE=1 SV=1	506	3	C	UR	141.757	143.469	16.6146	430.407	10.8519	120.062	133.56	31.5998	400.679	10.1024	151.227	151.402	4.87688	454.207	11.452	228.28	199.886	58.9086	599.658	15.1193	147.66	160.422	41.4932	481.267	12.1343	132.27	132.315	22.811	396.946	10.0083	143.21	144.655	27.061	433.964	10.9416	113.257	126.941	31.8621	380.823	9.60176	131.365	129.41	21.6496
sp|P9WI85|Y181_MYCTU	Rv0181c	Putative quercetin 2,3-dioxygenase Rv0181c OS=Mycobacterium tuberculosis (strain ATCC 25618 / H37Rv) OX=83332 GN=Rv0181c PE=1 SV=1	507	1	C	UR	63.1862	63.1862	0	63.1862	11.5903	51.9667	51.9667	0	51.9667	9.53228	61.0028	61.0028	0	61.0028	11.1898	79.8635	79.8635	0	79.8635	14.6494	73.4759	73.4759	0	73.4759	13.4777	56.3032	56.3032	0	56.3032	10.3277	68.5538	68.5538	0	68.5538	12.5749	44.6674	44.6674	0	44.6674	8.19337	46.146	46.146	0
sp|P9WHN3|PURA_MYCTU	purA	Adenylosuccinate synthetase OS=Mycobacterium tuberculosis (strain ATCC 25618 / H37Rv) OX=83332 GN=purA PE=1 SV=1	508	4	C	UR	119.123	198.879	222.007	795.516	12.5327	128.49	200.122	212.649	800.487	12.611	114.721	167.876	174.784	671.503	10.579	93.8103	140.531	133.758	562.123	8.85579	91.5337	133.017	129.233	532.068	8.3823	105.01	158.073	159.187	632.292	9.96123	118.997	180.837	182.444	723.347	11.3957	131.48	200.069	216.86	800.277	12.6077	142.702	207.478	215.314
sp|P9WN65|RMLB_MYCTU	rmlB	dTDP-glucose 4,6-dehydratase OS=Mycobacterium tuberculosis (strain ATCC 25618 / H37Rv) OX=83332 GN=rmlB PE=1 SV=1	509	2	C	UR	142.279	142.279	27.2792	284.557	15.0621	102.823	102.823	31.2042	205.647	10.8852	100.014	100.014	56.1655	200.029	10.5878	94.2069	94.2069	47.5704	188.414	9.97306	95.2928	95.2928	33.3107	190.586	10.088	86.7889	86.7889	48.2992	173.578	9.18776	131.643	131.643	62.4923	263.286	13.9362	101.96	101.96	16.7561	203.92	10.7938	89.6066	89.6066	38.7504
sp|P9WKA1|LEP_MYCTU	lepB	Signal peptidase I OS=Mycobacterium tuberculosis (strain ATCC 25618 / H37Rv) OX=83332 GN=lepB PE=1 SV=1	511	1	C	UR	70.8517	70.8517	0	70.8517	11.7807	52.2839	52.2839	0	52.2839	8.69341	62.6902	62.6902	0	62.6902	10.4237	106.922	106.922	0	106.922	17.7783	71.6721	71.6721	0	71.6721	11.9171	55.4921	55.4921	0	55.4921	9.22685	74.5867	74.5867	0	74.5867	12.4018	59.4233	59.4233	0	59.4233	9.8805	47.498	47.498	0
sp|P9WNX5|DHAS_MYCTU	asd	Aspartate-semialdehyde dehydrogenase OS=Mycobacterium tuberculosis (strain ATCC 25618 / H37Rv) OX=83332 GN=asd PE=1 SV=1	512	1	C	UR	112.306	112.306	0	112.306	12.9015	93.8566	93.8566	0	93.8566	10.782	80.4001	80.4001	0	80.4001	9.23619	122.861	122.861	0	122.861	14.114	74.5423	74.5423	0	74.5423	8.56325	74.435	74.435	0	74.435	8.55093	135.3	135.3	0	135.3	15.5429	90.1213	90.1213	0	90.1213	10.3529	86.668	86.668	0
tr|P71965|P71965_MYCTU	Rv2668	Possible exported alanine and valine rich protein OS=Mycobacterium tuberculosis (strain ATCC 25618 / H37Rv) OX=83332 GN=Rv2668 PE=1 SV=1	514	2	C	UR	38.4339	38.4339	24.3812	76.8677	7.10603	50.5623	50.5623	16.8604	101.125	9.34846	50.8004	50.8004	33.1126	101.601	9.39248	48.653	48.653	51.3483	97.3061	8.99545	34.625	34.625	23.7044	69.2501	6.40182	38.6866	38.6866	29.5657	77.3731	7.15275	79.121	79.121	39.4572	158.242	14.6287	101.061	101.061	65.473	202.122	18.6852	98.9194	98.9194	47.2098
tr|I6XEI0|I6XEI0_MYCTU	Rv2520c	Possible conserved membrane protein OS=Mycobacterium tuberculosis (strain ATCC 25618 / H37Rv) OX=83332 GN=Rv2520c PE=1 SV=1	515	1	C	UR	81.3765	81.3765	0	81.3765	11.7093	54.2491	54.2491	0	54.2491	7.80591	62.8169	62.8169	0	62.8169	9.03873	134.348	134.348	0	134.348	19.3314	85.6808	85.6808	0	85.6808	12.3286	83.5532	83.5532	0	83.5532	12.0225	82.3464	82.3464	0	82.3464	11.8488	57.2146	57.2146	0	57.2146	8.23262	53.3888	53.3888	0
tr|O06216|O06216_MYCTU	Rv2161c	Conserved protein OS=Mycobacterium tuberculosis (strain ATCC 25618 / H37Rv) OX=83332 GN=Rv2161c PE=1 SV=1	516	3	C	UR	147.442	283.173	310.859	849.519	15.1862	85.4806	164.976	185.818	494.927	8.84742	109.441	185.579	194.341	556.738	9.95238	157.397	229.269	220.623	687.808	12.2954	128.9	184.16	174.218	552.481	9.87627	100.428	162.483	162.501	487.449	8.71376	130.183	229.093	244.73	687.279	12.286	130.901	222.048	226.794	666.145	11.9082	124.366	203.892	208.246
tr|P71750|P71750_MYCTU	ggtB	Probable gamma-glutamyltranspeptidase GgtB (Gamma-glutamyltransferase) (Glutamyl transpeptidase) OS=Mycobacterium tuberculosis (strain ATCC 25618 / H37Rv) OX=83332 GN=ggtB PE=1 SV=2	517	8	C	UR	197.447	191.563	122.424	1532.51	10.1419	188.293	189.099	119.488	1512.79	10.0114	197.311	203.187	129.561	1625.49	10.7573	262.02	250.387	135.197	2003.1	13.2562	303.451	250.812	145.286	2006.5	13.2787	286.665	243.423	150.594	1947.38	12.8875	172.505	176.683	104.694	1413.46	9.35408	194.069	196.148	125.296	1569.18	10.3846	184.134	187.532	121.745
sp|P9WIK1|CYSD_MYCTU	cysD	Sulfate adenylyltransferase subunit 2 OS=Mycobacterium tuberculosis (strain ATCC 25618 / H37Rv) OX=83332 GN=cysD PE=1 SV=1	518	1	C	UR	19.7819	19.7819	0	19.7819	14.079	15.7312	15.7312	0	15.7312	11.1961	13.3284	13.3284	0	13.3284	9.48603	21.4619	21.4619	0	21.4619	15.2747	12.7557	12.7557	0	12.7557	9.07837	15.771	15.771	0	15.771	11.2245	14.2174	14.2174	0	14.2174	10.1187	14.3402	14.3402	0	14.3402	10.2061	13.1185	13.1185	0
tr|O05898|O05898_MYCTU	manA	mannose-6-phosphate isomerase OS=Mycobacterium tuberculosis (strain ATCC 25618 / H37Rv) OX=83332 GN=manA PE=1 SV=1	519	5	C	UR	36.1043	103.613	116.51	518.064	10.245	38.1293	99.2201	111.67	496.1	9.81065	46.7337	112.676	108.487	563.381	11.1412	100.472	136.01	135.246	680.05	13.4484	51.1213	128.279	144.049	641.393	12.6839	42.6912	112.707	119.486	563.536	11.1442	49.7504	101.855	97.41	509.277	10.0712	59.3249	98.9767	93.6154	494.884	9.78659	70.0177	118.014	115.149
sp|P9WQ19|TRES_MYCTU	treS	Trehalose synthase/amylase TreS OS=Mycobacterium tuberculosis (strain ATCC 25618 / H37Rv) OX=83332 GN=treS PE=1 SV=1	520	6	C	UR	57.6337	90.9832	57.3327	545.899	10.0018	59.2141	94.9833	68.9634	569.9	10.4415	61.6124	100.874	76.0514	605.245	11.0891	69.7266	114.602	109.142	687.611	12.5982	61.1638	76.0102	47.1938	456.061	8.35578	51.5901	80.2513	58.4845	481.508	8.82201	83.8975	119.596	80.3102	717.574	13.1471	60.5355	111.616	91.8551	669.696	12.2699	72.0433	120.756	98.8723
sp|P9WK11|MEND_MYCTU	menD	2-succinyl-5-enolpyruvyl-6-hydroxy-3-cyclohexene-1-carboxylate synthase OS=Mycobacterium tuberculosis (strain ATCC 25618 / H37Rv) OX=83332 GN=menD PE=1 SV=1	521	5	C	UR	189.753	200.872	76.514	1004.36	10.2084	230.857	257.143	131.737	1285.71	13.0681	244.86	244.17	119.865	1220.85	12.4088	121.238	122.743	33.6189	613.716	6.23787	97.4441	102.273	20.7524	511.367	5.19759	133.051	134.408	39.6695	672.039	6.83067	325.014	299.684	146.503	1498.42	15.2301	329.754	318.564	183.702	1592.82	16.1896	307.859	287.852	157.47
tr|P95206|P95206_MYCTU	Rv0398c	Possible secreted protein OS=Mycobacterium tuberculosis (strain ATCC 25618 / H37Rv) OX=83332 GN=Rv0398c PE=1 SV=1	522	5	C	UR	211.219	196.122	187.612	980.611	10.8816	144.369	197.309	206.028	986.543	10.9474	203.242	224.397	237.495	1121.98	12.4504	128.246	136.867	109.877	684.336	7.5939	142.199	134.002	115.301	670.011	7.43494	133.148	182.726	183.432	913.632	10.1383	123.891	222.815	213.334	1114.08	12.3626	137.944	235.634	266.34	1178.17	13.0739	170.824	272.457	302.31
tr|I6XF60|I6XF60_MYCTU	Rv2731	Conserved alanine and arginine rich protein OS=Mycobacterium tuberculosis (strain ATCC 25618 / H37Rv) OX=83332 GN=Rv2731 PE=1 SV=1	523	1	C	UR	76.9163	76.9163	0	76.9163	10.4389	72.3745	72.3745	0	72.3745	9.82254	96.4052	96.4052	0	96.4052	13.084	96.6553	96.6553	0	96.6553	13.1179	59.9852	59.9852	0	59.9852	8.14109	91.2496	91.2496	0	91.2496	12.3842	102.604	102.604	0	102.604	13.9253	74.3089	74.3089	0	74.3089	10.0851	66.3213	66.3213	0
tr|O07196|O07196_MYCTU	Rv2694c	Conserved protein OS=Mycobacterium tuberculosis (strain ATCC 25618 / H37Rv) OX=83332 GN=Rv2694c PE=1 SV=3	524	1	C	UR	75.1555	75.1555	0	75.1555	8.71165	82.0956	82.0956	0	82.0956	9.51611	150.994	150.994	0	150.994	17.5024	120.528	120.528	0	120.528	13.971	81.558	81.558	0	81.558	9.4538	77.8868	77.8868	0	77.8868	9.02825	99.9168	99.9168	0	99.9168	11.5819	89.3323	89.3323	0	89.3323	10.355	85.234	85.234	0
sp|P9WFS9|SYV_MYCTU	valS	Valine--tRNA ligase OS=Mycobacterium tuberculosis (strain ATCC 25618 / H37Rv) OX=83332 GN=valS PE=1 SV=2	525	3	C	UR	192.245	204.155	44.648	612.465	10.0946	157.616	198.759	80.1964	596.278	9.82782	186.015	184.183	26.5742	552.547	9.10706	237.068	223.713	83.0594	671.138	11.0617	173.18	161.266	71.1808	483.797	7.97392	137.365	127.573	43.2115	382.718	6.30794	382.741	378.471	192.937	1135.41	18.7138	317.081	277.292	108.258	831.875	13.7109	301.339	267.003	120.932
sp|O69689|ASPAT_MYCTU	Rv3722c	Aspartate aminotransferase OS=Mycobacterium tuberculosis (strain ATCC 25618 / H37Rv) OX=83332 GN=Rv3722c PE=1 SV=2	526	22	C	UR	198.574	261.2	209.296	5746.4	11.6487	164.167	254.504	247.494	5599.09	11.3501	151.799	238.812	212.533	5253.86	10.6503	220.804	295.279	220.27	6496.14	13.1685	219.352	275.103	233.118	6052.26	12.2687	182.639	253.142	239.947	5569.12	11.2893	170.285	221.46	189.971	4872.12	9.87643	160.025	224.912	227.097	4948.06	10.0304	151.547	217.898	216.194
sp|P9WPE1|CITEL_MYCTU	citE	Citrate lyase subunit beta-like protein OS=Mycobacterium tuberculosis (strain ATCC 25618 / H37Rv) OX=83332 GN=citE PE=1 SV=1	527	1	C	UR	53.9932	53.9932	0	53.9932	10.8266	58.3754	58.3754	0	58.3754	11.7053	51.1222	51.1222	0	51.1222	10.2509	30.2777	30.2777	0	30.2777	6.0712	37.3403	37.3403	0	37.3403	7.48739	39.3432	39.3432	0	39.3432	7.889	69.1712	69.1712	0	69.1712	13.87	78.3701	78.3701	0	78.3701	15.7146	80.7165	80.7165	0
tr|O33340|O33340_MYCTU	aldC	Probable aldehyde dehydrogenase AldC OS=Mycobacterium tuberculosis (strain ATCC 25618 / H37Rv) OX=83332 GN=aldC PE=1 SV=1	528	6	C	UR	141.964	184.044	157.803	1104.26	10.7644	154.315	199.119	165.961	1194.72	11.6462	170.7	195.071	144.864	1170.43	11.4094	216.425	214.692	168.853	1288.15	12.557	151.24	146.184	95.618	877.101	8.55003	136.843	140.465	101.123	842.793	8.21558	170.926	217.716	165.636	1306.3	12.7339	181.541	209.646	164.036	1257.88	12.2618	168.979	202.805	159.525
sp|P9WKZ7|Y3400_MYCTU	Rv3400	Uncharacterized protein Rv3400 OS=Mycobacterium tuberculosis (strain ATCC 25618 / H37Rv) OX=83332 GN=Rv3400 PE=1 SV=1	529	1	C	UR	50.4887	50.4887	0	50.4887	14.1473	35.8673	35.8673	0	35.8673	10.0503	38.2987	38.2987	0	38.2987	10.7316	16.922	16.922	0	16.922	4.74168	18.2737	18.2737	0	18.2737	5.12045	34.5378	34.5378	0	34.5378	9.67779	37.5443	37.5443	0	37.5443	10.5202	62.2257	62.2257	0	62.2257	17.4362	62.7191	62.7191	0
sp|P9WPE5|CH10_MYCTU	groES	Co-chaperonin GroES OS=Mycobacterium tuberculosis (strain ATCC 25618 / H37Rv) OX=83332 GN=groES PE=1 SV=1	530	148	C	UR	105.879	199.661	382.671	29549.8	10.4301	95.4717	193.199	390.852	28593.5	10.0925	120.034	217.552	374.464	32197.7	11.3647	140.809	223.234	331.14	33038.7	11.6615	163.37	328.981	644.862	48689.3	17.1856	143.203	280.09	554.583	41453.3	14.6316	75.8656	113.246	127.438	16760.4	5.91584	86.9258	157.736	303.94	23344.9	8.23996	102.85	200.582	398.242
tr|O69725|O69725_MYCTU	proX	Possible osmoprotectant (Glycine betaine/carnitine/choline/L-proline) binding lipoprotein ProX OS=Mycobacterium tuberculosis (strain ATCC 25618 / H37Rv) OX=83332 GN=proX PE=1 SV=1	531	5	C	UR	89.3372	115.893	113.402	579.464	9.82232	89.9905	135.053	133.62	675.265	11.4462	88.7827	150.997	155.735	754.983	12.7975	116.122	149.326	116.216	746.629	12.6559	103.961	145.771	147.595	728.857	12.3546	98.8017	155.594	173.977	777.973	13.1872	76.0858	92.9013	79.8413	464.507	7.87371	63.071	115.619	119.099	578.097	9.79916	70.5571	118.737	125.887
tr|P71805|P71805_MYCTU	Rv1377c	Transferase OS=Mycobacterium tuberculosis (strain ATCC 25618 / H37Rv) OX=83332 GN=Rv1377c PE=1 SV=3	532	4	C	UR	108.535	100.52	19.039	402.078	11.9952	88.2377	85.5765	24.0762	342.306	10.212	88.7915	92.3958	32.9279	369.583	11.0258	133.738	124.823	25.7313	499.291	14.8953	100.041	89.707	22.8104	358.828	10.7049	88.623	82.4737	17.1275	329.895	9.84173	116.279	110.135	26.9714	440.54	13.1426	66.8898	69.9815	22.5645	279.926	8.35102	79.4974	82.3882	17.0866
sp|P9WL27|Y2901_MYCTU	Rv2901c	Uncharacterized protein Rv2901c OS=Mycobacterium tuberculosis (strain ATCC 25618 / H37Rv) OX=83332 GN=Rv2901c PE=1 SV=1	533	2	C	UR	173.912	173.912	24.354	347.825	11.3637	177.916	177.916	28.0964	355.832	11.6254	209.38	209.38	32.6831	418.761	13.6813	130.655	130.655	9.78663	261.311	8.53727	159.34	159.34	5.57389	318.679	10.4115	183.898	183.898	29.6906	367.796	12.0162	112.795	112.795	15.0622	225.59	7.37022	174.272	174.272	40.9456	348.545	11.3873	208.244	208.244	30.2996
sp|I6Y276|Y2993_MYCTU	Rv2993c	Protein Rv2993c OS=Mycobacterium tuberculosis (strain ATCC 25618 / H37Rv) OX=83332 GN=Rv2993c PE=1 SV=3	534	10	C	UR	109.293	136.815	107.008	1368.15	9.70562	104.698	155.187	154.065	1551.87	11.0089	133.003	160.683	141.749	1606.83	11.3988	168.346	181.786	137.545	1817.86	12.8958	124.742	171.653	156.058	1716.53	12.177	111.874	150.357	134.875	1503.57	10.6663	129.849	157.602	124.938	1576.02	11.1802	131.166	144.671	131.018	1446.71	10.2629	132.138	150.893	141.314
sp|P9WHF3|RHO_MYCTU	rho	Transcription termination factor Rho OS=Mycobacterium tuberculosis (strain ATCC 25618 / H37Rv) OX=83332 GN=rho PE=1 SV=1	535	3	C	UR	79.8726	93.3568	40.7376	280.07	11.6821	64.7972	72.5577	29.9825	217.673	9.07945	56.9092	80.2247	51.1497	240.674	10.0388	91.5842	114.035	56.5848	342.104	14.2696	78.2489	75.2124	38.5335	225.637	9.41164	60.996	82.8389	52.617	248.517	10.366	73.2822	119.052	85.6178	357.155	14.8974	58.7704	84.5092	48.3766	253.528	10.575	51.0605	77.3565	53.2321
sp|P9WL93|Y2569_MYCTU	Rv2569c	Uncharacterized protein Rv2569c OS=Mycobacterium tuberculosis (strain ATCC 25618 / H37Rv) OX=83332 GN=Rv2569c PE=1 SV=1	536	6	C	UR	125.68	174.451	136.185	1046.71	8.30514	136.124	227.639	205.084	1365.83	10.8373	135.738	251.189	235.797	1507.13	11.9584	159.85	162.679	99.5225	976.072	7.74469	96.4466	133.428	124.222	800.568	6.35215	99.841	146.952	133.776	881.71	6.99597	150.989	287.404	280.161	1724.42	13.6825	158.88	345.079	375.911	2070.47	16.4283	159.134	371.699	416.509
sp|P9WPC3|CLPP2_MYCTU	clpP2	ATP-dependent Clp protease proteolytic subunit 2 OS=Mycobacterium tuberculosis (strain ATCC 25618 / H37Rv) OX=83332 GN=clpP2 PE=1 SV=1	537	2	C	UR	145.531	145.531	139.637	291.062	12.1402	133.753	133.753	116.764	267.506	11.1577	119.253	119.253	90.1175	238.506	9.94811	136.4	136.4	72.8391	272.8	11.3785	132.454	132.454	105.137	264.908	11.0493	123.017	123.017	103.31	246.034	10.2621	142.491	142.491	121.714	284.982	11.8866	125.493	125.493	111.823	250.986	10.4687	140.358	140.358	108.473
sp|P9WNV7|DNAJ2_MYCTU	dnaJ2	Chaperone protein DnaJ 2 OS=Mycobacterium tuberculosis (strain ATCC 25618 / H37Rv) OX=83332 GN=dnaJ2 PE=1 SV=1	538	5	C	UR	447.256	585.979	491.594	2929.89	12.653	359.846	459.627	382.095	2298.14	9.92473	354.697	477.888	393.267	2389.44	10.319	656.926	787.507	602.391	3937.53	17.0046	415.388	592.772	473.336	2963.86	12.7997	546.512	722.793	595.996	3613.96	15.6073	374.18	467.888	397.964	2339.44	10.1031	174.641	259.688	193.521	1298.44	5.60745	204.299	276.99	227.874
tr|I6X5K1|I6X5K1_MYCTU	glnA4	Probable glutamine synthetase GlnA4 (Glutamine synthase) (GS-II) OS=Mycobacterium tuberculosis (strain ATCC 25618 / H37Rv) OX=83332 GN=glnA4 PE=1 SV=1	539	3	C	UR	124.058	134.155	76.0735	402.464	12.2241	115.786	116.27	52.7457	348.81	10.5945	138.65	125.861	56.5599	377.583	11.4684	153.125	151.165	44.5951	453.494	13.7741	114.422	102.635	35.5371	307.906	9.35208	103.777	91.1686	32.222	273.506	8.30724	150.178	129.747	50.3962	389.241	11.8225	125.733	127.031	60.1288	381.093	11.575	124.615	119.427	38.2478
sp|P9WGF9|Y1276_MYCTU	Rv1276c	Uncharacterized protein Rv1276c OS=Mycobacterium tuberculosis (strain ATCC 25618 / H37Rv) OX=83332 GN=Rv1276c PE=1 SV=1	540	1	C	UR	45.062	45.062	0	45.062	12.2219	34.7347	34.7347	0	34.7347	9.42092	38.2123	38.2123	0	38.2123	10.3641	49.6798	49.6798	0	49.6798	13.4744	52.1926	52.1926	0	52.1926	14.1559	54.772	54.772	0	54.772	14.8555	26.782	26.782	0	26.782	7.26395	29.3144	29.3144	0	29.3144	7.95081	37.9477	37.9477	0
sp|P9WG43|TPIS_MYCTU	tpiA	Triosephosphate isomerase OS=Mycobacterium tuberculosis (strain ATCC 25618 / H37Rv) OX=83332 GN=tpiA PE=1 SV=1	541	14	C	UR	267.496	304.882	208.494	4268.34	10.2877	261.389	322.526	246.078	4515.37	10.8831	266.098	307.185	217.745	4300.58	10.3654	272.663	356.057	241.627	4984.8	12.0145	279.554	360.515	247.496	5047.22	12.165	318.875	345.755	247.405	4840.57	11.6669	311.081	343.775	229.13	4812.85	11.6001	298.306	325.828	231.556	4561.59	10.9945	268.235	297.032	206.48
tr|O53370|O53370_MYCTU	sdhA	Succinate dehydrogenase flavoprotein subunit OS=Mycobacterium tuberculosis (strain ATCC 25618 / H37Rv) OX=83332 GN=sdhA PE=1 SV=1	542	6	C	UR	75.4833	84.7356	30.1115	508.414	8.54535	90.1461	99.3042	49.6098	595.825	10.0145	92.2262	97.82	40.1975	586.92	9.86487	91.6102	104.433	57.1062	626.598	10.5318	60.1445	64.2552	23.1195	385.531	6.47996	65.7197	66.9597	23.7918	401.758	6.75269	110.956	115.127	37.4871	690.763	11.6103	122.561	163.972	107.556	983.832	16.5361	134.357	194.993	142.785
sp|P9WQB5|AHPD_MYCTU	ahpD	Alkyl hydroperoxide reductase AhpD OS=Mycobacterium tuberculosis (strain ATCC 25618 / H37Rv) OX=83332 GN=ahpD PE=1 SV=1	543	1	C	UR	135.366	135.366	0	135.366	5.29118	189.903	189.903	0	189.903	7.42291	183.034	183.034	0	183.034	7.1544	149.045	149.045	0	149.045	5.82584	129.79	129.79	0	129.79	5.07322	168.622	168.622	0	168.622	6.59105	457.737	457.737	0	457.737	17.892	546.976	546.976	0	546.976	21.3801	597.866	597.866	0
sp|P9WM93|Y034_MYCTU	Rv0034	Uncharacterized protein Rv0034 OS=Mycobacterium tuberculosis (strain ATCC 25618 / H37Rv) OX=83332 GN=Rv0034 PE=1 SV=1	544	2	C	UR	159.737	159.737	183.561	319.475	12.501	161.598	161.598	183.048	323.195	12.6466	159.482	159.482	187.678	318.963	12.481	58.6206	58.6206	79.3149	117.241	4.58763	72.3542	72.3542	81.7025	144.708	5.66242	145.753	145.753	173.138	291.506	11.4066	139.062	139.062	165.955	278.124	10.883	186.41	186.41	211.98	372.82	14.5884	194.78	194.78	223.07
sp|P9WF23|VPB47_MYCTU	vapB47	Antitoxin VapB47 OS=Mycobacterium tuberculosis (strain ATCC 25618 / H37Rv) OX=83332 GN=vapB47 PE=1 SV=1	545	2	C	UR	265.92	265.92	300.278	531.84	14.1309	207.682	207.682	232.599	415.364	11.0362	195.636	195.636	199.17	391.273	10.3961	222.774	222.774	219.908	445.549	11.8382	207.988	207.988	228.556	415.975	11.0524	207.323	207.323	232.744	414.646	11.0171	225.432	225.432	260.228	450.864	11.9794	164.144	164.144	183.726	328.289	8.72259	184.932	184.932	211.401
##sp|P71629|CAS10_MYCTU	##cas10	####CRISPR system single-strand-specific deoxyribonuclease Cas10/Csm1 (subtype III-A) OS=Mycobacterium tuberculosis (strain ATCC 25618 / H37Rv) OX=83332 GN=cas10 PE=1 SV=1	546	2	C	UR	167.909	167.909	111.405	335.817	10.9709	165.739	165.739	121.59	331.477	10.8291	192.932	192.932	138.665	385.863	12.6059	242.962	242.962	220.104	485.923	15.8748	189.019	189.019	155.461	378.038	12.3502	138.506	138.506	112.599	277.012	9.04977	165.685	165.685	127.299	331.369	10.8256	136.379	136.379	97.157	272.759	8.91083	131.361	131.361	115.444
sp|P9WN21|GLPX_MYCTU	glpX	Fructose-1,6-bisphosphatase class 2 OS=Mycobacterium tuberculosis (strain ATCC 25618 / H37Rv) OX=83332 GN=glpX PE=1 SV=1	547	13	C	UR	193.924	241.992	157.37	3145.89	11.8485	187.376	229.685	162.692	2985.9	11.2459	189.511	226.655	142.303	2946.51	11.0975	199.679	218.522	110.52	2840.78	10.6993	203.048	237.558	142.738	3088.26	11.6314	205.442	228.936	141.256	2976.17	11.2092	217.647	226.955	139.673	2950.42	11.1122	181.593	225.667	150.872	2933.67	11.0492	168.105	206.42	140.139
sp|P9WHL3|PYRC_MYCTU	pyrC	Dihydroorotase OS=Mycobacterium tuberculosis (strain ATCC 25618 / H37Rv) OX=83332 GN=pyrC PE=1 SV=1	548	2	C	UR	259.83	259.83	44.2772	519.66	11.328	279.812	279.812	65.4106	559.624	12.1991	287.134	287.134	34.9238	574.268	12.5184	224.748	224.748	59.5735	449.496	9.79849	349.184	349.184	110.959	698.368	15.2236	365.309	365.309	59.1095	730.617	15.9266	143.526	143.526	24.6555	287.051	6.25738	180.603	180.603	38.5713	361.206	7.87387	203.556	203.556	36.7653
##sp|O06136|LYSX2_MYCTU	##LysX2	####MprF-like domain protein Rv1619 OS=Mycobacterium tuberculosis (strain ATCC 25618 / H37Rv) OX=83332 GN=LysX2 PE=1 SV=1	550	1	C	UR	606.7	606.7	0	606.7	6.87474	619.908	619.908	0	619.908	7.0244	423.705	423.705	0	423.705	4.80116	1553	1553	0	1553	17.5976	2649.91	2649.91	0	2649.91	30.0271	2442.5	2442.5	0	2442.5	27.6769	213.897	213.897	0	213.897	2.42375	20.8834	20.8834	0	20.8834	0.236637	294.553	294.553	0
sp|P9WHK7|PYRG_MYCTU	pyrG	CTP synthase OS=Mycobacterium tuberculosis (strain ATCC 25618 / H37Rv) OX=83332 GN=pyrG PE=1 SV=1	552	1	C	UR	57.1602	57.1602	0	57.1602	11.2034	50.9814	50.9814	0	50.9814	9.99238	50.8313	50.8313	0	50.8313	9.96294	24.7491	24.7491	0	24.7491	4.85082	44.0591	44.0591	0	44.0591	8.63559	55.6783	55.6783	0	55.6783	10.913	86.3123	86.3123	0	86.3123	16.9172	85.6174	85.6174	0	85.6174	16.781	54.8145	54.8145	0
sp|P9WMJ7|HTPG_MYCTU	htpG	Chaperone protein HtpG OS=Mycobacterium tuberculosis (strain ATCC 25618 / H37Rv) OX=83332 GN=htpG PE=1 SV=1	553	5	C	UR	113.788	178.847	147.751	894.234	13.1456	91.6821	146.374	107.71	731.871	10.7588	76.6552	138.856	120.78	694.28	10.2062	147.694	179.305	119.37	896.524	13.1793	61.5743	112.7	91.6845	563.502	8.28371	63.436	106.173	91.8077	530.867	7.80397	262.553	224.874	136.406	1124.37	16.5287	95.8622	141.871	106.548	709.357	10.4278	94.0509	131.505	97.0189
sp|P9WPW5|SCOA_MYCTU	scoA	Probable succinyl-CoA:3-ketoacid coenzyme A transferase subunit A OS=Mycobacterium tuberculosis (strain ATCC 25618 / H37Rv) OX=83332 GN=scoA PE=1 SV=1	554	7	C	UR	283.386	274.108	183.045	1918.76	11.8594	267.892	240.233	162.098	1681.63	10.3938	299.128	276.523	169.672	1935.66	11.9639	279.797	296.289	182.938	2074.02	12.8191	309.945	272.735	181.196	1909.14	11.8	282.389	248.107	166.384	1736.75	10.7345	257.845	220.807	117.303	1545.65	9.55334	269.199	243	161.808	1701	10.5135	252.516	239.509	157.691
sp|P9WLR5|Y1829_MYCTU	Rv1829	Uncharacterized protein Rv1829 OS=Mycobacterium tuberculosis (strain ATCC 25618 / H37Rv) OX=83332 GN=Rv1829 PE=1 SV=1	555	5	C	UR	142.814	165.793	87.2974	828.967	8.8806	275.737	259.499	161.993	1297.49	13.8999	325.457	313.853	207.61	1569.26	16.8113	175.734	169.946	68.559	849.732	9.10304	98.9459	104.686	47.1742	523.429	5.60741	107.529	131.573	70.6874	657.864	7.0476	156.755	246.536	211.999	1232.68	13.2055	223.906	220.126	148.539	1100.63	11.7909	265.868	254.906	174.294
tr|O53680|O53680_MYCTU	Rv0274	Conserved protein OS=Mycobacterium tuberculosis (strain ATCC 25618 / H37Rv) OX=83332 GN=Rv0274 PE=1 SV=3	557	3	C	UR	108.555	105.963	36.9423	317.889	10.436	92.5546	108.224	39.6775	324.673	10.6587	107.467	131.241	63.7912	393.724	12.9256	92.0001	118.119	62.1171	354.358	11.6332	109.165	118.403	50.0768	355.21	11.6612	106.848	126.365	55.8156	379.095	12.4453	89.3608	106.97	62.1612	320.909	10.5351	95.6007	100.778	39.5667	302.333	9.92531	86.0708	99.2982	49.6513
tr|O53406|O53406_MYCTU	fadD14	Probable medium chain fatty-acid-CoA ligase FadD14 (Fatty-acid-CoA synthetase) (Fatty-acid-CoA synthase) OS=Mycobacterium tuberculosis (strain ATCC 25618 / H37Rv) OX=83332 GN=fadD14 PE=1 SV=1	558	3	C	UR	308.5	221.298	158.32	663.894	8.85272	380.289	304.542	193.32	913.627	12.1828	365.598	290.818	178.238	872.454	11.6338	177.792	170.386	110.909	511.157	6.81605	167.447	139.349	90.1923	418.046	5.57445	215.559	161.246	104.681	483.737	6.4504	761.247	535.754	426.391	1607.26	21.4321	431.33	334.764	275.514	1004.29	13.3918	402.499	341.618	197.17
sp|P9WID7|PFKA_MYCTU	pfkA	ATP-dependent 6-phosphofructokinase OS=Mycobacterium tuberculosis (strain ATCC 25618 / H37Rv) OX=83332 GN=pfkA PE=1 SV=1	559	7	C	UR	217.284	227.672	90.3212	1593.7	9.39176	327.358	315.629	139.856	2209.4	13.0201	322.976	291.489	124.679	2040.43	12.0243	201.246	206.166	107.654	1443.16	8.50461	155.654	180.146	83.4973	1261.02	7.43127	236.078	220.96	87.3232	1546.72	9.11489	399.94	364.612	158.99	2552.28	15.0407	326.301	313.556	140.245	2194.89	12.9346	317.428	303.936	142.705
sp|P9WIS7|ODP2_MYCTU	dlaT	Dihydrolipoyllysine-residue acetyltransferase component of pyruvate dehydrogenase complex OS=Mycobacterium tuberculosis (strain ATCC 25618 / H37Rv) OX=83332 GN=dlaT PE=1 SV=1	560	3	C	UR	386.091	373.502	254.718	1120.51	15.9955	249.902	228.954	128.436	686.862	9.80513	114.781	200.35	169.44	601.049	8.58013	277.021	285.868	156.231	857.605	12.2425	297.366	236.603	133.945	709.809	10.1327	212.623	211.335	135.299	634.006	9.0506	390.766	379.822	249.123	1139.47	16.2662	186.557	199.86	127.601	599.579	8.55915	250.56	218.748	124.031
tr|O07406|O07406_MYCTU	Rv0161	Possible oxidoreductase OS=Mycobacterium tuberculosis (strain ATCC 25618 / H37Rv) OX=83332 GN=Rv0161 PE=1 SV=2	561	6	C	UR	79.8797	69.9054	41.7259	419.432	9.98956	77.8756	70.7843	42.9787	424.706	10.1151	74.255	74.384	45.9469	446.304	10.6296	111.222	95.4053	57.4521	572.432	13.6335	93.18	81.7486	45.5065	490.492	11.682	84.2812	79.0031	49.3715	474.018	11.2896	98.0385	80.5945	48.5723	483.567	11.517	75.2565	73.0958	50.9287	438.575	10.4455	81.6712	74.8638	49.3303
sp|P9WKD7|RPIB_MYCTU	rpiB	Ribose-5-phosphate isomerase B OS=Mycobacterium tuberculosis (strain ATCC 25618 / H37Rv) OX=83332 GN=rpiB PE=1 SV=1	562	7	C	UR	331.71	320.903	180.227	2246.32	11.6662	296.181	379.372	254.773	2655.6	13.7918	311.772	363.612	236.893	2545.28	13.2189	240.423	273.977	143.799	1917.84	9.96028	297.779	292.262	164.226	2045.84	10.625	295.539	292.924	163.868	2050.47	10.6491	271.721	262.148	144.608	1835.04	9.53023	228.403	261.706	174.276	1831.94	9.51417	248.417	303.794	211.132
tr|I6XW38|I6XW38_MYCTU	Rv0730	DNA topoisomerase (ATP-hydrolyzing) OS=Mycobacterium tuberculosis (strain ATCC 25618 / H37Rv) OX=83332 GN=Rv0730 PE=1 SV=1	563	3	C	UR	93.0853	104.243	47.049	312.728	12.7404	92.3192	88.7742	23.4641	266.323	10.8499	92.57	92.6061	31.9255	277.818	11.3182	85.1299	81.6573	21.2649	244.972	9.98006	60.4282	60.652	19.2445	181.956	7.41282	76.2265	63.596	22.6797	190.788	7.77263	79.7791	94.4634	26.5334	283.39	11.5452	93.0641	113.252	55.9098	339.756	13.8416	96.0693	118.96	53.6307
sp|I6YCF0|IPDF_MYCTU	ipdF	(5R,7aS)-5-hydroxy-7a-methyl-1-oxo-2,3,5,6,7,7a-hexahydro-1H-indene-carboxyl-CoA reductase OS=Mycobacterium tuberculosis (strain ATCC 25618 / H37Rv) OX=83332 GN=ipdF PE=1 SV=1	564	2	C	UR	210.992	210.992	227.604	421.985	11.225	217.181	217.181	240.188	434.361	11.5542	237.247	237.247	252.731	474.494	12.6218	188.724	188.724	199.483	377.449	10.0403	164.428	164.428	180.166	328.856	8.74774	165.235	165.235	192.373	330.471	8.79069	203.847	203.847	208.558	407.694	10.8449	248.869	248.869	275.058	497.738	13.2401	243.14	243.14	271.09
sp|P9WJH7|NDK_MYCTU	ndkA	Nucleoside diphosphate kinase OS=Mycobacterium tuberculosis (strain ATCC 25618 / H37Rv) OX=83332 GN=ndkA PE=1 SV=1	565	12	C	UR	186.44	164.745	73.3373	1976.94	7.99616	179.445	169.983	84.0219	2039.8	8.25039	212.375	180.596	94.8197	2167.15	8.76551	146.829	159.219	67.3903	1910.62	7.72793	176.866	154.042	73.2731	1848.5	7.47667	169.548	152.812	74.9586	1833.75	7.417	239.172	347.144	251.011	4165.73	16.8492	235.125	378.541	312.144	4542.5	18.3731	268.647	353.219	325.739
sp|P71875|KSHA_MYCTU	kshA	3-ketosteroid-9-alpha-monooxygenase, oxygenase component OS=Mycobacterium tuberculosis (strain ATCC 25618 / H37Rv) OX=83332 GN=kshA PE=1 SV=2	566	7	C	UR	201.094	217.218	116.495	1520.53	11.7865	208.213	221.763	124.167	1552.34	12.0331	177.425	210.417	117.474	1472.92	11.4175	208.834	192.673	80.6245	1348.71	10.4547	180.421	201.645	99.9181	1411.51	10.9415	172.922	198.403	114.871	1388.82	10.7656	195.128	183.659	89.7572	1285.61	9.96555	166.833	218.144	127.714	1527.01	11.8367	143.065	199.016	118.189
sp|P9WNP5|MENB_MYCTU	menB	1,4-dihydroxy-2-naphthoyl-CoA synthase OS=Mycobacterium tuberculosis (strain ATCC 25618 / H37Rv) OX=83332 GN=menB PE=1 SV=1	567	5	C	UR	94.0874	97.3642	64.056	486.821	12.9749	80.4186	78.3269	55.444	391.634	10.438	71.5971	76.4596	46.1503	382.298	10.1891	95.3107	103.87	62.4743	519.352	13.8419	66.9744	71.3117	45.4608	356.559	9.5031	77.6013	68.8159	38.3258	344.079	9.1705	81.6529	103.869	76.4039	519.343	13.8417	55.0841	73.8942	48.0198	369.471	9.84725	63.5483	76.4934	46.0992
sp|P9WIR5|CADI_MYCTU	cadI	Cadmium-induced protein CadI OS=Mycobacterium tuberculosis (strain ATCC 25618 / H37Rv) OX=83332 GN=cadI PE=1 SV=1	568	35	C	UR	69.9843	133.393	150.06	4668.75	9.3761	63.2378	139.776	171.527	4892.15	9.82473	74.7813	168.085	197.262	5882.99	11.8146	109.771	178.37	178.585	6242.95	12.5375	68.3717	186.263	253.683	6519.21	13.0923	73.6771	163.886	213.215	5736	11.5194	85.9935	131.683	120.244	4608.92	9.25594	66.231	144.863	196.764	5070.19	10.1823	72.5494	176.373	245.221
tr|I6XFA9|I6XFA9_MYCTU	fadE21	Probable acyl-CoA dehydrogenase FadE21 OS=Mycobacterium tuberculosis (strain ATCC 25618 / H37Rv) OX=83332 GN=fadE21 PE=1 SV=1	569	5	C	UR	97.3224	97.2076	86.3706	486.038	11.8676	77.1605	78.4607	71.0873	392.303	9.57889	65.6478	80.7599	81.5438	403.8	9.8596	103.674	125.764	132.646	628.821	15.3539	69.3799	86.8303	94.7518	434.151	10.6007	67.8756	76.8165	76.5893	384.083	9.37816	113.155	125.198	131.615	625.99	15.2848	67.899	75.5034	75.1371	377.517	9.21786	65.8342	72.5591	64.0296
sp|P9WJH5|NUOD_MYCTU	nuoD	NADH-quinone oxidoreductase subunit D OS=Mycobacterium tuberculosis (strain ATCC 25618 / H37Rv) OX=83332 GN=nuoD PE=1 SV=1	570	1	C	UR	42.3307	42.3307	0	42.3307	8.95297	45.0425	45.0425	0	45.0425	9.52653	59.652	59.652	0	59.652	12.6164	77.7836	77.7836	0	77.7836	16.4513	40.2873	40.2873	0	40.2873	8.52079	41.4276	41.4276	0	41.4276	8.76198	56.2458	56.2458	0	56.2458	11.896	51.6263	51.6263	0	51.6263	10.919	58.4155	58.4155	0
sp|P9WHN5|PUP_MYCTU	pup	Prokaryotic ubiquitin-like protein Pup OS=Mycobacterium tuberculosis (strain ATCC 25618 / H37Rv) OX=83332 GN=pup PE=1 SV=1	571	8	C	UR	113.538	107.045	64.7897	856.36	9.92347	83.5451	102.095	100.958	816.757	9.46456	107.529	118.7	102.981	949.603	11.004	160.033	155.616	104.793	1244.93	14.4262	126.54	142.487	105.148	1139.89	13.2091	111.858	106.089	72.7166	848.715	9.83489	153.8	195.918	149.021	1567.35	18.1624	62.6567	76.9016	64.6125	615.213	7.12907	53.1616	73.8525	59.3568
tr|I6Y1W3|I6Y1W3_MYCTU	Rv2857c	Probable short-chain type dehydrogenase/reductase OS=Mycobacterium tuberculosis (strain ATCC 25618 / H37Rv) OX=83332 GN=Rv2857c PE=1 SV=1	572	8	C	UR	160.889	220.426	164.424	1763.41	11.158	148.738	222.133	187.432	1777.07	11.2444	185.958	217.592	157.874	1740.74	11.0145	192.644	219.399	108.567	1755.2	11.106	191.981	240.728	198.274	1925.82	12.1857	177.241	232.746	204.608	1861.97	11.7816	177.358	213.441	156.271	1707.53	10.8044	137.179	209.625	183.44	1677	10.6112	134.646	199.408	167.533
tr|I6X7D4|I6X7D4_MYCTU	Rv3463	Conserved protein OS=Mycobacterium tuberculosis (strain ATCC 25618 / H37Rv) OX=83332 GN=Rv3463 PE=1 SV=1	574	6	C	UR	82.3448	90.472	36.2213	542.832	8.32184	80.0427	89.0664	44.4227	534.399	8.19256	84.244	101.844	60.6566	611.064	9.36787	138.386	151.479	69.7069	908.873	13.9334	77.5806	92.8773	59.2016	557.264	8.54309	77.0766	87.5535	44.0727	525.321	8.05339	110.792	262.405	371.517	1574.43	24.1366	90.9467	104.686	53.1149	628.117	9.62929	93.0641	106.78	50.9292
tr|P71672|P71672_MYCTU	Rv1404	Probable transcriptional regulatory protein OS=Mycobacterium tuberculosis (strain ATCC 25618 / H37Rv) OX=83332 GN=Rv1404 PE=1 SV=1	575	1	C	UR	236.091	236.091	0	236.091	12.6917	97.1398	97.1398	0	97.1398	5.22202	333.553	333.553	0	333.553	17.931	196.984	196.984	0	196.984	10.5894	307.077	307.077	0	307.077	16.5078	225.555	225.555	0	225.555	12.1253	223.525	223.525	0	223.525	12.0162	110.575	110.575	0	110.575	5.94425	129.699	129.699	0
tr|I6XDU8|I6XDU8_MYCTU	Rv2237A	Conserved protein OS=Mycobacterium tuberculosis (strain ATCC 25618 / H37Rv) OX=83332 GN=Rv2237A PE=1 SV=1	577	1	C	UR	36.4033	36.4033	0	36.4033	9.0844	48.9754	48.9754	0	48.9754	12.2218	67.0134	67.0134	0	67.0134	16.7231	38.0022	38.0022	0	38.0022	9.48339	20.5751	20.5751	0	20.5751	5.1345	32.7167	32.7167	0	32.7167	8.16442	43.2849	43.2849	0	43.2849	10.8017	50.9294	50.9294	0	50.9294	12.7094	62.8229	62.8229	0
sp|P9WIQ1|GLF_MYCTU	glf	UDP-galactopyranose mutase OS=Mycobacterium tuberculosis (strain ATCC 25618 / H37Rv) OX=83332 GN=glf PE=1 SV=1	578	2	C	UR	243.939	243.939	271.52	487.878	17.2866	157.33	157.33	155.095	314.661	11.1491	112.087	112.087	100.255	224.175	7.94302	87.1138	87.1138	44.7369	174.228	6.17327	82.8424	82.8424	79.2012	165.685	5.87058	86.2247	86.2247	81.3996	172.449	6.11027	236.956	236.956	245.736	473.913	16.7918	202.537	202.537	205.444	405.075	14.3527	202.113	202.113	205.891
sp|P9WFN1|Y2140_MYCTU	Rv2140c	UPF0098 protein Rv2140c OS=Mycobacterium tuberculosis (strain ATCC 25618 / H37Rv) OX=83332 GN=Rv2140c PE=1 SV=1	579	4	C	UR	130.693	139.844	69.8376	559.375	9.0961	150.459	154.782	87.907	619.127	10.0677	141.074	144.852	69.283	579.409	9.42187	173.161	206.389	113.189	825.554	13.4245	181.745	208.975	150.287	835.899	13.5927	176.029	180.659	113.707	722.637	11.7509	188.882	188.402	87.501	753.61	12.2546	123.52	149.256	104.885	597.025	9.70834	153.565	164.244	97.3671
sp|P9WN37|GLN1A_MYCTU	glnA2	Glutamine synthetase OS=Mycobacterium tuberculosis (strain ATCC 25618 / H37Rv) OX=83332 GN=glnA2 PE=1 SV=1	580	4	C	UR	121.574	178.003	160.432	712.01	13.9852	92.4137	134.986	122.174	539.945	10.6055	115.74	134.571	89.8883	538.283	10.5729	133.386	142.516	50.8713	570.064	11.1971	103.77	132.117	93.5972	528.468	10.3801	91.1127	121.717	90.7605	486.87	9.56304	134.307	180.384	118.94	721.537	14.1723	107.156	132.974	104.59	531.898	10.4475	106.752	115.522	77.4882
sp|P9WFU3|SYFA_MYCTU	pheS	Phenylalanine--tRNA ligase alpha subunit OS=Mycobacterium tuberculosis (strain ATCC 25618 / H37Rv) OX=83332 GN=pheS PE=1 SV=1	581	4	C	UR	67.9425	110.827	112.565	443.309	12.2369	53.4572	96.1924	107.12	384.77	10.621	50.7316	97.9651	116.554	391.86	10.8168	82.3432	133.033	154.034	532.134	14.6888	49.3007	88.1099	107.688	352.439	9.72861	47.8656	74.7673	79.7066	299.069	8.2554	89.1619	127.413	135.762	509.654	14.0683	56.0409	90.8007	94.7811	363.203	10.0257	51.7653	86.5682	92.9153
sp|P9WII9|PDXS_MYCTU	pdxS	Pyridoxal 5'-phosphate synthase subunit PdxS OS=Mycobacterium tuberculosis (strain ATCC 25618 / H37Rv) OX=83332 GN=pdxS PE=1 SV=1	582	1	C	UR	101.709	101.709	0	101.709	11.0657	93.7141	93.7141	0	93.7141	10.1959	108.785	108.785	0	108.785	11.8355	128.749	128.749	0	128.749	14.0076	111.066	111.066	0	111.066	12.0837	99.7017	99.7017	0	99.7017	10.8473	102.852	102.852	0	102.852	11.1901	83.68	83.68	0	83.68	9.1042	88.8797	88.8797	0
sp|P9WP21|DAPD_MYCTU	dapD	2,3,4,5-tetrahydropyridine-2,6-dicarboxylate N-succinyltransferase OS=Mycobacterium tuberculosis (strain ATCC 25618 / H37Rv) OX=83332 GN=dapD PE=1 SV=1	583	6	C	UR	320.147	306.344	131.395	1838.06	13.7132	242.204	226.206	108.95	1357.23	10.1259	267.258	242.259	99.1031	1453.56	10.8445	199.924	197.246	50.8536	1183.48	8.82954	189.879	184.441	66.8201	1106.65	8.25633	180.327	192.629	102.94	1155.77	8.62285	321.949	316.493	127.686	1898.96	14.1675	265.761	290.028	158.892	1740.17	12.9828	269.263	278.288	148.773
tr|I6XWB9|I6XWB9_MYCTU	Rv0810c	DUF3073 domain-containing protein OS=Mycobacterium tuberculosis (strain ATCC 25618 / H37Rv) OX=83332 GN=Rv0810c PE=4 SV=1	584	6	C	UR	98.4678	181.251	247.867	1087.5	10.1228	97.4402	193.001	266.573	1158.01	10.7791	100.111	174.008	228.028	1044.05	9.71828	134.782	222.954	271.194	1337.72	12.4519	103.021	170.606	208.616	1023.64	9.5283	114.304	219.65	295.86	1317.9	12.2674	150.019	272.008	358.554	1632.05	15.1916	111.509	180.123	221.826	1080.74	10.0599	104.124	176.916	220.018
sp|P9WHA7|RL29_MYCTU	rpmC	50S ribosomal protein L29 OS=Mycobacterium tuberculosis (strain ATCC 25618 / H37Rv) OX=83332 GN=rpmC PE=1 SV=1	585	1	C	UR	292.385	292.385	0	292.385	10.9113	263.166	263.166	0	263.166	9.82084	287.393	287.393	0	287.393	10.7249	327.041	327.041	0	327.041	12.2045	189.219	189.219	0	189.219	7.06129	235.825	235.825	0	235.825	8.80055	337.994	337.994	0	337.994	12.6133	379.033	379.033	0	379.033	14.1448	367.612	367.612	0
sp|P9WIV5|NUOE_MYCTU	nuoE	NADH-quinone oxidoreductase subunit E OS=Mycobacterium tuberculosis (strain ATCC 25618 / H37Rv) OX=83332 GN=nuoE PE=1 SV=1	586	7	C	UR	89.5514	209.025	291.159	1463.18	9.05924	87.3249	283.271	449.203	1982.9	12.2771	78.9218	303.457	467.659	2124.2	13.152	65.0168	151.634	165.696	1061.43	6.57187	92.6852	238.796	331.763	1671.57	10.3495	90.3148	228.327	325.049	1598.29	9.89578	80.7001	186.294	234.989	1304.06	8.07407	91.6497	358.549	574.491	2509.84	15.5397	89.2218	347.96	559.83
sp|P9WKZ3|SUGFT_MYCTU	Rv3404c	dTDP-4-amino-4,6-dideoxyglucose formyltransferase OS=Mycobacterium tuberculosis (strain ATCC 25618 / H37Rv) OX=83332 GN=Rv3404c PE=1 SV=1	587	2	C	UR	161.377	161.377	47.9246	322.754	11.827	140.264	140.264	63.8964	280.529	10.2797	124.176	124.176	52.2417	248.353	9.10063	251.227	251.227	207.538	502.454	18.4119	150.529	150.529	113.354	301.058	11.032	143.844	143.844	98.8454	287.688	10.542	159.224	159.224	87.049	318.449	11.6692	113.992	113.992	30.8401	227.984	8.35422	119.847	119.847	29.3722
tr|P71969|P71969_MYCTU	Rv2672	Possible secreted protease OS=Mycobacterium tuberculosis (strain ATCC 25618 / H37Rv) OX=83332 GN=Rv2672 PE=1 SV=1	588	9	C	UR	160.087	233.631	230.624	2102.68	10.8408	147.669	211.197	207.739	1900.77	9.79984	173.533	233.108	215.657	2097.97	10.8166	184.589	233.792	188.829	2104.13	10.8483	225.072	331.775	321.95	2985.97	15.3948	271.664	353.358	348.693	3180.22	16.3963	145.253	153.697	120.285	1383.28	7.13177	184.024	196.255	167.233	1766.29	9.1065	169.691	208.292	187.948
tr|I6X9R9|I6X9R9_MYCTU	aldA	Probable aldehyde dehydrogenase NAD dependent AldA (Aldehyde dehydrogenase [NAD+]) OS=Mycobacterium tuberculosis (strain ATCC 25618 / H37Rv) OX=83332 GN=aldA PE=1 SV=1	589	1	C	UR	89.6812	89.6812	0	89.6812	11.2499	87.4009	87.4009	0	87.4009	10.9638	91.243	91.243	0	91.243	11.4458	123.944	123.944	0	123.944	15.548	81.7591	81.7591	0	81.7591	10.2561	67.6194	67.6194	0	67.6194	8.48238	90.4495	90.4495	0	90.4495	11.3463	82.92	82.92	0	82.92	10.4017	82.1567	82.1567	0
sp|P9WQN9|A85C_MYCTU	fbpC	Diacylglycerol acyltransferase/mycolyltransferase Ag85C OS=Mycobacterium tuberculosis (strain ATCC 25618 / H37Rv) OX=83332 GN=fbpC PE=1 SV=1	590	4	C	UR	206.862	207.307	95.6472	829.229	10.5884	209.308	226.966	117.65	907.866	11.5925	198.258	209.263	99.6551	837.054	10.6883	238.534	222.235	77.6004	888.941	11.3508	207.574	236.225	132.968	944.9	12.0654	215.968	251.356	153.788	1005.42	12.8382	187.711	184.832	77.5446	739.328	9.44044	178.518	205.001	110.156	820.006	10.4706	182.941	214.689	112.295
tr|Q6MX51|Q6MX51_MYCTU	atsG	Probable sulfatase OS=Mycobacterium tuberculosis (strain ATCC 25618 / H37Rv) OX=83332 GN=atsG PE=1 SV=1	592	8	C	UR	67.7755	88.757	44.0743	710.056	10.2514	69.0491	87.2022	45.4099	697.618	10.0718	80.8304	97.5411	51.6089	780.329	11.266	123.073	142.897	98.9035	1143.18	16.5046	79.8286	83.4369	35.9847	667.495	9.63694	56.9083	71.8251	37.7891	574.601	8.29578	104.284	115.158	45.1172	921.262	13.3007	77.4928	88.4718	48.8351	707.774	10.2185	79.5254	90.5143	44.0992
sp|P9WNP7|FADB2_MYCTU	fadB2	3-hydroxybutyryl-CoA dehydrogenase OS=Mycobacterium tuberculosis (strain ATCC 25618 / H37Rv) OX=83332 GN=fadB2 PE=1 SV=1	593	11	C	UR	111.598	185.561	192.548	2041.17	11.5703	83.4933	150.361	145.565	1653.98	9.37548	116.588	172.132	166.304	1893.45	10.7329	103.077	160.001	138.985	1760.01	9.97651	91.9052	145.955	140.35	1605.51	9.10075	85.7451	153.787	159.545	1691.66	9.58909	119.035	192.448	173.09	2116.93	11.9997	133.602	204.273	175.645	2247	12.737	145.381	239.255	223.213
tr|O69667|O69667_MYCTU	Rv3699	Conserved protein OS=Mycobacterium tuberculosis (strain ATCC 25618 / H37Rv) OX=83332 GN=Rv3699 PE=1 SV=3	595	7	C	UR	115.827	204.429	137.439	1431.01	10.5031	115.188	209.572	167.691	1467	10.7673	114.287	234.125	197.276	1638.88	12.0288	171.318	254.955	145.741	1784.68	13.0989	152.126	242.355	148.249	1696.48	12.4516	153.875	247.45	174.226	1732.15	12.7133	132.516	191.509	123.278	1340.56	9.83925	112.43	162.952	116.308	1140.66	8.37205	135.906	199.032	126.053
sp|O53943|ESPG5_MYCTU	espG5	ESX-5 secretion-associated protein EspG5 OS=Mycobacterium tuberculosis (strain ATCC 25618 / H37Rv) OX=83332 GN=espG5 PE=1 SV=1	596	6	C	UR	180.135	204.731	100.524	1228.39	11.0988	156.982	157.74	74.0981	946.438	8.55134	164.549	177.063	85.4946	1062.38	9.59893	184.065	199.794	104.225	1198.76	10.8312	139.675	151.667	79.6736	910.003	8.22215	141.869	143.904	69.4189	863.426	7.80131	250.674	223.949	85.068	1343.69	12.1407	275.105	259.627	144.908	1557.76	14.0748	340.163	326.143	190.534
tr|O06418|O06418_MYCTU	Rv0552	Conserved protein OS=Mycobacterium tuberculosis (strain ATCC 25618 / H37Rv) OX=83332 GN=Rv0552 PE=1 SV=3	597	2	C	UR	100.752	100.752	62.2262	201.504	10.7078	89.0661	89.0661	68.3642	178.132	9.46585	121.723	121.723	69.8891	243.446	12.9366	129.937	129.937	76.9055	259.875	13.8096	130.521	130.521	109.669	261.043	13.8717	104.909	104.909	81.6416	209.818	11.1496	96.8573	96.8573	70.7534	193.715	10.2939	86.6695	86.6695	50.2189	173.339	9.21115	80.4849	80.4849	52.3089
sp|P9WH35|RS4_MYCTU	rpsD	30S ribosomal protein S4 OS=Mycobacterium tuberculosis (strain ATCC 25618 / H37Rv) OX=83332 GN=rpsD PE=1 SV=1	598	3	C	UR	83.6098	96.5533	74.6277	289.66	10.1339	86.2025	97.1324	78.6268	291.397	10.1947	80.2018	93.0629	64.2299	279.189	9.7676	105.466	120.34	90.2339	361.019	12.6305	73.4359	91.316	73.1758	273.948	9.58426	77.3602	88.6401	69.6894	265.92	9.3034	129.05	158.203	134.172	474.609	16.6045	83.2228	111.892	83.1463	335.677	11.7439	75.1772	95.6313	77.1017
sp|O50434|Y1178_MYCTU	Rv1178	Probable aminotransferase Rv1178 OS=Mycobacterium tuberculosis (strain ATCC 25618 / H37Rv) OX=83332 GN=Rv1178 PE=1 SV=2	599	2	C	UR	203.791	203.791	137.138	407.582	12.316	201.674	201.674	127.777	403.347	12.188	209.23	209.23	142.612	418.459	12.6446	146.001	146.001	46.7313	292.003	8.82348	165.994	165.994	109.274	331.988	10.0317	173.109	173.109	105.705	346.217	10.4617	155.301	155.301	99.3017	310.603	9.38551	190.133	190.133	128.722	380.266	11.4905	209.459	209.459	146.852
sp|P9WIU9|NUSG_MYCTU	nusG	Transcription termination/antitermination protein NusG OS=Mycobacterium tuberculosis (strain ATCC 25618 / H37Rv) OX=83332 GN=nusG PE=1 SV=1	600	5	C	UR	175.484	184.098	83.2754	920.489	10.2416	192.113	215.998	129.349	1079.99	12.0163	186.59	199.701	105.626	998.504	11.1096	140.842	160.732	101.938	803.66	8.94174	117.608	120.81	56.5069	604.049	6.72082	131.38	137.437	59.833	687.186	7.64582	229.328	219.414	123.726	1097.07	12.2063	289.491	293.008	181.745	1465.04	16.3004	268.061	266.348	161.873
tr|P95278|P95278_MYCTU	Rv1936	Possible monooxygenase OS=Mycobacterium tuberculosis (strain ATCC 25618 / H37Rv) OX=83332 GN=Rv1936 PE=1 SV=1	601	3	C	UR	178.371	178.726	30.2765	536.177	10.7239	169.355	178.551	57.4618	535.654	10.7135	202.294	187.717	40.7133	563.151	11.2634	240.653	226.962	31.6244	680.886	13.6182	170.053	185.421	44.9411	556.263	11.1257	174.884	170.653	48.8818	511.959	10.2396	167.232	183.026	51.3556	549.077	10.982	162.518	173.831	41.405	521.493	10.4303	183.652	181.717	39.5732
sp|P9WFU5|SYM_MYCTU	metG	Methionine--tRNA ligase OS=Mycobacterium tuberculosis (strain ATCC 25618 / H37Rv) OX=83332 GN=metG PE=1 SV=1	602	18	C	UR	100.842	255.882	307.666	4605.88	9.76386	163.775	376.153	469.357	6770.75	14.3531	148.857	359.127	431.745	6464.28	13.7034	131.418	193.121	205.952	3476.18	7.36904	89.9118	140.384	160.82	2526.91	5.35672	84.5409	157.442	160.57	2833.96	6.00762	216.71	394.931	457.339	7108.76	15.0696	135.605	381.072	510.481	6859.3	14.5408	135.003	362.596	465.72
tr|O05854|O05854_MYCTU	Rv3212	Conserved alanine valine rich protein OS=Mycobacterium tuberculosis (strain ATCC 25618 / H37Rv) OX=83332 GN=Rv3212 PE=1 SV=1	603	8	C	UR	204.522	251.544	194.863	2012.35	9.62795	188.69	300.003	278.937	2400.02	11.4827	204.098	275.586	194.356	2204.69	10.5482	250.273	369.439	389.825	2955.51	14.1404	187.373	252.092	227.773	2016.74	9.64893	190.649	247.165	174.061	1977.32	9.46035	229.648	374.471	402.385	2995.76	14.333	194.569	305.577	257.459	2444.61	11.6961	157.006	236.768	176.437
tr|O07242|O07242_MYCTU	Rv0315	Possible beta-1,3-glucanase OS=Mycobacterium tuberculosis (strain ATCC 25618 / H37Rv) OX=83332 GN=Rv0315 PE=1 SV=1	604	5	C	UR	70.9369	82.9545	71.5022	414.773	10.3944	59.5131	83.6632	83.6032	418.316	10.4832	62.7503	91.4353	88.9258	457.176	11.457	80.2569	98.0632	56.9868	490.316	12.2875	69.5202	83.9609	68.9477	419.804	10.5205	61.2836	86.1394	77.5585	430.697	10.7934	86.3064	87.8994	49.3375	439.497	11.014	63.5503	86.3699	93.0231	431.85	10.8223	82.1452	97.5862	97.2254
tr|P71627|P71627_MYCTU	Rv2825c	DUF1802 family protein OS=Mycobacterium tuberculosis (strain ATCC 25618 / H37Rv) OX=83332 GN=Rv2825c PE=4 SV=1	605	3	C	UR	36.8106	56.6435	53.0728	169.93	11.0367	31.3829	50.0962	46.8818	150.289	9.76102	32.486	56.0574	50.16	168.172	10.9225	38.0918	70.5355	74.3213	211.607	13.7435	50.0885	67.7962	57.328	203.389	13.2098	40.605	76.9627	83.8293	230.888	14.9958	23.0946	48.9367	56.4771	146.81	9.5351	23.0662	40.4621	36.7623	121.386	7.88387	24.5212	45.7368	44.6724
sp|P9WK51|LPRD_MYCTU	lprD	Putative lipoprotein LprD OS=Mycobacterium tuberculosis (strain ATCC 25618 / H37Rv) OX=83332 GN=lprD PE=3 SV=1	606	1	C	UR	389.417	389.417	0	389.417	10.3796	331.369	331.369	0	331.369	8.83241	357.166	357.166	0	357.166	9.52001	710.547	710.547	0	710.547	18.9391	545.542	545.542	0	545.542	14.541	505.556	505.556	0	505.556	13.4752	418.361	418.361	0	418.361	11.1511	255.022	255.022	0	255.022	6.79742	238.763	238.763	0
sp|P9WN17|Y3198_MYCTU	Rv3198.1	Putative glutaredoxin Rv3198.1 OS=Mycobacterium tuberculosis (strain ATCC 25618 / H37Rv) OX=83332 GN=Rv3198.1 PE=1 SV=1	607	2	C	UR	107.224	107.224	25.6263	214.448	8.70438	183.812	183.812	59.6358	367.624	14.9217	168.824	168.824	51.8851	337.649	13.705	75.0885	75.0885	31.3312	150.177	6.09563	55.6172	55.6172	10.2926	111.234	4.51496	78.5928	78.5928	1.05398	157.186	6.38011	215.851	215.851	71.3305	431.702	17.5226	166.621	166.621	45.754	333.241	13.5262	180.21	180.21	50.6482
sp|P9WPP3|CP124_MYCTU	cyp124	Methyl-branched lipid omega-hydroxylase OS=Mycobacterium tuberculosis (strain ATCC 25618 / H37Rv) OX=83332 GN=cyp124 PE=1 SV=1	608	3	C	UR	36.3516	38.3571	21.5966	115.071	10.6337	33.918	33.7233	16.0745	101.17	9.34911	36.6988	44.427	25.5111	133.281	12.3165	35.9536	44.0485	14.9673	132.146	12.2116	33.8965	41.3885	20.1025	124.165	11.4741	37.4377	45.3405	26.1655	136.021	12.5697	38.2992	46.5726	25.4259	139.718	12.9113	25.5809	34.3485	26.6188	103.046	9.52244	25.1409	32.5054	19.7156
sp|P9WIK5|PAPA3_MYCTU	papA3	Acyltransferase PapA3 OS=Mycobacterium tuberculosis (strain ATCC 25618 / H37Rv) OX=83332 GN=papA3 PE=1 SV=1	609	1	C	UR	18.3868	18.3868	0	18.3868	12.5918	12.2842	12.2842	0	12.2842	8.41257	17.5679	17.5679	0	17.5679	12.031	19.186	19.186	0	19.186	13.1391	12.2079	12.2079	0	12.2079	8.36032	16.5749	16.5749	0	16.5749	11.351	18.8002	18.8002	0	18.8002	12.8749	13.8837	13.8837	0	13.8837	9.50793	17.1303	17.1303	0
sp|O53521|FAC15_MYCTU	fadD15	Long-chain-fatty-acid--CoA ligase FadD15 OS=Mycobacterium tuberculosis (strain ATCC 25618 / H37Rv) OX=83332 GN=fadD15 PE=1 SV=3	611	1	C	UR	144.102	144.102	0	144.102	10.6452	136.077	136.077	0	136.077	10.0524	131.609	131.609	0	131.609	9.72237	201.201	201.201	0	201.201	14.8633	123.185	123.185	0	123.185	9.10004	136.272	136.272	0	136.272	10.0668	189.761	189.761	0	189.761	14.0182	146.203	146.203	0	146.203	10.8004	145.265	145.265	0
tr|O69714|O69714_MYCTU	Rv3747	Conserved protein OS=Mycobacterium tuberculosis (strain ATCC 25618 / H37Rv) OX=83332 GN=Rv3747 PE=1 SV=1	612	1	C	UR	263.088	263.088	0	263.088	7.86993	412.185	412.185	0	412.185	12.33	489.624	489.624	0	489.624	14.6465	158.469	158.469	0	158.469	4.74038	119.961	119.961	0	119.961	3.58848	282.866	282.866	0	282.866	8.46156	476.41	476.41	0	476.41	14.2512	494.338	494.338	0	494.338	14.7875	646.012	646.012	0
tr|I6YAY5|I6YAY5_MYCTU	Rv3033	DUF4333 domain-containing protein OS=Mycobacterium tuberculosis (strain ATCC 25618 / H37Rv) OX=83332 GN=Rv3033 PE=1 SV=1	613	4	C	UR	422.515	451.31	242.956	1805.24	11.6931	390.734	365.76	181.693	1463.04	9.47658	384.815	393.509	181.078	1574.04	10.1955	559.492	604.569	321.946	2418.27	15.6639	487.566	599.134	408.397	2396.54	15.5231	423.278	520.671	340.966	2082.68	13.4902	368.371	321.972	150.01	1287.89	8.34206	331.51	318.902	147.738	1275.61	8.26252	303.714	283.796	143.124
tr|O05859|O05859_MYCTU	Rv3207c	Conserved protein OS=Mycobacterium tuberculosis (strain ATCC 25618 / H37Rv) OX=83332 GN=Rv3207c PE=1 SV=1	614	3	C	UR	145.89	144.762	123.356	434.285	12.5603	138.114	131.839	105.597	395.516	11.439	185.752	147.377	120.058	442.132	12.7872	149.627	122.31	80.1865	366.929	10.6122	175.947	138.161	106.891	414.482	11.9875	178.121	129.932	101.185	389.795	11.2735	130.784	117.56	87.2248	352.68	10.2001	116.89	108.375	86.1201	325.126	9.4032	118.049	112.222	90.8357
sp|P9WIR9|34KD_MYCTU	Rv0954	34 kDa antigenic protein homolog OS=Mycobacterium tuberculosis (strain ATCC 25618 / H37Rv) OX=83332 GN=Rv0954 PE=1 SV=1	615	1	C	UR	282.578	282.578	0	282.578	8.70809	503.558	503.558	0	503.558	15.5179	419.224	419.224	0	419.224	12.919	321.044	321.044	0	321.044	9.89346	187.099	187.099	0	187.099	5.76575	280.724	280.724	0	280.724	8.65096	373.563	373.563	0	373.563	11.5119	441.798	441.798	0	441.798	13.6147	435.421	435.421	0
tr|O05574|O05574_MYCTU	Rv0991c	Conserved serine rich protein OS=Mycobacterium tuberculosis (strain ATCC 25618 / H37Rv) OX=83332 GN=Rv0991c PE=1 SV=3	616	2	C	UR	139.508	139.508	56.8228	279.016	10.5973	138.851	138.851	82.9913	277.702	10.5474	146.868	146.868	47.8501	293.735	11.1564	152.095	152.095	7.87592	304.189	11.5534	104.111	104.111	1.52182	208.223	7.90851	100.215	100.215	19.3687	200.429	7.6125	218.386	218.386	139.993	436.772	16.589	173.47	173.47	129.576	346.941	13.1772	142.944	142.944	97.6877
sp|P9WP41|CULP2_MYCTU	cut2	Probable carboxylesterase Culp2 OS=Mycobacterium tuberculosis (strain ATCC 25618 / H37Rv) OX=83332 GN=cut2 PE=1 SV=1	617	3	C	UR	82.4435	222.7	245.131	668.1	10.5306	92.7039	286.112	342.899	858.335	13.5291	105.951	298.537	359.978	895.612	14.1167	112.281	174.152	113.19	522.455	8.23496	64.0182	143.54	145.297	430.62	6.78745	71.1964	163.56	183.987	490.681	7.73414	81.3413	258.639	313.016	775.918	12.2301	84.5253	322.237	417.295	966.71	15.2373	76.039	245.307	304.956
sp|P9WNI3|ESXW_MYCTU	esxW	ESAT-6-like protein EsxW OS=Mycobacterium tuberculosis (strain ATCC 25618 / H37Rv) OX=83332 GN=esxW PE=1 SV=1	618	4	C	UR	163.04	195.357	175.299	781.428	9.83218	222.055	210.021	137.838	840.083	10.5702	257.812	226.65	144.136	906.602	11.4071	153.807	185.667	167.793	742.668	9.34448	172.194	148.335	98.8503	593.34	7.46559	172.286	153.135	105.979	612.54	7.70717	212.769	255.471	226.763	1021.88	12.8577	307.443	349.267	305.313	1397.07	17.5783	238.246	263.013	220.619
sp|P9WP23|DAPB_MYCTU	dapB	4-hydroxy-tetrahydrodipicolinate reductase OS=Mycobacterium tuberculosis (strain ATCC 25618 / H37Rv) OX=83332 GN=dapB PE=1 SV=1	619	10	C	UR	86.9833	117.053	94.8304	1170.53	10.6555	93.7311	116.883	77.3416	1168.83	10.64	102.283	132.896	99.6429	1328.96	12.0977	104.233	115.999	72.1379	1159.99	10.5596	84.1903	97.8657	66.6079	978.657	8.90888	80.64	93.1908	64.0939	931.908	8.48332	102.047	135.297	96.1762	1352.97	12.3163	104.796	141.939	109.092	1419.39	12.9209	92.419	147.396	118.634
sp|P9WP71|COX1_MYCTU	ctaD	Probable cytochrome c oxidase subunit 1 OS=Mycobacterium tuberculosis (strain ATCC 25618 / H37Rv) OX=83332 GN=ctaD PE=1 SV=1	620	1	C	UR	31.9904	31.9904	0	31.9904	14.0431	20.0433	20.0433	0	20.0433	8.79861	25.5971	25.5971	0	25.5971	11.2366	21.1536	21.1536	0	21.1536	9.28601	22.7651	22.7651	0	22.7651	9.9934	20.6302	20.6302	0	20.6302	9.05623	25.9078	25.9078	0	25.9078	11.373	30.1065	30.1065	0	30.1065	13.2161	29.6071	29.6071	0
sp|P9WFJ9|Y637_MYCTU	Rv0637	UPF0336 protein Rv0637 OS=Mycobacterium tuberculosis (strain ATCC 25618 / H37Rv) OX=83332 GN=Rv0637 PE=1 SV=1	621	8	C	UR	122.09	250.281	291.272	2002.25	11.2915	133.053	270.359	324.477	2162.88	12.1974	126.622	261.534	309.443	2092.27	11.7992	110.048	180.828	192.476	1446.62	8.1581	107.971	190.759	207.435	1526.07	8.60617	107.982	227.095	273.498	1816.76	10.2455	108.167	225.758	259.331	1806.07	10.1852	111.067	300.718	391.61	2405.74	13.567	119.574	309.208	404.22
sp|P9WQ71|ISCSL_MYCTU	iscS	IscS-like cysteine desulfurase OS=Mycobacterium tuberculosis (strain ATCC 25618 / H37Rv) OX=83332 GN=iscS PE=1 SV=1	622	1	C	UR	69.3282	69.3282	0	69.3282	11.7768	54.137	54.137	0	54.137	9.19624	54.5493	54.5493	0	54.5493	9.26628	93.9915	93.9915	0	93.9915	15.9663	75.6842	75.6842	0	75.6842	12.8565	51.4124	51.4124	0	51.4124	8.73341	85.2574	85.2574	0	85.2574	14.4827	56.4511	56.4511	0	56.4511	9.58934	47.8749	47.8749	0
tr|I6YEU0|I6YEU0_MYCTU	pca	Pyruvate carboxylase OS=Mycobacterium tuberculosis (strain ATCC 25618 / H37Rv) OX=83332 GN=pca PE=1 SV=1	623	9	C	UR	61.2991	89.7827	67.3079	808.044	11.7988	45.5113	74.0098	56.867	666.088	9.72601	66.3422	79.0071	57.9689	711.064	10.3827	84.6492	105.396	75.5192	948.561	13.8506	62.9508	72.3822	58.6347	651.44	9.51212	52.7873	66.6148	50.0526	599.533	8.75419	74.1305	103.991	81.2175	935.918	13.666	55.0098	85.8003	72.4903	772.203	11.2755	55.8642	83.9635	65.8176
sp|P9WIS5|KGD_MYCTU	kgd	Multifunctional 2-oxoglutarate metabolism enzyme OS=Mycobacterium tuberculosis (strain ATCC 25618 / H37Rv) OX=83332 GN=kgd PE=1 SV=1	624	5	C	UR	122.212	122.357	52.129	611.784	15.698	85.8984	84.3126	43.1717	421.563	10.8171	68.9777	72.289	32.9229	361.445	9.27448	73.5037	103.996	66.6626	519.979	13.3424	50.3093	58.9603	33.1104	294.802	7.56445	70.3575	56.6631	24.6707	283.316	7.26972	91.1641	106.659	47.7285	533.293	13.684	79.5845	98.4725	46.6593	492.362	12.6338	72.255	75.731	31.9086
tr|O50398|O50398_MYCTU	Rv3369	Conserved protein OS=Mycobacterium tuberculosis (strain ATCC 25618 / H37Rv) OX=83332 GN=Rv3369 PE=1 SV=1	625	2	C	UR	114.138	114.138	105.812	228.275	8.97493	96.6336	96.6336	76.0871	193.267	7.59854	97.6009	97.6009	79.7342	195.202	7.6746	192.706	192.706	207.029	385.413	15.153	197.941	197.941	183.243	395.882	15.5646	180.438	180.438	161.214	360.875	14.1882	137.58	137.58	136.037	275.161	10.8183	116.345	116.345	103.647	232.69	9.14851	138.357	138.357	137.256
sp|P9WP27|DAO_MYCTU	aao	Probable D-amino-acid oxidase OS=Mycobacterium tuberculosis (strain ATCC 25618 / H37Rv) OX=83332 GN=aao PE=1 SV=1	626	5	C	UR	37.693	40.3731	14.4492	201.865	9.60944	45.949	43.0016	16.8338	215.008	10.2351	59.0794	58.7587	25.9785	293.794	13.9855	52.412	52.8092	17.086	264.046	12.5694	26.1058	33.0799	12.5319	165.4	7.87355	40.665	36.9098	13.5252	184.549	8.78512	49.2661	52.5798	19.7851	262.899	12.5148	52.3456	50.2419	24.1321	251.209	11.9584	50.6084	52.3858	19.1973
sp|P9WFV3|SYI_MYCTU	ileS	Isoleucine--tRNA ligase OS=Mycobacterium tuberculosis (strain ATCC 25618 / H37Rv) OX=83332 GN=ileS PE=1 SV=1	627	3	C	UR	83.7368	73.8791	33.4141	221.637	14.2229	62.4314	53.5243	24.6463	160.573	10.3043	52.14	44.5892	14.8882	133.768	8.58412	42.6445	55.9287	32.5085	167.786	10.7672	48.5865	40.0963	16.7045	120.289	7.71916	44.9218	40.3508	16.092	121.052	7.76816	102.742	88.1085	25.8654	264.326	16.9623	83.419	68.4589	26.3785	205.377	13.1794	65.1674	54.5024	24.1624
sp|Q6MX39|UMAA_MYCTU	umaA	S-adenosylmethionine-dependent methyltransferase UmaA OS=Mycobacterium tuberculosis (strain ATCC 25618 / H37Rv) OX=83332 GN=umaA PE=1 SV=1	628	1	C	UR	318.403	318.403	0	318.403	13.9566	231.312	231.312	0	231.312	10.1391	253.669	253.669	0	253.669	11.1191	294.865	294.865	0	294.865	12.9249	256.983	256.983	0	256.983	11.2644	231.092	231.092	0	231.092	10.1295	266.983	266.983	0	266.983	11.7027	189.112	189.112	0	189.112	8.28936	238.96	238.96	0
sp|P95189|HISN_MYCTU	hisN	Histidinol-phosphatase OS=Mycobacterium tuberculosis (strain ATCC 25618 / H37Rv) OX=83332 GN=hisN PE=1 SV=2	629	1	C	UR	52.1079	52.1079	0	52.1079	13.8352	38.2657	38.2657	0	38.2657	10.1599	37.6112	37.6112	0	37.6112	9.98613	46.5384	46.5384	0	46.5384	12.3564	37.4152	37.4152	0	37.4152	9.9341	36.1629	36.1629	0	36.1629	9.60161	51.5139	51.5139	0	51.5139	13.6774	42.6579	42.6579	0	42.6579	11.3261	34.3609	34.3609	0
sp|P9WIM7|PRA_MYCTU	pra	Proline-rich antigen homolog OS=Mycobacterium tuberculosis (strain ATCC 25618 / H37Rv) OX=83332 GN=pra PE=1 SV=1	630	7	C	UR	123.618	167.1	158.918	1169.7	9.40217	202.533	250.556	303.832	1753.89	14.098	205.346	274.11	296.049	1918.77	15.4233	99.0855	117.642	77.5536	823.493	6.61933	70.4764	98.7637	75.9995	691.346	5.55712	101.564	139.754	130.067	978.28	7.86352	199.169	222.28	223.448	1555.96	12.507	232.905	282.819	335.946	1979.73	15.9133	178.972	224.223	257.408
sp|P9WG95|ILVA_MYCTU	ilvA	L-threonine dehydratase biosynthetic IlvA OS=Mycobacterium tuberculosis (strain ATCC 25618 / H37Rv) OX=83332 GN=ilvA PE=1 SV=1	631	2	C	UR	131.971	131.971	31.8618	263.941	11.3073	117.153	117.153	65.9261	234.306	10.0377	102.992	102.992	16.6423	205.984	8.82441	127.829	127.829	14.0534	255.659	10.9525	99.8242	99.8242	7.00881	199.648	8.55299	88.2011	88.2011	12.5561	176.402	7.55711	271.343	271.343	87.7591	542.686	23.2488	121.17	121.17	34.501	242.34	10.3819	106.643	106.643	30.5843
sp|P9WNE1|FGD_MYCTU	fgd1	F420-dependent glucose-6-phosphate dehydrogenase OS=Mycobacterium tuberculosis (strain ATCC 25618 / H37Rv) OX=83332 GN=fgd1 PE=1 SV=1	632	6	C	UR	164.734	189.478	67.3907	1136.87	11.7497	130.609	193.653	111.405	1161.92	12.0086	142.16	196.234	93.854	1177.41	12.1687	168.69	199.468	82.8938	1196.81	12.3692	121.499	153.075	68.6458	918.449	9.49234	114.195	151.798	80.1721	910.788	9.41316	152.791	181.47	58.2325	1088.82	11.2532	132.565	172.772	72.3825	1036.63	10.7138	137.169	174.666	75.8866
tr|O53432|O53432_MYCTU	Rv1084	Conserved protein OS=Mycobacterium tuberculosis (strain ATCC 25618 / H37Rv) OX=83332 GN=Rv1084 PE=1 SV=1	634	2	C	UR	28.3826	28.3826	7.83242	56.7652	9.07794	34.9214	34.9214	3.28441	69.8428	11.1693	38.1533	38.1533	3.146	76.3066	12.203	30.0808	30.0808	0.0437282	60.1616	9.62111	17.8288	17.8288	7.17951	35.6576	5.70241	17.8317	17.8317	1.18077	35.6633	5.70332	40.4895	40.4895	11.7765	80.979	12.9502	52.1112	52.1112	28.3429	104.222	16.6673	52.8552	52.8552	12.1759
tr|O06154|O06154_MYCTU	Rv1637c	Conserved protein OS=Mycobacterium tuberculosis (strain ATCC 25618 / H37Rv) OX=83332 GN=Rv1637c PE=1 SV=2	635	4	C	UR	116.465	125.935	74.6186	503.74	10.6871	111.376	103.392	46.1062	413.569	8.77409	141.173	135.04	74.3804	540.162	11.4598	173.008	179.939	99.8365	719.756	15.27	187.084	182.74	104.191	730.959	15.5077	149.52	152.333	80.6526	609.333	12.9273	93.5328	99.7287	59.001	398.915	8.46319	95.9409	92.0896	52.1392	368.358	7.81492	111.052	107.184	56.4495
sp|P9WL97|Y2567_MYCTU	Rv2567	Uncharacterized protein Rv2567 OS=Mycobacterium tuberculosis (strain ATCC 25618 / H37Rv) OX=83332 GN=Rv2567 PE=1 SV=1	636	1	C	UR	101.876	101.876	0	101.876	16.9935	62.4739	62.4739	0	62.4739	10.421	62.5714	62.5714	0	62.5714	10.4373	36.9537	36.9537	0	36.9537	6.1641	54.4031	54.4031	0	54.4031	9.07477	39.1494	39.1494	0	39.1494	6.53036	94.7545	94.7545	0	94.7545	15.8056	81.8139	81.8139	0	81.8139	13.647	65.503	65.503	0
sp|P9WQA7|Y2298_MYCTU	Rv2298	Uncharacterized oxidoreductase Rv2298 OS=Mycobacterium tuberculosis (strain ATCC 25618 / H37Rv) OX=83332 GN=Rv2298 PE=1 SV=1	637	1	C	UR	538.387	538.387	0	538.387	9.97296	468.96	468.96	0	468.96	8.68692	431.064	431.064	0	431.064	7.98494	859.726	859.726	0	859.726	15.9254	665.425	665.425	0	665.425	12.3262	736.503	736.503	0	736.503	13.6428	835.299	835.299	0	835.299	15.4729	432.56	432.56	0	432.56	8.01265	430.543	430.543	0
sp|P9WIQ3|FPRA_MYCTU	fprA	NADPH-ferredoxin reductase FprA OS=Mycobacterium tuberculosis (strain ATCC 25618 / H37Rv) OX=83332 GN=fprA PE=1 SV=1	638	1	C	UR	75.311	75.311	0	75.311	14.1939	53.665	53.665	0	53.665	10.1143	61.9278	61.9278	0	61.9278	11.6716	74.3199	74.3199	0	74.3199	14.0072	52.677	52.677	0	52.677	9.92809	42.9917	42.9917	0	42.9917	8.1027	77.6565	77.6565	0	77.6565	14.636	51.3855	51.3855	0	51.3855	9.68468	40.6507	40.6507	0
sp|O53578|ACCD4_MYCTU	accD4	Biotin-dependent long chain acyl-coenzyme A carboxylase beta4 subunit OS=Mycobacterium tuberculosis (strain ATCC 25618 / H37Rv) OX=83332 GN=accD4 PE=1 SV=2	639	7	C	UR	69.6673	93.3499	69.7558	653.449	11.1793	77.8866	92.9071	64.0746	650.349	11.1263	67.3127	90.0461	62.4315	630.323	10.7837	92.9904	102.79	65.1921	719.53	12.3098	72.3572	75.0543	48.1603	525.38	8.98829	62.1926	69.2506	40.7425	484.754	8.29325	107.159	120.58	73.7454	844.06	14.4403	89.1085	99.5635	72.2374	696.945	11.9234	79.8407	91.4814	63.3001
sp|P9WFT3|SYW_MYCTU	trpS	Tryptophan--tRNA ligase OS=Mycobacterium tuberculosis (strain ATCC 25618 / H37Rv) OX=83332 GN=trpS PE=1 SV=1	640	5	C	UR	86.9795	94.3037	64.6691	471.518	9.30987	87.6564	116.384	82.5688	581.919	11.4897	76.6115	110.246	80.5203	551.232	10.8838	91.9749	88.59	47.7089	442.95	8.74581	60.3182	66.3039	39.7317	331.519	6.54567	74.9404	64.21	42.327	321.05	6.33896	111.7	130.564	90.4451	652.82	12.8896	122.519	158.473	114.636	792.365	15.6448	124.173	183.868	141.398
tr|O53404|O53404_MYCTU	Rv1056	Conserved protein OS=Mycobacterium tuberculosis (strain ATCC 25618 / H37Rv) OX=83332 GN=Rv1056 PE=1 SV=1	641	13	C	UR	109.51	154.906	128.029	2013.77	11.6351	103.648	147.186	122.504	1913.42	11.0553	109.371	157.79	144.016	2051.27	11.8518	133.251	145.828	90.2993	1895.77	10.9533	116.914	136.935	112.643	1780.15	10.2853	112.305	136.221	106.079	1770.87	10.2317	113.393	142.517	105.661	1852.72	10.7046	96.1972	157.288	158.776	2044.74	11.814	97.9157	152.691	152.301
sp|P9WI93|PHS_MYCTU	Rv1159.1	Putative pterin-4-alpha-carbinolamine dehydratase OS=Mycobacterium tuberculosis (strain ATCC 25618 / H37Rv) OX=83332 GN=Rv1159.1 PE=1 SV=1	642	5	C	UR	59.3711	118.536	123.187	592.68	10.7015	41.0214	95.527	102.453	477.635	8.62427	28.384	93.9215	101.028	469.608	8.47933	141.137	195.343	192.233	976.715	17.6358	69.7572	193.743	227.754	968.714	17.4913	73.8321	168.123	187.344	840.616	15.1783	45.08	103.222	100.241	516.109	9.31897	42.1116	61.3465	54.5537	306.733	5.53843	40.3895	77.891	76.5657
tr|O53979|O53979_MYCTU	Rv1978	Conserved protein OS=Mycobacterium tuberculosis (strain ATCC 25618 / H37Rv) OX=83332 GN=Rv1978 PE=1 SV=3	643	1	C	UR	34.9377	34.9377	0	34.9377	10.1461	36.8173	36.8173	0	36.8173	10.692	44.3075	44.3075	0	44.3075	12.8672	39.7016	39.7016	0	39.7016	11.5296	33.4966	33.4966	0	33.4966	9.72761	31.7284	31.7284	0	31.7284	9.21411	47.1883	47.1883	0	47.1883	13.7038	38.4141	38.4141	0	38.4141	11.1557	37.7539	37.7539	0
sp|P9WQ77|LAT_MYCTU	lat	Probable L-lysine-epsilon aminotransferase OS=Mycobacterium tuberculosis (strain ATCC 25618 / H37Rv) OX=83332 GN=lat PE=1 SV=1	644	5	C	UR	39.0959	55.7953	43.2389	278.976	11.0159	36.3129	47.224	31.4837	236.12	9.32361	36.2449	56.4213	45.3595	282.106	11.1395	73.4452	99.2971	76.2293	496.486	19.6046	32.3207	44.8765	39.3464	224.383	8.86015	26.4086	40.1568	36.4333	200.784	7.92832	43.8427	57.7324	41.0904	288.662	11.3983	34.4747	52.2913	38.1661	261.457	10.3241	37.1616	52.7038	36.8307
sp|P9WIR7|APA_MYCTU	apa	Alanine and proline-rich secreted protein Apa OS=Mycobacterium tuberculosis (strain ATCC 25618 / H37Rv) OX=83332 GN=apa PE=1 SV=1	645	12	C	UR	102.576	143.56	84.4095	1722.72	11.5751	85.6877	123.581	78.0711	1482.98	9.96421	113.809	144.261	84.753	1731.13	11.6316	122.786	153.99	92.9455	1847.89	12.4161	124.07	179.816	110.79	2157.79	14.4983	111.695	157.196	104.885	1886.35	12.6745	91.4834	114.138	54.8546	1369.66	9.20281	88.4314	107.041	61.716	1284.49	8.63055	104.643	116.67	71.9341
tr|O53961|O53961_MYCTU	Rv1919c	Conserved protein OS=Mycobacterium tuberculosis (strain ATCC 25618 / H37Rv) OX=83332 GN=Rv1919c PE=1 SV=3	646	3	C	UR	469.76	361.182	199.206	1083.55	9.91181	434.088	335.896	187.103	1007.69	9.21787	371.735	292.034	144.229	876.103	8.0142	608.877	449.883	292.016	1349.65	12.346	624.371	461.902	309.129	1385.71	12.6758	746.921	573.956	343.753	1721.87	15.7509	717.778	576.515	275.362	1729.54	15.8211	359.275	288.276	129.819	864.827	7.91105	385.526	304.319	159.168
tr|O06311|O06311_MYCTU	Rv0361	Probable conserved membrane protein OS=Mycobacterium tuberculosis (strain ATCC 25618 / H37Rv) OX=83332 GN=Rv0361 PE=1 SV=1	647	3	C	UR	357.558	330.018	141.586	990.053	8.76475	438.357	434.648	133.053	1303.94	11.5436	441.201	412.307	154.009	1236.92	10.9502	302.261	319.838	176.595	959.514	8.49439	343.06	294.71	139.181	884.131	7.82703	358.042	315.308	131.143	945.925	8.37409	373.726	397.82	155.246	1193.46	10.5655	608.186	640.43	203.025	1921.29	17.0088	600.379	620.207	157.113
sp|P9WJN5|MSCL_MYCTU	mscL	Large-conductance mechanosensitive channel OS=Mycobacterium tuberculosis (strain ATCC 25618 / H37Rv) OX=83332 GN=mscL PE=1 SV=1	648	3	C	UR	42.8782	43.1294	5.22218	129.388	7.03228	84.0416	80.1434	37.1737	240.43	13.0674	73.6592	75.2437	13.5552	225.731	12.2685	54.6345	50.9129	12.1877	152.739	8.30139	35.9615	38.4532	9.67034	115.359	6.26982	43.1454	43.3457	7.18906	130.037	7.06754	105.281	95.5468	51.913	286.64	15.579	101.867	94.6925	63.2106	284.078	15.4397	95.5375	91.8386	51.5968
sp|P9WGZ9|RNJ_MYCTU	rnj	Ribonuclease J OS=Mycobacterium tuberculosis (strain ATCC 25618 / H37Rv) OX=83332 GN=rnj PE=1 SV=1	649	6	C	UR	112.577	100.308	53.0706	601.85	9.65915	129.881	116.207	54.4142	697.239	11.1901	129.395	114.498	59.6652	686.991	11.0256	102.373	100.719	72.0357	604.317	9.69874	114.85	95.5828	53.0623	573.497	9.20411	121.746	97.0609	45.2759	582.365	9.34644	153.628	133.969	68.2884	803.813	12.9005	167.786	139.726	60.2163	838.356	13.4549	146.848	140.408	79.5275
sp|P9WMS7|GUAA_MYCTU	guaA	GMP synthase [glutamine-hydrolyzing] OS=Mycobacterium tuberculosis (strain ATCC 25618 / H37Rv) OX=83332 GN=guaA PE=1 SV=1	650	2	C	UR	66.3102	66.3102	25.1657	132.62	15.5003	45.7106	45.7106	18.5232	91.4211	10.6851	48.6014	48.6014	10.9152	97.2029	11.3608	35.0029	35.0029	6.20834	70.0059	8.1821	35.314	35.314	10.455	70.628	8.25481	37.5878	37.5878	5.17791	75.1756	8.78632	47.6883	47.6883	13.5415	95.3767	11.1474	51.7137	51.7137	13.5001	103.427	12.0883	59.8701	59.8701	13.292
sp|Q6MX18|ESXS_MYCTU	esxS	ESAT-6-like protein EsxS OS=Mycobacterium tuberculosis (strain ATCC 25618 / H37Rv) OX=83332 GN=esxS PE=1 SV=1	651	1	C	UR	235.507	235.507	0	235.507	7.03658	379.03	379.03	0	379.03	11.3248	286.876	286.876	0	286.876	8.57143	477.062	477.062	0	477.062	14.2539	426.58	426.58	0	426.58	12.7456	549.513	549.513	0	549.513	16.4186	485.443	485.443	0	485.443	14.5043	259.607	259.607	0	259.607	7.75667	247.271	247.271	0
tr|P95198|P95198_MYCTU	Rv0390	Conserved protein OS=Mycobacterium tuberculosis (strain ATCC 25618 / H37Rv) OX=83332 GN=Rv0390 PE=1 SV=2	652	3	C	UR	91.5269	123.21	67.3021	369.63	10.5434	103.179	125.829	77.4491	377.488	10.7675	102.763	140.359	79.7954	421.076	12.0108	111.016	137.06	79.2008	411.179	11.7285	88.8108	107.792	58.054	323.375	9.22401	96.3633	135.776	77.2202	407.329	11.6187	123.933	159.362	69.5516	478.086	13.637	80.1843	109.281	68.8026	327.842	9.35143	103.106	129.931	81.1082
sp|P9WN73|G6PD2_MYCTU	zwf2	Glucose-6-phosphate 1-dehydrogenase 2 OS=Mycobacterium tuberculosis (strain ATCC 25618 / H37Rv) OX=83332 GN=zwf2 PE=1 SV=1	653	2	C	UR	105.868	105.868	70.5422	211.737	15.427	65.5714	65.5714	45.386	131.143	9.555	60.5336	60.5336	33.4523	121.067	8.8209	81.4603	81.4603	43.7975	162.921	11.8703	59.787	59.787	23.0287	119.574	8.7121	53.4711	53.4711	27.1273	106.942	7.79176	109.524	109.524	73.0709	219.047	15.9597	84.4271	84.4271	62.5389	168.854	12.3026	65.6099	65.6099	39.7355
sp|P9WLX7|Y1424_MYCTU	Rv1424c	Uncharacterized protein Rv1424c OS=Mycobacterium tuberculosis (strain ATCC 25618 / H37Rv) OX=83332 GN=Rv1424c PE=1 SV=1	654	1	C	UR	102.289	102.289	0	102.289	8.33243	154.509	154.509	0	154.509	12.5863	131.943	131.943	0	131.943	10.748	104.32	104.32	0	104.32	8.49792	70.725	70.725	0	70.725	5.76125	128.218	128.218	0	128.218	10.4446	146.996	146.996	0	146.996	11.9743	223.078	223.078	0	223.078	18.1719	165.52	165.52	0
tr|Q10782|Q10782_MYCTU	Rv1544	Possible ketoacyl reductase OS=Mycobacterium tuberculosis (strain ATCC 25618 / H37Rv) OX=83332 GN=Rv1544 PE=1 SV=1	655	3	C	UR	68.4177	123.952	98.9737	371.855	9.80963	86.7357	139.168	104.45	417.503	11.0138	80.3346	130.917	90.7421	392.752	10.3609	92.8194	131.038	113.072	393.113	10.3704	74.3906	113.589	96.4945	340.766	8.9895	68.6635	113.902	99.0232	341.707	9.01433	123.628	187.815	145.551	563.446	14.8639	116.556	151.723	104.183	455.168	12.0075	133.588	171.468	110.575
sp|P9WJM9|MSHC_MYCTU	mshC	L-cysteine:1D-myo-inositol 2-amino-2-deoxy-alpha-D-glucopyranoside ligase OS=Mycobacterium tuberculosis (strain ATCC 25618 / H37Rv) OX=83332 GN=mshC PE=1 SV=1	656	4	C	UR	217.116	204.632	77.995	818.528	13.2908	184.511	169.275	59.04	677.099	10.9943	163.223	166.036	62.3207	664.145	10.784	171.823	185.15	114.867	740.601	12.0255	164.527	168.735	74.3174	674.938	10.9593	134.839	137.833	50.0546	551.332	8.95222	212.376	223.713	82.5018	894.852	14.5301	163.107	149.351	41.9116	597.404	9.70031	134.728	134.927	35.6768
sp|I6Y8I5|FGE_MYCTU	Rv0712	Formylglycine-generating enzyme OS=Mycobacterium tuberculosis (strain ATCC 25618 / H37Rv) OX=83332 GN=Rv0712 PE=1 SV=1	657	3	C	UR	133.912	136.287	22.075	408.861	10.2562	164.001	154.824	16.1787	464.471	11.6512	186.976	173.372	24.9607	520.115	13.047	162.719	153.583	61.9877	460.748	11.5578	111.473	121.99	44.6748	365.969	9.18027	117.962	112.815	19.1582	338.445	8.48985	164.452	172.753	62.6361	518.258	13.0004	169.063	155.465	29.6958	466.395	11.6994	151.054	147.737	16.7704
tr|I6Y551|I6Y551_MYCTU	Rv0913c	Dioxygenase OS=Mycobacterium tuberculosis (strain ATCC 25618 / H37Rv) OX=83332 GN=Rv0913c PE=1 SV=1	658	6	C	UR	105.375	108.242	51.0911	649.453	11.4687	94.142	108.366	55.5757	650.197	11.4819	129.285	115.382	47.7704	692.289	12.2252	98.3008	102.054	27.3817	612.324	10.8131	99.202	103.667	46.3392	622.001	10.984	100.559	98.917	39.7821	593.502	10.4807	96.6519	94.9047	37.0367	569.428	10.0556	109.559	105.372	47.2829	632.232	11.1646	110.142	106.896	43.632
sp|P9WNW9|HISX_MYCTU	hisD	Histidinol dehydrogenase OS=Mycobacterium tuberculosis (strain ATCC 25618 / H37Rv) OX=83332 GN=hisD PE=1 SV=3	660	1	C	UR	314.247	314.247	0	314.247	11.7007	342.82	342.82	0	342.82	12.7646	316.749	316.749	0	316.749	11.7939	149.046	149.046	0	149.046	5.5496	248.583	248.583	0	248.583	9.25579	285.222	285.222	0	285.222	10.62	329.323	329.323	0	329.323	12.2621	344.029	344.029	0	344.029	12.8096	355.685	355.685	0
sp|P9WN31|GLNB_MYCTU	glnB	Nitrogen regulatory protein P-II OS=Mycobacterium tuberculosis (strain ATCC 25618 / H37Rv) OX=83332 GN=glnB PE=1 SV=1	661	8	C	UR	177.866	228.825	216.575	1830.6	7.57387	285.008	391.173	433.474	3129.38	12.9474	252.595	346.715	363.058	2773.72	11.4759	162.289	175.731	119.633	1405.85	5.81652	138.043	190.031	159.316	1520.25	6.28984	163.966	225.744	233.191	1805.95	7.47191	280.888	371.492	373.334	2971.94	12.296	343.626	516.26	620.447	4130.08	17.0877	402.932	575.267	670.939
tr|O07175|O07175_MYCTU	pepA	Probable serine protease PepA (Serine proteinase) (MTB32A) OS=Mycobacterium tuberculosis (strain ATCC 25618 / H37Rv) OX=83332 GN=pepA PE=1 SV=1	662	4	C	UR	159.088	194.94	130.215	779.761	9.44698	140.838	201.631	166.51	806.523	9.7712	141.887	189.583	143.788	758.332	9.18736	165.969	298.531	284.77	1194.12	14.4671	139.895	188.597	122.678	754.386	9.13955	150.453	213.76	180.899	855.041	10.359	176.456	244.606	199.167	978.425	11.8538	174.527	261.426	233.05	1045.7	12.6689	180.799	270.447	258.856
tr|I6X5C5|I6X5C5_MYCTU	Rv2781c	Possible alanine rich oxidoreductase OS=Mycobacterium tuberculosis (strain ATCC 25618 / H37Rv) OX=83332 GN=Rv2781c PE=1 SV=1	663	1	C	UR	76.1114	76.1114	0	76.1114	10.5933	70.2338	70.2338	0	70.2338	9.77528	75.1087	75.1087	0	75.1087	10.4538	148.958	148.958	0	148.958	20.7323	95.4521	95.4521	0	95.4521	13.2852	70.9824	70.9824	0	70.9824	9.87947	78.7921	78.7921	0	78.7921	10.9664	56.6146	56.6146	0	56.6146	7.87973	46.2308	46.2308	0
sp|P9WQC7|ADHB_MYCTU	adhB	Alcohol dehydrogenase B OS=Mycobacterium tuberculosis (strain ATCC 25618 / H37Rv) OX=83332 GN=adhB PE=1 SV=1	664	26	C	UR	139.671	190.591	204.937	4955.36	12.5404	97.4432	180.098	243.394	4682.55	11.85	132.207	200.302	247.284	5207.86	13.1794	135.307	131.288	94.6396	3413.49	8.63844	118.457	137.738	130.733	3581.2	9.06285	107.178	148.802	183.926	3868.86	9.79082	119.12	160.644	214.681	4176.73	10.57	91.8139	193.459	332.766	5029.94	12.7292	85.4451	176.891	301.053
sp|P9WKI5|Y3410_MYCTU	guaB3	Uncharacterized oxidoreductase Rv3410c OS=Mycobacterium tuberculosis (strain ATCC 25618 / H37Rv) OX=83332 GN=guaB3 PE=1 SV=1	665	5	C	UR	60.8446	91.3258	59.488	456.629	12.7121	51.5774	76.4425	60.041	382.212	10.6404	61.3097	71.0162	50.8566	355.081	9.88513	108.559	95.9979	69.4796	479.99	13.3625	61.6992	67.2948	55.9705	336.474	9.36713	56.0117	64.4081	49.8423	322.041	8.96531	59.5531	109.825	95.0255	549.124	15.2871	47.3011	74.6363	60.731	373.181	10.389	44.079	67.4681	50.4694
sp|P9WFP5|Y1462_MYCTU	Rv1462	UPF0051 protein Rv1462 OS=Mycobacterium tuberculosis (strain ATCC 25618 / H37Rv) OX=83332 GN=Rv1462 PE=1 SV=1	666	4	C	UR	69.6674	70.9806	51.728	283.922	13.4765	45.1186	46.6302	34.0912	186.521	8.85328	49.4497	56.1474	47.5372	224.589	10.6602	54.2024	62.5724	42.4942	250.289	11.8801	37.5578	50.0437	43.711	200.175	9.50137	31.0261	50.8324	53.2308	203.329	9.6511	67.8564	65.7623	47.7558	263.049	12.4857	61.311	60.828	47.2741	243.312	11.5489	64.8047	62.9031	48.8981
sp|P9WIL7|PANB_MYCTU	panB	3-methyl-2-oxobutanoate hydroxymethyltransferase OS=Mycobacterium tuberculosis (strain ATCC 25618 / H37Rv) OX=83332 GN=panB PE=1 SV=1	668	1	C	UR	10.9799	10.9799	0	10.9799	8.79951	16.6669	16.6669	0	16.6669	13.3572	17.538	17.538	0	17.538	14.0553	15.8684	15.8684	0	15.8684	12.7172	12.6933	12.6933	0	12.6933	10.1726	7.99797	7.99797	0	7.99797	6.40972	13.8597	13.8597	0	13.8597	11.1074	13.1176	13.1176	0	13.1176	10.5127	16.0571	16.0571	0
sp|P9WHA5|RL2_MYCTU	rplB	50S ribosomal protein L2 OS=Mycobacterium tuberculosis (strain ATCC 25618 / H37Rv) OX=83332 GN=rplB PE=1 SV=1	669	4	C	UR	181.561	159.231	102.518	636.923	13.2782	131.829	114.268	72.8153	457.072	9.52879	120.294	111.754	84.0019	447.016	9.31915	153.124	145.201	114.076	580.802	12.1082	99.1514	119.912	107.249	479.647	9.99941	116.006	104.742	80.1619	418.969	8.73444	212.817	183.369	116.949	733.477	15.2911	154.657	138.654	88.1596	554.617	11.5624	137.367	122.056	81.208
sp|O07227|VAPB2_MYCTU	vapB2	Antitoxin VapB2 OS=Mycobacterium tuberculosis (strain ATCC 25618 / H37Rv) OX=83332 GN=vapB2 PE=1 SV=1	670	1	C	UR	84.7442	84.7442	0	84.7442	7.43773	141.389	141.389	0	141.389	12.4093	132.55	132.55	0	132.55	11.6335	145.318	145.318	0	145.318	12.7541	70.3087	70.3087	0	70.3087	6.17077	70.8526	70.8526	0	70.8526	6.2185	191.437	191.437	0	191.437	16.8018	160.16	160.16	0	160.16	14.0567	142.623	142.623	0
tr|O06298|O06298_MYCTU	Rv0347	Probable conserved membrane protein OS=Mycobacterium tuberculosis (strain ATCC 25618 / H37Rv) OX=83332 GN=Rv0347 PE=1 SV=1	671	3	C	UR	129.972	99.1432	77.1245	297.429	10.2601	113.343	83.1959	56.8517	249.588	8.60974	150.329	110.399	74.9312	331.197	11.4249	142.077	108.914	87.3268	326.742	11.2712	117.569	96.522	75.6296	289.566	9.98883	107.232	82.5216	59.3755	247.565	8.53996	157.965	167.567	155.161	502.701	17.3411	146.414	110.2	74.4768	330.6	11.4043	136.9	107.837	73.0223
sp|P9WFX9|TRPB_MYCTU	trpB	Tryptophan synthase beta chain OS=Mycobacterium tuberculosis (strain ATCC 25618 / H37Rv) OX=83332 GN=trpB PE=1 SV=2	672	11	C	UR	159.937	201.567	250.164	2217.24	11.0431	143.41	207.615	271.235	2283.77	11.3744	148.124	205.692	264.936	2262.61	11.269	162.055	186.714	179.217	2053.86	10.2293	143.916	177.831	218.33	1956.14	9.74264	128.736	185.711	251.441	2042.82	10.1743	150.864	231.548	275.055	2547.03	12.6856	131.709	214.905	284.753	2363.95	11.7738	140.205	213.703	275.248
sp|I6YBZ8|HTDY_MYCTU	htdY	3-hydroxyacyl-thioester dehydratase Y OS=Mycobacterium tuberculosis (strain ATCC 25618 / H37Rv) OX=83332 GN=htdY PE=1 SV=1	673	13	C	UR	247.596	247.788	149.14	3221.24	10.153	215.314	268.496	205.894	3490.45	11.0015	293.913	268.188	160.11	3486.44	10.9888	271.733	270.169	158.567	3512.2	11.07	272.558	300.259	205.374	3903.37	12.3029	327.063	323.555	234.128	4206.21	13.2575	198.178	201.193	115.4	2615.51	8.24377	230.667	225.431	148.757	2930.61	9.23691	311.475	335.471	334.232
tr|P71988|P71988_MYCTU	Rv1730c	Possible penicillin-binding protein OS=Mycobacterium tuberculosis (strain ATCC 25618 / H37Rv) OX=83332 GN=Rv1730c PE=1 SV=1	674	2	C	UR	91.5485	91.5485	29.0189	183.097	10.4883	91.7804	91.7804	40.5891	183.561	10.5149	102.167	102.167	17.3364	204.334	11.7048	121.429	121.429	30.0179	242.857	13.9115	101.601	101.601	14.0109	203.202	11.6399	91.9377	91.9377	10.4467	183.875	10.5329	101.723	101.723	33.2359	203.446	11.6539	85.9792	85.9792	27.6176	171.958	9.85024	84.6995	84.6995	23.2684
tr|O07255|O07255_MYCTU	Rv0331	Possible dehydrogenase/reductase OS=Mycobacterium tuberculosis (strain ATCC 25618 / H37Rv) OX=83332 GN=Rv0331 PE=1 SV=1	675	4	C	UR	115.26	120.783	24.9724	483.133	10.4588	113.802	118.687	17.9547	474.748	10.2773	117.626	144.505	69.1174	578.019	12.5129	159.987	151.493	45.2345	605.973	13.1181	155.014	151.766	22.505	607.063	13.1417	140.991	158.447	49.0137	633.788	13.7202	84.2106	97.7742	46.2654	391.097	8.46643	82.3387	96.8213	34.7885	387.285	8.38392	99.4809	114.569	36.5079
sp|P9WGE9|SODC_MYCTU	sodC	Superoxide dismutase [Cu-Zn] OS=Mycobacterium tuberculosis (strain ATCC 25618 / H37Rv) OX=83332 GN=sodC PE=1 SV=1	676	10	C	UR	107.972	120.413	76.7091	1204.13	10.6997	97.0265	113.625	90.6571	1136.25	10.0965	102.337	117.07	77.8414	1170.7	10.4026	156.1	185.511	112.079	1855.11	16.4842	124.403	147.163	91.3491	1471.63	13.0766	108.499	153.11	121.075	1531.1	13.6051	99.3664	108.487	50.2357	1084.87	9.64	72.1228	92.0701	66.8579	920.701	8.18119	74.0829	87.938	61.1388
tr|O53445|O53445_MYCTU	Rv1097c	Probable membrane glycine and proline rich protein OS=Mycobacterium tuberculosis (strain ATCC 25618 / H37Rv) OX=83332 GN=Rv1097c PE=1 SV=1	677	7	C	UR	206.597	276.764	268.968	1937.35	8.35795	174.643	278.311	289.558	1948.18	8.40467	195.389	300.659	304.029	2104.61	9.07953	415.354	553.458	485.159	3874.21	16.7138	309.324	571.301	635.219	3999.11	17.2526	315.288	567.779	668.449	3974.45	17.1462	166.838	242.201	144.372	1695.41	7.31419	169.147	235.901	240.081	1651.31	7.12393	173.532	285.016	320.836
sp|P9WHB7|RL24_MYCTU	rplX	50S ribosomal protein L24 OS=Mycobacterium tuberculosis (strain ATCC 25618 / H37Rv) OX=83332 GN=rplX PE=1 SV=1	678	4	C	UR	190.528	185.999	71.8526	743.997	10.2006	197.749	193.014	47.075	772.056	10.5853	188.469	184.646	49.7003	738.584	10.1263	231.37	211.336	53.807	845.342	11.59	193.972	179.623	52.1141	718.494	9.85089	177.329	166.818	42.303	667.271	9.14859	299.684	297.411	75.6982	1189.65	16.3106	209.805	210.271	44.2748	841.085	11.5317	190.978	194.305	45.1822
tr|O53494|O53494_MYCTU	Rv2052c	Conserved protein OS=Mycobacterium tuberculosis (strain ATCC 25618 / H37Rv) OX=83332 GN=Rv2052c PE=1 SV=1	679	4	C	UR	121.862	225.775	276.874	903.1	9.76984	130.747	251.169	314.633	1004.68	10.8687	142.642	280.827	358.294	1123.31	12.1521	208.621	305.731	307.241	1222.92	13.2297	144.065	253.069	288.106	1012.28	10.9509	134.383	244.989	285.856	979.957	10.6013	146.254	237.076	252.232	948.305	10.2589	122.777	249.148	321.719	996.592	10.7812	131.476	263.155	332.496
sp|P9WGM7|MTRA_MYCTU	mtrA	DNA-binding response regulator MtrA OS=Mycobacterium tuberculosis (strain ATCC 25618 / H37Rv) OX=83332 GN=mtrA PE=1 SV=1	680	1	C	UR	61.6269	61.6269	0	61.6269	12.1549	52.6726	52.6726	0	52.6726	10.3888	51.0871	51.0871	0	51.0871	10.0761	84.961	84.961	0	84.961	16.7571	50.6141	50.6141	0	50.6141	9.98279	35.6166	35.6166	0	35.6166	7.02479	68.2313	68.2313	0	68.2313	13.4575	52.9179	52.9179	0	52.9179	10.4372	49.2861	49.2861	0
sp|P9WHS3|RIP1_MYCTU	rip1	Zinc metalloprotease Rip1 OS=Mycobacterium tuberculosis (strain ATCC 25618 / H37Rv) OX=83332 GN=rip1 PE=1 SV=1	681	1	C	UR	762.394	762.394	0	762.394	10.3985	749.11	749.11	0	749.11	10.2173	732.326	732.326	0	732.326	9.98838	1399.25	1399.25	0	1399.25	19.0847	1080.24	1080.24	0	1080.24	14.7336	809.249	809.249	0	809.249	11.0375	731.382	731.382	0	731.382	9.97549	572.09	572.09	0	572.09	7.80287	495.748	495.748	0
sp|P9WGQ5|Y927C_MYCTU	Rv0927c	Uncharacterized oxidoreductase Rv0927c OS=Mycobacterium tuberculosis (strain ATCC 25618 / H37Rv) OX=83332 GN=Rv0927c PE=1 SV=1	682	3	C	UR	69.5843	97.051	88.7707	291.153	11.0536	68.0074	86.0134	66.9744	258.04	9.79646	54.5609	83.789	81.2271	251.367	9.54312	70.903	118.473	107.966	355.42	13.4935	102.528	114.134	87	342.402	12.9993	120.513	125.395	87.8693	376.186	14.2819	43.1506	71.3539	69.8999	214.062	8.12682	73.0299	90.001	73.1329	270.003	10.2506	86.4478	91.7938	69.7835
sp|P9WPZ5|DAPC_MYCTU	dapC	Probable N-succinyldiaminopimelate aminotransferase DapC OS=Mycobacterium tuberculosis (strain ATCC 25618 / H37Rv) OX=83332 GN=dapC PE=1 SV=1	683	6	C	UR	79.9622	229.425	264.464	1376.55	9.9539	72.2592	249.79	297.398	1498.74	10.8375	72.9067	248.884	297.296	1493.31	10.7982	79.5173	334.667	442.375	2008	14.52	72.0962	271.844	329.892	1631.06	11.7943	80.4853	272.624	328.729	1635.75	11.8282	80.8995	241.422	283.624	1448.53	10.4744	65.1382	219.951	266.694	1319.7	9.54286	70.8923	236.265	286.848
tr|O06144|O06144_MYCTU	Rv1627c	Probable nonspecific lipid-transfer protein OS=Mycobacterium tuberculosis (strain ATCC 25618 / H37Rv) OX=83332 GN=Rv1627c PE=1 SV=1	684	5	C	UR	103.506	119.428	46.4718	597.14	11.8856	104.121	105.815	45.4066	529.073	10.5308	104.284	118.134	45.7223	590.672	11.7569	70.8058	99.5073	49.4659	497.536	9.90308	82.1447	94.6242	29.6859	473.121	9.4171	72.6413	88.302	32.1576	441.51	8.78791	117.297	123.232	47.7854	616.158	12.2641	115.737	130.814	56.6797	654.069	13.0187	120.334	124.956	53.8075
tr|O86361|O86361_MYCTU	fadA2	Probable acetyl-CoA acyltransferase FadA2 (3-ketoacyl-CoA thiolase) (Beta-ketothiolase) OS=Mycobacterium tuberculosis (strain ATCC 25618 / H37Rv) OX=83332 GN=fadA2 PE=1 SV=1	685	8	C	UR	83.7127	116.514	93.7115	932.111	10.6648	87.4774	116.443	92.6509	931.543	10.6583	94.2413	119.232	102.628	953.857	10.9136	100.891	138.502	121.582	1108.02	12.6774	64.9068	108.577	101.284	868.619	9.9383	63.5453	117.466	112.267	939.724	10.7519	105.055	142.526	117.496	1140.21	13.0457	103.801	120.847	86.15	966.779	11.0614	91.7159	112.406	83.7507
sp|P9WP75|CSPA_MYCTU	cspA	Probable cold shock protein A OS=Mycobacterium tuberculosis (strain ATCC 25618 / H37Rv) OX=83332 GN=cspA PE=1 SV=1	686	5	C	UR	121.613	299.454	331.342	1497.27	13.0185	141.489	309.78	393.009	1548.9	13.4675	130.116	304.047	373.46	1520.24	13.2182	106.546	193.39	168.931	966.951	8.4075	110.123	184.81	181.673	924.048	8.03447	102.535	252.1	287.196	1260.5	10.9599	149.961	266.109	306.308	1330.55	11.5689	115	243.975	350.666	1219.88	10.6067	131.867	246.544	346.312
sp|P9WGS7|Y0687_MYCTU	Rv0687	Uncharacterized NAD-dependent oxidoreductase Rv0687 OS=Mycobacterium tuberculosis (strain ATCC 25618 / H37Rv) OX=83332 GN=Rv0687 PE=1 SV=1	687	2	C	UR	79.7836	79.7836	30.9657	159.567	9.3037	70.3154	70.3154	27.0458	140.631	8.1996	91.7281	91.7281	38.8506	183.456	10.6966	189.474	189.474	131.084	378.947	22.0948	91.343	91.343	16.2509	182.686	10.6517	84.7849	84.7849	24.3526	169.57	9.88691	96.9988	96.9988	16.07	193.998	11.3112	75.7457	75.7457	34.5867	151.491	8.83283	77.3741	77.3741	42.6426
sp|I6Y3U6|ECH20_MYCTU	echA20	(7aS)-7a-methyl-1,5-dioxo-2,3,5,6,7,7a-hexahydro-1H-indene-carboxyl-CoA hydrolase OS=Mycobacterium tuberculosis (strain ATCC 25618 / H37Rv) OX=83332 GN=echA20 PE=1 SV=1	688	1	C	UR	82.1905	82.1905	0	82.1905	11.726	89.7696	89.7696	0	89.7696	12.8073	82.7925	82.7925	0	82.7925	11.8119	83.7641	83.7641	0	83.7641	11.9505	74.5772	74.5772	0	74.5772	10.6398	72.109	72.109	0	72.109	10.2877	60.5769	60.5769	0	60.5769	8.64242	77.9636	77.9636	0	77.9636	11.123	77.1818	77.1818	0
sp|P9WHB3|RL27_MYCTU	rpmA	50S ribosomal protein L27 OS=Mycobacterium tuberculosis (strain ATCC 25618 / H37Rv) OX=83332 GN=rpmA PE=1 SV=1	689	3	C	UR	225.697	240.649	36.2752	721.946	8.31001	275.654	306.956	57.3202	920.869	10.5997	239.667	250.226	43.1652	750.678	8.64073	214.95	224.764	46.5227	674.292	7.76149	168.995	185.565	49.5128	556.696	6.40789	295.332	279.42	78.0131	838.259	9.64884	596.462	616.227	83.5102	1848.68	21.2794	363.434	394.751	66.7818	1184.25	13.6314	384.897	397.33	57.0983
sp|P9WGN5|SECG_MYCTU	secG	Probable protein-export membrane protein SecG OS=Mycobacterium tuberculosis (strain ATCC 25618 / H37Rv) OX=83332 GN=secG PE=1 SV=1	690	1	C	UR	17.4229	17.4229	0	17.4229	9.63289	21.3093	21.3093	0	21.3093	11.7816	20.7503	20.7503	0	20.7503	11.4726	21.5948	21.5948	0	21.5948	11.9395	14.1138	14.1138	0	14.1138	7.80335	27.3261	27.3261	0	27.3261	15.1082	26.5763	26.5763	0	26.5763	14.6937	16.5535	16.5535	0	16.5535	9.15221	15.2218	15.2218	0
sp|P71590|FHAA_MYCTU	fhaA	FHA domain-containing protein FhaA OS=Mycobacterium tuberculosis (strain ATCC 25618 / H37Rv) OX=83332 GN=fhaA PE=1 SV=1	691	11	C	UR	90.761	126.846	108.306	1395.3	7.31421	141.605	214.402	210.947	2358.42	12.3629	129.621	200.922	173.436	2210.14	11.5856	67.0295	126.941	166.616	1396.35	7.31973	52.9628	98.7802	139.971	1086.58	5.6959	67.8091	114.903	127.869	1263.93	6.62555	140.491	283.301	280.874	3116.31	16.3358	189.455	267.425	307.737	2941.68	15.4204	210.491	300.715	354.953
tr|I6XI14|I6XI14_MYCTU	cobQ2	Lipid II isoglutaminyl synthase (glutamine-hydrolyzing) subunit GatD OS=Mycobacterium tuberculosis (strain ATCC 25618 / H37Rv) OX=83332 GN=cobQ2 PE=1 SV=1	693	1	C	UR	88.8662	88.8662	0	88.8662	8.96075	102.073	102.073	0	102.073	10.2925	128.719	128.719	0	128.719	12.9793	130.881	130.881	0	130.881	13.1973	77.8042	77.8042	0	77.8042	7.84533	72.3435	72.3435	0	72.3435	7.2947	149.151	149.151	0	149.151	15.0396	120.104	120.104	0	120.104	12.1106	121.785	121.785	0
sp|P9WHT9|PSB_MYCTU	prcB	Proteasome subunit beta OS=Mycobacterium tuberculosis (strain ATCC 25618 / H37Rv) OX=83332 GN=prcB PE=1 SV=1	694	15	C	UR	195.152	258.382	204.521	3875.74	11.197	206.647	244.34	189.325	3665.09	10.5885	171.248	235.807	183.022	3537.1	10.2187	218.618	261.273	165.095	3919.09	11.3223	238.35	294.722	235.942	4420.83	12.7718	218.848	289.854	240.343	4347.81	12.5608	191.369	256.98	207.8	3854.7	11.1362	174.505	242.49	207.302	3637.34	10.5083	153.749	223.755	187.202
sp|P9WQN7|MPT51_MYCTU	mpt51	MPT51/MPB51 antigen OS=Mycobacterium tuberculosis (strain ATCC 25618 / H37Rv) OX=83332 GN=mpt51 PE=1 SV=1	695	1	C	UR	51.5437	51.5437	0	51.5437	10.2188	46.5307	46.5307	0	46.5307	9.22495	48.8123	48.8123	0	48.8123	9.67729	70.6123	70.6123	0	70.6123	13.9992	60.4359	60.4359	0	60.4359	11.9817	47.2611	47.2611	0	47.2611	9.36974	53.0914	53.0914	0	53.0914	10.5256	58.685	58.685	0	58.685	11.6346	67.4285	67.4285	0
tr|O05312|O05312_MYCTU	Rv1211	Conserved protein OS=Mycobacterium tuberculosis (strain ATCC 25618 / H37Rv) OX=83332 GN=Rv1211 PE=1 SV=3	696	7	C	UR	174.881	454.599	408.465	3182.2	13.414	130.251	304.298	285.731	2130.08	8.97899	159.631	337.616	294.171	2363.32	9.96214	219.018	552.82	562.685	3869.74	16.3122	162.885	415.998	379.455	2911.99	12.275	176.974	437.726	417.517	3064.08	12.9161	156.074	344.56	291.292	2411.92	10.167	116.146	273.089	246.746	1911.63	8.05812	126.712	268.289	231.755
sp|P9WPD3|CISY2_MYCTU	citA	Putative citrate synthase 2 OS=Mycobacterium tuberculosis (strain ATCC 25618 / H37Rv) OX=83332 GN=citA PE=1 SV=1	697	8	C	UR	227.147	285.179	286.932	2281.43	11.0646	246.879	320.697	326.59	2565.58	12.4427	260.586	354.096	358.615	2832.77	13.7386	183.611	199.831	115.399	1598.65	7.75325	209.675	219.163	191.684	1753.3	8.50329	224.184	254.914	254.822	2039.31	9.89041	206.832	264.96	229.046	2119.68	10.2802	247.779	336.887	340.211	2695.1	13.0709	237.751	341.659	357.975
sp|P9WJF3|CWSA_MYCTU	cwsA	Cell wall synthesis protein CwsA OS=Mycobacterium tuberculosis (strain ATCC 25618 / H37Rv) OX=83332 GN=cwsA PE=1 SV=1	698	1	C	UR	72.2486	72.2486	0	72.2486	7.37514	70.4354	70.4354	0	70.4354	7.19004	76.2286	76.2286	0	76.2286	7.78141	358.28	358.28	0	358.28	36.5732	60.9994	60.9994	0	60.9994	6.22681	110.666	110.666	0	110.666	11.2968	89.8488	89.8488	0	89.8488	9.17177	68.4094	68.4094	0	68.4094	6.98323	72.5075	72.5075	0
sp|P9WHH3|MTR_MYCTU	mtr	Mycothione reductase OS=Mycobacterium tuberculosis (strain ATCC 25618 / H37Rv) OX=83332 GN=mtr PE=1 SV=1	699	4	C	UR	152.443	266.036	293.61	1064.14	9.7123	181.466	334.365	395.265	1337.46	12.2068	179.595	327.923	369.77	1311.69	11.9717	170.162	249.114	206.275	996.455	9.09452	157.214	262.049	278.308	1048.2	9.56677	148.443	266.202	306.948	1064.81	9.71838	237.736	379.126	402.19	1516.51	13.841	182.85	339.595	396.522	1358.38	12.3978	184.066	314.752	355.561
##tr|I6YEE9|I6YEE9_MYCTU	##Rv2804c	####Uncharacterized protein OS=Mycobacterium tuberculosis (strain ATCC 25618 / H37Rv) OX=83332 GN=Rv2804c PE=4 SV=1	701	1	C	UR	498.282	498.282	0	498.282	10.216	546.167	546.167	0	546.167	11.1978	428.712	428.712	0	428.712	8.78969	628.703	628.703	0	628.703	12.89	810.176	810.176	0	810.176	16.6107	570.622	570.622	0	570.622	11.6992	343.467	343.467	0	343.467	7.04195	434.27	434.27	0	434.27	8.90364	617.045	617.045	0
sp|P9WKV7|Y479_MYCTU	Rv0479c	Uncharacterized protein Rv0479c OS=Mycobacterium tuberculosis (strain ATCC 25618 / H37Rv) OX=83332 GN=Rv0479c PE=1 SV=1	702	1	C	UR	27.6625	27.6625	0	27.6625	10.7508	27.7853	27.7853	0	27.7853	10.7985	22.5053	22.5053	0	22.5053	8.74649	23.7831	23.7831	0	23.7831	9.24309	25.0108	25.0108	0	25.0108	9.72021	28.4771	28.4771	0	28.4771	11.0674	34.3416	34.3416	0	34.3416	13.3466	38.2476	38.2476	0	38.2476	14.8646	29.4934	29.4934	0
sp|P9WHC7|RL1_MYCTU	rplA	50S ribosomal protein L1 OS=Mycobacterium tuberculosis (strain ATCC 25618 / H37Rv) OX=83332 GN=rplA PE=1 SV=1	703	3	C	UR	253.554	274.136	213.625	822.407	9.63144	293.008	281.716	221.434	845.149	9.89778	281.985	260.895	203.774	782.685	9.16624	318.28	389.171	365.986	1167.51	13.6731	217.438	328.195	342.632	984.584	11.5307	319.657	296.807	236.622	890.421	10.428	605.59	462.989	247.829	1388.97	16.2666	327.447	293.172	176.578	879.515	10.3002	301.733	259.176	156.287
tr|Q79FW0|Q79FW0_MYCTU	pabC	Probable amino acid aminotransferase OS=Mycobacterium tuberculosis (strain ATCC 25618 / H37Rv) OX=83332 GN=pabC PE=1 SV=1	704	1	C	UR	49.8622	49.8622	0	49.8622	10.5191	41.1624	41.1624	0	41.1624	8.68374	72.2676	72.2676	0	72.2676	15.2458	97.1188	97.1188	0	97.1188	20.4885	53.2012	53.2012	0	53.2012	11.2235	36.4142	36.4142	0	36.4142	7.68203	50.1992	50.1992	0	50.1992	10.5902	33.5968	33.5968	0	33.5968	7.08767	40.195	40.195	0
tr|O53572|O53572_MYCTU	Rv3587c	Probable conserved membrane protein OS=Mycobacterium tuberculosis (strain ATCC 25618 / H37Rv) OX=83332 GN=Rv3587c PE=1 SV=3	705	1	C	UR	60	60	0	60	9.54808	52.0651	52.0651	0	52.0651	8.28537	69.9647	69.9647	0	69.9647	11.1338	89.1023	89.1023	0	89.1023	14.1793	104.534	104.534	0	104.534	16.635	76.7793	76.7793	0	76.7793	12.2182	72.5187	72.5187	0	72.5187	11.5402	47.8629	47.8629	0	47.8629	7.61664	55.5712	55.5712	0
sp|P9WFU1|SYFB_MYCTU	pheT	Phenylalanine--tRNA ligase beta subunit OS=Mycobacterium tuberculosis (strain ATCC 25618 / H37Rv) OX=83332 GN=pheT PE=1 SV=1	706	3	C	UR	69.4292	181.317	202.298	543.952	16.7875	58.3206	103.552	81.8503	310.657	9.58753	56.3993	88.7502	67.546	266.251	8.21706	111.737	118.052	58.7843	354.155	10.93	55.9917	90.4114	72.9278	271.234	8.37087	58.1102	87.5287	59.2445	262.586	8.10397	81.6261	166.198	172.596	498.595	15.3877	52.4401	132.641	139.838	397.923	12.2807	53.1392	111.621	107.18
sp|P9WPW3|SCOB_MYCTU	scoB	Probable succinyl-CoA:3-ketoacid coenzyme A transferase subunit B OS=Mycobacterium tuberculosis (strain ATCC 25618 / H37Rv) OX=83332 GN=scoB PE=1 SV=1	708	1	C	UR	426.201	426.201	0	426.201	10.6115	419.504	419.504	0	419.504	10.4447	501.715	501.715	0	501.715	12.4916	433.82	433.82	0	433.82	10.8011	476.719	476.719	0	476.719	11.8692	603.668	603.668	0	603.668	15.03	324.882	324.882	0	324.882	8.08883	383.953	383.953	0	383.953	9.55956	445.966	445.966	0
sp|P9WH45|RS19_MYCTU	rpsS	30S ribosomal protein S19 OS=Mycobacterium tuberculosis (strain ATCC 25618 / H37Rv) OX=83332 GN=rpsS PE=1 SV=1	709	1	C	UR	433.598	433.598	0	433.598	10.5129	459.77	459.77	0	459.77	11.1474	362.415	362.415	0	362.415	8.787	310.228	310.228	0	310.228	7.52169	278.972	278.972	0	278.972	6.76386	398.822	398.822	0	398.822	9.66971	843.832	843.832	0	843.832	20.4593	580.931	580.931	0	580.931	14.0851	455.875	455.875	0
sp|P9WIB3|PHLB_MYCTU	plcB	Phospholipase C B OS=Mycobacterium tuberculosis (strain ATCC 25618 / H37Rv) OX=83332 GN=plcB PE=1 SV=1	710	1	C	UR	48.3803	48.3803	0	48.3803	10.2512	46.4905	46.4905	0	46.4905	9.85081	49.5633	49.5633	0	49.5633	10.5019	59.3125	59.3125	0	59.3125	12.5676	28.5676	28.5676	0	28.5676	6.05315	32.8736	32.8736	0	32.8736	6.96555	54.8908	54.8908	0	54.8908	11.6307	76.5466	76.5466	0	76.5466	16.2194	75.3209	75.3209	0
tr|O06624|O06624_MYCTU	Rv1566c	Possible Inv protein OS=Mycobacterium tuberculosis (strain ATCC 25618 / H37Rv) OX=83332 GN=Rv1566c PE=1 SV=3	711	2	C	UR	130.86	130.86	45.0445	261.72	12.537	110.484	110.484	45.3114	220.968	10.5849	113.503	113.503	25.9079	227.007	10.8741	155.784	155.784	59.8372	311.569	14.9249	120.062	120.062	53.6583	240.125	11.5025	89.6677	89.6677	42.9582	179.335	8.59058	132.105	132.105	12.8617	264.209	12.6562	95.7411	95.7411	2.66158	191.482	9.17244	95.5832	95.5832	7.59952
sp|P9WKE3|KPRS_MYCTU	prs	Ribose-phosphate pyrophosphokinase OS=Mycobacterium tuberculosis (strain ATCC 25618 / H37Rv) OX=83332 GN=prs PE=1 SV=1	712	4	C	UR	206.607	180.611	113.917	722.444	13.8905	154.963	136.362	86.729	545.447	10.4873	124.914	123.319	84.2328	493.275	9.48422	154.281	144.793	94.4533	579.174	11.1358	104.533	98.5465	69.2899	394.186	7.57903	106.011	97.2087	65.6422	388.835	7.47614	264.435	220.456	130.461	881.824	16.9548	196.103	160.008	99.8291	640.03	12.3059	169.972	138.949	85.1155
sp|P9WPR5|CCO_MYCTU	Rv0654	Carotenoid cleavage oxygenase OS=Mycobacterium tuberculosis (strain ATCC 25618 / H37Rv) OX=83332 GN=Rv0654 PE=1 SV=1	713	1	C	UR	114.225	114.225	0	114.225	13.0762	97.8315	97.8315	0	97.8315	11.1995	95.2058	95.2058	0	95.2058	10.8989	130.528	130.528	0	130.528	14.9425	84.3778	84.3778	0	84.3778	9.65934	56.0327	56.0327	0	56.0327	6.41447	108.359	108.359	0	108.359	12.4047	87.9942	87.9942	0	87.9942	10.0733	98.9808	98.9808	0
sp|P9WGH7|SIGK_MYCTU	sigK	ECF RNA polymerase sigma factor SigK OS=Mycobacterium tuberculosis (strain ATCC 25618 / H37Rv) OX=83332 GN=sigK PE=1 SV=1	714	7	C	UR	216.046	183.825	79.4758	1286.78	11.1099	253.708	205.913	89.8622	1441.39	12.4448	219.158	199.034	83.4385	1393.24	12.0291	154.766	153.04	42.3279	1071.28	9.2493	145.104	144.346	52.7524	1010.42	8.72386	224.73	194.32	83.2928	1360.24	11.7441	197.254	191.558	83.9307	1340.9	11.5772	190.324	195.101	90.9557	1365.71	11.7914	185.677	187.473	83.5978
sp|P9WHD5|RL16_MYCTU	rplP	50S ribosomal protein L16 OS=Mycobacterium tuberculosis (strain ATCC 25618 / H37Rv) OX=83332 GN=rplP PE=1 SV=1	715	1	C	UR	71.0376	71.0376	0	71.0376	11.7372	52.4808	52.4808	0	52.4808	8.67112	50.9278	50.9278	0	50.9278	8.41453	101.187	101.187	0	101.187	16.7186	37.6044	37.6044	0	37.6044	6.21317	39.3476	39.3476	0	39.3476	6.5012	121.021	121.021	0	121.021	19.9956	67.1018	67.1018	0	67.1018	11.0869	64.5284	64.5284	0
tr|I6X4S7|I6X4S7_MYCTU	tesB2	Probable acyl-CoA thioesterase II TesB2 (TEII) OS=Mycobacterium tuberculosis (strain ATCC 25618 / H37Rv) OX=83332 GN=tesB2 PE=1 SV=1	716	2	C	UR	225.999	225.999	41.3526	451.998	10.816	226.847	226.847	57.7869	453.693	10.8566	204.443	204.443	33.5449	408.887	9.78442	134.735	134.735	14.4185	269.47	6.44827	123.864	123.864	8.10364	247.727	5.92797	139.437	139.437	6.41679	278.873	6.67328	385.396	385.396	90.9592	770.792	18.4446	319.255	319.255	117.284	638.51	15.2792	329.502	329.502	111.895
sp|P9WIP1|MP63_MYCTU	mpt63	Immunogenic protein MPT63 OS=Mycobacterium tuberculosis (strain ATCC 25618 / H37Rv) OX=83332 GN=mpt63 PE=1 SV=1	717	12	C	UR	73.7778	228.312	380.187	2739.74	9.76262	58.5623	164.975	256.277	1979.7	7.05434	69.7487	156.581	237.596	1878.98	6.69542	134.401	386.654	648.928	4639.84	16.5333	135.261	483.785	837.124	5805.42	20.6867	141.538	457.863	796.703	5494.36	19.5783	101.331	167.614	232.509	2011.37	7.16718	64.5617	130.442	186.493	1565.31	5.57772	57.2975	162.405	268.758
sp|O53203|DHE2_MYCTU	gdh	NAD-specific glutamate dehydrogenase OS=Mycobacterium tuberculosis (strain ATCC 25618 / H37Rv) OX=83332 GN=gdh PE=1 SV=1	718	5	C	UR	125.457	148.876	36.7686	744.378	18.1363	70.0165	77.0691	26.3991	385.345	9.3887	63.403	75.0842	32.1191	375.421	9.14691	66.8367	100.421	65.5782	502.106	12.2335	62.1689	72.8087	44.63	364.043	8.8697	66.3764	69.5819	36.2072	347.909	8.4766	99.4825	111.225	33.2389	556.124	13.5496	88.7609	91.7128	21.8653	458.564	11.1726	75.548	74.0918	15.7397
sp|P9WH81|RL6_MYCTU	rplF	50S ribosomal protein L6 OS=Mycobacterium tuberculosis (strain ATCC 25618 / H37Rv) OX=83332 GN=rplF PE=1 SV=1	720	1	C	UR	100.96	100.96	0	100.96	10.9419	101.246	101.246	0	101.246	10.9728	109.794	109.794	0	109.794	11.8993	102.015	102.015	0	102.015	11.0562	96.8362	96.8362	0	96.8362	10.4949	77.6536	77.6536	0	77.6536	8.41596	127.814	127.814	0	127.814	13.8522	97.7757	97.7757	0	97.7757	10.5968	108.601	108.601	0
sp|I6Y9J2|LDT2_MYCTU	ldtB	L,D-transpeptidase 2 OS=Mycobacterium tuberculosis (strain ATCC 25618 / H37Rv) OX=83332 GN=ldtB PE=1 SV=1	721	1	C	UR	27.8609	27.8609	0	27.8609	9.13928	34.2924	34.2924	0	34.2924	11.249	28.2796	28.2796	0	28.2796	9.27661	73.8983	73.8983	0	73.8983	24.241	21.7268	21.7268	0	21.7268	7.12708	14.8551	14.8551	0	14.8551	4.87296	40.1248	40.1248	0	40.1248	13.1622	34.8947	34.8947	0	34.8947	11.4466	28.9154	28.9154	0
tr|P95146|P95146_MYCTU	Rv1869c	Probable reductase OS=Mycobacterium tuberculosis (strain ATCC 25618 / H37Rv) OX=83332 GN=Rv1869c PE=1 SV=1	722	4	C	UR	145.627	252.85	309.624	1011.4	17.1845	91.1581	153.47	182.371	613.881	10.4304	95.8214	138.409	147.699	553.634	9.40673	100.635	152.53	111.42	610.121	10.3665	95.5799	125.163	122.94	500.652	8.50651	88.1119	118.722	122.755	474.886	8.06872	133.026	204.607	231.479	818.429	13.9058	107.975	176.843	211.871	707.373	12.0189	94.1984	148.785	171.476
sp|P9WMR9|DHAA_MYCTU	dhaA	Haloalkane dehalogenase 3 OS=Mycobacterium tuberculosis (strain ATCC 25618 / H37Rv) OX=83332 GN=dhaA PE=1 SV=1	723	13	C	UR	146.455	220.235	231.186	2863.06	10.3877	114.874	205.477	215.716	2671.2	9.69164	151.262	251.523	240.357	3269.8	11.8635	170.328	266.183	267.739	3460.38	12.555	199.999	333.815	369.234	4339.6	15.7449	174.077	314.298	344.409	4085.87	14.8244	116.582	126.489	94.2272	1644.35	5.96603	92.5484	156.987	148.096	2040.83	7.40452	144.318	245.139	244.9
sp|P9WGM1|PRRA_MYCTU	prrA	Transcriptional regulatory protein PrrA OS=Mycobacterium tuberculosis (strain ATCC 25618 / H37Rv) OX=83332 GN=prrA PE=1 SV=1	724	2	C	UR	218.432	218.432	224.76	436.863	16.8538	138.02	138.02	140.293	276.04	10.6493	127.201	127.201	124.509	254.402	9.81458	108.078	108.078	74.7202	216.155	8.33906	78.947	78.947	61.3433	157.894	6.0914	94.2482	94.2482	65.682	188.496	7.27201	179.484	179.484	154.438	358.968	13.8486	191.265	191.265	192.04	382.53	14.7576	160.366	160.366	155.79
sp|I6YC03|EPHB_MYCTU	ephB	Epoxide hydrolase B OS=Mycobacterium tuberculosis (strain ATCC 25618 / H37Rv) OX=83332 GN=ephB PE=1 SV=1	725	3	C	UR	58.9727	146.557	185.626	439.671	11.1525	73.7834	150.37	180.112	451.11	11.4427	78.0381	148.777	177.612	446.33	11.3214	91.4446	176.334	216.878	529.002	13.4184	83.2551	172.103	214.095	516.308	13.0965	70.89	151.879	184.502	455.636	11.5575	60.8507	133.325	156.712	399.974	10.1456	63.4414	121.515	133.167	364.544	9.24689	66.4209	113.258	125.108
tr|L7N6A1|L7N6A1_MYCTU	PE_PGRS38	PE-PGRS family protein PE_PGRS38 OS=Mycobacterium tuberculosis (strain ATCC 25618 / H37Rv) OX=83332 GN=PE_PGRS38 PE=1 SV=1	726	1	C	UR	99.0429	99.0429	0	99.0429	9.5599	82.4415	82.4415	0	82.4415	7.95749	77.1271	77.1271	0	77.1271	7.44452	152.958	152.958	0	152.958	14.764	171.675	171.675	0	171.675	16.5705	245.473	245.473	0	245.473	23.6937	85.6095	85.6095	0	85.6095	8.26326	53.8344	53.8344	0	53.8344	5.19625	67.8635	67.8635	0
tr|O50451|O50451_MYCTU	Rv1234	Probable transmembrane protein OS=Mycobacterium tuberculosis (strain ATCC 25618 / H37Rv) OX=83332 GN=Rv1234 PE=1 SV=1	727	2	C	UR	79.0303	79.0303	52.0699	158.061	7.98097	91.2522	91.2522	50.4299	182.504	9.21521	83.2182	83.2182	49.9469	166.436	8.4039	133.127	133.127	87.2721	266.253	13.4439	79.7933	79.7933	47.6533	159.587	8.05802	132.022	132.022	67.9714	264.043	13.3324	77.9793	77.9793	31.5244	155.959	7.87484	203.611	203.611	201.514	407.221	20.5619	110.202	110.202	69.1833
tr|P71767|P71767_MYCTU	Rv1487	Conserved membrane protein OS=Mycobacterium tuberculosis (strain ATCC 25618 / H37Rv) OX=83332 GN=Rv1487 PE=1 SV=1	728	1	C	UR	194.005	194.005	0	194.005	9.29278	270.303	270.303	0	270.303	12.9475	226.554	226.554	0	226.554	10.8519	198.449	198.449	0	198.449	9.50568	173.591	173.591	0	173.591	8.31498	234.28	234.28	0	234.28	11.222	218.597	218.597	0	218.597	10.4707	268.499	268.499	0	268.499	12.861	303.414	303.414	0
sp|O53182|KORA_MYCTU	korA	2-oxoglutarate oxidoreductase subunit KorA OS=Mycobacterium tuberculosis (strain ATCC 25618 / H37Rv) OX=83332 GN=korA PE=1 SV=3	729	3	C	UR	130.321	116.395	54.3743	349.185	14.7576	90.9702	73.0075	32.5933	219.023	9.25656	85.6117	85.9216	43.8684	257.765	10.8939	132.805	116.832	44.9956	350.497	14.813	89.2704	69.6169	36.2812	208.851	8.82666	76.9378	62.0083	30.6742	186.025	7.86197	134.227	107.871	49.5717	323.614	13.6769	103.076	81.2653	38.2191	243.796	10.3036	80.7866	75.7933	29.4961
tr|I6X8R2|I6X8R2_MYCTU	zmp1	Probable zinc metalloprotease Zmp1 OS=Mycobacterium tuberculosis (strain ATCC 25618 / H37Rv) OX=83332 GN=zmp1 PE=1 SV=1	730	7	C	UR	193.904	205.613	148.318	1439.29	10.8969	197.064	229.783	171.394	1608.48	12.1779	222.287	242.769	181.072	1699.38	12.8661	142.252	160.834	112.111	1125.84	8.52379	139.096	175.223	149.838	1226.56	9.28636	159.082	175.773	135.421	1230.41	9.31552	198.368	208.669	171.398	1460.68	11.0589	204.65	246.044	198.699	1722.3	13.0397	201.46	242.177	193.597
sp|P63907|ADD_MYCTU	add	Adenosine deaminase OS=Mycobacterium tuberculosis (strain ATCC 25618 / H37Rv) OX=83332 GN=add PE=1 SV=1	732	3	C	UR	67.0913	69.3309	22.9217	207.993	10.543	80.425	67.1428	25.1758	201.428	10.2103	69.9	67.2922	18.7795	201.877	10.233	61.4283	90.006	80.2906	270.018	13.687	83.4221	90.4902	51.7957	271.471	13.7606	80.4546	85.3716	47.2201	256.115	12.9823	59.7065	62.3352	21.2047	187.006	9.47917	55.1017	58.4259	19.1301	175.278	8.8847	60.2253	67.2068	23.3212
tr|O53850|O53850_MYCTU	lpqR	D-alanyl-D-alanine dipeptidase OS=Mycobacterium tuberculosis (strain ATCC 25618 / H37Rv) OX=83332 GN=lpqR PE=1 SV=1	733	1	C	UR	132.396	132.396	0	132.396	11.4828	132.787	132.787	0	132.787	11.5167	134.807	134.807	0	134.807	11.692	122.522	122.522	0	122.522	10.6265	86.1507	86.1507	0	86.1507	7.47194	83.4507	83.4507	0	83.4507	7.23777	151.139	151.139	0	151.139	13.1084	150.957	150.957	0	150.957	13.0927	158.781	158.781	0
sp|O07431|CAMT_MYCTU	Rv0187	Catechol O-methyltransferase OS=Mycobacterium tuberculosis (strain ATCC 25618 / H37Rv) OX=83332 GN=Rv0187 PE=1 SV=1	734	1	C	UR	56.2403	56.2403	0	56.2403	14.8904	44.7194	44.7194	0	44.7194	11.8401	39.1107	39.1107	0	39.1107	10.3551	57.1341	57.1341	0	57.1341	15.1271	29.154	29.154	0	29.154	7.71895	30.0782	30.0782	0	30.0782	7.96364	56.0472	56.0472	0	56.0472	14.8393	33.7202	33.7202	0	33.7202	8.92792	31.49	31.49	0
sp|P9WNC5|FOLB_MYCTU	folB	Dihydroneopterin aldolase OS=Mycobacterium tuberculosis (strain ATCC 25618 / H37Rv) OX=83332 GN=folB PE=1 SV=1	735	2	C	UR	281.35	281.35	340.304	562.7	7.1223	400.709	400.709	504.385	801.417	10.1438	368.705	368.705	467.195	737.409	9.33365	527.518	527.518	645.413	1055.04	13.354	352.398	352.398	434.57	704.797	8.92086	320.965	320.965	410.961	641.929	8.12512	615.658	615.658	804.659	1231.32	15.5852	545.496	545.496	711.72	1090.99	13.8091	537.475	537.475	701.801
sp|P9WJ59|VAPB3_MYCTU	vapB3	Antitoxin VapB3 OS=Mycobacterium tuberculosis (strain ATCC 25618 / H37Rv) OX=83332 GN=vapB3 PE=1 SV=1	736	2	C	UR	118.557	118.557	81.2137	237.113	11.0522	101.653	101.653	48.2244	203.307	9.47641	130.871	130.871	48.9724	261.742	12.2001	150.251	150.251	113.891	300.503	14.0069	128.901	128.901	82.1458	257.801	12.0165	118.724	118.724	80.104	237.447	11.0678	132.684	132.684	70.233	265.368	12.3692	96.6512	96.6512	44.5483	193.302	9.0101	94.4072	94.4072	43.4691
sp|P9WLD5|Y2302_MYCTU	Rv2302	Uncharacterized protein Rv2302 OS=Mycobacterium tuberculosis (strain ATCC 25618 / H37Rv) OX=83332 GN=Rv2302 PE=1 SV=1	737	4	C	UR	514.77	518.091	282.826	2072.36	12.5995	697.182	675.706	340.795	2702.82	16.4325	740.915	725.354	361.994	2901.42	17.64	166.255	158.771	41.0912	635.083	3.86116	162.742	156.902	61.348	627.608	3.81572	291.561	290.305	134.932	1161.22	7.05996	429.112	429.047	202.294	1716.19	10.434	555.899	537.582	277.986	2150.33	13.0735	635.099	620.238	325.847
sp|Q6MWZ7|SUGPH_MYCTU	gpm2	Acid phosphatase OS=Mycobacterium tuberculosis (strain ATCC 25618 / H37Rv) OX=83332 GN=gpm2 PE=1 SV=1	738	5	C	UR	64.3838	93.3979	83.7794	466.989	11.2959	84.929	94.427	79.4986	472.135	11.4204	87.8121	94.9001	75.961	474.5	11.4776	106.014	103.859	75.5036	519.297	12.5612	94.9347	86.7935	59.6197	433.967	10.4972	73.8883	83.5165	54.4496	417.582	10.1008	61.3443	94.3042	81.5619	471.521	11.4055	81.6175	90.0588	72.1487	450.294	10.8921	79.7088	85.5716	70.3642
sp|P9WHG5|PARE2_MYCTU	parE2	Toxin ParE2 OS=Mycobacterium tuberculosis (strain ATCC 25618 / H37Rv) OX=83332 GN=parE2 PE=1 SV=1	739	6	C	UR	114.504	118.03	79.3924	708.181	8.91348	133.133	153.151	78.3391	918.907	11.5658	126.596	155.613	100.956	933.679	11.7517	129.629	146.36	113.357	878.163	11.0529	80.2037	99.3344	89.6729	596.006	7.5016	92.9119	105.177	72.1713	631.065	7.94286	171.974	178.661	90.2352	1071.97	13.4923	186.807	179.825	69.4625	1078.95	13.5801	196.458	188.023	74.2412
tr|P71990|P71990_MYCTU	Rv1732c	Conserved protein OS=Mycobacterium tuberculosis (strain ATCC 25618 / H37Rv) OX=83332 GN=Rv1732c PE=1 SV=1	740	2	C	UR	190.299	190.299	191.788	380.599	12.2778	154.78	154.78	146.753	309.561	9.9862	162.343	162.343	139.788	324.686	10.4741	224.452	224.452	185.159	448.904	14.4813	230.612	230.612	228.219	461.225	14.8788	224.785	224.785	216.416	449.57	14.5028	131.401	131.401	105.912	262.803	8.47783	110.704	110.704	97.3022	221.408	7.14247	120.565	120.565	119.446
sp|P9WHT1|APEB_MYCTU	apeB	Probable M18 family aminopeptidase 2 OS=Mycobacterium tuberculosis (strain ATCC 25618 / H37Rv) OX=83332 GN=apeB PE=1 SV=1	741	12	C	UR	82.573	138.58	131.55	1662.96	10.2247	82.5628	137.579	130.67	1650.95	10.1508	88.6184	146.259	141.062	1755.11	10.7913	131.893	188.276	162.676	2259.31	13.8913	93.0284	182.707	206.27	2192.49	13.4804	108.53	162.999	162.005	1955.99	12.0264	106.838	142.931	111.391	1715.18	10.5457	106.846	136.099	126.711	1633.18	10.0416	82.8716	119.92	97.3092
sp|P9WPV1|ATPE_MYCTU	atpC	ATP synthase epsilon chain OS=Mycobacterium tuberculosis (strain ATCC 25618 / H37Rv) OX=83332 GN=atpC PE=1 SV=1	742	7	C	UR	81.2745	127.038	92.2636	889.266	8.22539	65.7991	159.381	141.117	1115.67	10.3195	79.4525	168.594	136.957	1180.16	10.916	114.365	118.973	72.9342	832.808	7.70317	73.1863	88.6792	56.0622	620.754	5.74175	72.1862	97.96	69.2534	685.72	6.34266	96.2369	200.637	181.539	1404.46	12.9907	118.822	287.404	297.77	2011.83	18.6087	128.994	295.797	299.289
sp|P9WIK7|PAPA2_MYCTU	papA2	Trehalose-2-sulfate acyltransferase PapA2 OS=Mycobacterium tuberculosis (strain ATCC 25618 / H37Rv) OX=83332 GN=papA2 PE=1 SV=1	744	8	C	UR	91.9867	116.556	80.6873	932.446	11.2451	85.9052	119.669	89.1196	957.352	11.5454	92.8433	123.893	90.4734	991.146	11.953	125.477	116.655	53.8455	933.243	11.2547	99.3521	108.623	63.8201	868.981	10.4797	78.9754	99.8556	63.1583	798.845	9.63386	107.871	114.773	69.2752	918.186	11.0731	72.2525	120.075	94.9196	960.602	11.5846	75.5056	116.406	91.9217
tr|P71737|P71737_MYCTU	Rv2406c	Conserved protein OS=Mycobacterium tuberculosis (strain ATCC 25618 / H37Rv) OX=83332 GN=Rv2406c PE=1 SV=1	745	3	C	UR	768.89	650.003	410.791	1950.01	16.5806	586.056	441.162	280.434	1323.49	11.2534	478.819	352.742	225.502	1058.22	8.99792	434.843	320.54	198.056	961.619	8.1765	455.079	343.778	205.597	1031.33	8.76928	433.782	329.855	203.365	989.564	8.41411	579.51	478.943	293.2	1436.83	12.2171	681.166	521.428	331.814	1564.28	13.3009	584.94	481.805	314.148
sp|O53361|SAPM_MYCTU	sapM	Phosphatidylinositol-3-phosphatase OS=Mycobacterium tuberculosis (strain ATCC 25618 / H37Rv) OX=83332 GN=sapM PE=1 SV=1	746	3	C	UR	683.14	487.312	348.267	1461.94	10.0532	1144.67	793.588	624.058	2380.76	16.3717	939.487	671.091	523.273	2013.27	13.8446	309.001	315.982	199.131	947.945	6.5187	931.382	690.87	526.236	2072.61	14.2526	1003.35	724.134	562.556	2172.4	14.9389	344.311	301.922	199.056	905.767	6.22865	473.923	369.342	277.244	1108.03	7.61952	686.721	493.073	375.91
tr|P95034|P95034_MYCTU	Rv0688	Ferredoxin reductase OS=Mycobacterium tuberculosis (strain ATCC 25618 / H37Rv) OX=83332 GN=Rv0688 PE=1 SV=1	747	3	C	UR	75.1635	112.289	78.2611	336.867	15.7769	54.3589	66.3809	43.1426	199.143	9.3267	55.3328	67.7588	39.3141	203.276	9.5203	89.1767	105.283	35.6621	315.85	14.7926	50.9265	70.2839	36.1508	210.852	9.87509	47.2421	61.8707	28.1137	185.612	8.69301	98.0969	89.8622	46.4819	269.587	12.6259	56.6323	68.9179	35.0919	206.754	9.68315	53.5934	69.0826	32.8255
sp|P9WL23|Y2915_MYCTU	Rv2915c	Uncharacterized protein Rv2915c OS=Mycobacterium tuberculosis (strain ATCC 25618 / H37Rv) OX=83332 GN=Rv2915c PE=1 SV=1	748	3	C	UR	122.263	101.825	75.6914	305.476	13.4496	70.8474	69.1314	57.8155	207.394	9.13119	76.1102	80.0892	65.5717	240.268	10.5785	149.069	123.927	90.7742	371.782	16.3689	75.2114	74.8807	60.4052	224.642	9.89058	73.4527	69.3382	52.3901	208.015	9.1585	85.1545	95.444	81.4452	286.332	12.6067	75.8541	75.5199	61.5191	226.56	9.97501	59.9211	66.9347	57.3367
tr|O07169|O07169_MYCTU	fadD7	Probable fatty-acid-CoA ligase FadD7 (Fatty-acid-CoA synthetase) (Fatty-acid-CoA synthase) OS=Mycobacterium tuberculosis (strain ATCC 25618 / H37Rv) OX=83332 GN=fadD7 PE=1 SV=4	749	2	C	UR	155.311	155.311	82.9933	310.621	11.6639	138.173	138.173	77.5529	276.346	10.3769	134.063	134.063	57.1663	268.125	10.0682	118.809	118.809	63.5396	237.618	8.92262	90.5506	90.5506	61.1599	181.101	6.80039	101.55	101.55	49.5491	203.1	7.62646	222.116	222.116	55.356	444.232	16.681	186.129	186.129	58.711	372.258	13.9784	184.849	184.849	83.8007
sp|P9WQB3|LEU1_MYCTU	leuA	2-isopropylmalate synthase OS=Mycobacterium tuberculosis (strain ATCC 25618 / H37Rv) OX=83332 GN=leuA PE=1 SV=1	750	2	C	UR	307.785	307.785	5.78167	615.571	14.9179	250.795	250.795	56.456	501.589	12.1556	170.054	170.054	19.401	340.108	8.24226	192.979	192.979	63.5713	385.958	9.3534	184.723	184.723	58.3552	369.447	8.95326	167.11	167.11	44.6483	334.22	8.09956	280.758	280.758	31.0333	561.516	13.6079	259.913	259.913	7.13109	519.826	12.5976	249.079	249.079	4.2384
tr|I6WZ30|I6WZ30_MYCTU	Rv0679c	Conserved threonine rich protein OS=Mycobacterium tuberculosis (strain ATCC 25618 / H37Rv) OX=83332 GN=Rv0679c PE=1 SV=1	751	7	C	UR	183.645	215.463	194.569	1508.24	10.1862	163.325	211.763	214.302	1482.34	10.0113	142.012	193.481	167.522	1354.37	9.14698	226.806	337.92	300.802	2365.44	15.9755	267.005	327.184	360.624	2290.29	15.4679	260.915	313.81	349.518	2196.67	14.8356	139.815	185.129	130.365	1295.91	8.75215	105.286	175.123	151.143	1225.86	8.27908	106.096	155.372	123.507
sp|P9WMK5|HOA_MYCTU	hsaF	4-hydroxy-2-oxohexanoate aldolase OS=Mycobacterium tuberculosis (strain ATCC 25618 / H37Rv) OX=83332 GN=hsaF PE=1 SV=1	752	1	C	UR	33.0974	33.0974	0	33.0974	10.6245	31.8938	31.8938	0	31.8938	10.2381	39.848	39.848	0	39.848	12.7915	53.1218	53.1218	0	53.1218	17.0525	34.6529	34.6529	0	34.6529	11.1238	27.6854	27.6854	0	27.6854	8.88722	32.5915	32.5915	0	32.5915	10.4621	30.6968	30.6968	0	30.6968	9.85388	27.9321	27.9321	0
sp|P9WQ17|GLGE_MYCTU	glgE	Alpha-1,4-glucan:maltose-1-phosphate maltosyltransferase OS=Mycobacterium tuberculosis (strain ATCC 25618 / H37Rv) OX=83332 GN=glgE PE=1 SV=1	753	1	C	UR	42.9533	42.9533	0	42.9533	9.90621	48.4739	48.4739	0	48.4739	11.1794	43.3891	43.3891	0	43.3891	10.0067	46.735	46.735	0	46.735	10.7784	34.8147	34.8147	0	34.8147	8.02924	38.5514	38.5514	0	38.5514	8.89102	76.3189	76.3189	0	76.3189	17.6012	53.6801	53.6801	0	53.6801	12.3801	48.6828	48.6828	0
sp|O53672|Y250_MYCTU	Rv0250c	Uncharacterized protein Rv0250c OS=Mycobacterium tuberculosis (strain ATCC 25618 / H37Rv) OX=83332 GN=Rv0250c PE=1 SV=1	754	1	C	UR	224.778	224.778	0	224.778	8.81975	330.556	330.556	0	330.556	12.9702	393.942	393.942	0	393.942	15.4573	266.056	266.056	0	266.056	10.4394	259.932	259.932	0	259.932	10.1991	269.849	269.849	0	269.849	10.5882	156.751	156.751	0	156.751	6.15054	302.91	302.91	0	302.91	11.8855	343.802	343.802	0
sp|P9WHW3|PPIA_MYCTU	ppiA	Peptidyl-prolyl cis-trans isomerase A OS=Mycobacterium tuberculosis (strain ATCC 25618 / H37Rv) OX=83332 GN=ppiA PE=1 SV=1	755	4	C	UR	342.678	383.732	194.581	1534.93	9.97877	378.026	407.15	250.46	1628.6	10.5878	376.867	386.32	217.362	1545.28	10.0461	624.479	550.797	273.746	2203.19	14.3232	271.505	299.006	172.771	1196.02	7.77551	288.604	323.798	206.007	1295.19	8.42021	556.072	553.623	294.229	2214.49	14.3967	418.837	455.394	252.245	1821.58	11.8423	439.573	485.663	256.615
sp|O69652|CDS1_MYCTU	cds1	L-cysteine desulfhydrase Cds1 OS=Mycobacterium tuberculosis (strain ATCC 25618 / H37Rv) OX=83332 GN=cds1 PE=1 SV=4	756	6	C	UR	164.377	197.37	147.216	1184.22	10.9035	154.693	181.701	145.549	1090.2	10.0378	183.34	221.132	164.454	1326.79	12.2162	194.952	299.759	331.77	1798.55	16.5598	151.76	181.788	129.954	1090.73	10.0427	144.154	171.665	139.178	1029.99	9.48343	178.566	191.691	130.109	1150.15	10.5897	131.15	186.676	168.25	1120.05	10.3127	141.91	178.377	141.073
sp|P9WFW7|SYA_MYCTU	alaS	Alanine--tRNA ligase OS=Mycobacterium tuberculosis (strain ATCC 25618 / H37Rv) OX=83332 GN=alaS PE=1 SV=1	757	4	C	UR	106.784	112.891	86.1692	451.562	12.6388	83.2451	87.8842	66.4898	351.537	9.83918	92.3149	93.1028	74.6612	372.411	10.4234	120.715	123.418	104.9	493.672	13.8174	83.9615	81.1237	63.9024	324.495	9.08231	74.2901	82.5915	71.7167	330.366	9.24664	132.387	137.573	91.8974	550.292	15.4022	95.3755	93.067	66.0334	372.268	10.4194	81.4617	81.5549	59.3459
sp|P9WLA9|Y2411_MYCTU	Rv2411c	Uncharacterized protein Rv2411c OS=Mycobacterium tuberculosis (strain ATCC 25618 / H37Rv) OX=83332 GN=Rv2411c PE=1 SV=1	759	1	C	UR	125.579	125.579	0	125.579	12.7894	84.57	84.57	0	84.57	8.61288	97.2146	97.2146	0	97.2146	9.90066	124.774	124.774	0	124.774	12.7074	104.261	104.261	0	104.261	10.6182	83.5168	83.5168	0	83.5168	8.50563	157.579	157.579	0	157.579	16.0483	103.028	103.028	0	103.028	10.4927	101.379	101.379	0
sp|P9WJI5|NAT_MYCTU	nat	Arylamine N-acetyltransferase OS=Mycobacterium tuberculosis (strain ATCC 25618 / H37Rv) OX=83332 GN=nat PE=1 SV=1	760	3	C	UR	60.0461	136.336	142.416	409.007	10.4155	51.1161	130.067	138.886	390.201	9.93662	60.0741	136.373	142.087	409.119	10.4184	71.2023	175.361	183.07	526.082	13.3969	79.2062	176.253	192.069	528.76	13.4651	67.7121	158.057	176.364	474.172	12.075	94.134	134.334	105.454	403.001	10.2626	45.9829	120.073	135.09	360.22	9.17315	58.1754	142.111	146.938
sp|O53561|ECH19_MYCTU	echA19	Enoyl-CoA hydratase EchA19 OS=Mycobacterium tuberculosis (strain ATCC 25618 / H37Rv) OX=83332 GN=echA19 PE=1 SV=2	762	3	C	UR	88.4505	65.3284	41.141	195.985	8.45534	115.338	85.2158	54.5304	255.647	11.0293	92.3341	72.3434	42.0656	217.03	9.36329	49.2916	66.5049	53.5407	199.515	8.60761	38.205	38.3086	23.7963	114.926	4.95822	54.0616	45.9701	25.4843	137.91	5.94983	159.541	122.207	78.3358	366.622	15.8171	190.928	140.607	95.3086	421.82	18.1985	187.413	136.143	96.0827
tr|O33186|O33186_MYCTU	Rv1684	UPF0434 protein Rv1684 OS=Mycobacterium tuberculosis (strain ATCC 25618 / H37Rv) OX=83332 GN=Rv1684 PE=1 SV=1	764	2	C	UR	207.092	207.092	2.80317	414.183	11.5643	183.568	183.568	11.6933	367.135	10.2507	201.806	201.806	1.39613	403.612	11.2691	290.537	290.537	2.00312	581.075	16.224	195.454	195.454	15.6567	390.908	10.9144	167.561	167.561	6.26918	335.122	9.35684	251.332	251.332	12.5729	502.663	14.0347	148.536	148.536	4.76909	297.071	8.29443	144.902	144.902	0.870613
sp|P9WQF3|ACPM_MYCTU	acpM	Meromycolate extension acyl carrier protein OS=Mycobacterium tuberculosis (strain ATCC 25618 / H37Rv) OX=83332 GN=acpM PE=1 SV=1	765	25	C	UR	162.954	216.913	188.596	5422.83	11.3323	140.317	182.266	162.378	4556.64	9.52215	170.62	209.786	179.846	5244.64	10.9599	261.202	324.052	291.712	8101.3	16.9295	227.099	310.746	292.664	7768.65	16.2344	189.776	249.976	243.193	6249.4	13.0596	163.86	176.186	130.566	4404.66	9.20456	111.853	118.732	100.315	2968.29	6.20292	107.44	125.466	102.205
sp|P9WL77|Y2585_MYCTU	Rv2585c	Uncharacterized lipoprotein Rv2585c OS=Mycobacterium tuberculosis (strain ATCC 25618 / H37Rv) OX=83332 GN=Rv2585c PE=1 SV=1	766	2	C	UR	75.2436	75.2436	35.7074	150.487	11.096	55.2387	55.2387	20.7909	110.477	8.14594	68.51	68.51	35.3299	137.02	10.103	117.656	117.656	52.4208	235.311	17.3504	80.3438	80.3438	22.8595	160.688	11.8482	72.9089	72.9089	24.6105	145.818	10.7517	103.226	103.226	65.0409	206.452	15.2225	57.39	57.39	13.7121	114.78	8.4632	47.5961	47.5961	10.4737
tr|I6YC91|I6YC91_MYCTU	Rv3489	Transcriptional regulator OS=Mycobacterium tuberculosis (strain ATCC 25618 / H37Rv) OX=83332 GN=Rv3489 PE=1 SV=1	768	2	C	UR	16.5279	16.5279	15.1816	33.0558	6.78671	20.5608	20.5608	12.3096	41.1216	8.4427	25.1711	25.1711	3.03837	50.3423	10.3358	54.4179	54.4179	13.7724	108.836	22.3451	32.7837	32.7837	4.6792	65.5673	13.4617	27.9676	27.9676	1.70669	55.9352	11.4841	28.3391	28.3391	3.02551	56.6782	11.6366	20.5254	20.5254	12.3148	41.0507	8.42815	17.24	17.24	3.32596
sp|P9WPB9|CLPX_MYCTU	clpX	ATP-dependent Clp protease ATP-binding subunit ClpX OS=Mycobacterium tuberculosis (strain ATCC 25618 / H37Rv) OX=83332 GN=clpX PE=1 SV=1	769	1	C	UR	427.49	427.49	0	427.49	11.5525	374.874	374.874	0	374.874	10.1306	359.704	359.704	0	359.704	9.72061	542.466	542.466	0	542.466	14.6596	485.198	485.198	0	485.198	13.1119	530.739	530.739	0	530.739	14.3426	426.096	426.096	0	426.096	11.5148	250.682	250.682	0	250.682	6.7744	303.176	303.176	0
sp|P9WLP5|Y1993_MYCTU	Rv1993c	Uncharacterized protein Rv1993c OS=Mycobacterium tuberculosis (strain ATCC 25618 / H37Rv) OX=83332 GN=Rv1993c PE=1 SV=1	770	3	C	UR	258.488	238.014	115.101	714.042	9.88253	245.789	241.838	118.37	725.513	10.0413	274.063	281.124	161.352	843.372	11.6725	389.217	315.77	184.406	947.309	13.111	253.037	218.252	121.443	654.755	9.06198	301.172	254.572	134.127	763.716	10.57	312.619	309.051	179.11	927.152	12.832	309.652	288.461	152.172	865.382	11.9771	240.247	261.352	160.475
tr|I6XF25|I6XF25_MYCTU	ceoB	Trk system potassium uptake protein TrkA OS=Mycobacterium tuberculosis (strain ATCC 25618 / H37Rv) OX=83332 GN=ceoB PE=1 SV=1	771	1	C	UR	75.3277	75.3277	0	75.3277	13.4092	42.6056	42.6056	0	42.6056	7.58431	36.4919	36.4919	0	36.4919	6.496	26.7797	26.7797	0	26.7797	4.76712	30.293	30.293	0	30.293	5.39252	35.771	35.771	0	35.771	6.36767	69.4972	69.4972	0	69.4972	12.3714	109.689	109.689	0	109.689	19.5259	135.305	135.305	0
tr|O53506|O53506_MYCTU	Rv2172c	Conserved protein OS=Mycobacterium tuberculosis (strain ATCC 25618 / H37Rv) OX=83332 GN=Rv2172c PE=1 SV=3	772	2	C	UR	57.9981	57.9981	31.674	115.996	9.12461	63.2342	63.2342	33.5934	126.468	9.94837	61.6585	61.6585	35.8413	123.317	9.70049	79.1711	79.1711	45.8345	158.342	12.4557	62.7337	62.7337	23.6887	125.467	9.86964	58.3129	58.3129	30.4971	116.626	9.17414	90.9782	90.9782	50.1229	181.956	14.3132	78.651	78.651	48.4866	157.302	12.3738	82.8853	82.8853	44.7132
sp|P9WK71|LPPO_MYCTU	lppO	Putative lipoprotein LppO OS=Mycobacterium tuberculosis (strain ATCC 25618 / H37Rv) OX=83332 GN=lppO PE=1 SV=1	773	1	C	UR	23.2613	23.2613	0	23.2613	10.9617	22.6174	22.6174	0	22.6174	10.6583	21.0954	21.0954	0	21.0954	9.94102	29.7963	29.7963	0	29.7963	14.0413	34.3078	34.3078	0	34.3078	16.1673	23.0614	23.0614	0	23.0614	10.8675	14.4339	14.4339	0	14.4339	6.80188	20.4323	20.4323	0	20.4323	9.62855	23.1993	23.1993	0
sp|P9WQK3|ETTA_MYCTU	ettA	Energy-dependent translational throttle protein EttA OS=Mycobacterium tuberculosis (strain ATCC 25618 / H37Rv) OX=83332 GN=ettA PE=1 SV=1	774	2	C	UR	218.369	218.369	18.9122	436.738	12.6401	189.386	189.386	42.4064	378.772	10.9624	168.594	168.594	23.6705	337.188	9.7589	215.699	215.699	61.8692	431.399	12.4855	175.241	175.241	77.4103	350.482	10.1437	140.108	140.108	50.1699	280.216	8.11003	250.51	250.51	27.8946	501.019	14.5005	178.447	178.447	7.14389	356.894	10.3292	191.237	191.237	29.9699
sp|P9WPC5|CLPP1_MYCTU	clpP1	ATP-dependent Clp protease proteolytic subunit 1 OS=Mycobacterium tuberculosis (strain ATCC 25618 / H37Rv) OX=83332 GN=clpP1 PE=1 SV=1	775	3	C	UR	65.8584	125.816	111.137	377.449	11.8792	49.3572	133.046	148.115	399.139	12.5619	77.2059	128.934	108.216	386.802	12.1736	108.471	115.742	22.2299	347.226	10.928	64.8877	91.4595	50.6293	274.378	8.63535	62.9518	112.214	85.7748	336.643	10.595	82.8119	115.965	69.6288	347.894	10.9491	57.6585	116.772	115.389	350.315	11.0253	65.9434	119.18	108.917
sp|P9WHD9|RL14_MYCTU	rplN	50S ribosomal protein L14 OS=Mycobacterium tuberculosis (strain ATCC 25618 / H37Rv) OX=83332 GN=rplN PE=1 SV=1	776	1	C	UR	14.0809	14.0809	0	14.0809	5.83196	19.1849	19.1849	0	19.1849	7.94591	21.3504	21.3504	0	21.3504	8.84278	98.1623	98.1623	0	98.1623	40.6563	20.687	20.687	0	20.687	8.56802	13.5445	13.5445	0	13.5445	5.60977	25.3973	25.3973	0	25.3973	10.5189	13.3524	13.3524	0	13.3524	5.53021	15.6845	15.6845	0
tr|P95105|P95105_MYCTU	Rv3054c	FMN_red domain-containing protein OS=Mycobacterium tuberculosis (strain ATCC 25618 / H37Rv) OX=83332 GN=Rv3054c PE=1 SV=4	778	1	C	UR	39.3816	39.3816	0	39.3816	10.0881	32.2055	32.2055	0	32.2055	8.24985	29.4616	29.4616	0	29.4616	7.54697	63.6776	63.6776	0	63.6776	16.3119	42.8593	42.8593	0	42.8593	10.979	52.9391	52.9391	0	52.9391	13.561	45.576	45.576	0	45.576	11.6749	41.1236	41.1236	0	41.1236	10.5344	43.1519	43.1519	0
tr|O33181|O33181_MYCTU	Rv1778c	DUF3426 domain-containing protein OS=Mycobacterium tuberculosis (strain ATCC 25618 / H37Rv) OX=83332 GN=Rv1778c PE=1 SV=3	779	1	C	UR	20.3186	20.3186	0	20.3186	9.39743	26.1209	26.1209	0	26.1209	12.081	23.9932	23.9932	0	23.9932	11.0969	24.2842	24.2842	0	24.2842	11.2315	22.4267	22.4267	0	22.4267	10.3724	24.7196	24.7196	0	24.7196	11.4329	24.0795	24.0795	0	24.0795	11.1368	25.5913	25.5913	0	25.5913	11.836	24.6808	24.6808	0
sp|P9WM49|Y1265_MYCTU	Rv1265	Uncharacterized protein Rv1265 OS=Mycobacterium tuberculosis (strain ATCC 25618 / H37Rv) OX=83332 GN=Rv1265 PE=1 SV=1	780	5	C	UR	144.591	116.488	62.5629	582.439	7.96598	135.47	129.665	67.4014	648.327	8.86714	147.553	126.53	57.0233	632.652	8.65274	170.288	315.023	272.826	1575.11	21.5427	145.734	207.643	175.952	1038.22	14.1996	174.361	157.943	93.828	789.718	10.8009	198.038	166.26	91.9688	831.301	11.3697	146.048	129.432	69.6999	647.161	8.85119	141.729	113.33	57.8722
sp|P9WHM5|PUR3_MYCTU	purN	Phosphoribosylglycinamide formyltransferase OS=Mycobacterium tuberculosis (strain ATCC 25618 / H37Rv) OX=83332 GN=purN PE=1 SV=1	781	2	C	UR	232.327	232.327	238.933	464.654	11.8125	245.482	245.482	256.163	490.965	12.4813	258.056	258.056	254.04	516.112	13.1206	169.266	169.266	104.319	338.532	8.60618	191.916	191.916	201.812	383.831	9.75778	197.803	197.803	208.381	395.605	10.0571	198.649	198.649	196.881	397.297	10.1001	224.929	224.929	247.11	449.857	11.4363	248.37	248.37	264.637
sp|P9WKK3|IF1_MYCTU	infA	Translation initiation factor IF-1 OS=Mycobacterium tuberculosis (strain ATCC 25618 / H37Rv) OX=83332 GN=infA PE=1 SV=1	782	2	C	UR	62.3805	62.3805	57.3327	124.761	9.13853	60.1661	60.1661	62.3333	120.332	8.81413	65.7257	65.7257	70.1315	131.451	9.62858	105.262	105.262	69.8669	210.523	15.4205	80.8243	80.8243	84.6557	161.649	11.8405	62.7204	62.7204	62.6707	125.441	9.18832	87.8715	87.8715	82.5796	175.743	12.8729	77.8071	77.8071	77.8513	155.614	11.3985	79.853	79.853	84.9775
sp|Q79FX6|MMAA2_MYCTU	mmaA2	Cyclopropane mycolic acid synthase MmaA2 OS=Mycobacterium tuberculosis (strain ATCC 25618 / H37Rv) OX=83332 GN=mmaA2 PE=1 SV=1	783	2	C	UR	43.7759	43.7759	1.79591	87.5518	10.7816	43.989	43.989	10.2788	87.9779	10.834	36.2456	36.2456	12.3721	72.4913	8.92694	40.9251	40.9251	14.8792	81.8503	10.0795	39.5432	39.5432	16.939	79.0864	9.7391	29.3195	29.3195	12.1607	58.639	7.22111	89.9242	89.9242	53.4776	179.848	22.1474	43.0476	43.0476	12.0752	86.0951	10.6022	39.2552	39.2552	5.03221
tr|I6XF92|I6XF92_MYCTU	Rv2765	Probable alanine rich hydrolase OS=Mycobacterium tuberculosis (strain ATCC 25618 / H37Rv) OX=83332 GN=Rv2765 PE=1 SV=1	785	2	C	UR	162.919	162.919	138.07	325.839	9.91439	157.057	157.057	106.086	314.114	9.55762	189.794	189.794	153.864	379.587	11.5498	255.498	255.498	183.95	510.997	15.5482	232.869	232.869	213.103	465.737	14.1711	198.032	198.032	191.203	396.064	12.0511	163.936	163.936	139.495	327.873	9.97627	127.541	127.541	106.466	255.083	7.76147	155.617	155.617	132.459
tr|O33229|O33229_MYCTU	fadE20	Probable acyl-CoA dehydrogenase FadE20 OS=Mycobacterium tuberculosis (strain ATCC 25618 / H37Rv) OX=83332 GN=fadE20 PE=1 SV=1	786	1	C	UR	31.9429	31.9429	0	31.9429	12.8447	29.5016	29.5016	0	29.5016	11.863	33.8122	33.8122	0	33.8122	13.5964	21.7158	21.7158	0	21.7158	8.73225	21.3115	21.3115	0	21.3115	8.56964	20.6265	20.6265	0	20.6265	8.29419	29.8934	29.8934	0	29.8934	12.0206	32.5264	32.5264	0	32.5264	13.0793	27.3553	27.3553	0
sp|P9WMA7|Y007_MYCTU	Rv0007	Uncharacterized protein Rv0007 OS=Mycobacterium tuberculosis (strain ATCC 25618 / H37Rv) OX=83332 GN=Rv0007 PE=1 SV=1	787	2	C	UR	88.6388	88.6388	76.8888	177.278	9.84168	86.4749	86.4749	77.098	172.95	9.60143	82.0834	82.0834	69.1591	164.167	9.11383	126.185	126.185	101.479	252.371	14.0105	96.4835	96.4835	81.8101	192.967	10.7127	103.639	103.639	92.6919	207.279	11.5072	127.385	127.385	129.644	254.771	14.1438	97.4739	97.4739	76.5483	194.948	10.8227	92.282	92.282	89.5318
tr|O53777|O53777_MYCTU	Rv0580c	Conserved protein OS=Mycobacterium tuberculosis (strain ATCC 25618 / H37Rv) OX=83332 GN=Rv0580c PE=1 SV=3	788	2	C	UR	248.954	248.954	110.915	497.908	11.7502	203.239	203.239	76.1625	406.477	9.5925	179.638	179.638	0.857973	359.277	8.47861	242.411	242.411	29.5505	484.822	11.4414	185.287	185.287	22.6082	370.574	8.7452	199.427	199.427	35.0491	398.854	9.41259	322.903	322.903	153.004	645.806	15.2404	280.948	280.948	143.152	561.895	13.2602	255.919	255.919	99.3087
tr|I6XI16|I6XI16_MYCTU	Rv3718c	Conserved protein OS=Mycobacterium tuberculosis (strain ATCC 25618 / H37Rv) OX=83332 GN=Rv3718c PE=1 SV=1	789	2	C	UR	71.9169	71.9169	29.7907	143.834	6.39444	97.3099	97.3099	80.8658	194.62	8.65224	88.6825	88.6825	57.0218	177.365	7.88514	120.09	120.09	33.5826	240.18	10.6777	74.6391	74.6391	19.5055	149.278	6.63648	105.673	105.673	42.2701	211.346	9.39584	199.47	199.47	160.442	398.94	17.7358	188.815	188.815	167.671	377.63	16.7883	178.082	178.082	150.838
sp|P9WK79|LPPB_MYCTU	lppB	Putative lipoprotein LppB OS=Mycobacterium tuberculosis (strain ATCC 25618 / H37Rv) OX=83332 GN=lppB PE=3 SV=1	790	2	C	UR	451.549	451.549	531.932	903.099	13.58	356.547	356.547	416.294	713.093	10.7229	417.548	417.548	484.216	835.096	12.5574	494.944	494.944	531.351	989.889	14.8851	400.745	400.745	445.58	801.49	12.0521	376.065	376.065	399.591	752.13	11.3099	281.597	281.597	304.034	563.194	8.46883	255.075	255.075	282.023	510.15	7.6712	291.03	291.03	321.641
tr|L7N6B3|L7N6B3_MYCTU	adhE1	Probable zinc-type alcohol dehydrogenase (E subunit) AdhE1 OS=Mycobacterium tuberculosis (strain ATCC 25618 / H37Rv) OX=83332 GN=adhE1 PE=1 SV=1	791	1	C	UR	164.756	164.756	0	164.756	11.3852	149.961	149.961	0	149.961	10.3628	167.007	167.007	0	167.007	11.5408	186.975	186.975	0	186.975	12.9206	135.395	135.395	0	135.395	9.35626	112.431	112.431	0	112.431	7.76937	210.99	210.99	0	210.99	14.5801	160.867	160.867	0	160.867	11.1164	158.727	158.727	0
tr|O53362|O53362_MYCTU	Rv3311	Conserved protein OS=Mycobacterium tuberculosis (strain ATCC 25618 / H37Rv) OX=83332 GN=Rv3311 PE=1 SV=1	793	3	C	UR	178.16	159.641	61.6828	478.923	11.6559	153.161	161.568	69.8553	484.703	11.7966	144.273	137.829	53.6502	413.486	10.0633	165.971	159.067	64.5219	477.202	11.614	101.544	106.168	33.9801	318.504	7.75169	120.574	125.79	40.718	377.371	9.18439	203.103	232.119	153.588	696.358	16.9478	178.542	153.317	64.1438	459.95	11.1942	138.724	134.112	53.5251
tr|O33273|O33273_MYCTU	Rv0333	SnoaL-like domain-containing protein OS=Mycobacterium tuberculosis (strain ATCC 25618 / H37Rv) OX=83332 GN=Rv0333 PE=1 SV=1	794	2	C	UR	439.112	439.112	462.95	878.223	10.7143	433.26	433.26	447.804	866.521	10.5715	410.379	410.379	443.826	820.757	10.0132	573.432	573.432	544.188	1146.86	13.9916	585.15	585.15	585.529	1170.3	14.2776	637.914	637.914	653.533	1275.83	15.565	388.028	388.028	409.844	776.056	9.46782	290.314	290.314	305.877	580.628	7.08362	340.798	340.798	348.179
sp|P9WG01|SUGB_MYCTU	sugB	Trehalose transport system permease protein SugB OS=Mycobacterium tuberculosis (strain ATCC 25618 / H37Rv) OX=83332 GN=sugB PE=1 SV=1	795	1	C	UR	159.676	159.676	0	159.676	11.8661	126.417	126.417	0	126.417	9.39451	143.83	143.83	0	143.83	10.6886	246.357	246.357	0	246.357	18.3078	154.151	154.151	0	154.151	11.4555	127.065	127.065	0	127.065	9.44271	164.914	164.914	0	164.914	12.2554	117.03	117.03	0	117.03	8.69695	106.205	106.205	0
tr|O05295|O05295_MYCTU	fadD36	Probable fatty-acid-CoA ligase FadD36 (Fatty-acid-CoA synthetase) (Fatty-acid-CoA synthase) OS=Mycobacterium tuberculosis (strain ATCC 25618 / H37Rv) OX=83332 GN=fadD36 PE=1 SV=1	796	1	C	UR	557.736	557.736	0	557.736	10.3881	525.422	525.422	0	525.422	9.78626	509.904	509.904	0	509.904	9.49722	540.06	540.06	0	540.06	10.0589	386.866	386.866	0	386.866	7.20558	518.706	518.706	0	518.706	9.66117	1033.17	1033.17	0	1033.17	19.2433	639.795	639.795	0	639.795	11.9165	657.322	657.322	0
sp|O53512|AROG_MYCTU	aroG	Phospho-2-dehydro-3-deoxyheptonate aldolase AroG OS=Mycobacterium tuberculosis (strain ATCC 25618 / H37Rv) OX=83332 GN=aroG PE=1 SV=1	797	2	C	UR	174.726	174.726	116.138	349.452	15.7512	117.985	117.985	73.2822	235.97	10.6361	92.2159	92.2159	42.24	184.432	8.31306	101.423	101.423	5.49444	202.845	9.14302	81.8224	81.8224	34.9686	163.645	7.37611	85.6156	85.6156	43.0215	171.231	7.71806	175.878	175.878	95.7148	351.756	15.855	156.249	156.249	103.198	312.497	14.0855	123.375	123.375	83.0589
sp|P9WFP9|Y2556_MYCTU	Rv2556c	UPF0047 protein Rv2556c OS=Mycobacterium tuberculosis (strain ATCC 25618 / H37Rv) OX=83332 GN=Rv2556c PE=1 SV=2	798	1	C	UR	36.5868	36.5868	0	36.5868	6.60498	58.4375	58.4375	0	58.4375	10.5497	46.6778	46.6778	0	46.6778	8.42671	37.1226	37.1226	0	37.1226	6.70172	37.1347	37.1347	0	37.1347	6.7039	39.5994	39.5994	0	39.5994	7.14886	126.305	126.305	0	126.305	22.8018	82.0616	82.0616	0	82.0616	14.8145	90.0008	90.0008	0
sp|O06159|BKDC_MYCTU	bkdC	Dihydrolipoyllysine-residue acyltransferase component of branched-chain alpha-ketoacid dehydrogenase complex OS=Mycobacterium tuberculosis (strain ATCC 25618 / H37Rv) OX=83332 GN=bkdC PE=1 SV=2	799	1	C	UR	121.387	121.387	0	121.387	11.7732	106.862	106.862	0	106.862	10.3645	109.259	109.259	0	109.259	10.5969	173.366	173.366	0	173.366	16.8146	164.659	164.659	0	164.659	15.9701	136.659	136.659	0	136.659	13.2544	90.6085	90.6085	0	90.6085	8.78802	65.2177	65.2177	0	65.2177	6.32539	63.0268	63.0268	0
tr|L0TBY6|L0TBY6_MYCTU	Rv2250A	Possible flavoprotein OS=Mycobacterium tuberculosis (strain ATCC 25618 / H37Rv) OX=83332 GN=Rv2250A PE=1 SV=1	800	5	C	UR	528.166	659.391	546.581	3296.95	11.0347	636.214	749.365	610.312	3746.83	12.5404	522.91	625.066	508.154	3125.33	10.4603	517.155	597.024	463.523	2985.12	9.99102	654.735	759.333	634.922	3796.67	12.7072	578.318	697.694	589.254	3488.47	11.6757	552.357	633.105	473.927	3165.52	10.5948	512.686	644.111	521.496	3220.55	10.779	508.642	610.522	494.491
sp|P9WFJ7|Y1481_MYCTU	Rv1481	UPF0353 protein Rv1481 OS=Mycobacterium tuberculosis (strain ATCC 25618 / H37Rv) OX=83332 GN=Rv1481 PE=1 SV=1	801	1	C	UR	20.6609	20.6609	0	20.6609	11.5817	23.5633	23.5633	0	23.5633	13.2088	11.6833	11.6833	0	11.6833	6.54926	18.9296	18.9296	0	18.9296	10.6113	11.9425	11.9425	0	11.9425	6.69455	16.6174	16.6174	0	16.6174	9.31514	35.4543	35.4543	0	35.4543	19.8744	23.1906	23.1906	0	23.1906	12.9998	16.3496	16.3496	0
sp|P9WH23|QCRA_MYCTU	qcrA	Cytochrome bc1 complex Rieske iron-sulfur subunit OS=Mycobacterium tuberculosis (strain ATCC 25618 / H37Rv) OX=83332 GN=qcrA PE=1 SV=1	802	2	C	UR	137.199	137.199	13.4783	274.397	12.1835	111.11	111.11	24.9432	222.221	9.86678	125.208	125.208	1.80998	250.416	11.1187	204.138	204.138	45.1316	408.275	18.1278	167.53	167.53	36.3895	335.06	14.8769	133.141	133.141	36.6859	266.283	11.8232	101.163	101.163	10.1262	202.326	8.98344	78.2434	78.2434	5.28849	156.487	6.94814	68.3726	68.3726	5.24741
tr|P71968|P71968_MYCTU	ribD	RibD_C domain-containing protein OS=Mycobacterium tuberculosis (strain ATCC 25618 / H37Rv) OX=83332 GN=ribD PE=1 SV=1	803	2	C	UR	176.575	176.575	141.015	353.15	10.927	169.652	169.652	149.38	339.304	10.4986	179.615	179.615	148.548	359.23	11.1151	233.529	233.529	154.383	467.057	14.4515	177.493	177.493	128.671	354.986	10.9838	167.969	167.969	124.121	335.937	10.3944	199.924	199.924	139.954	399.848	12.3719	163.673	163.673	122.223	327.346	10.1286	147.523	147.523	98.6895
sp|P9WH29|RS7_MYCTU	rpsG	30S ribosomal protein S7 OS=Mycobacterium tuberculosis (strain ATCC 25618 / H37Rv) OX=83332 GN=rpsG PE=1 SV=1	804	5	C	UR	173.433	177.088	129.597	885.439	14.934	126.085	117.249	81.2987	586.247	9.88776	104.767	98.9978	67.9893	494.989	8.34858	108.812	134.102	82.6694	670.512	11.309	106.62	99.9193	64.1758	499.596	8.42629	103.366	92.8445	66.0151	464.222	7.82966	157.992	161.756	117.666	808.78	13.641	131.065	137.077	111.608	685.385	11.5598	120.704	166.77	151.295
tr|O07751|O07751_MYCTU	Rv1879	Amidohydro-rel domain-containing protein OS=Mycobacterium tuberculosis (strain ATCC 25618 / H37Rv) OX=83332 GN=Rv1879 PE=1 SV=1	805	1	C	UR	22.107	22.107	0	22.107	12.6817	19.4568	19.4568	0	19.4568	11.1614	23.2655	23.2655	0	23.2655	13.3462	7.27678	7.27678	0	7.27678	4.17433	12.7339	12.7339	0	12.7339	7.30483	25.0022	25.0022	0	25.0022	14.3425	18.5479	18.5479	0	18.5479	10.64	24.2346	24.2346	0	24.2346	13.9022	21.6976	21.6976	0
sp|P9WFV7|SYG_MYCTU	glyQS	Glycine--tRNA ligase OS=Mycobacterium tuberculosis (strain ATCC 25618 / H37Rv) OX=83332 GN=glyQS PE=1 SV=1	806	2	C	UR	218.361	218.361	190.121	436.722	13.772	146.446	146.446	115.203	292.892	9.23635	150.763	150.763	102.068	301.526	9.50863	201.003	201.003	115.604	402.006	12.6773	151.92	151.92	97.0467	303.84	9.5816	139.903	139.903	79.9068	279.807	8.8237	202.803	202.803	175.082	405.606	12.7908	184.663	184.663	155.701	369.326	11.6467	189.677	189.677	173.994
sp|P9WLB1|Y236A_MYCTU	Rv0236.1	Putative secreted protein Rv0236.1 OS=Mycobacterium tuberculosis (strain ATCC 25618 / H37Rv) OX=83332 GN=Rv0236.1 PE=1 SV=1	807	1	C	UR	125.757	125.757	0	125.757	8.80086	296.276	296.276	0	296.276	20.7343	267.46	267.46	0	267.46	18.7177	144.092	144.092	0	144.092	10.084	101.265	101.265	0	101.265	7.08681	117.305	117.305	0	117.305	8.20939	152.323	152.323	0	152.323	10.66	105.462	105.462	0	105.462	7.38056	118.976	118.976	0
sp|P9WNK7|ESXA_MYCTU	esxA	6 kDa early secretory antigenic target OS=Mycobacterium tuberculosis (strain ATCC 25618 / H37Rv) OX=83332 GN=esxA PE=1 SV=1	808	12	C	UR	89.6836	85.7872	38.3767	1029.45	9.38519	151.376	158.817	104.05	1905.8	17.3747	132.878	146.155	111.874	1753.86	15.9895	120.43	109.018	41.8177	1308.22	11.9267	84.2709	76.1245	36.2946	913.493	8.32808	97.5662	93.7217	47.9415	1124.66	10.2532	106.405	116.032	56.4478	1392.38	12.6939	57.1613	63.7578	35.1054	765.094	6.97516	47.6322	64.6567	34.5678
tr|O07752|O07752_MYCTU	glnA3	Probable glutamine synthetase GlnA3 (Glutamine synthase) (GS-I) OS=Mycobacterium tuberculosis (strain ATCC 25618 / H37Rv) OX=83332 GN=glnA3 PE=1 SV=1	809	2	C	UR	67.7236	67.7236	14.3726	135.447	12.5881	62.5923	62.5923	5.90599	125.185	11.6343	56.4207	56.4207	7.46783	112.841	10.4872	77.947	77.947	16.8986	155.894	14.4884	54.1202	54.1202	12.7883	108.24	10.0596	48.592	48.592	16.7046	97.184	9.03201	57.5305	57.5305	10.8198	115.061	10.6934	55.9979	55.9979	8.75737	111.996	10.4086	57.0734	57.0734	11.9403
sp|P9WJL3|MURE_MYCTU	murE	UDP-N-acetylmuramoyl-L-alanyl-D-glutamate--2,6-diaminopimelate ligase OS=Mycobacterium tuberculosis (strain ATCC 25618 / H37Rv) OX=83332 GN=murE PE=1 SV=1	810	2	C	UR	51.3304	51.3304	13.4932	102.661	11.4522	41.6899	41.6899	19.3356	83.3798	9.30134	44.8759	44.8759	9.16676	89.7517	10.0122	79.9838	79.9838	32.1961	159.968	17.845	46.5397	46.5397	18.8871	93.0795	10.3834	33.514	33.514	16.5825	67.0279	7.47723	66.3067	66.3067	6.05765	132.613	14.7935	46.4908	46.4908	10.2944	92.9816	10.3725	37.4825	37.4825	13.0715
sp|I6Y3Q0|CHSE5_MYCTU	fadE27	Acyl-CoA dehydrogenase FadE27 OS=Mycobacterium tuberculosis (strain ATCC 25618 / H37Rv) OX=83332 GN=fadE27 PE=1 SV=1	811	1	C	UR	39.8381	39.8381	0	39.8381	10.6987	47.5328	47.5328	0	47.5328	12.7651	48.967	48.967	0	48.967	13.1503	31.7922	31.7922	0	31.7922	8.53792	35.2027	35.2027	0	35.2027	9.45383	43.5933	43.5933	0	43.5933	11.7072	25.5207	25.5207	0	25.5207	6.85369	45.9247	45.9247	0	45.9247	12.3333	53.993	53.993	0
sp|O53803|Y0740_MYCTU	Rv0740	Protein Rv0740 OS=Mycobacterium tuberculosis (strain ATCC 25618 / H37Rv) OX=83332 GN=Rv0740 PE=1 SV=2	812	2	C	UR	29.0378	29.0378	7.80123	58.0756	7.17527	40.7663	40.7663	16.7448	81.5327	10.0734	43.6503	43.6503	23.0489	87.3005	10.786	91.6663	91.6663	78.1764	183.333	22.6508	41.5666	41.5666	6.49655	83.1333	10.2712	51.3588	51.3588	21.2253	102.718	12.6908	34.1563	34.1563	9.60858	68.3126	8.44006	30.3704	30.3704	5.70246	60.7409	7.50456	42.12	42.12	16.818
sp|P9WHM1|PURE_MYCTU	purE	N5-carboxyaminoimidazole ribonucleotide mutase OS=Mycobacterium tuberculosis (strain ATCC 25618 / H37Rv) OX=83332 GN=purE PE=1 SV=1	813	1	C	UR	258.976	258.976	0	258.976	11.2777	224.466	224.466	0	224.466	9.77485	235.508	235.508	0	235.508	10.2557	210.959	210.959	0	210.959	9.18668	201.825	201.825	0	201.825	8.7889	254.135	254.135	0	254.135	11.0669	295.429	295.429	0	295.429	12.8651	287.97	287.97	0	287.97	12.5403	327.091	327.091	0
sp|P9WGT5|SDHL_MYCTU	sdaA	L-serine dehydratase OS=Mycobacterium tuberculosis (strain ATCC 25618 / H37Rv) OX=83332 GN=sdaA PE=1 SV=1	814	1	C	UR	51.5493	51.5493	0	51.5493	14.9227	56.5309	56.5309	0	56.5309	16.3648	46.8832	46.8832	0	46.8832	13.572	13.7158	13.7158	0	13.7158	3.9705	24.4744	24.4744	0	24.4744	7.08495	30.8504	30.8504	0	30.8504	8.9307	30.7021	30.7021	0	30.7021	8.88778	49.8356	49.8356	0	49.8356	14.4266	40.9002	40.9002	0
sp|O69668|EGTE_MYCTU	egtE	Probable hercynylcysteine sulfoxide lyase OS=Mycobacterium tuberculosis (strain ATCC 25618 / H37Rv) OX=83332 GN=egtE PE=1 SV=3	815	1	C	UR	138.161	138.161	0	138.161	12.7835	120.391	120.391	0	120.391	11.1392	153.78	153.78	0	153.78	14.2286	73.0295	73.0295	0	73.0295	6.75712	127.307	127.307	0	127.307	11.7792	130.68	130.68	0	130.68	12.0913	82.9657	82.9657	0	82.9657	7.67647	111.812	111.812	0	111.812	10.3455	142.654	142.654	0
tr|P96272|P96272_MYCTU	Rv0426c	Possible transmembrane protein OS=Mycobacterium tuberculosis (strain ATCC 25618 / H37Rv) OX=83332 GN=Rv0426c PE=1 SV=1	816	1	C	UR	518.109	518.109	0	518.109	7.79878	640.057	640.057	0	640.057	9.63439	617.739	617.739	0	617.739	9.29845	665.594	665.594	0	665.594	10.0188	408.376	408.376	0	408.376	6.14703	511.746	511.746	0	511.746	7.70299	1578.88	1578.88	0	1578.88	23.7659	913.968	913.968	0	913.968	13.7574	788.995	788.995	0
tr|P95223|P95223_MYCTU	oplA	Probable 5-oxoprolinase OplA (5-oxo-L-prolinase) (Pyroglutamase) (5-OPASE) OS=Mycobacterium tuberculosis (strain ATCC 25618 / H37Rv) OX=83332 GN=oplA PE=1 SV=2	817	1	C	UR	93.8581	93.8581	0	93.8581	10.0137	102.688	102.688	0	102.688	10.9558	116.423	116.423	0	116.423	12.4212	94.2482	94.2482	0	94.2482	10.0554	73.9905	73.9905	0	73.9905	7.89407	67.0411	67.0411	0	67.0411	7.15263	158.675	158.675	0	158.675	16.9291	121.358	121.358	0	121.358	12.9477	109.01	109.01	0
sp|P9WFV5|SYH_MYCTU	hisS	Histidine--tRNA ligase OS=Mycobacterium tuberculosis (strain ATCC 25618 / H37Rv) OX=83332 GN=hisS PE=1 SV=1	819	1	C	UR	576.141	576.141	0	576.141	29.9825	163.12	163.12	0	163.12	8.4888	154.422	154.422	0	154.422	8.03617	95.3262	95.3262	0	95.3262	4.9608	80.5942	80.5942	0	80.5942	4.19415	99.6871	99.6871	0	99.6871	5.18775	196.3	196.3	0	196.3	10.2155	306.854	306.854	0	306.854	15.9688	249.144	249.144	0
sp|P96202|PPSC_MYCTU	ppsC	Phenolphthiocerol/phthiocerol polyketide synthase subunit C OS=Mycobacterium tuberculosis (strain ATCC 25618 / H37Rv) OX=83332 GN=ppsC PE=1 SV=2	820	1	C	UR	133.923	133.923	0	133.923	19.1058	59.1984	59.1984	0	59.1984	8.4454	75.1073	75.1073	0	75.1073	10.715	73.9939	73.9939	0	73.9939	10.5562	47.0601	47.0601	0	47.0601	6.71373	52.6833	52.6833	0	52.6833	7.51595	111.942	111.942	0	111.942	15.9699	79.4148	79.4148	0	79.4148	11.3295	67.6317	67.6317	0
sp|P9WLL9|Y2067_MYCTU	Rv2067c	Uncharacterized protein Rv2067c OS=Mycobacterium tuberculosis (strain ATCC 25618 / H37Rv) OX=83332 GN=Rv2067c PE=1 SV=1	822	1	C	UR	35.5963	35.5963	0	35.5963	13.6784	28.7448	28.7448	0	28.7448	11.0456	23.3076	23.3076	0	23.3076	8.95627	36.3955	36.3955	0	36.3955	13.9855	16.2224	16.2224	0	16.2224	6.23369	22.1276	22.1276	0	22.1276	8.50282	47.1908	47.1908	0	47.1908	18.1337	21.356	21.356	0	21.356	8.20634	29.2969	29.2969	0
sp|P9WKL1|IDH_MYCTU	icd	Isocitrate dehydrogenase [NADP] OS=Mycobacterium tuberculosis (strain ATCC 25618 / H37Rv) OX=83332 GN=icd PE=1 SV=1	823	4	C	UR	150.394	140.84	74.7948	563.359	10.4878	140.021	134.386	67.753	537.545	10.0072	130.683	129.934	59.6648	519.737	9.67567	201.257	177.452	116.544	709.806	13.2141	129.281	138.497	98.3777	553.987	10.3133	127.607	129.201	77.7298	516.805	9.62109	238.688	211.554	69.4006	846.217	15.7536	145.073	135.778	30.9781	543.111	10.1108	158.158	145.254	47.1585
tr|O53371|O53371_MYCTU	sdhB	Probable succinate dehydrogenase (Iron-sulphur protein subunit) SdhB (Succinic dehydrogenase) (Fumarate reductase) (Fumarate dehydrogenase) (Fumaric hydrogenase) OS=Mycobacterium tuberculosis (strain ATCC 25618 / H37Rv) OX=83332 GN=sdhB PE=1 SV=1	824	2	C	UR	168.159	168.159	20.7133	336.317	9.56724	176.506	176.506	11.8467	353.012	10.0422	178.56	178.56	11.2759	357.12	10.159	231.921	231.921	4.36494	463.841	13.1949	175.538	175.538	0.858359	351.076	9.98707	156.657	156.657	7.24275	313.315	8.91289	214.413	214.413	10.6421	428.825	12.1988	211.552	211.552	24.1845	423.104	12.0361	244.345	244.345	36.7202
sp|P9WM39|ESTR_MYCTU	Rv1288	Esterase Rv1288 OS=Mycobacterium tuberculosis (strain ATCC 25618 / H37Rv) OX=83332 GN=Rv1288 PE=1 SV=1	825	3	C	UR	55.9099	90.9495	79.9997	272.848	8.65109	96.451	131.386	113.424	394.158	12.4974	85.6365	123.638	110.677	370.913	11.7604	61.3023	115.24	109.856	345.719	10.9616	41.3656	91.7135	93.7748	275.141	8.72377	77.7557	114.771	101.156	344.312	10.9169	81.487	138.573	134.024	415.719	13.181	74.6422	118.599	110.43	355.798	11.2811	80.6181	126.438	119.319
sp|P9WF67|VPC35_MYCTU	vapC35	Ribonuclease VapC35 OS=Mycobacterium tuberculosis (strain ATCC 25618 / H37Rv) OX=83332 GN=vapC35 PE=1 SV=1	826	1	C	UR	16.9687	16.9687	0	16.9687	10.757	21.864	21.864	0	21.864	13.8603	25.7872	25.7872	0	25.7872	16.3473	4.7225	4.7225	0	4.7225	2.99374	5.70131	5.70131	0	5.70131	3.61424	11.1024	11.1024	0	11.1024	7.03815	15.8437	15.8437	0	15.8437	10.0438	28.1927	28.1927	0	28.1927	17.8722	27.5634	27.5634	0
sp|P9WNG3|FABH_MYCTU	fabH	Mycobacterial beta-ketoacyl-[acyl-carrier-protein] synthase III OS=Mycobacterium tuberculosis (strain ATCC 25618 / H37Rv) OX=83332 GN=fabH PE=1 SV=1	828	3	C	UR	204.251	175.786	99.6694	527.359	11.6907	193.726	166.024	94.3449	498.071	11.0415	229.824	196.585	98.5044	589.755	13.074	124.294	140.226	27.6285	420.679	9.3258	150.89	135.451	57.9179	406.353	9.00821	160.689	144.225	68.6122	432.674	9.59172	171.914	147.077	50.3285	441.23	9.78138	255.596	197.5	122.776	592.5	13.1348	263.254	200.764	115.81
sp|P9WJ01|Y480_MYCTU	Rv0480c	Hydrolase Rv0480c OS=Mycobacterium tuberculosis (strain ATCC 25618 / H37Rv) OX=83332 GN=Rv0480c PE=1 SV=1	830	5	C	UR	250.778	268.847	106.949	1344.23	10.4209	267.725	280.277	122.988	1401.39	10.864	326.669	303.01	116.619	1515.05	11.7452	258.337	274.502	77.8024	1372.51	10.6401	284.11	271.356	102.56	1356.78	10.5182	280.016	286.814	109.566	1434.07	11.1174	324.091	297.974	102.211	1489.87	11.5499	253.739	277.501	120.98	1387.5	10.7564	286.471	319.59	148.906
sp|P9WMT9|GREA_MYCTU	greA	Transcription elongation factor GreA OS=Mycobacterium tuberculosis (strain ATCC 25618 / H37Rv) OX=83332 GN=greA PE=1 SV=1	831	9	C	UR	211.958	196.69	117.612	1770.21	11.5654	153.56	255.595	193.569	2300.35	15.029	199.686	319.442	240.564	2874.97	18.7833	88.5719	87.9311	50.265	791.38	5.17037	60.0968	57.9705	32.454	521.735	3.40868	89.0914	98.6957	64.7799	888.261	5.80334	122.777	172.993	120.228	1556.93	10.172	153.283	209.188	150.082	1882.69	12.3003	199.369	302.167	227.397
tr|P95148|P95148_MYCTU	Rv1867	Conserved protein OS=Mycobacterium tuberculosis (strain ATCC 25618 / H37Rv) OX=83332 GN=Rv1867 PE=1 SV=1	832	2	C	UR	164.604	164.604	36.326	329.208	12.9906	141.183	141.183	15.7734	282.366	11.1422	154.27	154.27	15.4961	308.54	12.175	101.108	101.108	40.6009	202.217	7.97948	107.905	107.905	17.7202	215.811	8.51591	117.242	117.242	15.176	234.485	9.25279	189.22	189.22	39.2283	378.44	14.9333	144.348	144.348	12.7502	288.697	11.392	147.222	147.222	8.45894
tr|O86340|O86340_MYCTU	Rv2061c	Conserved protein OS=Mycobacterium tuberculosis (strain ATCC 25618 / H37Rv) OX=83332 GN=Rv2061c PE=1 SV=3	834	3	C	UR	180.215	172.736	23.896	518.208	10.1443	224.385	192.788	56.5446	578.365	11.3219	185.677	177.752	55.871	533.256	10.4389	263.521	225.771	68.8846	677.312	13.2589	173.001	162.056	41.503	486.169	9.51713	201.089	199.895	71.6612	599.686	11.7393	219.136	221.394	73.5856	664.183	13.0019	187.714	180.24	44.0365	540.721	10.585	197.582	170.152	49.6513
tr|O53485|O53485_MYCTU	Rv2041c	Probable sugar-binding lipoprotein OS=Mycobacterium tuberculosis (strain ATCC 25618 / H37Rv) OX=83332 GN=Rv2041c PE=1 SV=1	835	2	C	UR	90.1122	90.1122	59.0324	180.224	9.56103	117.481	117.481	83.0956	234.963	12.465	101.826	101.826	70.4014	203.652	10.8039	92.0843	92.0843	36.8464	184.169	9.77028	62.694	62.694	33.152	125.388	6.65193	75.1925	75.1925	35.2597	150.385	7.97803	134.71	134.71	107.907	269.421	14.293	139.478	139.478	105.573	278.957	14.7989	128.915	128.915	89.2131
tr|I6YGW9|I6YGW9_MYCTU	Rv3678c	Conserved protein OS=Mycobacterium tuberculosis (strain ATCC 25618 / H37Rv) OX=83332 GN=Rv3678c PE=1 SV=1	836	6	C	UR	200.891	228.999	190.711	1374	10.518	336.799	377.691	324.994	2266.15	17.3475	241.364	262.009	204.13	1572.05	12.0342	221.665	228.271	154.871	1369.63	10.4846	239.881	239.708	160.155	1438.25	11.0099	248.025	249.728	188.057	1498.37	11.4701	165.878	199.527	160.85	1197.16	9.16437	150.998	176.633	156.824	1059.8	8.1128	171.218	214.643	195.941
tr|O53534|O53534_MYCTU	Rv2260	Lactamase_B domain-containing protein OS=Mycobacterium tuberculosis (strain ATCC 25618 / H37Rv) OX=83332 GN=Rv2260 PE=1 SV=3	837	2	C	UR	67.0897	67.0897	37.6647	134.179	9.28794	61.603	61.603	30.6542	123.206	8.52835	78.2412	78.2412	40.0343	156.482	10.8318	124.487	124.487	67.6198	248.975	17.2341	99.9505	99.9505	68.5139	199.901	13.8372	79.2952	79.2952	55.0323	158.59	10.9777	106.852	106.852	0.120018	213.704	14.7927	48.3146	48.3146	25.3984	96.6292	6.6887	56.4978	56.4978	24.5825
tr|O06404|O06404_MYCTU	Rv0538	Possible conserved membrane protein OS=Mycobacterium tuberculosis (strain ATCC 25618 / H37Rv) OX=83332 GN=Rv0538 PE=1 SV=1	839	2	C	UR	77.4734	77.4734	21.2849	154.947	8.76305	85.9331	85.9331	22.1115	171.866	9.71994	92.9538	92.9538	38.722	185.908	10.5141	171.088	171.088	126.66	342.175	19.3518	81.57	81.57	35.678	163.14	9.22642	73.1963	73.1963	21.0849	146.393	8.27927	92.898	92.898	34.575	185.796	10.5077	107.212	107.212	21.591	214.424	12.1268	101.767	101.767	22.7131
sp|P9WP49|CSOR_MYCTU	csoR	Copper-sensing transcriptional repressor CsoR OS=Mycobacterium tuberculosis (strain ATCC 25618 / H37Rv) OX=83332 GN=csoR PE=1 SV=1	840	2	C	UR	148.794	148.794	141.153	297.589	6.76517	268.377	268.377	321.028	536.753	12.2022	225.206	225.206	264.659	450.411	10.2393	140.008	140.008	132.477	280.016	6.36568	119.896	119.896	124.781	239.791	5.45124	161.187	161.187	189.593	322.373	7.3286	363.546	363.546	436.529	727.093	16.5292	379.396	379.396	469.108	758.792	17.2498	393.01	393.01	483.739
sp|P9WH99|RL32_MYCTU	rpmF	50S ribosomal protein L32 OS=Mycobacterium tuberculosis (strain ATCC 25618 / H37Rv) OX=83332 GN=rpmF PE=1 SV=1	841	1	C	UR	92.092	92.092	0	92.092	10.773	70.1979	70.1979	0	70.1979	8.21185	48.4867	48.4867	0	48.4867	5.67203	91.4601	91.4601	0	91.4601	10.6991	66.9959	66.9959	0	66.9959	7.83727	67.9442	67.9442	0	67.9442	7.9482	186.924	186.924	0	186.924	21.8666	126.747	126.747	0	126.747	14.827	103.99	103.99	0
sp|P9WP31|DDL_MYCTU	ddl	D-alanine--D-alanine ligase OS=Mycobacterium tuberculosis (strain ATCC 25618 / H37Rv) OX=83332 GN=ddl PE=1 SV=1	842	1	C	UR	67.3322	67.3322	0	67.3322	16.4226	43.8396	43.8396	0	43.8396	10.6926	32.5597	32.5597	0	32.5597	7.94144	48.151	48.151	0	48.151	11.7442	45.446	45.446	0	45.446	11.0844	33.0178	33.0178	0	33.0178	8.05316	71.1145	71.1145	0	71.1145	17.3451	36.5254	36.5254	0	36.5254	8.90869	32.0117	32.0117	0
tr|O53382|O53382_MYCTU	nagA	Probable N-acetylglucosamine-6-phosphate deacetylase NagA (GlcNAc 6-P deacetylase) OS=Mycobacterium tuberculosis (strain ATCC 25618 / H37Rv) OX=83332 GN=nagA PE=1 SV=1	843	1	C	UR	129.655	129.655	0	129.655	9.77617	146.478	146.478	0	146.478	11.0447	165.045	165.045	0	165.045	12.4447	188.041	188.041	0	188.041	14.1786	156.328	156.328	0	156.328	11.7874	140.244	140.244	0	140.244	10.5746	151.858	151.858	0	151.858	11.4503	111.93	111.93	0	111.93	8.43968	136.655	136.655	0
sp|P9WL95|Y2568_MYCTU	Rv2568c	Uncharacterized protein Rv2568c OS=Mycobacterium tuberculosis (strain ATCC 25618 / H37Rv) OX=83332 GN=Rv2568c PE=1 SV=1	844	1	C	UR	116.058	116.058	0	116.058	10.0526	110.748	110.748	0	110.748	9.59271	137.856	137.856	0	137.856	11.9407	161.498	161.498	0	161.498	13.9885	155.954	155.954	0	155.954	13.5083	110.782	110.782	0	110.782	9.59562	163.221	163.221	0	163.221	14.1377	110.307	110.307	0	110.307	9.55447	88.0812	88.0812	0
sp|P9WH67|RS10_MYCTU	rpsJ	30S ribosomal protein S10 OS=Mycobacterium tuberculosis (strain ATCC 25618 / H37Rv) OX=83332 GN=rpsJ PE=1 SV=1	845	3	C	UR	228.707	220.773	44.0377	662.318	12.334	166.641	181.193	25.3091	543.578	10.1228	175.433	174.805	11.1873	524.414	9.76592	223.216	224.397	68.4853	673.191	12.5365	177.346	175.028	38.6379	525.084	9.7784	159.863	170.86	39.7388	512.58	9.54554	268	255.185	43.3587	765.554	14.2566	203.436	205.54	15.0856	616.62	11.483	187.952	182.166	28.1154
sp|P9WPY7|ARLY_MYCTU	argH	Argininosuccinate lyase OS=Mycobacterium tuberculosis (strain ATCC 25618 / H37Rv) OX=83332 GN=argH PE=1 SV=1	846	1	C	UR	30.1686	30.1686	0	30.1686	19.3091	15.1689	15.1689	0	15.1689	9.70873	10.7265	10.7265	0	10.7265	6.86537	19.9411	19.9411	0	19.9411	12.7631	10.7726	10.7726	0	10.7726	6.8949	16.5839	16.5839	0	16.5839	10.6143	22.5789	22.5789	0	22.5789	14.4514	18.1272	18.1272	0	18.1272	11.6021	12.1727	12.1727	0
sp|P9WHT3|AMPA_MYCTU	pepA	Probable cytosol aminopeptidase OS=Mycobacterium tuberculosis (strain ATCC 25618 / H37Rv) OX=83332 GN=pepA PE=1 SV=1	847	1	C	UR	26.3654	26.3654	0	26.3654	9.99894	30.0038	30.0038	0	30.0038	11.3788	23.0947	23.0947	0	23.0947	8.75854	35.5463	35.5463	0	35.5463	13.4807	23.8223	23.8223	0	23.8223	9.03447	38.1049	38.1049	0	38.1049	14.4511	27.8665	27.8665	0	27.8665	10.5682	29.9229	29.9229	0	29.9229	11.3481	28.9555	28.9555	0
sp|P9WMN7|MOEZ_MYCTU	moeZ	Probable adenylyltransferase/sulfurtransferase MoeZ OS=Mycobacterium tuberculosis (strain ATCC 25618 / H37Rv) OX=83332 GN=moeZ PE=1 SV=1	848	2	C	UR	112.321	112.321	122.73	224.643	11.6386	93.8192	93.8192	109.637	187.638	9.72145	99.4279	99.4279	104.453	198.856	10.3026	133.017	133.017	141.624	266.033	13.783	91.3149	91.3149	112.839	182.63	9.46196	92.2011	92.2011	110.433	184.402	9.55379	141.998	141.998	151.903	283.995	14.7136	105.025	105.025	105.905	210.05	10.8826	95.9503	95.9503	102.103
sp|P9WI79|PKND_MYCTU	pknD	Serine/threonine-protein kinase PknD OS=Mycobacterium tuberculosis (strain ATCC 25618 / H37Rv) OX=83332 GN=pknD PE=1 SV=1	849	3	C	UR	117.926	154.21	81.2251	462.631	11.0773	81.8461	139.56	115.17	418.681	10.025	93.4833	143.828	94.9984	431.484	10.3316	136.138	148.702	37.1752	446.106	10.6817	103.797	122.306	46.1493	366.919	8.7856	87.3654	128.796	73.6901	386.389	9.2518	119.825	244.92	231.069	734.761	17.5933	74.3134	143.586	132.39	430.757	10.3141	84.1209	166.214	148.648
tr|P72035|P72035_MYCTU	Rv3768	SnoaL-like domain-containing protein OS=Mycobacterium tuberculosis (strain ATCC 25618 / H37Rv) OX=83332 GN=Rv3768 PE=1 SV=1	850	1	C	UR	36.0831	36.0831	0	36.0831	9.60293	34.1976	34.1976	0	34.1976	9.10116	41.5562	41.5562	0	41.5562	11.0595	58.7695	58.7695	0	58.7695	15.6406	44.7367	44.7367	0	44.7367	11.906	44.6914	44.6914	0	44.6914	11.8939	49.7703	49.7703	0	49.7703	13.2456	35.2897	35.2897	0	35.2897	9.3918	30.656	30.656	0
sp|P9WKW1|Y476_MYCTU	Rv0476	Uncharacterized protein Rv0476 OS=Mycobacterium tuberculosis (strain ATCC 25618 / H37Rv) OX=83332 GN=Rv0476 PE=3 SV=1	852	1	C	UR	260.472	260.472	0	260.472	10.5351	236.089	236.089	0	236.089	9.5489	246.064	246.064	0	246.064	9.95235	438.289	438.289	0	438.289	17.7271	330.649	330.649	0	330.649	13.3735	341	341	0	341	13.7921	312.716	312.716	0	312.716	12.6481	152.071	152.071	0	152.071	6.15068	155.074	155.074	0
tr|O50394|O50394_MYCTU	spoU	Putative tRNA (cytidine(34)-2'-O)-methyltransferase OS=Mycobacterium tuberculosis (strain ATCC 25618 / H37Rv) OX=83332 GN=spoU PE=1 SV=1	853	1	C	UR	259.976	259.976	0	259.976	7.2477	494.721	494.721	0	494.721	13.792	410.16	410.16	0	410.16	11.4346	189.603	189.603	0	189.603	5.28581	169.635	169.635	0	169.635	4.72915	198.356	198.356	0	198.356	5.52986	570.341	570.341	0	570.341	15.9002	667.748	667.748	0	667.748	18.6157	626.469	626.469	0
[truncated: 141 more rows]
[truncated: 2 more columns]

## Sheet: protein_quant
				Summed S/N, Column Normalized, Scaled to 100 per Protein									Summed S/N, Column Normalized
[truncated: 938 more rows]

## Sheet: WT+vector_vs_WT+hsp71
Gene	UniprotID	GeneSymbol	Description	NumPeps	neglogPVal	log2FC
PE25__I6X486	I6X486	PE25	PE-PGRS family protein PE25	2	0.220323	-0.203333
[truncated: 936 more rows]

## Sheet: WT+vector_vs_∆7138+vector
Gene	UniprotID	GeneSymbol	Description	NumPeps	neglogPVal	log2FC
[truncated: 937 more rows]

[truncated: 1 more sheets: ∆7138+vector_vs_WT+hsp71]
